# Supplementary material for: FoxM1 repression during human aging leads to mitotic decline and aneuploidy-driven full senescence
Source: Nat Commun. 2018 Jul 19;9:2834. doi: 10.1038/s41467-018-05258-6 (PMC6053425; doi:10.1038/s41467-018-05258-6)
Supplement: Supplementary file 15 — Supplementary Data 1 [file 41467_2018_5258_MOESM15_ESM.xlsx]

## Sheet: raw data
Supplementary Data 1. RNA-sequencing dataset of differentially expressed genes in neonatal vs. 87y mitotic fibroblasts.
ensembl_gene_id	hgnc_symbol	logFC	logCPM	LR	PValue	FDR	Neo_1	Neo_2	87y_1	87y_2
ENSG00000165092	ALDH1A1	-15.1866	6.23239	552.064	4.47776e-122	5.7481e-118	285.14	165.184	0	0			differentially expressed genes (logFC>0.5 or logFC<-0.5; p-value<0.05)
ENSG00000185960	SHOX	-12.7301	3.65692	138.58	5.44244e-32	5.3742e-29	31.9428	28.7869	0	0
ENSG00000176887	SOX11	-11.3933	2.55694	117.034	2.82149e-27	1.50914e-24	18.7636	11.3068	0	0
ENSG00000154330	PGM5	-10.8046	1.75328	99.2765	2.19602e-23	7.61901e-21	8.54415	10.592	0	0
ENSG00000167244	IGF2	-9.28456	5.5471	197.257	8.28939e-45	3.54703e-41	171.777	105.368	0.373471	0.110086
ENSG00000163017	ACTG2	-9.24478	3.42509	201.234	1.12347e-45	7.21102e-42	31.3286	31.7436	0.0622452	0.0366952
ENSG00000164764	SBSPON	-9.23115	2.57084	137.177	1.10275e-31	1.01115e-28	18.2052	16.4079	0	0.0366952
ENSG00000123388	HOXC11	-8.97082	0.0422398	53.5531	2.51693e-13	2.1831e-11	2.01039	3.1841	0	0
ENSG00000164220	F2RL2	-8.61871	2.52035	119.813	6.9531e-28	4.05713e-25	7.98571	13.2563	0	0.0366952
ENSG00000180818	HOXC10	-8.0882	1.59864	80.6765	2.65861e-19	5.33259e-17	10.387	6.10828	0.0622452	0
ENSG00000166206	GABRB3	-8.04877	0.585787	43.7539	3.72367e-11	2.213e-09	1.50779	1.46209	0	0
ENSG00000034053	APBA2	-7.82738	2.11624	103.43	2.69756e-24	1.01849e-21	13.7377	10.2671	0.0622452	0.0366952
ENSG00000169436	COL22A1	-7.71001	1.60955	18.9688	1.32876e-05	0.000238564	0.279221	1.85198	0	0
ENSG00000228065	LINC01515	-7.40649	0.678325	58.3838	2.15662e-14	2.40735e-12	3.23896	5.13356	0	0.0366952
ENSG00000240694	PNMA2	-7.29717	2.70893	94.6949	2.22116e-22	6.63094e-20	9.9961	25.7328	0	0.183476
ENSG00000172575	RASGRP1	-7.14873	2.27807	64.664	8.88212e-16	1.2332e-13	7.65065	15.888	0	0.220171
ENSG00000153820	SPHKAP	-7.01652	2.85409	122.53	1.76698e-28	1.13413e-25	30.1	12.379	0.0622452	0.183476
ENSG00000164161	HHIP	-6.40874	0.847798	29.3464	6.05297e-08	1.91857e-06	1.78701	6.66063	0	0.0733903
ENSG00000055813	CCDC85A	-6.29711	2.48284	71.7565	2.4346e-17	4.00679e-15	9.82857	12.4765	0.12449	0.146781
ENSG00000101938	CHRDL1	-6.06062	2.56906	87.2641	9.49569e-21	2.12591e-18	13.0675	20.2093	0.373471	0.146781
ENSG00000170498	KISS1	-6.01099	1.66873	66.2594	3.95316e-16	5.76667e-14	7.92987	8.51261	0.248981	0.0366952
ENSG00000182836	PLCXD3	-5.92877	1.21798	64.6009	9.17143e-16	1.2393e-13	5.80779	5.65341	0.0622452	0.110086
ENSG00000166106	ADAMTS15	-5.84147	1.42429	58.1744	2.39883e-14	2.63195e-12	4.85844	9.06495	0.12449	0.110086
ENSG00000111341	MGP	-5.82781	1.71535	62.5171	2.64146e-15	3.32436e-13	2.34545	15.2707	0.0622452	0.220171
ENSG00000003096	KLHL13	-5.68071	1.17801	50.3658	1.27596e-12	1.01736e-10	6.86883	5.62092	0	0.220171
ENSG00000141052	MYOCD	-5.67895	3.62713	160.01	1.12554e-36	1.80607e-33	40.487	30.5739	0.746942	0.623818
ENSG00000113361	CDH6	-5.39447	4.41831	31.0495	2.51526e-08	8.51937e-07	24.5156	60.5305	1.05817	1.13755
ENSG00000108691	CCL2	-5.23377	4.34051	110.798	6.55241e-26	2.89537e-23	85.9441	30.9963	1.18266	1.57789
ENSG00000223756	TSSC2	-5.22489	1.6923	41.7323	1.04668e-10	5.71753e-09	2.51299	7.63535	0.248981	0.0366952
ENSG00000268388	FENDRR	-5.19845	1.52711	62.892	2.18356e-15	2.83135e-13	6.47792	5.84836	0.12449	0.183476
ENSG00000186281	GPAT2	-5.13496	1.52061	19.9757	7.84339e-06	0.000149164	5.52857	4.87363	0.311226	0
ENSG00000233251		-5.00548	-0.188407	28.8454	7.8392e-08	2.40746e-06	1.61948	1.68952	0	0.0733903
ENSG00000142910	TINAGL1	-4.99092	2.86256	90.8486	1.55094e-21	4.06313e-19	23.4545	14.231	1.05817	0.293561
ENSG00000069011	PITX1	-4.96939	2.88724	46.1642	1.08744e-11	7.30859e-10	23.287	16.8303	0.746942	0.587123
ENSG00000187800	PEAR1	-4.86773	5.04414	143.121	5.52928e-33	7.09794e-30	126.096	33.4006	2.86328	1.65128
ENSG00000198910	L1CAM	-4.83003	4.7426	132.804	9.98174e-31	8.00847e-28	122.522	30.5739	5.91329	0.623818
ENSG00000198865	CCDC152	-4.76834	2.33388	55.272	1.0495e-13	9.90624e-12	7.65065	3.41154	0.12449	0.220171
ENSG00000050344	NFE2L3	-4.72609	1.85089	59.6014	1.1615e-14	1.33127e-12	10.8338	6.43319	0.435716	0.220171
ENSG00000182871	COL18A1	-4.61719	6.356	142.643	7.03698e-33	8.21215e-30	282.627	115.57	7.22044	7.88946
ENSG00000106123	EPHB6	-4.57842	2.36814	61.1453	5.30144e-15	6.30136e-13	22.7286	6.36821	0.497962	0.477037
ENSG00000113319	RASGRF2	-4.51168	-0.856351	25.1965	5.17749e-07	1.31872e-05	1.06104	1.29963	0.0622452	0.0366952
ENSG00000099204	ABLIM1	-4.48662	4.16879	110.425	7.90952e-26	3.27531e-23	33.9532	39.2815	1.36939	1.83476
ENSG00000130176	CNN1	-4.40537	5.63451	129.72	4.7176e-30	3.56234e-27	126.878	83.9564	4.17043	5.98131
ENSG00000131941	RHPN2	-4.34835	1.9344	54.4362	1.60578e-13	1.46194e-11	9.04675	9.29239	0.560207	0.366952
ENSG00000181072	CHRM2	-4.29501	2.53993	24.4342	7.68927e-07	1.88733e-05	15.8597	14.9133	0.0622452	2.78883
ENSG00000106236	NPTX2	-4.28285	0.364021	37.5252	9.02391e-10	4.10845e-08	3.23896	2.53429	0.12449	0.146781
ENSG00000053747	LAMA3	-4.2413	3.79656	55.6787	8.53397e-14	8.17541e-12	47.3558	26.8375	2.42756	1.46781
ENSG00000164308	ERAP2	-4.21657	4.96198	140.972	1.63211e-32	1.74595e-29	31.6078	35.3176	1.9296	1.68798
ENSG00000140479	PCSK6	-4.19794	0.812674	22.7568	1.83851e-06	4.17717e-05	2.4013	6.49817	0.435716	0.0733903
ENSG00000143845	ETNK2	-4.18606	2.02428	54.4712	1.57743e-13	1.44639e-11	11.7831	7.86279	0.497962	0.513732
ENSG00000110328	GALNT18	-4.1561	2.17421	49.5356	1.94807e-12	1.45392e-10	7.53896	14.2635	0.186736	1.06416
ENSG00000188153	COL4A5	-4.13375	2.82879	75.4776	3.6957e-18	6.49886e-16	17.3675	21.5414	0.809188	1.39442
ENSG00000060718	COL11A1	-4.13005	5.62164	35.9673	2.00661e-09	8.3905e-08	181.717	79.7976	2.92552	8.95362
ENSG00000090339	ICAM1	-4.06225	4.37923	78.936	6.41535e-19	1.24779e-16	74.6078	35.5125	3.11226	2.75214
ENSG00000173705	SUSD5	-4.04446	1.63578	46.5524	8.91987e-12	6.05844e-10	7.09221	8.93499	0.248981	0.733903
ENSG00000133169	BEX1	-4.03289	1.39499	19.6147	9.47359e-06	0.000177796	7.92987	5.78337	0	1.13755
ENSG00000105255	FSD1	-4.02221	1.99191	40.7438	1.73557e-10	9.20643e-09	7.76234	7.18048	0.12449	0.770599
ENSG00000100285	NEFH	-4.02185	1.66086	38.597	5.20997e-10	2.48747e-08	6.42208	2.72923	0.248981	0.256866
ENSG00000203727	SAMD5	-4.01107	0.99468	36.918	1.23204e-09	5.52994e-08	7.25974	3.50901	0.248981	0.330257
ENSG00000064763	FAR2	-3.99131	3.113	61.684	4.03244e-15	4.92995e-13	24.4039	22.6461	0.746942	2.2751
ENSG00000130720	FIBCD1	-3.9825	3.62279	89.1741	3.61555e-21	8.92554e-19	18.8753	12.8989	1.55613	0.587123
ENSG00000113504	SLC12A7	-3.98205	2.98792	76.8896	1.80785e-18	3.41285e-16	29.4299	13.1263	2.24083	0.660513
ENSG00000137463	MGARP	-3.95211	0.668169	33.9217	5.73766e-09	2.19209e-07	3.40649	3.24909	0.12449	0.293561
ENSG00000147862	NFIB	-3.94584	3.74258	93.6398	3.7849e-22	1.05624e-19	45.6247	28.527	2.42756	2.16501
ENSG00000161249	DMKN	-3.94164	3.11388	59.8008	1.04959e-14	1.21384e-12	12.2857	15.2707	0.995923	0.807294
ENSG00000087842	PIR	-3.9234	0.479752	25.3872	4.69008e-07	1.19933e-05	3.2948	2.1444	0.0622452	0.293561
ENSG00000157766	ACAN	-3.86735	5.96844	171.072	4.31542e-39	9.23284e-36	210.197	138.346	15.748	8.66006
ENSG00000187244	BCAM	-3.85328	2.97611	64.4551	9.87586e-16	1.32059e-13	30.7143	9.6173	1.86736	0.770599
ENSG00000165072	MAMDC2	-3.82199	2.14974	40.3022	2.17567e-10	1.12617e-08	15.0221	7.63535	0.684697	0.880684
ENSG00000165323	FAT3	-3.81576	2.75159	18.8646	1.40336e-05	0.000249791	5.30519	20.2093	0.248981	1.5412
ENSG00000106538	RARRES2	-3.80254	1.03038	23.618	1.17484e-06	2.77743e-05	2.45714	7.53788	0.497962	0.220171
ENSG00000163083	INHBB	-3.7394	2.8747	65.2012	6.76273e-16	9.64591e-14	21.7234	17.1877	2.11634	0.99077
ENSG00000102755	FLT1	-3.73549	5.71276	72.569	1.61296e-17	2.68903e-15	128.665	134.902	4.5439	18.0907
ENSG00000166450	PRTG	-3.69716	1.43253	41.1614	1.4016e-10	7.5282e-09	4.97013	8.67506	0.373471	0.660513
ENSG00000169071	ROR2	-3.67777	2.79122	22.0631	2.63831e-06	5.72095e-05	19.713	15.8555	0.435716	2.09162
ENSG00000182010	RTKN2	-3.67748	2.72661	52.4267	4.4661e-13	3.79678e-11	14.3519	17.4476	0.622452	1.90815
ENSG00000201098	RNY1	-3.66	1.79646	22.739	1.8556e-06	4.20855e-05	0.0558441	15.3357	0	1.21094
ENSG00000200795	RNU4-1	-3.62416	3.77202	44.6853	2.3139e-11	1.44895e-09	0.0558441	69.1406	0.0622452	5.02724
ENSG00000105989	WNT2	-3.59026	4.41851	52.0967	5.28336e-13	4.43284e-11	58.8039	52.0179	5.29084	3.88969
ENSG00000185904	LINC00839	-3.56621	2.25179	48.3198	3.62075e-12	2.59662e-10	11.2247	11.5667	0.871433	1.06416
ENSG00000149582	TMEM25	-3.50378	2.22854	25.6026	4.19482e-07	1.09449e-05	12.0065	9.64979	0.311226	1.5045
ENSG00000163431	LMOD1	-3.50058	5.06184	38.1922	6.41079e-10	3.03673e-08	92.9246	39.054	2.73879	9.39396
ENSG00000135903	PAX3	-3.49875	2.12125	31.6718	1.82554e-08	6.29958e-07	9.54935	9.19491	1.05817	0.697208
ENSG00000158089	GALNT14	-3.48681	1.76379	32.4271	1.23748e-08	4.46224e-07	9.21428	7.76532	0.871433	0.660513
ENSG00000134602	STK26	-3.43404	2.74444	43.769	3.69509e-11	2.20623e-09	11.7831	8.1877	0.622452	1.24764
ENSG00000101210	EEF1A2	-3.42931	0.539119	24.48	7.50853e-07	1.85004e-05	4.41169	2.33934	0.12449	0.403647
ENSG00000203995	ZYG11A	-3.42715	2.7313	54.9292	1.24948e-13	1.17078e-11	8.15324	14.5884	0.622452	1.5045
ENSG00000175084	DES	-3.40463	1.17948	31.6235	1.87148e-08	6.44079e-07	5.80779	4.67868	0.311226	0.660513
ENSG00000182022	CHST15	-3.38008	3.96222	83.8466	5.34684e-20	1.08948e-17	49.3662	35.1876	4.35716	3.66952
ENSG00000168453	HR	-3.35931	1.69675	29.1199	6.80341e-08	2.13013e-06	7.98571	3.8989	0.311226	0.733903
ENSG00000111057	KRT18	-3.34933	5.2461	99.533	1.92926e-23	6.87944e-21	108.003	64.4619	13.5072	4.77037
ENSG00000202538	RNU4-2	-3.33161	4.13511	39.0652	4.09878e-10	1.97805e-08	0.111688	84.5412	0	7.37573
ENSG00000170390	DCLK2	-3.32251	4.46222	88.2391	5.80033e-21	1.37887e-18	55.3415	32.8808	4.17043	4.21994
ENSG00000156150	ALX3	-3.32147	0.70631	27.5123	1.56099e-07	4.51317e-06	5.08182	3.2166	0.684697	0.220171
ENSG00000105048	TNNT1	-3.31803	0.653094	28.5114	9.31485e-08	2.78729e-06	3.35065	3.47652	0.248981	0.403647
ENSG00000104723	TUSC3	-3.31356	5.64074	97.9107	4.37688e-23	1.44067e-20	78.2935	70.2128	5.97554	9.54074
ENSG00000115457	IGFBP2	-3.29506	3.05432	20.7877	5.13113e-06	0.000103404	8.65584	34.9277	2.86328	0.954074
ENSG00000142794	NBPF3	-3.28435	3.99861	87.2414	9.60528e-21	2.12591e-18	39.426	35.1226	3.79696	3.8163
ENSG00000171345	KRT19	-3.26988	5.89903	71.4206	2.88638e-17	4.63155e-15	135.366	113.231	24.8358	6.45835
ENSG00000135480	KRT7	-3.23978	6.87446	95.3506	1.59481e-22	4.87441e-20	403.697	176.685	44.6921	18.0907
ENSG00000064042	LIMCH1	-3.16204	4.55848	30.9287	2.67683e-08	9.04276e-07	29.039	29.2418	1.05817	6.0914
ENSG00000204632	HLA-G	-3.14352	2.40017	22.284	2.35161e-06	5.17052e-05	20.2714	5.84836	0.684697	1.5412
ENSG00000146411	SLC2A12	-3.07119	0.989336	25.5155	4.38843e-07	1.13349e-05	4.91428	4.22381	0.435716	0.660513
ENSG00000105894	PTN	-3.06649	3.19106	27.7145	1.40608e-07	4.11159e-06	22.561	19.657	0.871433	4.80707
ENSG00000167100	SAMD14	-3.06599	1.95115	27.2527	1.78529e-07	5.08155e-06	11.3364	4.19132	0.809188	0.733903
ENSG00000198759	EGFL6	-3.06358	1.47256	23.8713	1.02998e-06	2.45302e-05	2.23377	11.5992	0.497962	0.880684
ENSG00000128266	GNAZ	-3.05795	1.83924	27.5958	1.49504e-07	4.34204e-06	9.94026	6.82308	1.74287	0.477037
ENSG00000085276	MECOM	-3.03614	3.39752	42.5892	6.75311e-11	3.79754e-09	6.08701	11.6642	0.435716	1.76137
ENSG00000132170	PPARG	-3.03479	2.08377	37.6944	8.27402e-10	3.79334e-08	8.71169	9.55231	1.12041	1.10086
ENSG00000162551	ALPL	-3.02726	0.631727	8.91358	0.00283058	0.0233673	2.73636	4.28879	1.30715	0.0366952
ENSG00000180660	MAB21L1	-3.00068	3.44829	44.601	2.41562e-11	1.49804e-09	34.0649	18.4223	2.55205	3.41265
ENSG00000148082	SHC3	-2.98969	2.66724	35.9825	1.99099e-09	8.3905e-08	13.6818	11.5343	1.68062	1.46781
ENSG00000078018	MAP2	-2.93988	1.63623	17.0858	3.57278e-05	0.000574744	12.3416	3.67147	0.622452	1.24764
ENSG00000171208	NETO2	-2.93321	3.65716	64.4197	1.00546e-15	1.33062e-13	20.6065	23.6209	2.92552	2.86222
ENSG00000148053	NTRK2	-2.92805	1.3382	23.9081	1.01047e-06	2.41918e-05	3.90909	8.51261	0.809188	0.733903
ENSG00000101017	CD40	-2.91691	0.266846	19.592	9.58703e-06	0.000179662	2.12208	2.56678	0.497962	0.183476
ENSG00000200354	SNORA71D	-2.91501	0.649093	12.1856	0.000481611	0.0053667	0	5.71839	0	0.733903
ENSG00000173801	JUP	-2.90028	3.91725	65.3212	6.36332e-16	9.17819e-14	47.4675	21.314	6.90922	2.64205
ENSG00000066248	NGEF	-2.89369	2.23753	12.7499	0.00035603	0.00418148	1.28442	4.45125	0.746942	0.183476
ENSG00000005379	TSPOAP1	-2.88487	1.27732	22.3301	2.29583e-06	5.07222e-05	7.25974	3.31407	0.746942	0.623818
ENSG00000104368	PLAT	-2.88135	6.8837	36.1101	1.86476e-09	7.90029e-08	141.844	397.656	44.6921	28.9892
ENSG00000123689	G0S2	-2.8806	2.27179	27.1044	1.92762e-07	5.41434e-06	10.1636	12.6065	1.05817	1.98154
ENSG00000145569	FAM105A	-2.87577	1.04079	17.8679	2.36779e-05	0.000397845	3.68571	5.13356	0.186736	1.02746
ENSG00000116833	NR5A2	-2.87542	0.172899	18.1244	2.06935e-05	0.000353248	2.12208	1.65703	0.12449	0.330257
ENSG00000079257	LXN	-2.85953	3.43171	42.9626	5.57969e-11	3.21195e-09	22.6727	25.2779	2.42756	4.10986
ENSG00000121068	TBX2	-2.8561	5.53128	90.0893	2.27652e-21	5.73013e-19	87.0052	139.191	14.4409	15.889
ENSG00000109610	SOD3	-2.85589	4.72749	73.2676	1.13213e-17	1.91226e-15	84.8272	43.4078	15.2501	4.51351
ENSG00000134245	WNT2B	-2.84671	1.86857	24.9628	5.84464e-07	1.47402e-05	5.86363	8.87001	0.933678	1.10086
ENSG00000163661	PTX3	-2.8456	6.24493	88.8008	4.3664e-21	1.05758e-18	216.787	151.7	32.3053	19.4484
ENSG00000138606	SHF	-2.839	0.439143	13.2257	0.000276131	0.00337094	3.62987	2.37183	0.0622452	0.733903
ENSG00000067177	PHKA1	-2.83319	1.58779	26.5365	2.586e-07	7.06309e-06	2.9039	8.28517	0.497962	0.99077
ENSG00000252010	SCARNA5	-2.82866	2.27555	17.1731	3.41243e-05	0.0005524	0.0558441	20.3393	0	2.89892
ENSG00000170153	RNF150	-2.8043	4.38779	35.381	2.71117e-09	1.10137e-07	56.9052	32.3284	3.8592	9.94439
ENSG00000164251	F2RL1	-2.79372	1.92616	25.5225	4.3726e-07	1.13168e-05	4.13247	11.7942	0.373471	2.05493
ENSG00000029534	ANK1	-2.78246	2.03461	17.7367	2.53688e-05	0.000422386	10.2195	5.58843	1.43164	0.843989
ENSG00000135424	ITGA7	-2.77411	3.84505	33.6946	6.44802e-09	2.44891e-07	39.6493	30.054	9.58576	2.20171
ENSG00000010278	CD9	-2.77055	4.82022	34.0807	5.28728e-09	2.03212e-07	42.4974	87.1405	13.445	7.00878
ENSG00000138311	ZNF365	-2.75193	1.35121	21.1239	4.30527e-06	8.86657e-05	4.18831	7.05052	0.373471	1.32103
ENSG00000119698	PPP4R4	-2.75172	1.0448	24.1742	8.80051e-07	2.13558e-05	4.35584	5.36099	0.560207	0.880684
ENSG00000125730	C3	-2.73862	3.68118	18.6	1.61222e-05	0.000283119	33.2831	21.4765	15.0633	0.917379
ENSG00000177570	SAMD12	-2.72206	1.57082	25.4225	4.60524e-07	1.18235e-05	5.36104	8.05773	1.12041	0.917379
ENSG00000206633	SNORA80B	-2.71615	0.842764	9.95114	0.0016075	0.0147186	0	6.95304	0	0.843989
ENSG00000170425	ADORA2B	-2.7048	2.32206	31.0585	2.50369e-08	8.51937e-07	9.9961	8.22019	1.55613	1.24764
ENSG00000231007	CDC20P1	-2.70088	3.71191	57.5285	3.33112e-14	3.53401e-12	23.6779	25.4403	4.29492	3.33926
ENSG00000178401	DNAJC22	-2.68377	0.790866	20.0118	7.69668e-06	0.000147027	2.79221	3.70396	0.373471	0.660513
ENSG00000124126	PREX1	-2.6801	2.46092	34.8846	3.49836e-09	1.39467e-07	14.2403	9.22741	1.9296	1.65128
ENSG00000206341	HLA-H	-2.66974	2.92965	30.5392	3.27188e-08	1.0825e-06	23.5104	11.5667	3.42349	2.01823
ENSG00000131620	ANO1	-2.66074	0.512933	9.1632	0.00246931	0.0209093	0.558441	2.82671	0	0.513732
ENSG00000144366	GULP1	-2.65984	3.13243	14.3351	0.000152988	0.00202883	28.0896	13.0613	0.995923	5.57767
ENSG00000138829	FBN2	-2.65646	8.97877	56.5768	5.40456e-14	5.46286e-12	1456.36	613.882	190.595	121.094
ENSG00000229676	ZNF492	-2.64913	1.08018	17.9836	2.22819e-05	0.000376855	1.50779	3.50901	0.311226	0.477037
ENSG00000023892	DEF6	-2.6416	1.7664	20.7543	5.22153e-06	0.000104896	4.97013	5.94583	0.871433	0.880684
ENSG00000064692	SNCAIP	-2.63342	2.52436	29.176	6.60925e-08	2.07515e-06	15.2454	11.2418	1.9296	2.38519
ENSG00000106772	PRUNE2	-2.63068	4.37394	33.0372	9.04135e-09	3.36417e-07	43.0558	41.5883	5.66431	7.63259
ENSG00000144730	IL17RD	-2.61683	2.44428	29.3174	6.14404e-08	1.94264e-06	15.0779	8.28517	1.68062	1.83476
ENSG00000168916	ZNF608	-2.5989	1.64686	15.8239	6.95184e-05	0.00102576	6.08701	7.8303	0.311226	2.38519
ENSG00000144354	CDCA7	-2.59822	3.5108	39.4643	3.34112e-10	1.6624e-08	20.9416	28.9819	3.73471	4.44012
ENSG00000187098	MITF	-2.58972	2.82801	35.9214	2.05442e-09	8.56255e-08	23.0636	11.0794	3.299	2.16501
ENSG00000155754	ALS2CR11	-2.5842	0.36306	12.857	0.000336213	0.0040074	1.28442	0.877253	0.0622452	0.256866
ENSG00000180190	TDRP	-2.5637	0.390789	18.0763	2.12224e-05	0.000360359	2.56883	3.11912	0.622452	0.366952
ENSG00000187068	C3orf70	-2.5407	0.831949	14.841	0.000116967	0.00161278	2.17792	3.86641	0.186736	0.843989
ENSG00000144488	ESPNL	-2.52478	0.952371	20.0564	7.51897e-06	0.000143846	4.85844	4.32128	0.684697	0.880684
ENSG00000203706	SERTAD4-AS1	-2.51968	1.19029	13.6039	0.000225714	0.00284905	4.91428	3.47652	0.248981	1.17425
ENSG00000104177	MYEF2	-2.51358	4.07454	33.191	8.35365e-09	3.11732e-07	50.148	17.74	5.91329	4.18325
ENSG00000136425	CIB2	-2.51337	1.30624	21.5434	3.45914e-06	7.29146e-05	4.02078	3.60649	0.622452	0.697208
ENSG00000074527	NTN4	-2.51067	4.81051	57.6761	3.0904e-14	3.3271e-12	83.8221	54.1623	14.5031	9.61413
ENSG00000079435	LIPE	-2.50301	2.47032	25.7007	3.98687e-07	1.05091e-05	13.4584	6.23825	1.55613	1.5412
ENSG00000115461	IGFBP5	-2.4965	8.75302	6.51749	0.0106818	0.0657663	1057.46	973.784	454.079	16.9899
ENSG00000228623	ZNF883	-2.49493	0.0254784	14.9976	0.000107648	0.00150696	1.56364	1.62454	0.311226	0.256866
ENSG00000170542	SERPINB9	-2.49144	1.67507	7.68622	0.00556442	0.0400171	4.57922	9.81224	0.497962	2.05493
ENSG00000134463	ECHDC3	-2.48582	0.903774	15.0644	0.000103906	0.00146267	4.69091	3.47652	0.684697	0.807294
ENSG00000201998	SNORA23	-2.47461	1.88308	12.5217	0.000402242	0.00464769	0.111688	15.5306	0.0622452	2.16501
ENSG00000166582	CENPV	-2.43174	2.39659	28.9463	7.4413e-08	2.31293e-06	9.94026	12.574	1.80511	2.38519
ENSG00000180353	HCLS1	-2.43112	1.21208	16.2528	5.54265e-05	0.000840036	3.7974	3.34656	0.684697	0.623818
ENSG00000278771		-2.41725	5.70918	34.7308	3.78598e-09	1.50002e-07	0.0558441	194.75	0	34.9338
ENSG00000111452	ADGRD1	-2.40177	4.43245	54.3779	1.65413e-13	1.4849e-11	63.9974	39.5414	13.9429	6.53174
ENSG00000184922	FMNL1	-2.40149	2.51044	23.8926	1.0186e-06	2.43044e-05	18.987	6.27074	2.17858	1.87145
ENSG00000058085	LAMC2	-2.39818	5.258	16.0803	6.07128e-05	0.00091048	41.9389	91.4293	24.9603	8.18302
ENSG00000147573	TRIM55	-2.3944	1.33068	19.0748	1.25696e-05	0.000227583	4.91428	6.72561	0.746942	1.46781
ENSG00000107796	ACTA2	-2.38814	6.40993	41.9514	9.35697e-11	5.15517e-09	148.434	180.682	33.3634	27.6682
ENSG00000082497	SERTAD4	-2.38551	1.94199	10.0307	0.00153952	0.0142383	11.3364	4.35378	0.497962	1.94484
ENSG00000091490	SEL1L3	-2.37719	4.67283	54.6949	1.40769e-13	1.30004e-11	29.4857	26.74	5.47758	5.2841
ENSG00000167925	GHDC	-2.37583	3.02975	32.2743	1.33872e-08	4.7988e-07	13.0117	10.9169	2.30307	2.23841
ENSG00000197852	FAM212B	-2.36821	1.40396	20.4309	6.18241e-06	0.000120797	5.52857	5.29601	0.995923	1.10086
ENSG00000155511	GRIA1	-2.36686	2.1144	11.7277	0.000615758	0.00654887	9.21428	9.71477	3.79696	0.587123
ENSG00000144645	OSBPL10	-2.35055	2.40384	25.6142	4.16953e-07	1.09013e-05	8.71169	9.5848	1.49388	2.05493
ENSG00000075275	CELSR1	-2.34939	0.873805	11.4261	0.000724198	0.00752147	3.23896	4.12634	1.18266	0.330257
ENSG00000162458	FBLIM1	-2.34352	6.47645	50.2677	1.34141e-12	1.06295e-10	196.739	163.884	25.7073	45.502
ENSG00000145247	OCIAD2	-2.34066	1.81785	21.8114	3.00801e-06	6.43564e-05	7.53896	6.14077	1.18266	1.46781
ENSG00000138735	PDE5A	-2.32935	4.58387	15.9601	6.46914e-05	0.000965419	59.4182	32.2309	3.98369	19.265
ENSG00000141934	PLPP2	-2.32138	0.589375	14.6151	0.000131855	0.00178359	3.35065	3.37905	0.809188	0.550428
ENSG00000263934	SNORD3A	-2.31694	7.28566	34.7596	3.73038e-09	1.48256e-07	0.111688	666.095	0.0622452	129.314
ENSG00000178573	MAF	-2.29901	1.01674	12.1216	0.000498415	0.00550591	5.08182	3.83392	0.435716	1.57789
ENSG00000182272	B4GALNT4	-2.29637	2.07931	16.6384	4.52259e-05	0.000708005	9.10259	7.18048	3.36124	0.697208
ENSG00000077942	FBLN1	-2.29177	8.77467	49.787	1.71373e-12	1.30173e-10	1242.98	701.9	307.491	117.278
ENSG00000204622	HLA-J	-2.29067	0.87321	15.4551	8.44868e-05	0.00122549	2.56883	3.02165	0.560207	0.587123
ENSG00000103811	CTSH	-2.27834	0.797591	16.7002	4.37773e-05	0.000688688	2.68052	4.22381	0.560207	0.843989
ENSG00000107317	PTGDS	-2.27031	2.42116	7.53449	0.00605289	0.042506	5.47273	16.4729	2.36532	0.843989
ENSG00000176244	ACBD7	-2.26212	0.992981	11.495	0.000697829	0.00727988	3.7974	1.26714	0.373471	0.550428
ENSG00000134202	GSTM3	-2.2552	3.85293	44.6101	2.40451e-11	1.49804e-09	22.7844	32.3284	4.91737	6.56843
ENSG00000162105	SHANK2	-2.25411	1.91593	20.5327	5.86221e-06	0.000115242	8.76753	7.96026	2.42756	1.24764
ENSG00000185008	ROBO2	-2.25396	0.00596475	8.04793	0.00455556	0.0341189	3.12727	1.36462	0.186736	0.733903
ENSG00000189056	RELN	-2.25176	2.56887	24.9515	5.87894e-07	1.47976e-05	17.1442	6.92055	4.60614	1.06416
ENSG00000132688	NES	-2.24426	6.66368	61.8363	3.7323e-15	4.60688e-13	179.986	137.014	31.3716	34.0898
ENSG00000103742	IGDCC4	-2.23664	1.87749	16.5112	4.83624e-05	0.0007507	9.66104	6.27074	1.80511	1.57789
ENSG00000146197	SCUBE3	-2.22555	6.57089	22.4563	2.14977e-06	4.78277e-05	56.0675	105.855	5.16635	39.3372
ENSG00000122862	SRGN	-2.21367	3.77764	22.7588	1.83661e-06	4.17717e-05	11.0013	29.3068	3.36124	4.14655
ENSG00000070159	PTPN3	-2.21355	0.997613	12.1939	0.000479448	0.00534724	2.95974	5.52345	0.871433	0.954074
ENSG00000205426	KRT81	-2.21291	1.86682	20.6323	5.56488e-06	0.000110241	9.38182	4.28879	2.17858	0.843989
ENSG00000049759	NEDD4L	-2.21234	4.53241	43.9276	3.40744e-11	2.07305e-09	58.2454	42.9854	12.449	9.39396
ENSG00000099864	PALM	-2.1918	2.76022	25.3214	4.85303e-07	1.23854e-05	12.6208	18.8772	3.73471	3.08239
ENSG00000187720	THSD4	-2.19044	6.13993	68.7729	1.1048e-16	1.70871e-14	153.18	94.2885	35.1063	19.6686
ENSG00000169083	AR	-2.18935	3.4014	26.2733	2.96365e-07	7.95907e-06	19.2662	31.1262	4.66839	6.12809
ENSG00000185585	OLFML2A	-2.18428	1.73274	14.338	0.000152749	0.00202883	9.43766	5.52345	3.42349	0.623818
ENSG00000183801	OLFML1	-2.17773	1.34565	16.3306	5.31975e-05	0.000812972	4.46753	6.49817	0.809188	1.61459
ENSG00000135750	KCNK1	-2.16879	0.265924	10.69	0.00107718	0.0106614	2.4013	2.27436	0.311226	0.660513
ENSG00000143028	SYPL2	-2.16758	2.6283	16.7258	4.31887e-05	0.000681098	23.0636	5.52345	2.67654	2.09162
ENSG00000242265	PEG10	-2.167	5.75677	60.5801	7.06455e-15	8.31996e-13	95.8285	61.0503	24.6491	11.8158
ENSG00000239899	RN7SL674P	-2.16449	-0.108412	6.26161	0.0123382	0.0729549	0	2.37183	0	0.513732
ENSG00000196730	DAPK1	-2.16308	2.89286	27.0932	1.93874e-07	5.42214e-06	17.8143	17.7075	3.48573	4.47681
ENSG00000152270	PDE3B	-2.16245	1.23088	12.1413	0.000493168	0.00546701	6.36623	3.47652	0.871433	1.35772
ENSG00000168685	IL7R	-2.16006	5.18847	27.2894	1.75172e-07	4.99707e-06	75.1104	53.9673	9.33678	23.3748
ENSG00000111907	TPD52L1	-2.14965	0.807852	15.4508	8.46827e-05	0.00122694	3.96493	2.56678	0.809188	0.623818
ENSG00000012171	SEMA3B	-2.14697	3.7775	31.0739	2.48394e-08	8.48041e-07	38.4208	17.5126	8.02963	4.21994
ENSG00000153558	FBXL2	-2.13352	2.07186	18.6622	1.56047e-05	0.000274785	7.03636	12.4115	2.11634	2.20171
ENSG00000171385	KCND3	-2.13102	1.46023	6.05549	0.0138631	0.0795179	6.7013	3.2166	1.05817	1.61459
ENSG00000072952	MRVI1	-2.12965	4.34578	14.9344	0.000111313	0.00154813	56.3467	29.7291	4.79288	18.6044
ENSG00000160886	LY6K	-2.11851	5.82791	24.3195	8.1609e-07	1.99546e-05	72.4298	83.5015	35.542	8.95362
ENSG00000159403	C1R	-2.10477	7.48358	37.1262	1.10725e-09	5.00483e-08	490.256	239.165	148.33	39.5941
ENSG00000178718	RPP25	-2.09336	1.58458	15.7743	7.13671e-05	0.00104832	7.53896	4.51623	1.61838	1.17425
ENSG00000154065	ANKRD29	-2.08809	2.7641	10.4908	0.00119969	0.0116936	13.4026	13.3537	2.67654	3.41265
ENSG00000185361	TNFAIP8L1	-2.08474	5.12616	28.7075	8.41788e-08	2.54859e-06	70.5311	28.9494	8.96331	12.036
ENSG00000123892	RAB38	-2.07845	0.420113	9.43028	0.00213432	0.01855	1.67532	3.47652	0.311226	0.880684
ENSG00000182575	NXPH3	-2.07718	1.09078	11.4819	0.000702774	0.00731671	6.03117	2.37183	0.809188	1.02746
ENSG00000167693	NXN	-2.07064	6.956	56.2894	6.25506e-14	6.17663e-12	220.473	161.187	42.7002	47.6303
ENSG00000189067	LITAF	-2.06824	6.11348	42.805	6.04763e-11	3.43511e-09	156.643	119.956	36.6002	29.3928
ENSG00000117152	RGS4	-2.04295	5.40241	18.794	1.45625e-05	0.000258202	34.7909	159.173	15.1878	26.4205
ENSG00000248698	LINC01085	-2.03978	2.11642	15.5969	7.83845e-05	0.00114214	9.82857	5.88085	2.48981	1.35772
ENSG00000254726	MEX3A	-2.03894	2.17971	16.4752	4.92905e-05	0.000762669	11.113	6.85557	2.55205	1.79806
ENSG00000177822		-2.03292	0.598945	10.1281	0.00146024	0.013613	2.01039	1.68952	0.435716	0.477037
ENSG00000182118	FAM89A	-2.02628	0.77376	10.9616	0.000930215	0.00937297	3.01558	2.53429	0.435716	0.99077
ENSG00000250305	KIAA1456	-2.02557	4.93381	32.1383	1.43579e-08	5.10562e-07	27.6428	33.3031	4.97962	11.5223
ENSG00000156463	SH3RF2	-2.01965	0.757598	11.3208	0.000766454	0.00791551	1.67532	2.66425	0.560207	0.513732
ENSG00000065361	ERBB3	-2.00427	1.4878	13.4691	0.000242523	0.00302848	7.87402	3.34656	2.48981	0.587123
ENSG00000106484	MEST	-2.00135	3.30161	16.4031	5.12007e-05	0.000788085	19.9364	23.1335	9.71025	2.71544
ENSG00000154310	TNIK	-1.99995	2.68259	22.8472	1.754e-06	3.99931e-05	12.0065	10.2996	2.55205	2.97231
ENSG00000175274	TP53I11	-1.99714	5.99594	45.0237	1.94661e-11	1.24321e-09	203.049	66.4438	37.5961	22.0171
ENSG00000179300	ZCCHC5	-1.99624	0.608507	10.8008	0.00101454	0.0101273	2.56883	1.88447	0.560207	0.550428
ENSG00000136999	NOV	-1.98658	3.95544	34.5494	4.15559e-09	1.64139e-07	47.6909	16.7653	10.5194	4.84376
ENSG00000142611	PRDM16	-1.98568	0.187173	4.88328	0.027118	0.127936	1.45195	1.0722	0	0.550428
ENSG00000240891	PLCXD2	-1.98513	0.28492	10.3313	0.00130792	0.012539	1.06104	3.47652	0.435716	0.623818
ENSG00000064655	EYA2	-1.9827	2.36452	9.58272	0.00196418	0.0172818	8.04156	7.57037	1.36939	2.34849
ENSG00000152056	AP1S3	-1.98026	1.58076	9.00545	0.00269175	0.0224506	3.74156	7.14799	2.42756	0.733903
ENSG00000215030	RPL13P12	-1.97886	4.56489	8.93779	0.00279331	0.0231118	29.8208	32.6858	17.4287	2.05493
ENSG00000134516	DOCK2	-1.97828	3.46775	26.731	2.33842e-07	6.42791e-06	16.9208	15.8555	3.54798	4.91715
ENSG00000135124	P2RX4	-1.97295	2.92885	23.1322	1.51241e-06	3.48939e-05	15.3013	11.6317	3.05001	3.70621
ENSG00000021645	NRXN3	-1.97166	-0.0467172	9.90128	0.00165163	0.0149944	1.84286	1.68952	0.560207	0.366952
ENSG00000173535	TNFRSF10C	-1.96949	0.307031	7.87823	0.00500334	0.0367436	1.22857	2.89169	0.497962	0.550428
ENSG00000165821	SALL2	-1.9693	0.594709	9.30541	0.00228479	0.0196449	3.46234	2.17689	0.373471	0.954074
ENSG00000183850	ZNF730	-1.96762	0.886243	9.32572	0.0022596	0.0194674	0.781818	4.58121	0.435716	0.697208
ENSG00000166394	CYB5R2	-1.96189	3.73057	33.4793	7.20254e-09	2.71141e-07	25.8	31.2562	6.22452	8.43989
ENSG00000161267	BDH1	-1.96145	1.38399	13.2319	0.000275222	0.00336478	4.13247	4.67868	0.746942	1.5045
ENSG00000274012	RN7SL2	-1.95875	1.22089	6.6168	0.0101021	0.062891	0	6.82308	0	1.72467
ENSG00000154358	OBSCN	-1.95342	1.84304	16.5885	4.64313e-05	0.000723473	7.42727	6.14077	2.11634	1.43111
ENSG00000170421	KRT8	-1.93542	2.50089	19.3243	1.10295e-05	0.000202555	11.0571	4.54872	3.1745	1.06416
ENSG00000156675	RAB11FIP1	-1.93142	2.49409	19.1483	1.20947e-05	0.000219603	11.113	9.9747	3.1745	2.38519
ENSG00000147394	ZNF185	-1.93048	3.77337	29.3567	6.02093e-08	1.91314e-06	25.0182	21.8339	4.91737	7.33903
ENSG00000277149	TYW1B	-1.92496	0.903837	12.1321	0.000495609	0.00548933	3.62987	3.41154	1.05817	0.807294
ENSG00000128602	SMO	-1.92422	2.00743	13.9183	0.000190935	0.00245592	6.31039	7.37543	1.05817	2.64205
ENSG00000196562	SULF2	-1.90578	4.16503	29.4973	5.59938e-08	1.78804e-06	38.2532	33.693	8.71433	10.2013
ENSG00000108639	SYNGR2	-1.90165	2.52738	16.3168	5.35874e-05	0.000816986	14.2961	8.51261	5.35309	1.5045
ENSG00000115318	LOXL3	-1.90057	5.52991	34.1285	5.15913e-09	2.0006e-07	81.1415	77.0033	26.9522	17.3201
ENSG00000104689	TNFRSF10A	-1.89973	1.38689	7.59621	0.0058491	0.0415983	2.56883	6.95304	1.80511	0.917379
ENSG00000100077	GRK3	-1.8928	1.85447	10.0044	0.00156168	0.0144018	7.09221	5.36099	0.809188	2.53197
ENSG00000082438	COBLL1	-1.889	4.77097	27.1002	1.93174e-07	5.41434e-06	71.9273	33.4331	12.0133	13.9075
ENSG00000103888	CEMIP	-1.88609	9.16401	10.8641	0.000980444	0.00981744	1886.53	383.327	278.734	266.407
ENSG00000099849	RASSF7	-1.88291	1.43694	13.6225	0.000223494	0.00282659	5.13766	4.6137	1.61838	1.06416
ENSG00000006118	TMEM132A	-1.88098	4.50579	36.6602	1.40625e-09	6.18219e-08	55.1182	27.2273	13.1337	8.40319
ENSG00000186314	PRELID2	-1.88059	2.37548	17.7664	2.49749e-05	0.000416367	5.86363	8.80502	1.49388	2.53197
ENSG00000204642	HLA-F	-1.87969	1.24649	12.5077	0.00040527	0.00467847	4.85844	3.15161	0.933678	1.13755
ENSG00000205476	CCDC85C	-1.87934	6.51762	32.988	9.27285e-09	3.42056e-07	159.826	116.09	27.9481	45.979
ENSG00000243173	RN7SL861P	-1.87809	-0.551178	4.60086	0.0319559	0.143208	0	1.29963	0	0.330257
ENSG00000134243	SORT1	-1.87617	5.08444	41.0428	1.48934e-10	7.9661e-09	67.5156	59.5882	16.1215	18.5311
ENSG00000106031	HOXA13	-1.87099	1.8453	13.0091	0.000309977	0.00373281	5.08182	10.1047	1.74287	2.20171
ENSG00000117676	RPS6KA1	-1.87071	1.69705	14.7717	0.000121345	0.00165713	6.25454	4.87363	1.49388	1.5045
ENSG00000185745	IFIT1	-1.84182	3.80268	23.9052	1.012e-06	2.41918e-05	26.526	19.3646	6.03778	6.862
ENSG00000003249	DBNDD1	-1.84002	1.73354	13.4379	0.000246588	0.00307027	6.81298	6.23825	2.55205	1.32103
ENSG00000166949	SMAD3	-1.83956	6.76276	50.2317	1.36624e-12	1.06942e-10	216.843	126.519	53.0952	40.2913
ENSG00000139304	PTPRQ	-1.83835	1.74074	8.31937	0.00392245	0.0303694	8.26493	3.28158	3.05001	0.550428
ENSG00000204650		-1.83826	0.47691	5.88008	0.0153132	0.0848037	2.17792	2.56678	1.2449	0.220171
ENSG00000251791	SCARNA6	-1.83336	2.16001	7.44612	0.00635734	0.0440621	0	16.0505	0.0622452	3.66952
ENSG00000198846	TOX	-1.82928	1.65507	9.69551	0.00184719	0.0164669	7.87402	2.56678	1.9296	0.880684
ENSG00000198885	ITPRIPL1	-1.82904	0.0228861	9.28195	0.00231423	0.0198449	1.84286	1.68952	0.435716	0.550428
ENSG00000171130	ATP6V0E2	-1.82289	3.23524	23.6867	1.13361e-06	2.6849e-05	19.0429	15.3357	5.97554	3.92638
ENSG00000129195	FAM64A	-1.81565	6.73662	43.3865	4.49281e-11	2.62155e-09	145.139	156.411	32.741	54.7125
ENSG00000143850	PLEKHA6	-1.80838	2.62294	7.09025	0.00775046	0.0513623	9.82857	5.52345	1.68062	2.05493
ENSG00000172379	ARNT2	-1.80126	4.86142	20.6722	5.45007e-06	0.000108301	74.2169	30.7364	12.8848	15.7055
ENSG00000022267	FHL1	-1.79509	6.80072	26.8065	2.24882e-07	6.20818e-06	287.095	167.815	54.838	79.0414
ENSG00000065809	FAM107B	-1.78415	6.1048	41.2573	1.33454e-10	7.1981e-09	123.583	108.974	28.1348	39.5941
ENSG00000135678	CPM	-1.78345	2.51073	15.7808	7.11213e-05	0.00104747	16.1948	6.30323	3.48573	2.49527
ENSG00000181104	F2R	-1.76993	5.30146	27.4492	1.61278e-07	4.62127e-06	56.1234	57.4438	10.7684	25.8701
ENSG00000135119	RNFT2	-1.76677	0.779123	8.26567	0.00404017	0.0309634	0.94935	4.48374	0.497962	0.880684
ENSG00000125266	EFNB2	-1.75944	2.51604	10.2073	0.00139889	0.0131945	13.7935	8.61008	1.80511	5.24741
ENSG00000185033	SEMA4B	-1.75468	4.41823	32.1289	1.44273e-08	5.11611e-07	57.1286	22.6786	17.8644	6.34826
ENSG00000218336	TENM3	-1.75255	5.93627	28.5936	8.92758e-08	2.67765e-06	91.6402	59.0034	25.894	18.6778
ENSG00000182511	FES	-1.74489	2.84646	15.8724	6.77588e-05	0.00100441	10.7779	11.1119	2.36532	4.14655
ENSG00000133083	DCLK1	-1.74308	3.14249	13.4603	0.000243671	0.00303985	19.0429	11.5343	3.1745	5.2841
ENSG00000162591	MEGF6	-1.74103	6.65215	37.7418	8.07536e-10	3.71553e-08	207.238	85.4185	45.937	34.6769
ENSG00000096060	FKBP5	-1.73898	3.69807	23.7584	1.09217e-06	2.59634e-05	29.9883	10.8519	6.90922	4.25664
ENSG00000106789	CORO2A	-1.73735	1.93094	9.91206	0.00164199	0.0149385	3.7974	3.70396	0.933678	1.24764
ENSG00000261889		-1.73695	1.26328	8.69025	0.00319917	0.0256503	1.06104	5.71839	0.435716	1.43111
ENSG00000112561	TFEB	-1.7341	1.92802	12.8016	0.000346326	0.00410128	8.37662	4.93861	1.86736	1.94484
ENSG00000133110	POSTN	-1.72818	6.22801	7.63341	0.00572969	0.040976	153.404	29.1768	22.346	30.4203
ENSG00000275202		-1.72725	0.636442	9.75415	0.00178918	0.0160501	2.79221	2.5018	0.809188	0.770599
ENSG00000167642	SPINT2	-1.7222	1.5503	10.9011	0.000961055	0.00964587	6.25454	4.6137	2.80103	0.917379
ENSG00000095637	SORBS1	-1.7085	0.723029	8.06414	0.004515	0.0338744	3.23896	2.8592	0.560207	1.24764
ENSG00000128284	APOL3	-1.70277	1.27163	10.2662	0.0013549	0.012874	4.85844	3.1841	1.74287	0.807294
ENSG00000072657	TRHDE	-1.70102	5.06419	13.1777	0.000283301	0.00344127	53.8337	54.5522	8.77657	25.2463
ENSG00000144115	THNSL2	-1.69654	1.84873	12.4197	0.000424819	0.00484747	8.65584	6.66063	2.55205	2.12832
ENSG00000229644	NAMPTP1	-1.69579	-0.0570073	7.5803	0.00590097	0.0418512	2.4013	1.49458	0.622452	0.550428
ENSG00000101335	MYL9	-1.69556	8.64713	25.6496	4.09378e-07	1.07688e-05	838.109	479.078	198.126	199.035
ENSG00000135314	KHDC1	-1.69493	0.551567	7.76948	0.00531363	0.0386684	1.61948	2.8592	0.871433	0.550428
ENSG00000114107	CEP70	-1.6948	4.33408	16.1672	5.79908e-05	0.000873742	30.3234	22.0288	4.73063	12.6231
ENSG00000186193	SAPCD2	-1.69187	6.27792	35.4696	2.59058e-09	1.05909e-07	130.452	83.3391	29.9399	34.0898
ENSG00000180229	HERC2P3	-1.67296	-0.478404	4.54295	0.0330545	0.146743	0.335065	0.714799	0.248981	0.110086
ENSG00000154856	APCDD1	-1.66199	2.49386	8.37368	0.00380694	0.0296	15.748	7.66784	2.92552	4.88046
ENSG00000117399	CDC20	-1.65489	8.4336	29.4865	5.63073e-08	1.79359e-06	579.215	413.479	157.729	151.074
ENSG00000165912	PACSIN3	-1.65266	3.73344	23.3986	1.31676e-06	3.07891e-05	20.6623	23.3609	8.09188	6.0914
ENSG00000134247	PTGFRN	-1.65217	5.01003	31.6762	1.82142e-08	6.29958e-07	62.0428	51.3031	20.4164	15.8156
ENSG00000139132	FGD4	-1.64585	2.66303	8.77022	0.00306188	0.0247789	6.08701	20.8266	2.98777	5.06393
ENSG00000176485	PLA2G16	-1.64292	0.450468	5.03949	0.0247758	0.119792	2.28961	2.53429	0.871433	0.733903
ENSG00000141574	SECTM1	-1.64248	2.07111	10.7304	0.00105392	0.0104715	10.7779	4.41876	2.24083	2.05493
ENSG00000162878	PKDCC	-1.63721	3.27852	17.0634	3.61527e-05	0.000580841	7.76234	8.48012	3.299	2.09162
ENSG00000061918	GUCY1B3	-1.63043	0.931561	9.02474	0.0026635	0.0222805	4.24415	2.79421	1.05817	1.10086
ENSG00000139629	GALNT6	-1.6267	5.26914	23.9898	9.68463e-07	2.33249e-05	60.5909	66.1839	22.595	19.1549
ENSG00000141401	IMPA2	-1.62338	2.71695	12.5962	0.000386525	0.00449441	13.5143	7.34294	3.36124	3.26587
ENSG00000132749	TESMIN	-1.62173	0.601452	8.63944	0.00328963	0.0261966	2.79221	2.33934	0.809188	0.843989
ENSG00000175130	MARCKSL1	-1.61819	4.85328	14.2376	0.000161115	0.00210583	45.3454	49.4836	9.58576	21.4667
ENSG00000213694	S1PR3	-1.61077	6.3947	19.4575	1.02864e-05	0.000190543	188.418	87.5304	34.3593	46.5295
ENSG00000169255	B3GALNT1	-1.60791	2.78751	13.2449	0.000273325	0.00335438	10.1078	11.4693	2.11634	5.57767
ENSG00000198113	TOR4A	-1.60762	5.88868	34.2998	4.7243e-09	1.85461e-07	129.447	109.592	47.1196	32.6954
ENSG00000186777	ZNF732	-1.60541	0.210895	6.41152	0.0113382	0.0688173	0.558441	2.56678	0.311226	0.623818
ENSG00000067992	PDK3	-1.60384	1.00021	8.38172	0.00379014	0.0294873	1.84286	3.05414	0.622452	0.99077
ENSG00000138190	EXOC6	-1.59951	1.88303	10.5178	0.00118228	0.0115326	6.25454	7.08301	2.73879	1.72467
ENSG00000126785	RHOJ	-1.59685	2.38444	6.59022	0.0102541	0.0636823	8.32078	7.50539	6.28676	1.39442
ENSG00000105655	ISYNA1	-1.59289	2.60933	14.4843	0.000141335	0.00189782	14.2961	7.76532	3.98369	3.0457
ENSG00000185483	ROR1	-1.58521	4.00633	20.109	7.31504e-06	0.000140363	19.9364	21.5414	5.35309	8.51328
ENSG00000208772	SNORD94	-1.58237	1.01561	4.46534	0.0345892	0.150567	0	6.82308	0.0622452	1.72467
ENSG00000204764	RANBP17	-1.58137	2.74259	7.85795	0.00505977	0.0370886	7.98571	16.8952	2.92552	5.06393
ENSG00000112984	KIF20A	-1.58068	8.70134	24.7191	6.63252e-07	1.64684e-05	546.1	535.807	147.397	219.29
ENSG00000072163	LIMS2	-1.57599	4.83547	27.6972	1.41869e-07	4.13903e-06	72.5415	30.8013	22.6573	11.0452
ENSG00000181754	AMIGO1	-1.5724	0.0975996	6.44129	0.0111498	0.0681569	1.50779	1.00722	0.311226	0.477037
ENSG00000087586	AURKA	-1.57008	8.33878	26.068	3.296e-07	8.72387e-06	422.964	427.742	110.61	185.567
ENSG00000158246	FAM46B	-1.5656	2.1512	10.6051	0.00112777	0.0111021	7.09221	5.49096	2.05409	2.20171
ENSG00000197375	SLC22A5	-1.56034	1.49143	8.806	0.00300241	0.0244246	3.74156	6.88806	1.9296	1.57789
ENSG00000149633	KIAA1755	-1.55775	1.17772	4.51669	0.0335657	0.148223	4.69091	3.41154	0.622452	1.87145
ENSG00000101384	JAG1	-1.55431	2.57332	13.2941	0.000266238	0.00328624	11.0013	11.9891	3.1745	4.66029
ENSG00000172780	RAB43	-1.5532	0.432667	6.60921	0.0101453	0.063129	1.50779	2.1444	0.248981	1.06416
ENSG00000260456	C16orf95	-1.5524	0.374721	6.94127	0.00842294	0.0547193	1.17273	2.40432	0.248981	1.02746
ENSG00000244230	RN7SL151P	-1.5507	1.71881	4.68131	0.0304925	0.138904	0	8.15521	0	2.75214
ENSG00000134222	PSRC1	-1.54828	6.23679	33.9777	5.57483e-09	2.13624e-07	109.119	104.588	30.7491	42.86
ENSG00000125457	MIF4GD	-1.54785	2.39078	12.6427	0.000377026	0.0043999	10.6662	6.20575	3.05001	2.53197
ENSG00000146966	DENND2A	-1.54219	1.86226	7.8572	0.00506187	0.0370886	9.38182	5.36099	5.04186	1.02746
ENSG00000131773	KHDRBS3	-1.54145	4.02006	22.2607	2.38029e-06	5.22322e-05	22.0584	29.5667	7.22044	10.6049
ENSG00000170558	CDH2	-1.53967	7.8196	10.7959	0.00101723	0.0101462	402.469	217.656	56.7054	150.78
ENSG00000146281	PM20D2	-1.53699	2.74085	14.9594	0.000109852	0.00153113	14.8545	11.0469	5.41533	3.59613
ENSG00000236333	TRHDE-AS1	-1.5348	2.63468	9.9704	0.00159077	0.0146175	6.36623	14.6859	2.17858	5.02724
ENSG00000117394	SLC2A1	-1.53196	6.67571	35.5601	2.47303e-09	1.01426e-07	178.701	152.967	60.0666	54.5657
ENSG00000132359	RAP1GAP2	-1.53059	4.4483	9.58596	0.00196071	0.017275	37.7506	47.8915	26.3297	10.3113
ENSG00000061337	LZTS1	-1.52844	2.75912	14.3119	0.000154884	0.00204341	10.7779	10.3321	4.29492	3.11909
ENSG00000158270	COLEC12	-1.51607	5.84568	29.2112	6.49015e-08	2.04703e-06	83.8779	40.5486	24.4624	16.7697
ENSG00000157570	TSPAN18	-1.51491	1.1509	5.44867	0.0195833	0.101001	4.74675	2.40432	0.809188	1.32103
ENSG00000122176	FMOD	-1.51333	4.40524	13.6875	0.000215888	0.00274663	41.7156	40.6461	26.0807	8.73345
ENSG00000087303	NID2	-1.51011	7.12702	23.4904	1.25541e-06	2.9516e-05	346.066	166.548	79.9851	89.0225
ENSG00000133740	E2F5	-1.50924	1.25433	8.10329	0.0044185	0.0332281	3.57402	3.60649	0.871433	1.72467
ENSG00000100321	SYNGR1	-1.50909	2.76682	11.8039	0.000591074	0.00632829	13.3467	9.38986	5.10411	3.08239
ENSG00000185499	MUC1	-1.50858	3.14543	11.9611	0.000543242	0.00591987	30.3234	1.52707	8.15412	0.770599
ENSG00000265112	MIR3153	-1.50603	0.330395	4.39586	0.0360264	0.15426	0.335065	1.85198	0.0622452	0.807294
ENSG00000100092	SH3BP1	-1.5038	3.55988	12.6647	0.000372626	0.00435647	21.3883	16.4729	4.48165	8.66006
ENSG00000118707	TGIF2	-1.50331	3.00204	14.8999	0.000113371	0.00156995	10.2195	15.8231	3.42349	5.87123
ENSG00000089041	P2RX7	-1.50101	1.39847	7.67059	0.0056128	0.0402972	3.62987	3.24909	0.995923	1.35772
ENSG00000138101	DTNB	-1.50073	2.20438	11.0891	0.000868369	0.00883301	8.71169	6.01081	2.73879	2.38519
ENSG00000108106	UBE2S	-1.49783	6.95395	34.2317	4.89244e-09	1.91476e-07	227.062	149.36	74.0718	57.1711
ENSG00000154040	CABYR	-1.49432	3.61222	17.7937	2.46198e-05	0.000410981	18.261	16.148	5.72656	6.34826
ENSG00000171533	MAP6	-1.49039	2.34664	11.9458	0.000547693	0.00595825	11.3364	8.05773	3.92145	2.93561
ENSG00000128342	LIF	-1.48755	0.562453	5.65849	0.0173711	0.0927204	2.06623	3.57399	0.995923	1.02746
ENSG00000160447	PKN3	-1.48675	3.73128	18.1516	2.03994e-05	0.000349157	24.9065	14.361	9.0878	4.99054
ENSG00000204219	TCEA3	-1.48599	3.48774	10.5863	0.00113928	0.011164	13.5701	15.1083	3.05001	7.30234
ENSG00000141576	RNF157	-1.48393	-0.0366807	5.96171	0.0146198	0.0822414	1.45195	1.00722	0.497962	0.366952
ENSG00000143801	PSEN2	-1.48113	3.08168	14.248	0.000160229	0.00210098	12.6208	16.9277	5.72656	4.88046
ENSG00000157456	CCNB2	-1.4768	7.43696	29.5534	5.43961e-08	1.74135e-06	218.406	218.144	63.3034	97.5358
ENSG00000182985	CADM1	-1.46973	1.36915	6.84344	0.00889674	0.0571323	2.56883	5.16605	1.2449	1.5045
ENSG00000013588	GPRC5A	-1.46894	5.55936	7.49437	0.00618922	0.0432034	75.7805	77.7181	77.9932	9.94439
ENSG00000197766	CFD	-1.46523	2.17007	7.2364	0.00714401	0.0481405	7.03636	7.27795	3.61022	1.65128
ENSG00000130702	LAMA5	-1.45846	5.38215	16.0897	6.04105e-05	0.000907006	152.678	27.4223	40.7084	12.7332
ENSG00000164611	PTTG1	-1.45795	7.30256	33.2367	8.15946e-09	3.06266e-07	186.575	237.866	68.5942	85.7199
ENSG00000104881	PPP1R13L	-1.45722	4.23737	19.0178	1.29502e-05	0.00023365	41.7156	10.722	12.3245	4.77037
ENSG00000212232	SNORD17	-1.45707	5.2336	8.98459	0.00272266	0.0226219	1.11688	153.519	1.2449	30.2001
ENSG00000161921	CXCL16	-1.45616	1.1573	7.33447	0.00676445	0.0461178	4.91428	2.40432	2.55205	0.587123
ENSG00000104518	GSDMD	-1.45611	4.10278	20.717	5.32401e-06	0.000106455	27.9221	22.9385	10.2082	8.3298
ENSG00000247809	NR2F2-AS1	-1.45517	0.144608	6.30597	0.0120332	0.0715801	1.22857	1.91696	0.435716	0.697208
ENSG00000119522	DENND1A	-1.45475	5.64694	24.7073	6.67303e-07	1.6537e-05	115.542	55.3644	31.9318	26.9343
ENSG00000100526	CDKN3	-1.45327	6.08478	26.3774	2.80813e-07	7.62114e-06	83.3195	80.9347	22.6573	39.0437
ENSG00000170011	MYRIP	-1.45049	1.21004	4.27089	0.0387706	0.162275	2.23377	2.40432	2.17858	0.366952
ENSG00000164638	SLC29A4	-1.44514	0.391089	5.97487	0.0145112	0.0818632	3.18312	1.13718	0.871433	0.587123
ENSG00000166165	CKB	-1.44458	5.27743	16.5179	4.81929e-05	0.000748974	74.2169	33.1732	17.3042	17.7605
ENSG00000122035	RASL11A	-1.44259	0.729745	6.8813	0.00871023	0.0564428	2.28961	2.95667	0.622452	1.35772
ENSG00000121210	KIAA0922	-1.44126	4.06596	19.5786	9.65431e-06	0.000180659	28.0338	23.0035	10.0215	8.73345
ENSG00000119403	PHF19	-1.44069	6.46518	31.6815	1.81645e-08	6.29958e-07	140.392	100.819	46.3104	41.5756
ENSG00000280143		-1.44062	4.12222	11.717	0.000619329	0.0065814	25.074	28.527	6.16227	13.8708
ENSG00000134057	CCNB1	-1.4399	8.91996	20.2273	6.87653e-06	0.000133143	480.315	730.687	149.886	315.578
ENSG00000270885	RASL10B	-1.43945	0.601599	6.26679	0.0123022	0.0727756	2.79221	2.40432	0.622452	1.28433
ENSG00000270607		-1.43874	1.88247	7.14827	0.00750363	0.0500385	6.42208	3.63898	1.43164	1.94484
ENSG00000261056		-1.43571	1.49854	5.80252	0.0160032	0.0873442	1.67532	4.48374	0.248981	2.42188
ENSG00000102879	CORO1A	-1.43396	0.198746	5.78208	0.0161903	0.0881333	1.45195	1.68952	0.435716	0.697208
ENSG00000204745		-1.43267	0.592764	5.4055	0.0200734	0.102785	1.22857	1.49458	0.311226	0.733903
ENSG00000115380	EFEMP1	-1.428	8.64262	14.2583	0.00015936	0.00209387	563.3	419.555	341.602	91.5177
ENSG00000280832	ST3GAL4-AS1	-1.42698	0.205393	5.99667	0.0143329	0.0811875	1.17273	1.98194	0.497962	0.660513
ENSG00000154134	ROBO3	-1.42086	2.93163	9.2181	0.00239634	0.0204261	17.3117	12.1191	9.52351	2.75214
ENSG00000143416	SELENBP1	-1.42081	2.60967	10.6381	0.0011078	0.0109451	10.0519	10.1047	2.80103	4.77037
ENSG00000136856	SLC2A8	-1.41318	2.87143	11.6192	0.000652762	0.00688537	10.3312	11.3718	4.23267	3.88969
ENSG00000260822		-1.41205	-0.0335122	5.06391	0.024429	0.118511	0.893506	1.16967	0.248981	0.513732
ENSG00000072571	HMMR	-1.4066	7.28136	17.8213	2.42647e-05	0.00040611	215.112	167.036	49.2982	104.324
ENSG00000240065	PSMB9	-1.40546	1.23262	5.52238	0.0187747	0.097814	4.35584	2.76172	0.746942	1.87145
ENSG00000204264	PSMB8	-1.4053	4.03994	18.2822	1.90475e-05	0.000328205	25.0182	23.5884	8.21637	10.1646
ENSG00000156140	ADAMTS3	-1.40242	0.215044	5.21525	0.0223896	0.111444	1.3961	2.17689	0.248981	1.24764
ENSG00000136492	BRIP1	-1.40047	5.37411	23.3441	1.3546e-06	3.1613e-05	60.8143	65.3066	20.4787	28.1819
ENSG00000162337	LRP5	-1.40021	3.7215	16.3882	5.16047e-05	0.000792404	28.9273	16.1155	11.5154	5.76114
ENSG00000152229	PSTPIP2	-1.39928	3.5359	13.684	0.00021629	0.00274902	12.8442	20.1443	6.90922	5.50428
ENSG00000162437	RAVER2	-1.3947	2.00206	8.69861	0.00318452	0.0255978	7.76234	5.49096	2.24083	2.67875
ENSG00000074219	TEAD2	-1.39264	4.39502	17.3967	3.03349e-05	0.000497329	39.8169	32.5883	12.0756	15.9257
ENSG00000197905	TEAD4	-1.39222	4.25331	17.6164	2.70251e-05	0.000445915	37.0247	22.9385	14.7521	8.29311
ENSG00000136205	TNS3	-1.39129	6.91229	11.2052	0.000815686	0.00833946	231.027	119.826	40.4594	95.9212
ENSG00000196549	MME	-1.39019	7.32877	7.27444	0.00699425	0.0473301	420.004	166.158	140.736	80.289
ENSG00000133216	EPHB2	-1.38919	3.97435	16.5571	4.72076e-05	0.00073455	14.7987	24.2382	6.41126	8.29311
ENSG00000165757	KIAA1462	-1.38837	7.25643	28.2575	1.06201e-07	3.16312e-06	236.221	203.425	82.4749	85.6465
ENSG00000140403	DNAJA4	-1.38157	1.26692	7.44431	0.00636373	0.0440621	5.52857	3.08663	1.9296	1.28433
ENSG00000149600	COMMD7	-1.37828	4.90127	19.895	8.18138e-06	0.000154675	43.5026	49.3211	20.3542	15.412
ENSG00000135736	CCDC102A	-1.37804	2.62736	10.3317	0.00130766	0.012539	10.6104	7.96026	3.05001	3.96308
ENSG00000122986	HVCN1	-1.37425	0.295044	5.21875	0.0223447	0.111264	1.22857	1.94945	0.248981	1.06416
ENSG00000185885	IFITM1	-1.37393	3.04606	10.1921	0.0014104	0.0132597	14.2403	8.48012	3.98369	4.69698
ENSG00000171084	FAM86JP	-1.37097	1.47756	8.01703	0.00463396	0.0345649	4.74675	3.86641	1.68062	1.61459
ENSG00000136848	DAB2IP	-1.36797	5.74685	21.9085	2.8596e-06	6.14885e-05	106.606	58.841	33.4257	27.4113
ENSG00000130202	NECTIN2	-1.36725	6.56787	29.1753	6.61163e-08	2.07515e-06	177.249	115.538	63.0544	48.9514
ENSG00000157510	AFAP1L1	-1.36616	3.82795	13.2372	0.000274445	0.00336478	26.861	17.935	9.7725	7.5592
ENSG00000280079		-1.35997	1.02614	5.59237	0.0180388	0.0952352	1.22857	3.76894	0.746942	1.02746
ENSG00000167554	ZNF610	-1.35987	1.00203	5.66153	0.017341	0.0926752	1.95454	3.93139	1.2449	0.954074
ENSG00000151729	SLC25A4	-1.35881	3.19291	12.7709	0.000352062	0.0041577	12.9558	17.5451	6.4735	5.39419
ENSG00000250899		-1.3543	2.58587	9.32776	0.00225708	0.0194588	12.0623	6.49817	4.04594	3.0457
ENSG00000123975	CKS2	-1.35273	6.87395	24.1875	8.73976e-07	2.12485e-05	111.912	162.162	33.8614	82.8577
ENSG00000116670	MAD2L2	-1.34631	5.57005	24.9877	5.76964e-07	1.45797e-05	67.9623	65.4041	24.0266	28.5488
ENSG00000196526	AFAP1	-1.34554	8.21431	22.8962	1.70991e-06	3.90571e-05	460.1	438.854	193.271	162.119
ENSG00000102096	PIM2	-1.34139	3.08987	12.2352	0.000468964	0.00525772	9.77272	15.1083	4.5439	5.10063
ENSG00000234745	HLA-B	-1.34099	7.5659	20.8256	5.03063e-06	0.000101538	343.553	203.425	109.303	102.93
ENSG00000163462	TRIM46	-1.33834	1.4981	7.47456	0.00625767	0.0435391	6.53376	2.53429	2.80103	0.917379
ENSG00000064666	CNN2	-1.33747	8.37463	16.7752	4.20798e-05	0.000665245	502.709	402.627	138.371	226.813
ENSG00000100242	SUN2	-1.33477	8.04116	22.7266	1.86763e-06	4.22836e-05	412.241	304.114	142.479	137.423
ENSG00000079691	CARMIL1	-1.3328	4.08564	15.7799	7.11529e-05	0.00104747	26.3026	26.4151	8.71433	12.6231
ENSG00000118292	C1orf54	-1.3239	0.0778438	4.26473	0.0389113	0.162493	0.781818	1.26714	0.311226	0.513732
ENSG00000116133	DHCR24	-1.32251	6.98048	23.104	1.53471e-06	3.53066e-05	185.682	173.079	64.735	77.9405
ENSG00000141198	TOM1L1	-1.32218	3.37893	10.3915	0.00126595	0.0122188	17.9818	18.3573	6.84697	7.85277
ENSG00000116663	FBXO6	-1.3219	1.05202	6.79503	0.0091412	0.0581495	3.18312	3.02165	1.30715	1.17425
ENSG00000151690	MFSD6	-1.32006	3.07096	7.32015	0.00681858	0.046401	16.9766	7.73283	4.23267	4.33003
ENSG00000183624	HMCES	-1.3171	4.74891	17.7083	2.57495e-05	0.000426511	48.7519	33.2057	15.2501	16.733
ENSG00000166979	EVA1C	-1.31637	1.42975	6.29322	0.0121201	0.0719304	4.18831	4.19132	2.17858	1.35772
ENSG00000112414	ADGRG6	-1.31479	3.61746	4.85251	0.0276059	0.129287	17.2	22.3212	17.8021	2.75214
ENSG00000184271	POU6F1	-1.31376	2.70998	8.87957	0.0028838	0.0236999	10.3312	6.79059	2.86328	3.70621
ENSG00000198355	PIM3	-1.30904	4.97347	19.9898	7.78572e-06	0.000148287	52.7727	44.8699	20.1052	19.0815
ENSG00000214425	LRRC37A4P	-1.30792	0.98693	6.46855	0.01098	0.0672473	3.18312	2.30685	1.2449	0.954074
ENSG00000139725	RHOF	-1.30742	1.72278	6.08502	0.0136333	0.0783045	4.97013	5.71839	3.36124	1.39442
ENSG00000168060	NAALADL1	-1.30689	1.81343	7.07374	0.00782218	0.0516795	5.86363	4.9711	2.11634	2.2751
ENSG00000172731	LRRC20	-1.30524	2.36106	8.79757	0.00301632	0.0245222	9.94026	5.29601	3.92145	2.20171
ENSG00000149054	ZNF215	-1.30486	2.07719	7.50602	0.00614931	0.0429807	5.36104	5.26352	2.48981	1.83476
ENSG00000141753	IGFBP4	-1.30393	9.36445	14.2975	0.000156069	0.00205483	1675.55	524.403	841.431	172.724
ENSG00000007866	TEAD3	-1.30296	5.21837	20.4784	6.03088e-06	0.000118377	91.4727	35.3176	32.492	16.4761
ENSG00000117650	NEK2	-1.29959	6.50801	25.0083	5.70826e-07	1.4453e-05	102.418	120.606	35.6043	57.1711
ENSG00000173156	RHOD	-1.29729	2.65182	9.02239	0.00266693	0.0222886	9.60519	11.9241	5.2286	3.74291
ENSG00000127241	MASP1	-1.29255	7.27659	16.8705	4.00183e-05	0.000637363	357.067	155.144	137.624	68.2163
ENSG00000185513	L3MBTL1	-1.2915	0.778732	4.74197	0.0294354	0.13524	2.01039	2.59927	1.2449	0.660513
ENSG00000004838	ZMYND10	-1.28979	0.758138	5.18882	0.0227326	0.112758	2.73636	1.49458	0.746942	0.880684
ENSG00000135929	CYP27A1	-1.28955	1.70155	6.02136	0.0141338	0.0807097	7.5948	3.83392	1.86736	2.53197
ENSG00000198055	GRK6	-1.28622	5.60345	23.3408	1.35692e-06	3.1613e-05	73.2117	67.1911	28.4461	29.0993
ENSG00000168528	SERINC2	-1.28588	5.81815	17.3481	3.11204e-05	0.000506327	126.71	44.2201	37.8451	23.9252
ENSG00000178752	ERFE	-1.28152	2.37951	4.43446	0.0352203	0.152538	12.0065	5.78337	5.60207	1.90815
ENSG00000198736	MSRB1	-1.28122	3.35642	11.8048	0.000590797	0.00632829	15.5805	13.2563	7.09595	4.99054
ENSG00000119280	C1orf198	-1.28043	6.49779	12.4034	0.000428545	0.00487698	158.206	120.996	35.044	86.7474
ENSG00000108219	TSPAN14	-1.27939	5.35857	21.0925	4.37634e-06	8.94572e-05	62.0428	58.516	28.5705	21.4667
ENSG00000137727	ARHGAP20	-1.27817	1.80958	7.40151	0.0065169	0.0448565	6.75714	6.82308	2.92552	2.67875
ENSG00000161671	EMC10	-1.27757	5.78916	23.5146	1.23968e-06	2.91995e-05	90.3	65.0467	36.4134	27.4113
ENSG00000164758	MED30	-1.27747	3.00013	10.3019	0.00132896	0.0126839	10.1636	12.0866	3.98369	5.17402
ENSG00000279369		-1.27499	0.447876	3.95186	0.0468196	0.18452	1.50779	1.81949	0.248981	1.17425
ENSG00000125753	VASP	-1.2746	7.42294	21.5801	3.39359e-06	7.16506e-05	273.748	249.985	89.6953	128.25
ENSG00000167972	ABCA3	-1.27443	1.26303	5.43399	0.0197485	0.101689	4.91428	2.59927	2.80103	0.697208
ENSG00000116117	PARD3B	-1.27209	4.36198	16.7812	4.19465e-05	0.000663954	33.674	28.8844	12.1378	13.6139
ENSG00000185551	NR2F2	-1.27012	5.58791	20.7638	5.19553e-06	0.000104538	122.69	44.9024	43.6961	21.4667
ENSG00000213983	AP1G2	-1.26758	2.84103	9.70702	0.00183565	0.0163868	16.5857	7.70033	7.46942	2.89892
ENSG00000178163	ZNF518B	-1.26416	5.43326	20.1459	7.17551e-06	0.000138306	51.2091	58.5485	18.1756	28.6589
ENSG00000253953	PCDHGB4	-1.26215	2.40806	7.23686	0.00714218	0.0481405	9.21428	5.94583	3.42349	2.86222
ENSG00000079462	PAFAH1B3	-1.26052	3.65455	12.4611	0.000415513	0.00477097	16.8091	17.1227	6.22452	7.85277
ENSG00000164099	PRSS12	-1.25946	6.04287	23.2124	1.45062e-06	3.35525e-05	96.6104	81.7145	37.3471	36.6218
ENSG00000163701	IL17RE	-1.25651	2.28576	8.3848	0.00378371	0.0294551	7.65065	8.09023	3.36124	3.22917
ENSG00000266258		-1.25432	0.272841	4.04301	0.0443546	0.177987	1.28442	1.68952	0.311226	1.06416
ENSG00000100504	PYGL	-1.25038	5.42282	14.9071	0.000112936	0.00156562	90.4117	75.8662	44.4431	26.2737
ENSG00000132819	RBM38	-1.24888	3.16432	10.4279	0.00124125	0.0120256	13.5701	11.6967	7.46942	3.7796
ENSG00000168005	C11orf84	-1.24818	4.67863	17.3599	3.09275e-05	0.000504468	35.5727	44.9674	17.3042	16.4027
ENSG00000180834	MAP6D1	-1.2478	2.37867	8.29837	0.00396806	0.0306486	6.86883	7.53788	3.48573	2.64205
ENSG00000130193	THEM6	-1.24648	3.52268	8.83184	0.00296019	0.024173	19.8247	14.1335	12.947	3.52274
ENSG00000187498	COL4A1	-1.24617	9.02477	13.289	0.000266964	0.00328888	1067.57	519.854	502.008	192.393
ENSG00000139174	PRICKLE1	-1.24561	3.26251	6.52035	0.0106647	0.0657273	12.9558	23.231	3.42349	13.1002
ENSG00000117228	GBP1	-1.24525	4.22848	15.3157	9.09559e-05	0.00131044	27.3636	28.9494	9.71025	14.4579
ENSG00000197093	GAL3ST4	-1.24506	2.19027	7.39593	0.00653717	0.0449479	7.76234	5.97832	3.48573	2.38519
ENSG00000172296	SPTLC3	-1.24363	0.508641	4.41509	0.0356224	0.15326	2.68052	2.07942	1.12041	0.880684
ENSG00000170089		-1.23764	1.79597	5.95172	0.014703	0.0825282	4.85844	7.70033	3.05001	2.20171
ENSG00000153179	RASSF3	-1.23712	4.28694	15.0089	0.000107007	0.00149962	26.0234	31.6786	9.95923	14.6414
ENSG00000149591	TAGLN	-1.23706	9.52035	12.2743	0.000459229	0.00515308	1027.2	1067.62	362.952	551.895
ENSG00000169715	MT1E	-1.23382	5.42476	14.4409	0.000144624	0.00193591	41.2688	99.1621	15.2501	46.7496
ENSG00000112039	FANCE	-1.23104	4.08861	13.2332	0.000275035	0.00336478	22.6727	31.2237	12.449	10.348
ENSG00000279041		-1.22965	1.39101	5.60441	0.0179153	0.0947584	3.51818	4.58121	2.17858	1.39442
ENSG00000170485	NPAS2	-1.22854	4.75732	17.9195	2.30446e-05	0.000387711	67.348	29.5992	29.5042	12.2929
ENSG00000166762	CATSPER2	-1.22771	0.132106	4.62257	0.031554	0.142026	1.22857	1.88447	0.622452	0.697208
ENSG00000172985	SH3RF3	-1.22746	5.19214	12.9025	0.000328149	0.00392642	85.3298	37.202	25.5205	21.3199
ENSG00000146122	DAAM2	-1.22687	3.68728	7.3156	0.00683586	0.0464788	34.4	11.9891	9.15004	9.43066
ENSG00000151466	SCLT1	-1.22266	5.77583	17.0278	3.68369e-05	0.000590356	67.6831	69.238	21.1634	40.6949
ENSG00000148400	NOTCH1	-1.22097	6.6393	12.931	0.000323193	0.00388467	184.23	65.7615	45.937	46.1625
ENSG00000076382	SPAG5	-1.21727	7.76821	20.3881	6.32218e-06	0.000122595	294.634	261.584	108.556	131.149
ENSG00000174938	SEZ6L2	-1.21667	3.61167	12.4894	0.000409266	0.00470345	24.4597	7.50539	9.52351	3.59613
ENSG00000134871	COL4A2	-1.21617	9.63992	11.9207	0.000555132	0.00600863	1701.68	715.644	673.244	337.559
ENSG00000127220	ABHD8	-1.21542	3.00549	9.18191	0.00244419	0.0207376	15.8597	7.53788	6.78473	3.26587
ENSG00000261008	LINC01572	-1.21349	1.65905	4.71186	0.0299551	0.136987	3.01558	5.16605	2.05409	1.32103
ENSG00000115163	CENPA	-1.21316	5.76447	13.4892	0.000239945	0.00299919	78.0143	58.8734	20.9144	40.1812
ENSG00000198121	LPAR1	-1.21223	7.06611	17.3541	3.1023e-05	0.000505384	248.116	166.743	76.7483	98.1596
ENSG00000198901	PRC1	-1.21092	9.00482	14.7582	0.000122217	0.0016655	629.922	641.37	253.276	298.515
ENSG00000163923	RPL39L	-1.20952	4.64457	14.646	0.000129711	0.0017583	26.1351	44.1226	13.8184	15.4487
ENSG00000267470	ZNF571-AS1	-1.20552	0.386154	4.48155	0.0342626	0.1495	1.56364	1.10469	0.622452	0.513732
ENSG00000164904	ALDH7A1	-1.20328	5.8252	18.1009	2.09498e-05	0.000356203	106.048	63.1947	41.7665	29.8699
ENSG00000135451	TROAP	-1.20225	6.80901	22.2173	2.43467e-06	5.32435e-05	185.012	101.664	70.3993	50.7127
ENSG00000124191	TOX2	-1.19759	3.43367	9.45266	0.00210843	0.0183872	26.9169	5.13356	8.27861	3.26587
ENSG00000113070	HBEGF	-1.1975	3.69293	7.88832	0.0049755	0.036602	10.4987	33.0757	7.96739	9.35727
ENSG00000149571	KIRREL3	-1.19655	5.1806	18.1148	2.07974e-05	0.00035455	58.0779	50.6533	23.2175	23.9986
ENSG00000137193	PIM1	-1.19611	3.60455	10.2036	0.00140167	0.0132012	20.5506	13.7761	7.46942	7.44912
ENSG00000188766	SPRED3	-1.19584	3.14437	10.0575	0.00151728	0.0140732	17.8143	9.29239	8.21637	3.85299
ENSG00000134668	SPOCD1	-1.19576	6.33281	9.03339	0.00265092	0.0222127	118.948	112.158	33.9236	65.3908
ENSG00000113368	LMNB1	-1.19275	7.4133	16.3415	5.2892e-05	0.00080966	262.188	167.848	80.2963	104.288
ENSG00000196172	ZNF681	-1.19016	1.92545	6.21197	0.0126889	0.0743441	2.62467	5.3285	1.18266	2.2751
ENSG00000090889	KIF4A	-1.1897	7.2709	21.1007	4.35763e-06	8.92168e-05	210.421	181.494	79.2381	92.0315
ENSG00000258405	ZNF578	-1.18609	0.943626	4.96808	0.0258192	0.123488	1.61948	3.24909	0.684697	1.46781
ENSG00000141338	ABCA8	-1.18471	0.761929	4.27473	0.0386831	0.162015	1.84286	4.06136	1.30715	1.21094
ENSG00000088325	TPX2	-1.18253	9.34482	11.7831	0.000597722	0.00638788	920.758	683.12	321.061	380.566
ENSG00000108679	LGALS3BP	-1.18128	5.77706	10.3236	0.00131342	0.0125823	111.409	71.9998	54.9003	27.1544
ENSG00000141526	SLC16A3	-1.18123	8.0477	18.5152	1.68556e-05	0.000294288	422.908	352.786	173.726	167.403
ENSG00000150995	ITPR1	-1.17972	2.65623	5.24002	0.022073	0.11021	8.99091	10.0072	2.36532	6.16479
ENSG00000160360	GPSM1	-1.1763	6.57974	21.1259	4.3007e-06	8.86657e-05	150.947	133.407	69.6524	56.8041
ENSG00000160932	LY6E	-1.17596	7.21768	20.607	5.63906e-06	0.000111196	263.864	203.653	131.96	79.2616
ENSG00000132561	MATN2	-1.1758	5.95321	18.5132	1.68728e-05	0.000294288	106.718	84.0539	58.4482	30.0166
ENSG00000126787	DLGAP5	-1.17499	7.84396	14.5842	0.000134034	0.00181115	274.809	251.349	85.4627	160.138
ENSG00000221869	CEBPD	-1.17231	3.51164	4.08928	0.0431561	0.174484	34.9584	7.96026	5.35309	9.65083
ENSG00000128510	CPA4	-1.1712	1.68874	5.05975	0.0244878	0.118651	7.53896	3.47652	4.91737	0.954074
ENSG00000198919	DZIP3	-1.17114	4.61507	12.6742	0.000370731	0.00433826	32.1104	28.592	10.4572	17.3568
ENSG00000177674	AGTRAP	-1.17008	4.79502	13.6441	0.000220935	0.00279699	53.0519	36.7147	26.143	14.4579
ENSG00000120318	ARAP3	-1.16751	3.23656	9.99125	0.00157286	0.0144945	20.6623	10.2346	7.65616	5.46758
ENSG00000178605	GTPBP6	-1.16745	5.57191	19.158	1.20332e-05	0.000218796	85.3298	56.7615	36.2889	26.3838
ENSG00000137273	FOXF2	-1.16581	4.48242	12.2766	0.000458682	0.00515145	50.9299	22.8086	19.2338	12.3296
ENSG00000135916	ITM2C	-1.16567	5.99342	19.2001	1.17705e-05	0.000214933	123.918	69.3355	49.2359	34.9705
ENSG00000143126	CELSR2	-1.16492	1.63734	5.92374	0.0149382	0.0834935	7.09221	3.70396	2.86328	1.83476
ENSG00000100908	EMC9	-1.16395	3.45905	10.7814	0.00102526	0.0102105	14.8545	17.87	7.34493	7.19225
ENSG00000095383	TBC1D2	-1.16163	6.37451	11.5983	0.000660123	0.00694021	117.552	59.7507	55.2737	25.76
ENSG00000181588	MEX3D	-1.16156	5.75066	18.4814	1.71569e-05	0.000297686	95.3259	63.5846	35.9155	33.7229
ENSG00000146426	TIAM2	-1.1589	4.14167	9.31623	0.00227133	0.0195422	28.4805	20.1118	7.96739	13.357
ENSG00000073060	SCARB1	-1.15733	3.1858	8.68105	0.00321536	0.0257122	22.6727	8.64257	7.28269	5.3208
ENSG00000253846	PCDHGA10	-1.15602	2.07983	5.97442	0.0145148	0.0818632	7.14805	4.38627	2.30307	2.67875
ENSG00000175356	SCUBE2	-1.1559	2.23662	6.58372	0.0102915	0.0638533	5.52857	8.02524	2.11634	4.07316
ENSG00000139354	GAS2L3	-1.15558	7.02812	10.3957	0.00126309	0.0122004	157.536	120.866	38.7165	96.5083
ENSG00000153721	CNKSR3	-1.15547	3.98309	11.0065	0.000907946	0.00919188	27.8104	18.3573	9.27453	10.7884
ENSG00000184986	TMEM121	-1.15493	0.447036	4.13857	0.0419165	0.171091	1.73117	1.72202	0.995923	0.623818
ENSG00000100228	RAB36	-1.15118	2.5205	7.50533	0.00615167	0.0429807	9.88441	10.1696	4.73063	4.33003
ENSG00000006757	PNPLA4	-1.15108	1.56038	4.71401	0.0299178	0.136946	5.41688	4.77616	1.9296	2.53197
ENSG00000117226	GBP3	-1.1506	5.17242	15.3571	8.8984e-05	0.00128347	45.2896	66.2164	23.8399	25.9435
ENSG00000116574	RHOU	-1.14851	1.18805	4.83369	0.0279089	0.130468	3.07143	3.70396	1.05817	2.01823
ENSG00000140511	HAPLN3	-1.14834	2.93048	5.55672	0.0184099	0.0964996	16.3623	10.8519	3.8592	8.07294
ENSG00000109452	INPP4B	-1.14622	5.24044	7.55239	0.00599305	0.0422708	55.6208	62.1875	14.1919	42.016
ENSG00000166833	NAV2	-1.14482	8.62212	9.04356	0.00263622	0.0221414	734.685	363.28	200.865	249.454
ENSG00000169679	BUB1	-1.14365	7.87317	17.1886	3.38457e-05	0.000548582	282.292	292.613	106.688	158.597
ENSG00000182165	TP53TG1	-1.14268	1.44417	5.25402	0.0218961	0.109455	3.07143	4.28879	1.12041	2.3118
ENSG00000179750	APOBEC3B	-1.14028	3.67395	5.85661	0.0155186	0.0856828	28.4247	4.54872	6.16227	4.47681
ENSG00000237550	RPL9P9	-1.13969	4.51231	14.2522	0.000159876	0.0020985	30.7143	36.4223	15.6858	14.7148
ENSG00000140545	MFGE8	-1.13793	8.1181	15.921	6.60416e-05	0.00098236	664.434	316.948	297.719	146.304
ENSG00000121753	ADGRB2	-1.13194	2.82971	7.26788	0.00701987	0.0474534	12.7325	7.1155	4.73063	3.85299
ENSG00000090006	LTBP4	-1.12771	4.87433	10.2153	0.00139277	0.0131754	60.4234	24.0757	27.5124	11.0819
ENSG00000143995	MEIS1	-1.12771	4.75751	14.845	0.000116719	0.0016111	33.0039	57.4114	14.4409	27.4847
ENSG00000163872	YEATS2	-1.12534	6.5945	19.1634	1.19991e-05	0.000218485	138.829	123.498	62.6809	57.5747
ENSG00000231503	PTMAP4	-1.12363	0.917888	4.4198	0.0355242	0.153028	1.73117	3.63898	0.684697	1.87145
ENSG00000189410	SH2D5	-1.1224	2.1763	5.56038	0.0183714	0.096416	7.5948	6.14077	3.11226	3.22917
ENSG00000138347	MYPN	-1.11857	5.58655	16.7846	4.18707e-05	0.000663573	103.479	62.7723	42.0778	32.4752
ENSG00000206535	LNP1	-1.11619	1.05618	4.651	0.0310354	0.140497	2.23377	2.92418	1.2449	1.13755
ENSG00000158402	CDC25C	-1.11379	4.42125	7.86614	0.00503691	0.036969	21.4441	42.0432	15.9348	11.192
ENSG00000197119	SLC25A29	-1.11356	2.91088	7.75529	0.00535556	0.0388853	14.3519	8.64257	6.78473	3.88969
ENSG00000205002	AARD	-1.11341	0.862962	4.10504	0.0427556	0.173249	2.34545	4.51623	1.43164	1.61459
ENSG00000132563	REEP2	-1.11303	2.7807	5.52456	0.0187513	0.0977704	9.54935	6.79059	2.55205	4.73368
ENSG00000103241	FOXF1	-1.10983	2.72137	5.39397	0.0202064	0.103014	7.03636	11.2418	5.85105	2.93561
ENSG00000182134	TDRKH	-1.10653	1.23293	4.65809	0.0309076	0.140198	3.68571	2.27436	1.9296	0.917379
ENSG00000183580	FBXL7	-1.09944	5.60499	10.5839	0.00114079	0.0111703	99.4584	39.3789	28.3216	28.8424
ENSG00000105559	PLEKHA4	-1.09896	4.0151	8.20226	0.00418383	0.031761	38.3091	12.444	11.0174	9.28388
ENSG00000106804	C5	-1.09635	3.11171	8.56833	0.00342061	0.0271052	12.9	11.9891	6.22452	5.43088
ENSG00000198900	TOP1	-1.09557	6.28571	10.7524	0.00104145	0.0103637	163.288	61.7001	82.7861	27.2278
ENSG00000179403	VWA1	-1.09391	1.6605	4.33581	0.0373187	0.158033	4.3	2.59927	2.17858	1.10086
ENSG00000251602		-1.09262	1.39213	4.05648	0.044002	0.176738	3.51818	4.02887	1.80511	1.76137
ENSG00000143514	TP53BP2	-1.09134	5.77089	15.2482	9.4266e-05	0.00135055	86.5584	70.4727	34.1104	38.6033
ENSG00000169432	SCN9A	-1.08878	4.97513	11.5078	0.000693055	0.00725672	33.674	30.054	18.6736	11.6691
ENSG00000243753	HLA-L	-1.08638	1.91648	5.2693	0.0217047	0.108837	4.18831	5.91334	2.42756	2.2751
ENSG00000179163	FUCA1	-1.08587	1.91173	4.01078	0.0452102	0.179958	6.7013	5.45847	2.17858	3.30257
ENSG00000131188	PRR7	-1.08585	2.06422	5.79209	0.0160984	0.0877518	8.37662	3.76894	3.73471	1.87145
ENSG00000109063	MYH3	-1.08479	1.1296	4.40992	0.0357304	0.153607	2.62467	2.30685	1.30715	1.02746
ENSG00000100979	PLTP	-1.08471	3.69153	10.1785	0.00142089	0.0133431	24.2364	16.2129	11.8888	7.37573
ENSG00000111331	OAS3	-1.08199	4.44597	12.1472	0.000491626	0.00545462	37.0247	24.2057	20.1052	10.0178
ENSG00000117308	GALE	-1.08179	4.21334	9.4597	0.00210036	0.0183417	22.6169	34.6353	15.748	11.1553
ENSG00000075218	GTSE1	-1.08141	7.11201	17.859	2.37896e-05	0.0003992	194.338	142.537	87.081	70.7483
ENSG00000100106	TRIOBP	-1.08044	7.69768	15.2677	9.32981e-05	0.00133818	326.8	295.244	153.621	140.322
ENSG00000106610	STAG3L4	-1.08014	2.84299	7.40319	0.00651083	0.0448565	10.8338	8.5451	4.35716	4.73368
ENSG00000161692	DBF4B	-1.07894	5.70118	16.6186	4.57013e-05	0.000714577	68.5208	57.5738	35.1685	25.0995
ENSG00000138180	CEP55	-1.07692	8.27453	11.2849	0.000781401	0.0080311	404.088	300.573	133.827	202.924
ENSG00000121957	GPSM2	-1.07621	7.04248	11.8273	0.000583674	0.00626997	163.623	118.884	51.29	86.8575
ENSG00000107282	APBA1	-1.07598	4.09377	8.06048	0.00452413	0.033923	24.0688	24.5956	9.71025	13.1369
ENSG00000213445	SIPA1	-1.07459	4.05982	10.926	0.000948265	0.00952495	28.1454	26.545	14.1919	11.9259
ENSG00000125384	PTGER2	-1.07131	2.47321	4.30537	0.0379922	0.160009	3.62987	9.19491	1.49388	4.69698
ENSG00000064199	SPA17	-1.06911	4.04468	10.2963	0.00133295	0.0127126	24.2364	17.1552	9.89699	9.61413
ENSG00000164050	PLXNB1	-1.06696	4.66028	12.4252	0.000423578	0.00483761	58.413	25.6678	25.4583	13.5405
ENSG00000133739	LRRCC1	-1.06366	3.45314	8.20398	0.00417986	0.0317496	16.5857	10.6895	6.41126	6.42165
ENSG00000137135	ARHGEF39	-1.05828	3.13334	6.6449	0.00994401	0.0622385	10.4429	15.8555	7.53167	5.21071
ENSG00000119397	CNTRL	-1.058	5.9663	12.7461	0.000356761	0.00418623	70.3636	71.6424	24.0889	46.7496
ENSG00000156970	BUB1B	-1.05742	7.50288	14.5416	0.000137102	0.00184677	244.765	178.797	91.0025	111.7
ENSG00000198467	TPM2	-1.05727	9.76186	8.78916	0.00303026	0.0245888	1268.39	1123.86	540.102	613.837
ENSG00000128311	TST	-1.05718	3.35042	8.73991	0.0031132	0.0251347	12.174	18.6822	6.66024	7.96285
ENSG00000112658	SRF	-1.05503	6.0263	16.6128	4.58401e-05	0.000715875	116.714	73.4618	56.7054	35.0439
ENSG00000125648	SLC25A23	-1.05497	4.10432	10.2789	0.00134562	0.0128048	32.8922	14.1335	12.8848	8.3665
ENSG00000157110	RBPMS	-1.05388	6.00037	16.2003	5.6984e-05	0.000860782	151.114	46.6569	71.5197	22.8978
ENSG00000173456	RNF26	-1.05294	6.63648	16.4727	4.93545e-05	0.000762669	196.739	78.303	99.9658	35.998
ENSG00000259768		-1.05228	3.07068	6.16467	0.0130327	0.0759124	12.2299	11.4043	8.27861	3.70621
ENSG00000163808	KIF15	-1.05208	6.06252	15.1917	9.71294e-05	0.00138693	81.0857	70.5702	32.741	41.0619
ENSG00000160469	BRSK1	-1.05165	2.02201	4.63763	0.0312782	0.141056	6.03117	6.23825	2.55205	3.30257
ENSG00000168234	TTC39C	-1.05045	4.59263	11.4961	0.000697442	0.00727988	32.8364	39.2815	12.8848	23.0813
ENSG00000171357	LURAP1	-1.049	0.95036	4.02962	0.0447079	0.178747	2.12208	2.8592	0.933678	1.46781
ENSG00000151702	FLI1	-1.04801	4.96265	10.3602	0.00128761	0.0123721	42.6091	27.5198	14.3164	18.8613
ENSG00000165071	TMEM71	-1.04675	1.45871	4.19604	0.0405184	0.167731	2.62467	3.41154	0.933678	2.05493
ENSG00000168394	TAP1	-1.0417	5.11686	12.4531	0.000417295	0.00478287	55.0623	44.7074	21.4123	26.6774
ENSG00000124243	BCAS4	-1.04018	3.79736	8.78169	0.0030427	0.0246741	21.5558	16.8952	7.84289	11.0452
ENSG00000182013	PNMAL1	-1.0369	1.82633	3.99917	0.0455227	0.180977	1.95454	2.24187	1.2449	0.843989
ENSG00000229619	MBNL1-AS1	-1.03661	3.76423	8.79595	0.003019	0.0245284	20.6623	17.935	7.65616	11.559
ENSG00000184304	PRKD1	-1.03553	5.13627	8.54265	0.00346921	0.0273552	56.1792	33.693	16.3705	26.9343
ENSG00000136122	BORA	-1.03517	5.55365	10.5965	0.00113305	0.011137	49.6454	48.5414	15.997	34.7503
ENSG00000077454	LRCH4	-1.03325	3.55386	9.29644	0.002296	0.019728	20.6623	11.6967	10.4572	5.50428
ENSG00000186280	KDM4D	-1.03282	0.861453	3.96826	0.0463656	0.183137	2.79221	1.94945	1.30715	0.99077
ENSG00000189058	APOD	-1.03137	1.69925	4.40792	0.0357724	0.153644	9.66104	3.02165	4.73063	1.46781
ENSG00000154096	THY1	-1.03133	9.58754	9.11316	0.00253777	0.0213903	1146.59	884.401	593.446	408.747
ENSG00000142945	KIF2C	-1.0308	7.46342	15.2696	9.32064e-05	0.00133818	178.422	265.613	103.078	109.608
ENSG00000106785	TRIM14	-1.02737	4.51145	9.59127	0.00195505	0.0172488	38.4766	19.9819	15.9348	11.3021
ENSG00000183207	RUVBL2	-1.02635	7.10845	16.3406	5.29177e-05	0.00080966	177.529	190.656	94.9862	85.6098
ENSG00000110002	VWA5A	-1.02487	1.1132	4.19854	0.0404587	0.167592	3.01558	3.08663	1.36939	1.61459
ENSG00000145861	C1QTNF2	-1.02476	1.74809	4.42076	0.0355042	0.153028	3.68571	4.22381	2.24083	1.72467
ENSG00000149451	ADAM33	-1.02376	6.09752	15.163	9.86146e-05	0.00140448	128.386	56.2092	60.5023	28.9892
ENSG00000172915	NBEA	-1.02357	3.21287	6.62271	0.0100687	0.0627129	19.4338	14.3285	6.59799	9.72422
ENSG00000161800	RACGAP1	-1.02035	8.39982	11.9346	0.000551024	0.00598435	390.965	391.32	160.468	231.253
ENSG00000142627	EPHA2	-1.01989	5.64419	10.9534	0.000934301	0.00940676	70.3636	78.2705	45.439	30.7505
ENSG00000214944	ARHGEF28	-1.01889	4.15719	7.92492	0.00487586	0.0360135	24.6831	33.1407	18.6113	10.8618
ENSG00000144824	PHLDB2	-1.0161	6.73586	14.8096	0.000118928	0.00163106	146.2	130.646	57.8258	80.5092
ENSG00000117395	EBNA1BP2	-1.01532	6.77408	14.2006	0.000164316	0.00213928	139.331	177.108	86.2718	69.097
ENSG00000168405	CMAHP	-1.01484	3.7244	5.41582	0.0199551	0.102343	20.8857	9.64979	5.53982	9.21049
ENSG00000136231	IGF2BP3	-1.01452	5.02237	10.1728	0.00142528	0.0133648	38.5883	41.3609	18.7358	20.7695
ENSG00000128944	KNSTRN	-1.01447	7.35817	16.1999	5.69966e-05	0.000860782	153.348	232.732	72.3912	120.507
ENSG00000064961	HMG20B	-1.01366	6.61165	14.2295	0.00016181	0.00211093	167.253	90.9744	65.2952	57.6481
ENSG00000140848	CPNE2	-1.01323	5.06881	12.6502	0.000375531	0.00438644	50.7623	38.7616	24.0266	20.1456
ENSG00000270629	NBPF14	-1.01276	2.88161	6.59699	0.0102151	0.0634712	10.1636	8.5451	4.66839	4.51351
ENSG00000104219	ZDHHC2	-1.01257	5.4858	13.2218	0.00027671	0.00337334	57.1844	65.4691	24.0889	38.3831
ENSG00000184602	SNN	-1.00996	3.48357	8.43542	0.00367981	0.0287334	13.4026	18.7472	7.34493	8.47658
ENSG00000140859	KIFC3	-1.00775	6.51431	14.1488	0.000168908	0.00219053	152.287	113.718	59.5687	71.3354
ENSG00000176619	LMNB2	-1.00502	9.00575	9.77142	0.00177245	0.0159223	813.147	466.601	334.381	281.342
ENSG00000173926	MARCH3	-1.00358	3.87245	4.04189	0.044384	0.178049	11.6714	33.5956	13.2582	6.93539
ENSG00000173085	COQ2	-1.00297	4.63927	11.2682	0.000788462	0.00809719	34.1208	29.5992	15.2501	16.5128
ENSG00000161179	YDJC	-1.00203	3.52864	8.46559	0.00361929	0.0282953	18.3727	12.8664	9.64801	6.0914
ENSG00000183048	SLC25A10	-1.00158	2.27059	4.60218	0.0319314	0.143208	6.25454	7.53788	4.35716	2.64205
ENSG00000123870	ZNF137P	-1.00051	1.79612	4.35626	0.0368732	0.156755	3.7974	3.96389	1.80511	2.05493
ENSG00000138617	PARP16	-0.99913	2.16607	4.79926	0.0284719	0.132186	6.7013	5.06857	2.80103	3.0457
ENSG00000076944	STXBP2	-0.994937	1.61126	4.36974	0.0365825	0.155913	6.42208	2.76172	3.05001	1.46781
ENSG00000133687	TMTC1	-0.991529	3.92933	5.61435	0.017814	0.0944579	26.1909	31.5486	23.2797	9.1004
ENSG00000171792	RHNO1	-0.99101	5.85065	13.8688	0.000196023	0.00251383	77.3441	67.0611	37.9696	34.6402
ENSG00000042286	AIFM2	-0.9909	3.78825	9.42249	0.0021434	0.0186163	28.4247	14.0361	14.2541	7.08217
ENSG00000023445	BIRC3	-0.990149	1.53314	4.04651	0.0442627	0.177674	6.03117	3.93139	2.42756	2.49527
ENSG00000137767	SQRDL	-0.988711	3.00567	4.76614	0.0290248	0.134095	11.5597	12.444	8.52759	3.92638
ENSG00000183856	IQGAP3	-0.988356	8.29067	11.7358	0.000613103	0.00652604	401.854	329.62	220.97	151.257
ENSG00000134690	CDCA8	-0.98724	7.058	15.383	8.77746e-05	0.00126888	158.597	161.999	78.3667	83.3347
ENSG00000103490	PYCARD	-0.986857	2.36935	4.59653	0.0320368	0.143438	6.75714	7.96026	2.92552	4.47681
ENSG00000000971	CFH	-0.986339	3.7353	9.14455	0.0024946	0.0211096	15.4688	24.0432	8.65208	11.0086
ENSG00000107731	UNC5B	-0.985881	5.26296	8.69204	0.00319603	0.0256464	70.1961	45.7146	22.7195	34.8237
ENSG00000144647	POMGNT2	-0.985331	3.32179	7.0418	0.00796289	0.052473	13.626	14.5559	8.71433	5.76114
ENSG00000139146	FAM60A	-0.984331	2.49291	5.09028	0.0240603	0.117617	6.47792	10.0397	3.48573	4.77037
ENSG00000102362	SYTL4	-0.984206	2.7306	5.93125	0.0148747	0.0832784	6.98052	11.0144	3.92145	5.02724
ENSG00000130748	TMEM160	-0.98362	3.09505	6.95715	0.00834848	0.0544614	11.7831	10.9169	5.97554	5.50428
ENSG00000119771	KLHL29	-0.979238	3.94964	9.20757	0.00241016	0.0205167	34.3441	17.4476	17.4909	8.80684
ENSG00000025772	TOMM34	-0.976909	6.11133	10.607	0.00112659	0.0110991	92.3104	91.6567	41.3931	51.4099
ENSG00000280206		-0.976422	4.09687	4.81709	0.028179	0.131166	20.5506	12.8989	4.91737	12.4764
ENSG00000174348	PODN	-0.9762	6.46457	10.4288	0.00124062	0.0120256	192.774	87.108	113.037	37.0254
ENSG00000122966	CIT	-0.973077	7.90497	12.7645	0.000353253	0.0041641	355.783	222.27	156.982	130.745
ENSG00000179242	CDH4	-0.972697	4.70851	7.19268	0.00732015	0.0490187	45.6805	14.2635	14.8766	11.8892
ENSG00000110492	MDK	-0.972097	3.67891	6.01853	0.0141564	0.0807312	24.0688	8.28517	7.40718	6.93539
ENSG00000214022	REPIN1	-0.971554	5.55766	13.2327	0.000275112	0.00336478	77.1766	57.8337	43.5094	26.7141
ENSG00000179277	MEIS3P1	-0.970615	1.84908	3.95456	0.0467446	0.18435	5.91948	5.16605	2.24083	3.33926
ENSG00000163820	FYCO1	-0.969761	5.52491	13.5052	0.000237901	0.00297654	102.921	40.1587	54.2156	19.8521
ENSG00000174007	CEP19	-0.96672	2.17419	4.56228	0.0326835	0.145832	6.08701	6.66063	3.73471	2.82553
ENSG00000108641	B9D1	-0.966645	1.8556	4.28565	0.0384353	0.161187	5.24935	5.13356	2.98777	2.38519
ENSG00000121988	ZRANB3	-0.964994	3.37889	7.4227	0.00644062	0.0445225	11.6156	14.9458	5.66431	8.03624
ENSG00000244300	GATA2-AS1	-0.963094	3.29458	5.26019	0.0218187	0.109238	16.5299	12.9314	7.28269	7.41242
ENSG00000035499	DEPDC1B	-0.961801	4.71602	7.52864	0.00607259	0.0425977	37.1364	24.9205	12.0133	19.5585
ENSG00000173918	C1QTNF1	-0.960916	3.30233	7.35983	0.00666972	0.0456174	20.5506	10.2021	10.3949	5.3208
ENSG00000127824	TUBA4A	-0.960178	2.31296	4.15801	0.041438	0.169949	7.31558	6.95304	5.66431	2.45858
ENSG00000008382	MPND	-0.95979	2.18596	4.67331	0.0306348	0.139432	6.98052	5.16605	3.8592	2.45858
ENSG00000257698		-0.959466	2.57096	5.24068	0.0220647	0.11021	4.97013	9.35737	3.05001	4.10986
ENSG00000072864	NDE1	-0.959088	6.84404	9.89891	0.00165376	0.0150031	156.866	101.664	54.1533	74.5646
ENSG00000204682	CASC10	-0.958274	2.72644	4.94681	0.0261388	0.124552	11.8948	4.74367	4.23267	3.52274
ENSG00000107130	NCS1	-0.956937	7.06157	12.1201	0.000498822	0.00550591	154.967	196.505	80.6075	100.361
ENSG00000138336	TET1	-0.956242	2.8172	5.78621	0.0161524	0.0879711	6.7013	13.6787	2.98777	7.96285
ENSG00000077152	UBE2T	-0.95602	5.48276	12.3744	0.000435261	0.00494027	39.4818	64.8193	22.9685	29.7965
ENSG00000070501	POLB	-0.953996	3.30746	6.78225	0.00920686	0.0584513	11.0013	14.4259	6.28676	6.71522
ENSG00000080986	NDC80	-0.95121	6.99662	11.6155	0.000654041	0.00688755	147.54	140.848	58.5727	95.9946
ENSG00000137807	KIF23	-0.945905	8.58637	9.41154	0.00215624	0.0186773	466.466	396.811	196.259	256.719
ENSG00000165626	BEND7	-0.945838	4.40529	9.57161	0.0019761	0.0173629	23.7896	19.657	12.5735	10.0178
ENSG00000226318	RPS3AP38	-0.94461	2.71795	4.97532	0.0257114	0.123156	4.85844	9.16242	1.86736	6.0547
ENSG00000134686	PHC2	-0.944082	6.56051	13.9164	0.000191125	0.00245592	127.883	143.967	75.8146	65.5376
ENSG00000188191	PRKAR1B	-0.943825	3.06763	5.68164	0.0171434	0.0919254	11.8948	10.9494	8.27861	4.21994
ENSG00000023608	SNAPC1	-0.942251	4.5809	9.68018	0.00186267	0.0165609	38.1974	36.3573	17.8021	21.2098
ENSG00000065882	TBC1D1	-0.940628	6.55479	13.6995	0.000214506	0.00273176	117.552	104.783	53.7798	61.7947
ENSG00000051128	HOMER3	-0.940133	5.84836	12.4982	0.000407352	0.0046925	90.1324	80.2199	50.4186	39.1537
ENSG00000119326	CTNNAL1	-0.938808	7.01702	10.3135	0.00132058	0.0126227	159.044	187.505	91.2515	87.2244
ENSG00000167900	TK1	-0.937995	6.73598	14.2371	0.000161158	0.00210583	158.151	107.447	82.1014	56.4005
ENSG00000130695	CEP85	-0.937764	5.5053	12.2242	0.000471725	0.00528407	52.1026	55.4294	30.2512	26.0169
ENSG00000105419	MEIS3	-0.936997	4.80743	10.5214	0.00118002	0.0115194	44.3961	34.7652	24.0266	17.5036
ENSG00000134802	SLC43A3	-0.93684	3.67295	7.53802	0.00604105	0.0424926	15.8597	17.74	9.95923	7.66929
ENSG00000166508	MCM7	-0.936412	7.41241	10.2072	0.00139891	0.0131945	222.204	241.992	147.272	96.1413
ENSG00000180747	SMG1P3	-0.935507	2.29902	4.00612	0.0453353	0.180344	6.64545	4.77616	2.30307	3.59613
ENSG00000125970	RALY	-0.933111	7.06977	13.9531	0.000187433	0.00241332	213.548	156.931	111.668	82.3073
ENSG00000136098	NEK3	-0.932468	3.67626	6.35285	0.0117193	0.070401	17.5351	13.7436	6.22452	10.4948
ENSG00000247077	PGAM5	-0.932349	5.56943	11.3077	0.000771849	0.00795203	48.6402	69.9853	30.6246	30.3836
ENSG00000165804	ZNF219	-0.932123	4.20875	8.58011	0.00339855	0.0269637	35.6844	22.0938	20.6032	10.6049
ENSG00000124356	STAMBP	-0.931836	4.27771	9.02782	0.00265901	0.022266	29.7091	27.4873	15.8725	14.1276
ENSG00000140988	RPS2	-0.93087	8.74856	9.11453	0.00253587	0.0213883	870.108	311.685	526.034	143.258
ENSG00000115758	ODC1	-0.930738	7.56829	9.98009	0.00158242	0.0145512	209.583	320.392	155.053	118.415
ENSG00000250565	ATP6V1E2	-0.930605	2.16478	4.42436	0.0354293	0.152927	6.08701	5.45847	2.98777	3.0457
ENSG00000148773	MKI67	-0.930045	10.1281	5.64114	0.0175438	0.093487	1979.45	844.99	809.312	555.051
ENSG00000141510	TP53	-0.929923	5.02379	10.4687	0.00121417	0.0118167	58.0221	34.3753	26.7032	20.6227
ENSG00000082512	TRAF5	-0.929558	4.11585	8.68035	0.00321659	0.0257122	23.3987	24.9855	12.5113	12.88
ENSG00000237649	KIFC1	-0.929229	7.0473	12.638	0.000377989	0.00440713	172.503	146.664	108.058	64.4
ENSG00000197081	IGF2R	-0.924828	7.51078	12.8098	0.000344811	0.00409467	336.07	207.422	199.247	96.6918
ENSG00000182054	IDH2	-0.924635	6.23464	13.0412	0.000304718	0.00367984	107.556	98.6098	48.6135	60.1434
ENSG00000241015	TPM3P9	-0.924255	2.41171	4.26714	0.0388562	0.162369	5.13766	9.55231	3.42349	3.96308
ENSG00000198892	SHISA4	-0.923855	3.69185	7.46395	0.00629468	0.0437255	20.3273	14.4584	8.83882	9.1371
ENSG00000099956	SMARCB1	-0.922643	5.84912	11.639	0.000645822	0.00681865	92.2545	60.498	40.7084	38.163
ENSG00000137312	FLOT1	-0.921034	7.35328	13.3567	0.000257498	0.00319064	234.434	175.971	119.137	96.3982
ENSG00000163453	IGFBP7	-0.921007	7.19226	9.85785	0.00169109	0.0152985	158.374	233.934	110.05	97.6458
ENSG00000100151	PICK1	-0.920663	2.5649	4.87316	0.0272775	0.128217	9.32597	8.09023	4.79288	4.36672
ENSG00000011426	ANLN	-0.920597	9.64162	6.67099	0.00979946	0.0614236	816.162	1060.7	495.97	480.009
ENSG00000102977	ACD	-0.920079	4.47808	7.45452	0.00632775	0.0438945	31.4402	29.3717	22.4705	11.1553
ENSG00000163110	PDLIM5	-0.920043	7.44796	10.4353	0.00123629	0.0119957	178.925	331.569	90.5045	181.604
ENSG00000091732	ZC3HC1	-0.91784	4.46154	9.26455	0.00233631	0.0199942	24.2922	31.2562	12.5735	16.8798
ENSG00000213186	TRIM59	-0.917383	6.21318	6.16645	0.0130196	0.0759001	86.4467	71.6748	24.2756	71.9225
ENSG00000162714	ZNF496	-0.917068	5.3593	9.41858	0.00214798	0.0186434	61.987	46.7868	27.3256	30.457
ENSG00000072506	HSD17B10	-0.916838	4.86475	9.19564	0.00242593	0.0206099	29.9325	46.2345	19.4205	20.2557
ENSG00000136002	ARHGEF4	-0.916356	3.07519	4.22721	0.0397808	0.16521	10.9455	14.2635	6.72248	6.78861
ENSG00000135540	NHSL1	-0.914697	4.9677	6.2488	0.0124277	0.0733494	28.4805	33.2382	16.8684	16.256
ENSG00000091127	PUS7	-0.914226	4.92811	8.97589	0.00273565	0.0227151	36.2428	38.1768	17.6154	22.3474
ENSG00000166851	PLK1	-0.914075	8.03342	9.7298	0.00181304	0.0162301	420.953	218.631	171.486	149.79
ENSG00000159335	PTMS	-0.914065	7.96609	8.85968	0.00291539	0.0239289	456.023	159.758	172.295	116.397
ENSG00000033327	GAB2	-0.910448	4.65091	9.39164	0.00217977	0.0188683	40.487	25.8952	19.8562	15.0083
ENSG00000181195	PENK	-0.910259	4.04181	5.66493	0.0173074	0.092573	14.4636	17.805	11.7643	6.60513
ENSG00000042088	TDP1	-0.909699	5.16672	10.6488	0.00110144	0.010893	39.3143	48.3464	19.7317	27.1911
ENSG00000126457	PRMT1	-0.90886	6.77904	13.671	0.000217795	0.00276268	154.688	142.407	82.7861	75.482
ENSG00000172830	SSH3	-0.908022	3.80048	7.61878	0.00577635	0.0412408	28.0338	12.6389	12.7603	7.85277
ENSG00000186918	ZNF395	-0.907529	4.87939	6.34949	0.0117415	0.0704653	52.1584	27.4548	22.595	19.1182
ENSG00000145390	USP53	-0.907433	5.42441	7.28903	0.00693769	0.0470466	112.191	42.2381	38.9655	35.8512
ENSG00000092036	HAUS4	-0.907231	3.33252	5.77237	0.01628	0.0882918	11.6156	14.1985	7.53167	6.12809
ENSG00000170545	SMAGP	-0.90578	5.194	9.04286	0.00263723	0.0221414	45.3454	46.8193	30.7491	20.109
ENSG00000166595	FAM96B	-0.905602	4.84	9.33949	0.00224268	0.0193606	26.6377	47.9565	16.744	21.9804
ENSG00000130005	GAMT	-0.903712	3.75001	7.2253	0.00718832	0.0483883	16.3065	18.0974	9.21229	9.21049
ENSG00000142949	PTPRF	-0.902584	7.75586	8.02663	0.00460945	0.034422	384.096	224.025	280.601	83.1146
ENSG00000100577	GSTZ1	-0.901014	3.06662	4.84891	0.0276636	0.129463	10.8338	10.4621	3.92145	7.92616
ENSG00000127990	SGCE	-0.900141	5.10462	10.1434	0.00144818	0.0135104	57.8545	40.3212	27.9481	23.8519
ENSG00000008405	CRY1	-0.899411	4.38188	8.1144	0.00439151	0.0330832	33.0039	24.2057	16.4327	14.0909
ENSG00000148175	STOM	-0.899231	7.21056	11.9695	0.000540779	0.00589803	214.944	198.812	115.154	106.71
ENSG00000138794	CASP6	-0.897942	3.40335	6.41556	0.0113125	0.0687282	13.961	11.1444	6.59799	6.75191
ENSG00000164087	POC1A	-0.896277	5.6049	11.0045	0.000908906	0.00919435	72.5415	45.5522	34.6706	27.7049
ENSG00000198682	PAPSS2	-0.895009	7.00932	12.7668	0.000352832	0.00416297	191.545	190.364	103.576	101.792
ENSG00000166896	ATP23	-0.894748	2.08277	3.89868	0.0483242	0.188438	4.8026	4.9711	2.6143	2.64205
ENSG00000121621	KIF18A	-0.894122	7.00171	7.71231	0.00548454	0.0395551	148.49	121.938	50.0451	104.875
ENSG00000166387	PPFIBP2	-0.894006	2.84625	5.13195	0.0234893	0.115534	12.4532	10.3646	5.53982	6.71522
ENSG00000145623	OSMR	-0.893584	7.00227	9.62179	0.00192282	0.0169995	273.357	110.501	153.185	56.6206
ENSG00000136274	NACAD	-0.893036	2.72967	4.74799	0.0293325	0.134961	11.2247	6.30323	6.4735	3.19248
ENSG00000175832	ETV4	-0.893021	3.45182	5.80044	0.0160222	0.0874106	15.9714	15.5956	11.5154	6.38496
ENSG00000078687	TNRC6C	-0.892728	5.03674	8.93468	0.00279807	0.0231287	50.7065	39.5414	23.5909	24.2188
ENSG00000180921	FAM83H	-0.891308	3.91518	6.13488	0.0132541	0.0767444	29.8766	21.9313	23.2175	8.10963
ENSG00000168497	SDPR	-0.890234	3.39068	4.32747	0.0375019	0.158437	10.7221	16.1805	8.15412	6.75191
ENSG00000015475	BID	-0.889432	4.18571	7.64472	0.00569389	0.0408338	23.2312	26.4151	15.3746	11.6324
ENSG00000139178	C1RL	-0.88898	3.86965	6.20889	0.012711	0.0744395	34.4	12.1191	13.2582	9.35727
ENSG00000100162	CENPM	-0.888429	4.17208	6.48171	0.010899	0.0668857	20.6623	24.8555	15.3123	9.54074
ENSG00000136732	GYPC	-0.885567	4.31136	6.85045	0.00886188	0.0570278	38.3649	20.1443	15.1878	15.1551
ENSG00000121413	ZSCAN18	-0.883543	4.27723	8.12133	0.00437474	0.0329762	24.6273	27.1949	15.0633	13.1369
ENSG00000160446	ZDHHC12	-0.881901	4.43471	8.51889	0.00351478	0.0275755	31.7753	23.3934	16.4327	13.2837
ENSG00000173715	C11orf80	-0.881814	2.77098	4.91506	0.0266235	0.126313	9.54935	9.48733	6.03778	4.40342
ENSG00000178922	HYI	-0.881106	4.21578	6.96113	0.00832994	0.054418	25.5766	28.7219	17.8021	11.9259
ENSG00000196843	ARID5A	-0.879461	3.30062	5.15549	0.023173	0.114397	21.8351	10.5595	8.27861	8.14633
ENSG00000129667	RHBDF2	-0.875537	3.61987	4.81819	0.0281609	0.131166	21.7792	13.4512	13.6317	6.60513
ENSG00000125835	SNRPB	-0.8752	6.86824	12.6079	0.000384112	0.0044704	132.686	167.653	77.682	85.2062
ENSG00000182636	NDN	-0.873586	4.30493	5.99658	0.0143336	0.0811875	23.7338	32.1984	17.5531	12.403
ENSG00000143799	PARP1	-0.873044	6.85591	11.859	0.000573828	0.00617972	182.052	131.328	115.901	61.3176
ENSG00000007968	E2F2	-0.872253	2.79485	4.01012	0.0452279	0.179972	6.92467	11.6642	4.97962	4.69698
ENSG00000187951	ARHGAP11B	-0.871961	5.74045	7.37189	0.00662511	0.0454794	76.1156	46.137	26.7032	38.6767
ENSG00000197442	MAP3K5	-0.871333	4.14524	6.68026	0.00974862	0.0611348	22.1143	23.6533	9.27453	16.8798
ENSG00000167815	PRDX2	-0.871213	6.03969	10.3688	0.00128166	0.0123288	86.6143	86.4907	40.4594	54.3455
ENSG00000050438	SLC4A8	-0.870331	4.98422	6.13214	0.0132746	0.0767941	37.6389	31.841	14.2541	23.2647
ENSG00000160193	WDR4	-0.867473	3.95868	5.52624	0.0187333	0.0977479	20.9416	21.0541	17.2419	7.92616
ENSG00000104147	OIP5	-0.867155	4.04481	6.5194	0.0106704	0.0657273	19.1545	17.9674	8.65208	12.0727
ENSG00000168610	STAT3	-0.866904	7.51191	10.9931	0.00091452	0.00923658	262.635	214.992	122.374	138.414
ENSG00000160216	AGPAT3	-0.865759	6.90112	12.2833	0.00045703	0.00513738	186.631	121.516	102.02	66.932
ENSG00000140263	SORD	-0.865172	3.19917	5.64291	0.0175261	0.0934699	12.174	10.787	6.34901	6.23818
ENSG00000180035	ZNF48	-0.86508	2.69946	4.30034	0.0381048	0.16043	8.99091	10.7545	6.34901	4.73368
ENSG00000185880	TRIM69	-0.864869	4.36096	7.08791	0.00776056	0.0513623	29.5974	19.4295	13.8184	12.7699
ENSG00000205250	E2F4	-0.863783	6.18277	10.5948	0.00113405	0.0111383	89.574	104.816	60.6891	46.4561
ENSG00000112378	PERP	-0.86343	6.65771	12.0322	0.000522883	0.00572718	159.658	129.444	79.7983	78.4176
ENSG00000143621	ILF2	-0.862486	8.00477	10.252	0.00136537	0.0129448	280.338	341.576	156.484	185.201
ENSG00000159023	EPB41	-0.860814	2.17973	3.84351	0.0499388	0.192743	7.5948	6.92055	4.73063	3.37596
ENSG00000089685	BIRC5	-0.859366	7.97657	10.0669	0.00150956	0.0140384	242.364	323.869	121.005	197.42
ENSG00000166444	ST5	-0.855135	4.98863	8.56068	0.00343501	0.027169	55.6208	39.0865	25.7073	25.8701
ENSG00000163002	NUP35	-0.854894	4.71226	7.4614	0.00630361	0.0437639	29.2065	32.4584	15.0011	19.5218
ENSG00000154127	UBASH3B	-0.852303	6.60948	11.6077	0.000656778	0.0069107	118.334	139.711	68.7809	73.9775
ENSG00000118503	TNFAIP3	-0.852053	4.32914	4.3668	0.0366457	0.156079	28.7597	30.4764	24.5869	12.2195
ENSG00000112246	SIM1	-0.849338	4.31781	5.79667	0.0160566	0.0875607	44.8428	21.444	16.6195	17.9439
ENSG00000112699	GMDS	-0.848658	2.96647	4.93232	0.0263589	0.125322	12.6208	7.89528	6.90922	4.44012
ENSG00000111206	FOXM1	-0.848593	8.09303	9.2759	0.00232189	0.0198972	435.361	223.862	208.77	143.405
ENSG00000186187	ZNRF1	-0.848217	4.06696	7.12359	0.00760761	0.0506323	25.074	19.6245	14.3164	10.6049
ENSG00000103126	AXIN1	-0.84805	5.44912	9.78825	0.00175631	0.0157883	63.3831	49.3536	35.044	27.5581
ENSG00000065534	MYLK	-0.847127	8.75685	6.33022	0.0118697	0.0709366	815.492	538.309	321.994	428.416
ENSG00000174547	MRPL11	-0.846674	4.88919	8.28088	0.00400648	0.030834	33.7299	43.5702	21.7858	20.8795
ENSG00000124615	MOCS1	-0.846317	3.4452	5.73406	0.016639	0.0898588	13.4026	15.888	8.71433	7.5959
ENSG00000248008	NRAV	-0.845612	3.4515	5.4232	0.0198709	0.102074	13.7377	13.6787	9.71025	5.98131
ENSG00000235162	C12orf75	-0.844788	8.80566	7.0648	0.00786132	0.0518847	555.426	592.536	247.176	407.023
ENSG00000106459	NRF1	-0.843945	4.05462	4.5338	0.0332317	0.147203	16.474	25.8952	15.1256	8.43989
ENSG00000196116	TDRD7	-0.840472	4.09469	6.97491	0.00826605	0.054113	22.4493	21.1191	13.5695	10.9352
ENSG00000165124	SVEP1	-0.840382	6.39992	5.1818	0.0228246	0.113084	217.68	75.4763	116.461	44.8782
ENSG00000185813	PCYT2	-0.839791	5.13349	8.55531	0.00344516	0.0272157	43.4467	38.2742	21.0389	24.3656
ENSG00000169258	GPRIN1	-0.83965	4.1984	7.10848	0.00767201	0.0510024	26.0234	21.509	16.3705	10.6049
ENSG00000110713	NUP98	-0.839525	8.34853	8.80949	0.00299667	0.0244158	397.052	400.417	208.957	237.381
ENSG00000104856	RELB	-0.839498	3.4378	5.35442	0.0206698	0.104918	21.5	11.8267	9.39902	8.43989
ENSG00000123485	HJURP	-0.832644	7.24374	10.8407	0.000992916	0.00993458	166.695	176.945	98.2852	94.38
ENSG00000140450	ARRDC4	-0.832086	4.76173	5.35238	0.020694	0.105	47.6909	38.3392	29.2552	19.1916
ENSG00000101871	MID1	-0.831626	5.15026	8.84881	0.00293281	0.0240412	48.7519	39.5739	25.0848	24.1821
ENSG00000196411	EPHB4	-0.830235	6.06626	9.73201	0.00181086	0.0162219	103.982	70.2128	53.5309	43.5572
ENSG00000180801	ARSJ	-0.829632	6.38518	11.2327	0.000803698	0.00824047	91.8636	121.808	55.7095	63.6294
ENSG00000164105	SAP30	-0.829201	4.3052	5.35699	0.0206394	0.104847	22.8403	20.3718	8.27861	17.3935
ENSG00000113645	WWC1	-0.828184	4.36314	6.8459	0.00888452	0.0571109	27.4195	24.823	18.7358	11.4122
ENSG00000215114	UBXN2B	-0.827387	3.94665	6.29033	0.0121398	0.0720144	25.8	15.8555	12.698	10.3113
ENSG00000249673	NOP14-AS1	-0.82701	3.42951	4.94361	0.0261873	0.124691	14.687	15.7581	7.78065	9.32057
ENSG00000108797	CNTNAP1	-0.826948	6.03902	10.5371	0.00117002	0.0114304	118.557	58.0287	69.8391	31.2276
ENSG00000164104	HMGB2	-0.826502	7.51376	7.59396	0.00585643	0.0416273	246.775	140.718	98.5964	114.672
ENSG00000130669	PAK4	-0.825372	6.58631	7.61675	0.00578286	0.0412644	181.94	60.4655	70.8973	47.5936
ENSG00000164654	MIOS	-0.825299	4.88712	7.84747	0.00508919	0.0372255	36.2987	41.7183	19.7317	24.5124
ENSG00000168078	PBK	-0.822575	6.83074	7.88394	0.00498756	0.0366697	135.534	112.873	53.9666	92.1416
ENSG00000143815	LBR	-0.822537	6.3323	6.41932	0.0112885	0.0686783	104.875	75.0864	36.2267	66.3082
ENSG00000010292	NCAPD2	-0.821599	8.13535	9.10268	0.00255235	0.0214849	369.186	279.714	207.214	159.551
ENSG00000007047	MARK4	-0.820234	5.60899	9.28226	0.00231384	0.0198449	85.6091	40.2887	41.2686	26.7141
ENSG00000160014	CALM3	-0.820025	8.89413	6.75482	0.00934947	0.0591336	705.982	405.681	336.311	271.434
ENSG00000168781	PPIP5K1	-0.819937	3.14423	4.87865	0.0271909	0.127998	14.5195	7.76532	8.4031	4.29333
ENSG00000146143	PRIM2	-0.818388	5.48113	9.01125	0.00268322	0.022396	41.213	79.4727	26.143	40.2179
ENSG00000119655	NPC2	-0.818185	5.03639	8.25713	0.00405923	0.0310909	43.8935	41.9782	22.346	26.4572
ENSG00000254087	LYN	-0.817736	3.1699	4.79668	0.0285146	0.132336	16.2506	16.5703	10.0837	8.54997
ENSG00000167994	RAB3IL1	-0.816188	3.61227	5.36105	0.0205914	0.104686	25.7441	8.25268	12.3245	5.68775
ENSG00000121039	RDH10	-0.815606	5.43251	6.30688	0.012027	0.0715766	65.9519	56.3067	25.5205	44.3645
ENSG00000119865	CNRIP1	-0.81528	5.89823	9.44259	0.00212004	0.0184633	89.9649	61.7326	44.5676	40.1078
ENSG00000151725	CENPU	-0.815126	5.48699	6.01424	0.0141909	0.0807519	44.1727	49.1912	29.691	22.6409
ENSG00000146416	AIG1	-0.813919	3.91819	6.21556	0.0126633	0.0743147	16.9766	18.5848	8.46535	11.9993
ENSG00000116857	TMEM9	-0.813712	4.53589	7.50697	0.00614606	0.0429807	30.2117	28.3645	16.8062	16.4761
ENSG00000137831	UACA	-0.813506	7.73009	8.63055	0.00330573	0.0263085	316.748	217.201	168.311	133.607
ENSG00000159840	ZYX	-0.811085	8.89889	6.63844	0.0099801	0.0623814	982.745	378.973	472.192	255.362
ENSG00000118193	KIF14	-0.810055	7.33985	6.80454	0.00909266	0.0580058	196.962	138.119	74.5075	121.057
ENSG00000106868	SUSD1	-0.808851	3.9324	5.92031	0.0149673	0.0835372	20.2714	18.8772	10.8929	11.3388
ENSG00000140682	TGFB1I1	-0.808776	6.51147	7.507	0.00614597	0.0429807	181.326	72.6821	70.9595	59.7764
ENSG00000106330	MOSPD3	-0.807517	2.82314	4.27972	0.0385696	0.161645	11.8948	5.94583	6.22452	3.70621
ENSG00000153310	FAM49B	-0.806455	4.52188	7.12339	0.00760845	0.0506323	25.2974	35.2526	16.4327	17.8705
ENSG00000079616	KIF22	-0.806073	7.02088	10.2465	0.00136947	0.012974	160.887	140.88	96.2933	76.8764
ENSG00000168476	REEP4	-0.805424	5.7694	9.67996	0.00186289	0.0165609	82.5376	51.1406	49.0492	28.1452
ENSG00000166073	GPR176	-0.805253	7.80951	6.65948	0.00986296	0.0617614	293.293	251.154	113.535	206.337
ENSG00000157911	PEX10	-0.8052	4.59314	7.31367	0.0068432	0.046504	32.2779	28.462	17.3042	17.3201
ENSG00000167323	STIM1	-0.805158	5.73048	9.25702	0.00234594	0.0200632	85.3298	60.7904	54.0911	31.2643
ENSG00000050820	BCAR1	-0.804106	7.08914	10.0104	0.00155661	0.0143757	217.345	146.761	109.676	95.1873
ENSG00000104299	INTS9	-0.803825	3.8767	6.14567	0.0131734	0.0765397	19.2104	19.9169	12.698	9.9077
ENSG00000138162	TACC2	-0.802502	4.82179	5.67464	0.0172119	0.0921686	59.474	21.184	22.7195	17.8339
ENSG00000255399	TBX5-AS1	-0.802342	4.45408	5.48879	0.0191388	0.0992072	33.4506	19.6895	13.6317	15.1918
ENSG00000121310	ECHDC2	-0.800156	4.345	4.29964	0.0381205	0.160444	27.6428	26.4476	20.7277	10.7517
ENSG00000116685	KIAA2013	-0.799732	5.7598	9.38061	0.00219293	0.0189694	79.6896	56.5666	42.14	35.1907
ENSG00000176678	FOXL1	-0.797336	4.36324	5.92048	0.0149659	0.0835372	24.8506	28.8844	16.3705	14.8248
ENSG00000035403	VCL	-0.796876	9.40992	5.5324	0.0186675	0.0975315	942.872	774.842	466.154	514.833
ENSG00000068489	PRR11	-0.796787	7.43576	9.01122	0.00268327	0.022396	232.367	163.981	108.805	116.14
ENSG00000113594	LIFR	-0.796358	5.23247	7.77453	0.0052988	0.0386481	56.7935	41.6208	28.3838	27.8149
ENSG00000163584	RPL22L1	-0.795544	5.43808	8.2009	0.00418695	0.0317659	25.9117	80.09	14.0052	49.2816
ENSG00000136861	CDK5RAP2	-0.794717	6.89401	9.55527	0.00199376	0.0175061	184.732	105.27	90.3178	71.1152
ENSG00000142208	AKT1	-0.793223	7.89164	9.04085	0.00264014	0.0221513	317.753	285.27	183.686	164.321
ENSG00000155760	FZD7	-0.793142	6.54281	10.2114	0.00139579	0.0131942	120.512	122.328	65.3575	75.0783
ENSG00000276043	UHRF1	-0.792905	6.3003	9.93459	0.00162202	0.0148059	120.847	89.5773	63.4901	57.061
ENSG00000051620	HEBP2	-0.790979	5.51308	6.91078	0.00856777	0.055632	63.6623	53.6749	26.5165	43.3003
ENSG00000167513	CDT1	-0.790763	5.1496	6.53362	0.0105854	0.0653295	53.387	38.3392	40.3971	16.4761
ENSG00000105576	TNPO2	-0.790204	7.28026	8.93244	0.00280149	0.0231421	223.935	159.79	160.032	75.2251
ENSG00000106829	TLE4	-0.78967	5.22718	7.74299	0.00539215	0.0390626	56.4584	54.4222	27.7614	36.6585
ENSG00000142546	NOSIP	-0.789227	5.30898	8.00783	0.00465756	0.0347207	41.2688	61.9276	26.9522	31.6312
ENSG00000068383	INPP5A	-0.788983	5.66491	7.21124	0.00724485	0.0486744	55.3415	69.6929	24.4001	51.043
ENSG00000165246	NLGN4Y	-0.787849	3.48649	4.64367	0.0311684	0.140834	16.9208	12.2491	7.40718	9.35727
ENSG00000188157	AGRN	-0.787702	6.86699	6.22163	0.0126199	0.0742103	240.521	103.094	144.347	56.9876
ENSG00000086475	SEPHS1	-0.787573	5.9976	6.84084	0.00890968	0.0571868	102.53	47.1442	42.2022	39.3739
ENSG00000159423	ALDH4A1	-0.786066	3.27805	4.58329	0.0322851	0.144406	15.0221	8.67506	7.65616	5.65106
ENSG00000183386	FHL3	-0.785838	4.42663	6.17011	0.0129927	0.0758122	37.6389	24.9205	17.3664	17.9439
ENSG00000168802	CHTF8	-0.785043	6.60133	8.72452	0.00313959	0.0252683	143.352	110.371	101.148	53.5749
ENSG00000187239	FNBP1	-0.784442	6.06703	8.04314	0.00456764	0.0341894	120.177	60.0106	60.1289	41.2454
ENSG00000160813	PPP1R35	-0.784059	3.25373	4.53036	0.0332985	0.147398	13.0117	11.1119	7.34493	6.60513
ENSG00000180340	FZD2	-0.784021	4.76344	7.21826	0.00721657	0.0485276	48.7519	30.2815	26.0807	19.1549
ENSG00000244026	FAM86DP	-0.783852	3.76795	5.69202	0.0170422	0.0915359	16.8091	13.7111	8.52759	9.02701
ENSG00000023902	PLEKHO1	-0.783769	5.41045	6.85795	0.00882477	0.0568407	57.2961	47.0143	24.7736	37.0988
ENSG00000087884	AAMDC	-0.782058	3.37205	4.88824	0.0270402	0.12771	9.43766	12.0216	5.16635	7.37573
ENSG00000174446	SNAPC5	-0.781516	3.14625	4.36501	0.0366843	0.156191	8.93506	11.6317	4.41941	7.81607
ENSG00000188486	H2AFX	-0.781472	7.48833	8.93719	0.00279422	0.0231118	304.797	134.805	184.93	75.482
ENSG00000063660	GPC1	-0.780167	8.11797	7.61431	0.00579068	0.0412951	468.812	228.021	228.689	157.239
ENSG00000148908	RGS10	-0.779662	4.21859	6.4155	0.0113128	0.0687282	17.4234	25.5378	10.2082	14.7882
ENSG00000164292	RHOBTB3	-0.779297	7.41708	8.69202	0.00319606	0.0256464	230.022	188.674	110.05	134.341
ENSG00000166228	PCBD1	-0.777977	3.5976	4.48984	0.0340969	0.149127	19.6013	14.5884	12.8225	7.41242
ENSG00000214517	PPME1	-0.777424	5.95682	8.98717	0.00271881	0.0226192	84.4363	72.747	49.0492	42.6398
ENSG00000020181	ADGRA2	-0.776922	7.81667	4.9731	0.0257445	0.123268	460.993	124.472	159.223	124.47
ENSG00000100401	RANGAP1	-0.776287	8.24281	7.85595	0.00506537	0.0370931	399.174	367.244	233.233	214.263
ENSG00000143321	HDGF	-0.775032	8.67133	6.79906	0.00912057	0.0581046	569.889	423.681	310.541	265.856
ENSG00000100425	BRD1	-0.775014	5.86612	8.28188	0.00400426	0.030834	81.4766	67.646	40.5839	45.869
ENSG00000170113	NIPA1	-0.774691	4.99831	7.50631	0.00614833	0.0429807	49.9805	38.5667	27.7614	23.6684
ENSG00000101057	MYBL2	-0.774054	6.35489	9.58291	0.00196397	0.0172818	154.13	65.3716	89.1351	38.6767
ENSG00000106462	EZH2	-0.773718	6.10052	7.45408	0.00632927	0.0438945	99.0117	54.9096	42.7624	43.8874
ENSG00000127554	GFER	-0.773347	4.25487	6.39056	0.0114729	0.0693722	28.0896	21.9963	16.744	12.6231
ENSG00000130052	STARD8	-0.773183	4.19837	5.19623	0.0226359	0.112453	23.3428	24.0432	13.8807	13.8708
ENSG00000187514	PTMA	-0.773034	8.42973	7.20614	0.00726546	0.0487287	617.971	259.505	341.415	161.312
ENSG00000170085	SIMC1	-0.771961	3.57585	4.6508	0.0310391	0.140497	14.9104	14.5559	11.4531	6.42165
ENSG00000164045	CDC25A	-0.770209	4.60707	5.12508	0.0235825	0.115855	20.8299	43.9276	17.5531	17.6871
ENSG00000147536	GINS4	-0.769798	5.38064	7.63218	0.00573359	0.0409812	45.848	53.3825	32.4297	25.9802
ENSG00000131238	PPT1	-0.768707	5.81179	8.21954	0.00414417	0.0315345	81.5883	59.2633	43.1359	38.2731
ENSG00000130816	DNMT1	-0.768458	8.15566	7.5713	0.00593049	0.0419929	397.666	318.118	261.803	165.605
ENSG00000130402	ACTN4	-0.768424	10.0985	3.98693	0.0458546	0.181846	1903.39	819.647	857.428	622.754
ENSG00000126254	RBM42	-0.768084	6.20749	9.48887	0.00206722	0.0180865	109.343	81.1297	60.938	50.0522
ENSG00000128283	CDC42EP1	-0.767918	7.26192	8.8399	0.00294715	0.0241279	296.253	133.862	165.883	82.8577
ENSG00000013810	TACC3	-0.767801	7.73863	8.33934	0.00387956	0.0301282	345.34	196.472	204.351	114.599
ENSG00000103876	FAH	-0.766346	4.3286	6.38675	0.0114975	0.0694886	26.8052	24.6281	15.4991	14.7148
ENSG00000121774	KHDRBS1	-0.765248	7.27638	7.18613	0.00734691	0.0491722	266.879	132.563	141.981	84.8025
ENSG00000204209	DAXX	-0.764491	6.12324	9.35823	0.00221987	0.0191766	102.474	77.1333	56.5186	48.3642
ENSG00000179958	DCTPP1	-0.763301	3.90709	4.41799	0.035562	0.153123	18.5403	21.314	15.997	8.47658
ENSG00000164761	TNFRSF11B	-0.761683	7.29391	8.88209	0.00287981	0.0236975	342.827	165.476	216.925	90.4536
ENSG00000101639	CEP192	-0.76109	6.62753	8.52953	0.00349429	0.0274686	92.1987	119.891	45.5635	85.1695
ENSG00000130204	TOMM40	-0.760617	6.18244	8.18201	0.00423079	0.0320128	89.6298	95.2307	66.4156	44.8415
ENSG00000174099	MSRB3	-0.759871	7.699	7.46536	0.00628976	0.043715	300.441	221.393	138.807	165.275
ENSG00000110047	EHD1	-0.758395	7.13996	8.76935	0.00306335	0.0247789	207.461	166.256	127.852	94.6001
ENSG00000126561	STAT5A	-0.757677	3.62449	4.22233	0.0398953	0.165579	19.5454	12.1191	7.90514	10.238
ENSG00000145386	CCNA2	-0.756831	8.28796	6.37494	0.0115743	0.0697148	307.925	324.779	142.044	247.472
ENSG00000158019	BRE	-0.756001	3.78443	4.72039	0.0298069	0.136605	20.5506	13.6462	9.39902	10.6049
ENSG00000152359	POC5	-0.755311	3.38521	4.41493	0.0356258	0.15326	12.0065	13.5162	6.22452	9.17379
ENSG00000125505	MBOAT7	-0.753492	6.92578	8.8803	0.00288264	0.0236999	203.329	110.144	133.952	58.8957
ENSG00000082212	ME2	-0.753409	5.53673	7.72115	0.00545775	0.0394711	64.3883	53.9998	41.9533	28.9892
ENSG00000132763	MMACHC	-0.75199	3.92669	5.55773	0.0183992	0.0964832	19.8805	18.4223	11.6399	11.0819
ENSG00000129932	DOHH	-0.751878	4.10672	5.60844	0.0178741	0.0945796	25.6325	20.4043	14.8766	12.3663
ENSG00000117298	ECE1	-0.751588	8.05879	7.40732	0.0064959	0.0448213	509.466	293.652	268.65	195.402
ENSG00000171302	CANT1	-0.749087	6.98483	8.83403	0.00295665	0.0241595	171.888	142.407	110.921	78.0139
ENSG00000182512	GLRX5	-0.748874	5.14791	6.50156	0.010778	0.066263	43.6701	40.776	23.0307	27.7049
ENSG00000127423	AUNIP	-0.748776	3.36736	4.14674	0.0417147	0.170484	8.93506	15.0758	5.72656	8.3298
ENSG00000116560	SFPQ	-0.748464	8.82456	5.95846	0.0146468	0.0823149	594.684	485.154	312.346	328.348
ENSG00000141452	C18orf8	-0.747943	4.54761	6.34064	0.0118002	0.0706527	27.5312	32.2959	16.6195	18.9714
ENSG00000135048	TMEM2	-0.747681	5.88667	8.19459	0.00420154	0.031833	66.5662	110.924	42.9492	61.0241
ENSG00000158717	RNF166	-0.747251	3.58024	4.71131	0.0299648	0.136987	17.2558	14.4584	11.8888	7.37573
ENSG00000116830	TTF2	-0.746595	5.50622	7.6927	0.00554447	0.0399183	50.3714	57.3139	32.6165	31.3377
ENSG00000150977	RILPL2	-0.745853	3.64138	4.65301	0.0309992	0.140465	18.3727	13.3862	8.58984	10.0545
ENSG00000132153	DHX30	-0.745516	6.62076	8.47411	0.00360237	0.0282145	125.091	131.101	86.0229	67.2622
ENSG00000109320	NFKB1	-0.745514	5.67111	7.91915	0.00489142	0.0361076	64.1649	70.8951	36.6624	43.9608
ENSG00000176946	THAP4	-0.745234	5.92623	8.27091	0.00402853	0.0309296	81.4766	72.747	45.439	46.5295
ENSG00000071539	TRIP13	-0.744249	6.7523	9.12081	0.00252718	0.0213571	124.923	123.595	76.3126	72.106
ENSG00000136108	CKAP2	-0.7439	8.67224	4.23704	0.039551	0.164522	591.557	306.096	220.535	279.691
ENSG00000151500	THYN1	-0.743564	3.50833	4.44667	0.0349693	0.151758	12.0623	14.231	8.4031	7.26564
ENSG00000110218	PANX1	-0.743012	5.09119	7.06908	0.00784257	0.0517876	43.8376	47.5991	26.7032	27.8883
ENSG00000108384	RAD51C	-0.742335	3.81644	5.02615	0.0249674	0.120446	18.6519	18.8122	12.5113	9.94439
ENSG00000109790	KLHL5	-0.741118	5.66976	6.31509	0.0119715	0.0714115	81.5324	59.0359	37.2226	47.3735
ENSG00000071564	TCF3	-0.740194	6.92905	8.80781	0.00299943	0.0244158	194.505	113.491	112.726	70.1245
ENSG00000073331	ALPK1	-0.740016	4.68947	6.31811	0.0119511	0.0713233	32.5571	32.8483	17.6776	21.7235
ENSG00000149480	MTA2	-0.739974	7.12981	8.83482	0.00295537	0.0241595	173.34	171.617	98.4097	108.287
ENSG00000143106	PSMA5	-0.739832	6.03345	8.42111	0.0037089	0.0289429	63.2156	102.151	34.9818	66.1981
ENSG00000077312	SNRPA	-0.739178	5.77718	7.7363	0.00541215	0.0391855	84.7156	54.5197	45.3767	36.7319
ENSG00000039560	RAI14	-0.739167	7.90475	7.53619	0.00604718	0.042506	341.878	267.4	181.071	181.091
ENSG00000137821	LRRC49	-0.739123	3.63101	4.63371	0.0313498	0.141258	15.5247	14.166	9.58576	8.21972
ENSG00000180626	ZNF594	-0.738606	3.18693	4.03855	0.0444719	0.178248	10.8896	12.6714	5.7888	8.54997
ENSG00000075188	NUP37	-0.738527	5.13318	7.0885	0.00775802	0.0513623	30.826	48.3464	18.7358	28.5855
ENSG00000024526	DEPDC1	-0.737248	7.42838	5.43087	0.0197838	0.101746	180.823	157.873	69.5279	148.762
ENSG00000171720	HDAC3	-0.736835	5.55607	7.62574	0.0057541	0.0411049	62.3221	53.285	34.3593	34.8604
ENSG00000167775	CD320	-0.734256	5.02908	5.22595	0.0222523	0.110847	38.5883	45.3248	33.3012	18.9714
ENSG00000160113	NR2F6	-0.733329	5.12838	7.04661	0.00794153	0.0523603	43.1117	45.5197	26.5165	26.7875
ENSG00000169499	PLEKHA2	-0.733261	5.63267	7.95837	0.00478654	0.0354557	44.3961	70.6351	27.0144	42.016
ENSG00000111077	TNS2	-0.73303	6.1245	7.35996	0.00666923	0.0456174	130.396	55.1695	60.6891	42.8233
ENSG00000184661	CDCA2	-0.732791	6.8486	8.59946	0.00336264	0.0267117	103.088	152.675	57.1411	99.9943
ENSG00000119917	IFIT3	-0.731992	3.89172	4.33546	0.0373263	0.158033	26.526	14.3285	13.5072	10.4948
ENSG00000144283	PKP4	-0.731274	6.67244	7.55867	0.00597221	0.0422166	142.458	93.4437	69.2789	70.6015
ENSG00000139734	DIAPH3	-0.731157	7.2942	7.35193	0.00669907	0.0457669	217.736	134.122	102.269	103.297
ENSG00000168778	TCTN2	-0.729539	4.03646	5.06551	0.0244066	0.118491	18.1493	20.9241	10.7684	12.8433
ENSG00000173272	MZT2A	-0.728916	3.95806	5.17255	0.0229466	0.113425	19.0987	21.2815	12.2001	12.1461
ENSG00000184445	KNTC1	-0.728054	6.93548	7.71721	0.00546968	0.0395351	119.116	146.924	64.8595	99.2604
ENSG00000114988	LMAN2L	-0.727262	4.47059	5.71328	0.016837	0.0907741	24.2922	30.9963	16.5572	16.6963
ENSG00000112186	CAP2	-0.726972	4.79197	4.50083	0.0338784	0.148771	47.5792	29.0793	18.5491	26.3104
ENSG00000168067	MAP4K2	-0.726068	3.79552	5.08646	0.0241134	0.117742	20.3831	15.3682	11.3909	10.0178
ENSG00000179348	GATA2	-0.726025	6.6347	7.48868	0.00620882	0.0432931	145.865	119.501	82.1014	76.8397
ENSG00000213699	SLC35F6	-0.725325	5.95169	7.96221	0.00477642	0.0354012	78.9078	78.2705	46.1237	49.0247
ENSG00000136869	TLR4	-0.72508	3.2289	4.10309	0.0428049	0.17337	11.5597	15.0758	7.09595	8.99032
ENSG00000125148	MT2A	-0.724259	8.8414	4.1823	0.0408482	0.168607	614.509	692.965	568.921	278.223
ENSG00000170037	CNTROB	-0.724151	6.49412	8.18151	0.00423196	0.0320128	146.87	102.736	78.8024	70.2712
ENSG00000006634	DBF4	-0.722661	6.10345	4.43057	0.0353007	0.152629	83.1519	50.3283	29.5042	52.9144
ENSG00000150403	TMCO3	-0.722006	7.28993	7.93604	0.00484597	0.0358447	198.805	179.707	103.452	126.415
ENSG00000100116	GCAT	-0.72108	3.4146	4.15115	0.0416063	0.170401	13.7935	15.4332	9.02555	8.66006
ENSG00000168439	STIP1	-0.720189	7.85346	7.33438	0.0067648	0.0461178	255.208	295.115	166.693	165.972
ENSG00000102572	STK24	-0.719533	7.28689	8.29	0.00398639	0.0307162	200.704	196.57	119.635	121.718
ENSG00000106605	BLVRA	-0.718274	4.1491	5.18104	0.0228346	0.113089	20.8299	23.2635	11.2041	15.889
ENSG00000139505	MTMR6	-0.718095	7.17082	5.54092	0.0185768	0.0971762	161.836	155.826	64.7972	142.23
ENSG00000143924	EML4	-0.717159	6.33968	7.93305	0.004854	0.0358726	100.296	87.173	55.2737	58.859
ENSG00000171148	TADA3	-0.716602	6.45207	7.76225	0.00533494	0.0388015	125.873	93.3138	67.7228	63.5927
ENSG00000068001	HYAL2	-0.716521	4.65043	5.77445	0.0162608	0.0882623	28.4805	34.7327	19.4205	19.0448
ENSG00000102221	JADE3	-0.716185	3.65486	4.53626	0.033184	0.147093	16.4182	16.3754	11.1419	9.02701
ENSG00000168411	RFWD3	-0.715863	6.96654	7.81374	0.00518504	0.0379045	122.745	171.974	76.3749	102.306
ENSG00000125901	MRPS26	-0.715763	4.20187	4.40781	0.0357748	0.153644	19.8805	27.1624	14.9388	13.0635
ENSG00000198142	SOWAHC	-0.714202	5.37647	5.39626	0.02018	0.103002	85.4974	37.8843	36.4757	32.989
ENSG00000178105	DDX10	-0.713662	5.48758	6.95448	0.00836098	0.0544614	51.2091	51.0431	27.5746	35.2641
ENSG00000137288	UQCC2	-0.713442	4.46214	5.26741	0.0217283	0.108913	16.3623	39.119	11.8266	20.4759
ENSG00000051180	RAD51	-0.71304	4.72781	5.82769	0.0157758	0.0866557	33.5623	31.2237	21.7858	17.8339
ENSG00000127191	TRAF2	-0.712999	4.60369	5.28109	0.0215582	0.108399	28.9273	31.4836	21.9103	15.412
ENSG00000157870	FAM213B	-0.712993	4.41783	5.46996	0.0193461	0.100018	33.2831	21.8988	22.7195	11.8892
ENSG00000100304	TTLL12	-0.712785	5.75404	6.85911	0.00881906	0.0568361	79.1311	71.4149	59.0084	35.5209
ENSG00000183943	PRKX	-0.712687	3.63779	4.52202	0.0334612	0.147863	18.5961	12.8339	9.89699	8.91693
ENSG00000109861	CTSC	-0.711043	6.78066	6.82349	0.00899666	0.0575418	172.056	150.92	118.079	80.6193
ENSG00000073712	FERMT2	-0.710722	8.11545	6.41724	0.0113018	0.0687263	352.712	387.454	185.74	272.131
ENSG00000004399	PLXND1	-0.710184	7.10191	6.71801	0.00954441	0.0601185	240.688	120.606	120.818	87.8115
ENSG00000110400	NECTIN1	-0.709636	4.30109	4.43283	0.035254	0.152581	27.1403	20.5017	17.1797	12.1828
ENSG00000183814	LIN9	-0.709525	4.5462	4.38906	0.0361704	0.154752	27.5312	20.7292	12.8225	17.1733
ENSG00000196821	C6orf106	-0.709417	6.77647	8.21038	0.00416514	0.0316565	150.667	131.718	98.2229	75.7388
ENSG00000143537	ADAM15	-0.707951	6.43772	5.81398	0.0158993	0.0871059	117.831	106.992	102.456	45.3185
ENSG00000102900	NUP93	-0.706826	6.30934	8.03386	0.0045911	0.0343049	81.4766	108.357	56.0207	59.226
ENSG00000120733	KDM3B	-0.706392	6.71386	8.0651	0.0045126	0.0338744	138.326	104.978	76.0636	71.5556
ENSG00000137168	PPIL1	-0.706309	5.27232	6.38112	0.0115341	0.0696435	39.4818	51.563	27.4501	27.8149
ENSG00000130560	UBAC1	-0.705826	4.99646	6.00113	0.0142967	0.081135	39.3701	37.0396	25.8318	21.1364
ENSG00000137404	NRM	-0.705649	4.44357	5.52567	0.0187394	0.0977479	36.1312	15.8231	22.346	9.61413
ENSG00000106211	HSPB1	-0.705422	7.48826	3.94981	0.0468766	0.184587	354.387	127.429	122.25	129.057
ENSG00000120526	NUDCD1	-0.705392	5.58998	7.03247	0.00800451	0.0526542	49.7571	62.155	27.6991	41.8692
ENSG00000070814	TCOF1	-0.704915	6.85846	7.54999	0.00600104	0.0423038	171.721	121.418	124.677	62.5286
ENSG00000117280	RAB29	-0.704443	4.46215	4.43715	0.0351649	0.152405	31.6636	23.6209	18.1134	15.7789
ENSG00000114346	ECT2	-0.704416	7.84802	5.17398	0.0229276	0.113375	281.008	208.104	120.942	186.338
ENSG00000189306	RRP7A	-0.704118	5.31313	5.70828	0.0168851	0.0908442	38.0299	67.0611	30.6246	31.3377
ENSG00000142089	IFITM3	-0.703676	7.08427	7.36879	0.00663657	0.0455094	227.732	107.155	126.109	73.6105
ENSG00000091436		-0.701895	7.85757	6.97484	0.00826638	0.054113	324.175	257.295	179.702	175.366
ENSG00000170955	PRKCDBP	-0.701522	7.16348	6.63347	0.010008	0.0624867	156.419	177.887	79.1759	129.901
ENSG00000197265	GTF2E2	-0.701156	5.39374	6.80387	0.00909603	0.0580058	46.9649	58.646	28.695	36.3282
ENSG00000137054	POLR1E	-0.699645	5.23852	6.13534	0.0132506	0.0767444	37.8065	52.3103	26.143	28.5855
ENSG00000150347	ARID5B	-0.69886	6.27217	6.74759	0.00938746	0.0592462	97.3363	142.018	72.4534	71.1886
ENSG00000136715	SAP130	-0.69827	5.9811	7.40582	0.00650131	0.0448213	103.032	41.5233	59.0707	27.4847
ENSG00000131351	HAUS8	-0.697902	4.14577	4.70928	0.0300002	0.137051	17.2	25.6353	12.5735	13.357
ENSG00000162545	CAMK2N1	-0.696793	4.97312	4.60605	0.0318593	0.143049	39.4818	36.1948	27.8236	20.0356
ENSG00000160563	MED27	-0.695773	4.04475	4.42283	0.0354612	0.152963	23.9571	18.9422	13.3205	12.8066
ENSG00000184220	CMSS1	-0.695244	4.87686	4.42282	0.0354614	0.152963	35.9078	36.8446	27.2634	17.8339
ENSG00000159111	MRPL10	-0.694972	4.84734	5.67531	0.0172053	0.0921686	40.9338	30.9638	25.2093	19.1916
ENSG00000117543	DPH5	-0.693792	4.1751	5.02106	0.0250409	0.120664	19.6571	23.7508	11.5776	15.3753
ENSG00000113068	PFDN1	-0.693596	5.62836	6.85029	0.0088627	0.0570278	54.2247	58.4186	37.9073	32.1083
ENSG00000183763	TRAIP	-0.691486	4.29717	5.02633	0.0249648	0.120446	21.2208	24.9855	14.6276	13.8708
ENSG00000181026	AEN	-0.690644	6.10435	5.72285	0.0167455	0.0903582	57.9662	129.898	50.5431	57.3912
ENSG00000096384	HSP90AB1	-0.690077	9.71267	3.91828	0.0477637	0.186934	918.245	1170.87	630.544	657.321
ENSG00000092820	EZR	-0.689506	8.36603	5.78118	0.0161987	0.0881333	403.809	370.428	280.975	205.493
ENSG00000130726	TRIM28	-0.688806	8.25861	5.99998	0.014306	0.0811517	427.375	361.168	295.789	200.943
ENSG00000164109	MAD2L1	-0.688185	6.37651	6.12787	0.0133067	0.0768761	91.0259	84.2163	43.1359	69.574
ENSG00000129353	SLC44A2	-0.688065	7.0403	5.69543	0.0170092	0.0913966	220.305	94.5809	97.9117	80.5826
ENSG00000132964	CDK8	-0.688037	4.85783	4.90159	0.0268319	0.12696	35.0143	34.6678	16.9929	26.6774
ENSG00000074621	SLC24A1	-0.687373	4.02713	4.51005	0.0336963	0.148442	23.3428	16.3429	12.8848	11.4489
ENSG00000215256	DHRS4-AS1	-0.687238	3.56991	4.14074	0.0418629	0.171035	18.4286	10.722	10.3949	7.33903
ENSG00000169100	SLC25A6	-0.68708	8.09809	6.4268	0.0112411	0.0685847	461.608	241.894	286.452	150.377
ENSG00000161888	SPC24	-0.686395	6.0665	6.30979	0.0120073	0.0715255	53.5545	96.9852	36.04	55.1895
ENSG00000120709	FAM53C	-0.686353	6.06289	7.486	0.00621806	0.043334	86.1675	79.2127	52.037	50.6393
ENSG00000105341	ATP5SL	-0.686257	4.92121	5.54835	0.0184981	0.0968829	42.4974	35.2526	30.1267	19.1549
ENSG00000188130	MAPK12	-0.685934	4.59607	4.50205	0.0338542	0.148749	30.6026	31.2237	24.0889	14.9716
ENSG00000138867	GUCD1	-0.685607	6.82465	7.60689	0.00581456	0.0413985	144.971	127.884	87.6412	81.9036
ENSG00000114956	DGUOK	-0.685523	4.53992	5.27841	0.0215914	0.108458	25.074	31.7761	14.7521	20.8062
ENSG00000144554	FANCD2	-0.685515	5.8617	4.38475	0.0362618	0.154993	59.6415	83.2091	50.2319	35.9246
ENSG00000114446	IFT57	-0.685017	4.88426	5.28582	0.0214998	0.108148	36.6896	42.7905	20.1052	29.7598
ENSG00000233016	SNHG7	-0.684829	4.68876	4.71432	0.0299124	0.136946	23.4545	36.5197	18.4868	17.6871
ENSG00000038358	EDC4	-0.684397	5.99673	7.28388	0.00695763	0.047132	88.2896	70.4402	57.2033	42.1261
ENSG00000169760	NLGN1	-0.684369	4.91411	4.14715	0.0417045	0.170484	35.2377	30.3465	15.0633	26.0169
ENSG00000126091	ST3GAL3	-0.684178	4.33988	5.07856	0.0242235	0.117966	26.5818	21.4765	16.9307	13.0635
ENSG00000130270	ATP8B3	-0.683674	3.65304	4.35703	0.0368565	0.156755	21.8351	13.4837	13.6939	8.3298
ENSG00000104872	PIH1D1	-0.683365	4.99454	4.89743	0.0268967	0.127125	35.5169	44.7074	26.8899	22.4207
ENSG00000169692	AGPAT2	-0.683207	5.09086	6.01667	0.0141713	0.0807483	56.8493	32.8808	36.4134	19.9255
ENSG00000178691	SUZ12	-0.683114	5.61694	6.70682	0.0096045	0.0603551	71.7039	48.0865	45.3767	29.5029
ENSG00000051523	CYBA	-0.682925	5.21509	5.31186	0.0211807	0.10692	46.4623	50.1334	26.8899	33.2091
ENSG00000117632	STMN1	-0.681609	8.40711	4.71366	0.0299238	0.136946	374.044	320.847	184.868	259.288
ENSG00000096092	TMEM14A	-0.681273	3.56159	4.02219	0.0449053	0.179244	9.04675	17.4476	5.41533	11.2654
ENSG00000078668	VDAC3	-0.681076	6.53016	7.58722	0.00587836	0.0417601	89.0714	126.324	57.2033	76.5828
ENSG00000160211	G6PD	-0.680208	6.24795	6.95594	0.00835413	0.0544614	134.417	62.4149	83.1596	39.2638
ENSG00000075702	WDR62	-0.67933	6.30931	6.78939	0.00917011	0.0582766	106.662	80.5449	81.6035	40.7683
ENSG00000104687	GSR	-0.679023	5.48434	4.88241	0.0271317	0.127954	53.1078	66.4763	40.0859	33.2458
ENSG00000167720	SRR	-0.678519	3.6599	4.22002	0.0399498	0.165752	17.4792	16.3754	11.8266	9.43066
ENSG00000161847	RAVER1	-0.678457	5.41295	5.81534	0.015887	0.08708	76.8415	29.4042	39.8992	21.8703
ENSG00000021762	OSBPL5	-0.677997	5.99008	6.5118	0.0107161	0.0659458	90.8026	62.5774	47.0574	47.2634
ENSG00000117859	OSBPL9	-0.677978	5.5477	6.35194	0.0117253	0.070401	62.2104	61.2453	35.6665	41.9059
ENSG00000244462	RBM12	-0.677696	6.43917	6.47699	0.010928	0.0670247	104.093	94.0286	59.0707	65.5376
ENSG00000182326	C1S	-0.677478	7.38653	5.61143	0.0178437	0.0945402	280.282	213.205	214.559	105.499
ENSG00000159792	PSKH1	-0.676454	5.03036	5.51295	0.0188762	0.0981822	55.6208	34.1154	39.5879	18.898
ENSG00000051341	POLQ	-0.674624	6.09532	6.88975	0.00866914	0.0562333	58.9714	91.2668	40.7706	51.6301
ENSG00000155324	GRAMD3	-0.67459	6.38039	3.97392	0.0462102	0.182748	129.279	85.8084	46.6839	89.6463
ENSG00000149131	SERPING1	-0.674261	6.31369	5.86613	0.0154349	0.0853308	157.983	55.7543	132.956	26.4205
ENSG00000063241	ISOC2	-0.673844	5.13553	5.77913	0.0162176	0.0881766	44.5636	39.7688	25.4583	27.1911
ENSG00000123352	SPATS2	-0.673839	4.57968	4.87958	0.0271763	0.127998	32.3896	26.2201	24.4001	13.6873
ENSG00000138032	PPM1B	-0.67381	5.49104	5.2694	0.0217035	0.108837	63.7182	40.5486	29.7532	34.1999
ENSG00000049323	LTBP1	-0.673293	8.35287	5.37257	0.0204558	0.104038	203.105	245.858	140.238	141.13
ENSG00000175029	CTBP2	-0.673277	6.39916	7.29037	0.00693253	0.0470364	126.319	85.8084	71.3952	59.8131
ENSG00000143390	RFX5	-0.672219	4.90065	5.41458	0.0199693	0.102374	33.1156	35.5125	22.2215	20.9162
ENSG00000125445	MRPS7	-0.671057	5.32908	6.0126	0.0142041	0.0807519	39.8169	59.5233	28.5083	32.8422
ENSG00000204536	CCHCR1	-0.670937	4.83948	5.07864	0.0242224	0.117966	36.2987	29.8266	26.7032	15.8523
ENSG00000142230	SAE1	-0.670899	7.56017	7.03115	0.00801041	0.0526542	218.462	215.739	134.387	138.451
ENSG00000129810	SGO1	-0.670854	5.05217	5.15105	0.0232323	0.114617	37.7506	34.3104	19.047	26.7141
ENSG00000100578	KIAA0586	-0.669516	6.15154	6.30874	0.0120144	0.0715348	78.4052	64.2994	38.841	51.1898
ENSG00000106034	CPED1	-0.669461	5.24263	5.70261	0.0169397	0.0910995	32.1104	35.415	20.1674	22.274
ENSG00000128245	YWHAH	-0.668956	8.16614	5.52236	0.0187749	0.097814	357.514	293.133	186.424	222.886
ENSG00000123992	DNPEP	-0.668439	4.97389	4.83651	0.0278632	0.130303	40.5987	39.3139	27.8858	22.4207
ENSG00000141580	WDR45B	-0.668363	6.8323	7.08754	0.00776216	0.0513623	146.479	125.837	85.0269	86.2336
ENSG00000105339	DENND3	-0.667517	4.12201	3.9235	0.0476157	0.18661	25.8	18.2924	15.1256	12.2195
ENSG00000185262	UBALD2	-0.665812	5.06222	5.53806	0.0186072	0.0972956	57.6312	23.3609	32.9277	16.2927
ENSG00000186716	BCR	-0.665468	5.23677	5.57827	0.0181847	0.0957494	47.2441	48.6713	34.6083	26.5673
ENSG00000198830	HMGN2	-0.663992	6.68294	6.3564	0.0116959	0.0703562	169.264	68.1658	84.9647	54.3455
ENSG00000128487	SPECC1	-0.663989	5.01799	4.26789	0.0388391	0.162369	28.8156	40.3537	12.698	35.154
ENSG00000128805	ARHGAP22	-0.663437	6.38213	5.42004	0.0199069	0.102177	114.48	118.787	83.0351	66.8586
ENSG00000130921	C12orf65	-0.663112	3.95892	4.22422	0.0398509	0.165448	17.3117	18.6498	11.9511	10.7884
ENSG00000196923	PDLIM7	-0.662972	7.70063	5.95186	0.0147017	0.0825282	376.389	181.332	199.185	138.267
ENSG00000105202	FBL	-0.662099	6.02929	4.78004	0.0287914	0.133332	95.4376	73.7543	62.9299	45.0617
ENSG00000105137	SYDE1	-0.661496	6.79383	6.95466	0.00836013	0.0544614	158.486	118.397	89.8821	82.9678
ENSG00000198951	NAGA	-0.660952	5.64032	6.48975	0.0108498	0.0666407	63.6623	48.3139	38.4675	31.9615
ENSG00000171992	SYNPO	-0.660819	4.9259	4.77712	0.0288403	0.133414	56.961	17.6425	29.1308	13.6873
ENSG00000157613	CREB3L1	-0.660675	8.06904	5.16347	0.0230668	0.113976	501.983	119.566	252.964	93.5727
ENSG00000160877	NACC1	-0.660255	7.35485	7.07993	0.00779521	0.0515544	244.988	160.31	153.683	102.306
ENSG00000115884	SDC1	-0.659924	7.4175	5.63187	0.0176368	0.0938218	199.308	231.172	113.162	160.395
ENSG00000141456	PELP1	-0.659608	5.6035	6.12239	0.013348	0.0770235	77.9026	45.4872	54.589	25.8701
ENSG00000105426	PTPRS	-0.659539	7.74219	5.13265	0.0234799	0.115534	312.839	185.848	144.658	161.275
ENSG00000111676	ATN1	-0.65883	7.62716	6.34438	0.0117754	0.0705642	475.792	38.0468	264.48	27.5581
ENSG00000134291	TMEM106C	-0.658358	5.77835	5.13455	0.0234542	0.115534	53.4428	75.9636	45.8125	35.4475
ENSG00000123374	CDK2	-0.658037	6.73699	6.13247	0.0132722	0.0767941	110.236	147.184	87.081	74.1242
ENSG00000173599	PC	-0.656746	3.6672	3.85323	0.0496504	0.191959	15.0779	13.8736	10.4572	8.10963
ENSG00000186625	KATNA1	-0.655208	4.63103	4.91027	0.0266975	0.126557	29.4299	28.527	16.9307	19.9989
ENSG00000105976	MET	-0.654697	8.48762	4.90326	0.0268061	0.126917	392.64	495.518	293.486	269.122
ENSG00000107643	MAPK8	-0.654209	5.74758	6.25938	0.0123537	0.0729851	59.6974	76.386	34.8573	52.841
ENSG00000136699	SMPD4	-0.653557	6.62591	7.13856	0.00754439	0.0502842	155.638	85.256	98.2229	54.6024
ENSG00000125746	EML2	-0.65339	4.61409	4.82239	0.0280924	0.13104	35.0143	25.9602	22.844	16.1092
ENSG00000167202	TBC1D2B	-0.653373	5.6589	6.30985	0.0120069	0.0715255	66.2311	64.3969	40.0237	43.0434
ENSG00000163374	YY1AP1	-0.652438	5.38196	5.67665	0.0171922	0.0921487	54.5597	40.1912	29.9399	29.5029
ENSG00000138092	CENPO	-0.651704	6.68773	6.40178	0.0114006	0.0690001	116.603	122.263	86.6453	66.0146
ENSG00000276550	HERC2P2	-0.651167	3.82787	3.89609	0.0483985	0.18867	19.4338	16.6028	15.2501	8.58667
ENSG00000134480	CCNH	-0.65075	4.90291	4.7934	0.0285691	0.132541	33.9532	35.61	18.3623	26.7875
ENSG00000102119	EMD	-0.65015	5.98309	6.23775	0.0125055	0.0737069	102.418	50.9782	63.8013	33.1724
ENSG00000108344	PSMD3	-0.649629	7.29783	6.79556	0.0091385	0.0581495	203.887	175.873	135.632	107.297
ENSG00000099991	CABIN1	-0.648723	6.80284	7.01997	0.00806054	0.0529545	158.318	105.14	96.729	69.9777
ENSG00000128829	EIF2AK4	-0.648633	6.8728	6.37995	0.0115417	0.0696435	148.657	135.194	80.5453	100.325
ENSG00000007923	DNAJC11	-0.64851	6.17356	6.2736	0.012255	0.0725634	93.874	85.7109	71.9554	45.4286
ENSG00000112983	BRD8	-0.64844	7.10026	6.47027	0.0109694	0.0672143	152.845	148.093	95.0484	97.1321
ENSG00000188938	FAM120AOS	-0.648006	5.03865	5.25687	0.0218603	0.109361	39.8727	43.7977	27.6991	25.6866
ENSG00000168884	TNIP2	-0.647571	5.03861	5.35589	0.0206524	0.104872	45.0104	36.1948	27.8236	23.8519
ENSG00000105486	LIG1	-0.646824	6.01621	6.019	0.0141526	0.0807312	78.7961	73.6568	59.8176	39.4106
ENSG00000170315	UBB	-0.646549	8.12326	5.66013	0.0173548	0.0926899	347.015	319.158	234.789	192.54
ENSG00000186283	TOR3A	-0.646472	4.76891	4.93728	0.0262833	0.125009	40.7662	25.9602	23.7777	18.2008
ENSG00000112118	MCM3	-0.64644	6.46742	4.44822	0.0349377	0.151672	95.5493	140.49	87.8902	59.9599
ENSG00000123562	MORF4L2	-0.646372	8.53272	4.51321	0.033634	0.148373	447.367	406.591	233.793	320.789
ENSG00000183978	COA3	-0.646013	4.46653	4.60055	0.0319617	0.143208	22.1143	33.5631	15.3746	19.7787
ENSG00000154719	MRPL39	-0.64574	4.47378	4.11588	0.0424825	0.172464	21.8351	31.5161	15.5613	17.9072
ENSG00000101945	SUV39H1	-0.643885	4.60047	4.43537	0.0352016	0.152509	28.3688	30.054	21.3501	16.256
ENSG00000153406	NMRAL1	-0.643342	4.05561	4.02458	0.0448417	0.179102	18.8753	19.2671	11.5154	12.9534
ENSG00000186638	KIF24	-0.642141	5.03578	4.64977	0.0310578	0.140532	39.7052	35.2851	27.9481	20.3658
ENSG00000184640	SEPT9	-0.641718	8.87034	4.4087	0.035756	0.153644	645.726	504.063	418.848	319.431
ENSG00000085449	WDFY1	-0.64151	7.41673	4.76045	0.029121	0.134277	209.862	167.62	93.43	152.835
ENSG00000125755	SYMPK	-0.641008	6.51084	6.21779	0.0126473	0.0743035	134.696	86.3282	102.891	46.4561
ENSG00000173218	VANGL1	-0.640326	6.94902	6.22474	0.0125977	0.0741142	148.713	112.808	82.1014	83.5549
ENSG00000171960	PPIH	-0.639344	4.37001	4.17479	0.0410297	0.168976	20.9416	27.4223	15.1256	15.5588
ENSG00000213676	ATF6B	-0.637895	6.17005	6.51983	0.0106678	0.0657273	122.634	48.3464	85.2137	28.6589
ENSG00000029993	HMGB3	-0.637438	6.20208	5.25775	0.0218493	0.109349	77.6792	76.451	37.6583	65.7577
ENSG00000092010	PSME1	-0.637304	5.40076	5.52571	0.018739	0.0977479	49.4221	47.3392	27.6991	34.7136
ENSG00000108846	ABCC3	-0.636951	4.74104	4.49293	0.0340353	0.149127	54.113	21.0541	30.1267	15.8523
ENSG00000141741	MIEN1	-0.636867	4.26899	4.32315	0.0375972	0.158672	24.2364	22.1913	17.0552	13.0635
ENSG00000000460	C1orf112	-0.635399	4.55294	4.35605	0.0368778	0.156755	22.8403	32.7183	16.8684	18.3476
ENSG00000125944	HNRNPR	-0.635161	7.91971	5.47409	0.0193005	0.099863	330.932	218.793	185.366	162.413
ENSG00000165490	DDIAS	-0.635128	5.25272	5.01786	0.0250872	0.12072	44.0052	42.8879	27.8858	28.1085
ENSG00000118508	RAB32	-0.634926	5.81742	5.0456	0.0246885	0.119505	55.6208	70.7001	33.3012	49.5018
ENSG00000103507	BCKDK	-0.634613	5.7189	5.92868	0.0148964	0.0833587	78.7402	49.9709	52.6594	31.0441
ENSG00000067365	METTL22	-0.634554	4.34737	3.92991	0.0474344	0.186213	22.7286	25.9927	17.9266	13.5405
ENSG00000079805	DNM2	-0.633618	7.64498	5.80831	0.0159506	0.0872057	300.888	179.252	166.257	134.231
ENSG00000105298	CACTIN	-0.63313	5.29899	5.35095	0.020711	0.105039	57.9104	39.8988	37.5961	25.5398
ENSG00000164465	DCBLD1	-0.632964	5.72025	5.08577	0.0241229	0.117744	57.2402	71.9673	29.3175	57.0977
ENSG00000186815	TPCN1	-0.632589	4.99841	4.81144	0.0282715	0.13142	59.4182	26.2851	32.99	19.6686
ENSG00000173020	GRK2	-0.632465	5.93733	6.12209	0.0133503	0.0770235	79.6337	63.8445	52.8462	40.0344
ENSG00000182963	GJC1	-0.632335	6.74112	5.99531	0.0143439	0.0811875	118.222	114.4	64.486	87.7014
ENSG00000106948	AKNA	-0.632068	4.18933	3.87755	0.0489358	0.19036	29.9325	21.9313	19.4827	14.0176
ENSG00000137563	GGH	-0.63195	5.33747	4.64692	0.0311094	0.140666	35.1818	40.4511	17.3664	33.9063
ENSG00000108592	FTSJ3	-0.631772	6.0642	6.12446	0.0133324	0.0769896	79.8013	77.0358	57.3901	44.5479
ENSG00000161542	PRPSAP1	-0.630599	5.49831	5.39758	0.0201647	0.102965	53.2753	49.3536	29.7532	36.5484
ENSG00000168434	COG7	-0.630309	4.45579	4.26243	0.0389642	0.162661	27.587	24.2382	20.5409	13.5772
ENSG00000167674		-0.63003	6.22841	6.3769	0.0115615	0.0696787	100.184	79.9925	59.1329	56.6206
ENSG00000196576	PLXNB2	-0.629893	8.53866	4.31728	0.0377271	0.159052	602.223	347.262	464.847	190.338
ENSG00000071205	ARHGAP10	-0.629489	5.76041	5.97405	0.0145179	0.0818632	58.6922	77.8156	38.592	49.4651
ENSG00000112640	PPP2R5D	-0.629244	7.01848	5.77451	0.0162603	0.0882623	184.788	104.718	98.9076	81.5367
ENSG00000004975	DVL2	-0.628776	5.028	5.0089	0.0252173	0.121196	44.1727	36.3898	28.7573	23.3748
ENSG00000084463	WBP11	-0.628508	6.63193	6.40632	0.0113715	0.0688564	149.495	81.8445	90.629	56.694
ENSG00000109685	WHSC1	-0.628069	8.78639	4.33763	0.0372787	0.157936	558.162	417.8	327.534	298.478
ENSG00000006530	AGK	-0.628062	4.78932	4.64171	0.0312039	0.140895	29.4299	38.1118	21.7858	21.6135
ENSG00000127445	PIN1	-0.626456	5.51839	5.40108	0.0201243	0.102882	51.6	56.989	38.5298	31.9982
ENSG00000164808	SPIDR	-0.62601	5.15259	4.5984	0.0320018	0.143338	49.3104	40.0937	31.3716	26.5306
ENSG00000105223	PLD3	-0.625274	6.89574	6.4391	0.0111635	0.0681762	191.21	117.909	123.557	76.6929
ENSG00000155363	MOV10	-0.625166	5.07073	4.23559	0.0395848	0.16461	44.061	40.4836	37.4716	19.8521
ENSG00000133265	HSPBP1	-0.624616	4.66753	3.89104	0.0485443	0.189157	36.8571	27.2273	32.1808	13.247
ENSG00000055130	CUL1	-0.624192	6.71465	6.25925	0.0123547	0.0729851	132.462	120.574	76.0014	88.3987
ENSG00000154640	BTG3	-0.623635	5.63984	5.54694	0.018513	0.0969215	64.835	57.4438	39.09	39.8876
ENSG00000110925	CSRNP2	-0.623606	5.71325	5.07466	0.0242781	0.118097	73.7143	51.3031	38.7788	40.4748
ENSG00000103653	CSK	-0.622789	5.68962	4.96828	0.0258164	0.123488	72.374	52.9926	59.9421	26.8976
ENSG00000135476	ESPL1	-0.622658	6.44681	6.29613	0.0121002	0.0718454	117.775	79.8301	80.8565	48.988
ENSG00000084207	GSTP1	-0.621387	7.53098	6.14289	0.0131942	0.0765702	200.425	234.064	134.699	147.148
ENSG00000152377	SPOCK1	-0.620132	7.97998	5.38162	0.02035	0.103581	371.922	234.746	239.208	154.56
ENSG00000124155	PIGT	-0.620046	6.81677	6.37862	0.0115503	0.0696435	180.377	96.9852	118.266	62.602
ENSG00000162613	FUBP1	-0.619477	7.24402	5.77688	0.0162383	0.088252	170.827	191.826	131.711	105.132
ENSG00000185480	PARPBP	-0.61889	5.29832	3.90548	0.0481289	0.188013	41.213	34.7652	19.9807	31.1909
ENSG00000130706	ADRM1	-0.61835	6.68999	6.30234	0.0120579	0.0716939	127.325	122.88	90.6913	73.2802
ENSG00000146918	NCAPG2	-0.617848	7.06843	5.83969	0.0156686	0.0861932	175.797	119.241	99.5923	89.0592
ENSG00000185298	CCDC137	-0.617622	5.02015	4.07747	0.0434586	0.175097	38.6441	38.3717	33.2389	19.0081
ENSG00000143228	NUF2	-0.617275	6.33844	4.39591	0.0360253	0.15426	81.0857	77.3607	36.4757	73.3169
ENSG00000163382	NAXE	-0.616918	4.8054	4.34475	0.0371232	0.157537	29.0948	39.3789	22.7195	21.5401
ENSG00000136811	ODF2	-0.616761	7.1404	5.99595	0.0143388	0.0811875	167.477	134.837	101.584	94.8203
ENSG00000143436	MRPL9	-0.615562	5.12694	4.81698	0.0281807	0.131166	37.1922	48.054	27.3879	27.8149
ENSG00000089693	MLF2	-0.615523	7.41541	6.01283	0.0142023	0.0807519	248.674	154.916	155.551	105.352
ENSG00000149091	DGKZ	-0.615333	6.15258	6.16376	0.0130394	0.0759124	118.78	52.7002	78.3667	34.0164
ENSG00000126698	DNAJC8	-0.61484	6.51958	6.1777	0.012937	0.0755907	113.14	103.808	71.3952	70.1979
ENSG00000022840	RNF10	-0.613933	7.14942	5.98208	0.0144519	0.0816547	218.574	138.314	149.139	86.3437
ENSG00000101457	DNTTIP1	-0.613761	4.48692	4.15873	0.0414205	0.169931	33.7299	23.036	21.5991	15.3386
ENSG00000125817	CENPB	-0.613716	7.0422	6.0385	0.0139972	0.0801564	152.287	154.624	94.4882	106.379
ENSG00000118046	STK11	-0.613074	6.34344	5.8494	0.0155824	0.0859607	109.399	81.2272	64.4238	59.2627
ENSG00000172531	PPP1CA	-0.612561	6.88876	6.16915	0.0129997	0.075819	130.843	149.101	89.5708	93.2424
ENSG00000137166	FOXP4	-0.611306	4.71819	4.42454	0.0354257	0.152927	53.1636	14.7509	35.293	9.50405
ENSG00000137802	MAPKBP1	-0.610299	5.25936	4.51211	0.0336558	0.148373	48.8636	48.5414	36.9114	27.9617
ENSG00000132718	SYT11	-0.610262	5.10655	3.96672	0.046408	0.183248	45.6247	32.5234	22.6573	27.3746
ENSG00000203760	CENPW	-0.610085	4.57071	4.02506	0.044829	0.179102	17.5909	33.5956	10.2705	24.3289
ENSG00000141736	ERBB2	-0.610029	6.48821	6.04145	0.0139738	0.0800811	127.38	91.7542	88.077	56.9876
ENSG00000099341	PSMD8	-0.610004	7.3004	6.03175	0.0140508	0.0804147	179.371	205.245	123.245	128.286
ENSG00000169299	PGM2	-0.609481	5.67417	5.09884	0.0239418	0.117306	45.1221	55.5269	28.0726	38.0896
ENSG00000105676	ARMC6	-0.609425	5.14815	4.36723	0.0366364	0.156079	39.1467	48.8987	32.0563	25.6499
ENSG00000133731	IMPA1	-0.607854	5.11844	3.97235	0.0462532	0.182862	32.8922	37.3645	15.997	32.6954
ENSG00000101363	MANBAL	-0.606916	5.49375	4.92381	0.0264891	0.125801	74.2169	36.8771	57.888	20.4025
ENSG00000141084	RANBP10	-0.605641	4.48699	3.94416	0.0470343	0.184981	35.4052	20.5342	25.5828	12.1828
ENSG00000116212	LRRC42	-0.605374	5.20723	4.85732	0.027529	0.129069	46.3506	44.2526	30.2512	29.2827
ENSG00000130826	DKC1	-0.604335	6.14701	5.94689	0.0147433	0.0827004	88.0662	79.1802	61.685	48.878
ENSG00000205531	NAP1L4	-0.604201	7.18526	5.93761	0.0148211	0.083046	171.218	159.043	112.353	104.875
ENSG00000159176	CSRP1	-0.603577	8.67199	4.03572	0.0445466	0.178367	431.954	630.16	317.886	372.933
ENSG00000077150	NFKB2	-0.603193	5.1805	4.78757	0.0286659	0.132881	60.3675	37.5269	41.3308	23.7785
ENSG00000121390	PSPC1	-0.603132	5.37022	5.03434	0.0248496	0.119996	46.3506	44.4475	28.5083	31.3377
ENSG00000181163	NPM1	-0.602704	8.44427	4.44538	0.0349958	0.151822	494.947	348.562	329.402	227.033
ENSG00000163930	BAP1	-0.602471	6.67132	6.095	0.0135565	0.0780378	136.818	105.14	90.6913	68.8034
ENSG00000165480	SKA3	-0.601252	6.05087	4.96321	0.0258921	0.123707	83.487	56.5016	50.8543	40.7316
ENSG00000168393	DTYMK	-0.600494	6.04322	5.01766	0.0250901	0.12072	63.4948	83.8264	51.1656	44.8782
ENSG00000197381	ADARB1	-0.600483	4.95878	3.89997	0.048287	0.18835	53.2195	30.4764	29.9399	23.118
ENSG00000033867	SLC4A7	-0.600238	6.61805	5.86858	0.0154135	0.0852489	100.352	136.884	61.9962	96.6184
ENSG00000188986	NELFB	-0.599657	6.36068	5.90842	0.0150687	0.0839498	108.003	80.3499	76.3749	49.5018
ENSG00000106290	TAF6	-0.599131	6.23393	5.80363	0.0159932	0.0873263	123.751	62.155	76.8728	43.7039
ENSG00000165283	STOML2	-0.599066	6.11143	5.77477	0.0162578	0.0882623	81.8675	87.8553	55.7095	56.3271
ENSG00000163811	WDR43	-0.598383	6.59722	5.84042	0.0156621	0.0861932	93.0363	138.509	64.237	87.4079
ENSG00000136877	FPGS	-0.596325	5.66608	5.29966	0.0213296	0.107587	76.7857	52.2453	52.2237	33.6128
ENSG00000063244	U2AF2	-0.596317	7.4353	5.66347	0.0173218	0.0926112	251.41	167.848	174.473	105.719
ENSG00000134283	PPHLN1	-0.595073	5.87985	5.14629	0.0232961	0.114887	63.3831	79.3102	45.5635	48.2541
ENSG00000073050	XRCC1	-0.595025	4.91852	4.28583	0.0384314	0.161187	41.548	31.971	29.2552	19.8521
ENSG00000014216	CAPN1	-0.594978	7.49426	5.01961	0.0250618	0.12072	242.308	188.512	148.953	133.314
ENSG00000025770	NCAPH2	-0.594948	5.85511	4.87414	0.0272621	0.128192	62.3779	78.7579	49.6094	43.4104
ENSG00000156381	ANKRD9	-0.594764	4.75277	4.08688	0.0432174	0.174518	27.6428	29.2093	20.8521	17.0633
ENSG00000100014	SPECC1L	-0.593795	5.79015	4.59601	0.0320465	0.143438	83.7104	43.8952	44.7543	36.3649
ENSG00000143771	CNIH4	-0.592107	5.81096	5.06198	0.0244562	0.118559	56.626	68.6857	37.2226	46.0157
ENSG00000124562	SNRPC	-0.591655	6.08682	5.59201	0.0180425	0.0952352	78.461	80.7723	55.5227	50.2724
ENSG00000175390	EIF3F	-0.591231	6.84569	5.71258	0.0168438	0.0907741	156.587	117.422	94.4882	85.6832
ENSG00000108468	CBX1	-0.591077	7.36705	5.13538	0.023443	0.115523	221.143	138.671	121.565	111.003
ENSG00000063978	RNF4	-0.590859	7.00501	5.33202	0.0209371	0.10594	134.417	155.924	98.0362	93.7928
ENSG00000111144	LTA4H	-0.590622	5.4248	4.85885	0.0275046	0.129001	50.3714	56.0792	36.4134	34.2366
ENSG00000101557	USP14	-0.589543	6.50662	4.81115	0.0282762	0.13142	162.339	48.3464	108.867	31.8881
ENSG00000149657	LSM14B	-0.589396	5.66242	4.92145	0.0265252	0.125926	69.8052	45.7471	41.642	34.0164
ENSG00000130714	POMT1	-0.589219	5.29819	4.71382	0.0299211	0.136946	43.4467	43.8952	29.5665	28.5121
ENSG00000275700	AATF	-0.588033	5.77988	4.70936	0.0299988	0.137051	73.5467	61.8301	52.286	38.2364
ENSG00000106348	IMPDH1	-0.587265	6.45312	5.62006	0.017756	0.0943047	122.522	88.6351	76.6238	62.6753
ENSG00000100416	TRMU	-0.587211	5.61327	4.64428	0.0311571	0.140832	53.8896	57.5413	42.7624	32.5119
ENSG00000093167	LRRFIP2	-0.586671	7.52875	5.4024	0.0201091	0.102882	216.173	197.479	133.454	141.9
ENSG00000186871	ERCC6L	-0.584808	5.62146	4.9814	0.0256212	0.122769	49.3104	50.0684	30.2512	36.2915
ENSG00000241553	ARPC4	-0.584555	6.30797	4.88884	0.0270308	0.12771	72.9883	114.595	42.5135	85.9034
ENSG00000138035	PNPT1	-0.584536	5.35798	4.29065	0.0383224	0.161082	45.3454	47.9565	31.2471	30.8606
ENSG00000182197	EXT1	-0.584293	8.00564	4.46803	0.0345348	0.150381	330.821	320.327	195.388	239.179
ENSG00000123143	PKN1	-0.58428	7.0488	5.40635	0.0200636	0.102785	203.217	121.288	127.54	86.1603
ENSG00000196141	SPATS2L	-0.583255	7.95969	4.70171	0.0301325	0.137509	335.177	274.97	225.826	181.714
ENSG00000088986	DYNLL1	-0.583026	7.26187	5.26551	0.0217521	0.10899	128.497	223.927	96.4178	133.864
ENSG00000196739	COL27A1	-0.582364	4.68836	4.0378	0.0444919	0.178248	23.3428	41.6858	15.1256	28.6222
ENSG00000092140	G2E3	-0.582241	6.50313	3.97157	0.0462746	0.18289	84.9389	88.8625	39.7747	84.8392
ENSG00000120053	GOT1	-0.580324	6.04489	5.28799	0.021473	0.108097	82.7052	72.877	57.5146	46.823
ENSG00000103326	CAPN15	-0.580255	6.50285	5.42994	0.0197944	0.101746	125.37	82.7542	82.7239	56.0702
ENSG00000147324	MFHAS1	-0.580109	4.98918	3.97958	0.046055	0.182415	42.1065	38.4692	29.6287	24.5858
ENSG00000169021	UQCRFS1	-0.579106	5.64662	4.96868	0.0258103	0.123488	50.0363	63.0973	33.1144	42.7132
ENSG00000239306	RBM14	-0.578138	5.99774	5.17499	0.0229144	0.113372	71.648	73.4294	48.8002	48.4009
ENSG00000147274	RBMX	-0.577895	7.72182	4.8139	0.0282312	0.131306	259.619	210.248	154.679	159
ENSG00000099817	POLR2E	-0.577686	6.74104	5.50754	0.0189347	0.0983668	152.175	100.169	103.638	66.0146
ENSG00000177733	HNRNPA0	-0.577646	6.84067	4.61914	0.0316171	0.142161	196.739	84.9961	102.518	72.1794
ENSG00000105135	ILVBL	-0.576418	5.33283	4.64883	0.0310747	0.140559	56.4584	40.5161	37.2849	27.5948
ENSG00000175634	RPS6KB2	-0.575333	5.20378	4.33178	0.0374071	0.158271	46.6299	47.859	33.5502	29.9433
ENSG00000130382	MLLT1	-0.574848	6.91564	4.80978	0.0282986	0.131476	223.265	83.8589	121.191	69.6107
ENSG00000146535	GNA12	-0.574655	6.85584	5.07229	0.0243113	0.118116	186.408	94.386	112.788	69.7208
ENSG00000013275	PSMC4	-0.574158	6.10791	5.15505	0.0231789	0.114397	69.9169	97.5376	51.2278	60.3635
ENSG00000168958	MFF	-0.574036	5.86302	4.48926	0.0341084	0.149127	71.648	75.6062	48.1778	50.7494
ENSG00000164649	CDCA7L	-0.573398	5.63801	4.44992	0.0349029	0.151632	64.6675	67.4835	52.6594	37.2823
ENSG00000123064	DDX54	-0.572792	6.4997	5.30064	0.0213176	0.107568	127.269	88.1802	79.7983	63.556
ENSG00000175792	RUVBL1	-0.572505	5.90322	4.53241	0.0332588	0.147272	58.9714	88.7325	47.5553	49.9788
ENSG00000083444	PLOD1	-0.572147	8.59095	3.86669	0.0492537	0.191133	502.318	378.746	354.673	242.555
ENSG00000171155	C1GALT1C1	-0.571759	4.64732	3.85806	0.0495077	0.19173	30.826	30.184	19.4205	21.6501
ENSG00000089902	RCOR1	-0.571751	6.39651	5.41856	0.0199238	0.102223	99.8493	85.451	64.1126	60.1801
ENSG00000087274	ADD1	-0.571733	8.40382	4.05246	0.044107	0.177104	409.896	361.233	261.119	256.793
ENSG00000088256	GNA11	-0.569543	7.55228	5.0906	0.0240558	0.117617	241.917	186.368	157.356	129.938
ENSG00000198131	ZNF544	-0.568922	4.96816	3.86535	0.0492928	0.191228	28.5364	46.3645	21.8481	27.5948
ENSG00000101220	C20orf27	-0.568733	5.28472	3.9812	0.0460107	0.182296	43.7818	41.6533	34.3593	23.8886
ENSG00000160087	UBE2J2	-0.568486	5.73646	4.65859	0.0308986	0.140198	62.9363	65.664	48.3023	38.9703
ENSG00000119408	NEK6	-0.568149	5.9281	4.74129	0.029447	0.135246	83.9896	56.989	50.3564	43.0067
ENSG00000167881	SRP68	-0.565306	5.98005	4.3136	0.0378089	0.159289	97.5039	54.6496	71.2085	34.4935
ENSG00000110107	PRPF19	-0.564551	5.96466	4.25014	0.0392471	0.16347	109.957	42.9854	80.9188	26.9709
ENSG00000167468	GPX4	-0.564347	6.78521	4.96333	0.0258904	0.123707	153.18	113.718	89.3841	89.4261
ENSG00000131165	CHMP1A	-0.56416	6.29736	4.54555	0.0330044	0.146743	86.7818	98.6098	74.4453	52.5475
ENSG00000149136	SSRP1	-0.563794	7.65997	4.90281	0.026813	0.126917	286.201	188.707	186.362	132.653
ENSG00000182979	MTA1	-0.563702	6.25185	5.19039	0.0227121	0.112744	114.816	68.1658	78.8024	45.4286
ENSG00000125503	PPP1R12C	-0.562026	6.77714	5.24431	0.0220187	0.110025	148.825	111.314	105.132	72.2528
ENSG00000179335	CLK3	-0.561737	5.36249	4.37125	0.0365502	0.155913	49.6454	46.332	33.9236	31.1175
ENSG00000178035	IMPDH2	-0.5604	7.37518	4.48994	0.0340948	0.149127	203.105	196.505	167.377	108.691
ENSG00000179262	RAD23A	-0.559459	6.99637	4.72754	0.0296832	0.136136	165.075	133.732	126.047	80.1055
ENSG00000100603	SNW1	-0.559094	6.18076	4.95919	0.0259523	0.123847	88.2337	81.3571	56.2074	59.0058
ENSG00000102978	POLR2C	-0.559068	6.04488	4.66121	0.0308514	0.140042	59.3065	97.9924	44.6298	60.5103
ENSG00000122863	CHST3	-0.558481	7.74726	4.54571	0.0330013	0.146743	262.858	295.244	187.607	191.329
ENSG00000169180	XPO6	-0.558266	7.8528	4.53885	0.0331339	0.146973	314.682	254.371	214.31	172.247
ENSG00000108561	C1QBP	-0.558122	6.44318	4.13905	0.0419047	0.171091	73.8818	145.592	66.1666	74.7114
ENSG00000010803	SCMH1	-0.558062	5.56318	4.52566	0.0333903	0.147704	65.0026	41.7833	42.638	29.3928
ENSG00000145901	TNIP1	-0.557965	6.052	4.34318	0.0371575	0.157631	99.961	71.6099	54.4645	59.8865
ENSG00000167657	DAPK3	-0.557297	5.93521	4.55929	0.0327407	0.145947	74.1052	72.2272	44.6921	54.9694
ENSG00000101150	TPD52L2	-0.556926	7.6179	4.74301	0.0294175	0.135207	240.018	216.454	177.15	135.442
ENSG00000171848	RRM2	-0.556319	7.87517	4.38871	0.0361776	0.154752	348.412	248.133	262.052	152.542
ENSG00000151849	CENPJ	-0.556275	5.70545	4.00502	0.0453649	0.180405	65.6727	47.5341	39.339	37.2089
ENSG00000183431	SF3A3	-0.555897	6.57624	5.11944	0.0236592	0.116187	108.952	112.971	77.1218	73.8307
ENSG00000102225	CDK16	-0.555807	7.42624	4.94371	0.0261858	0.124691	249.567	147.931	161.402	105.829
ENSG00000196363	WDR5	-0.554914	5.99192	4.82048	0.0281234	0.131137	81.5883	66.5738	56.8921	44.2544
ENSG00000164818	DNAAF5	-0.55464	5.27481	4.1502	0.0416296	0.170401	52.7727	43.8952	36.1645	29.6864
ENSG00000117118	SDHB	-0.553804	5.85094	4.4884	0.0341257	0.149127	61.3169	69.2705	45.9992	42.8967
ENSG00000141076	UTP4	-0.553722	5.5394	4.08491	0.0432678	0.174518	77.2883	38.7941	59.3197	23.6684
ENSG00000146670	CDCA5	-0.55369	6.39199	4.03065	0.0446807	0.178737	85.4415	107.935	77.682	54.6758
ENSG00000079313	REXO1	-0.552719	5.79834	4.37	0.0365771	0.155913	93.148	45.7146	60.2533	32.7321
ENSG00000115866	DARS	-0.55095	6.23631	4.54275	0.0330584	0.146743	81.0298	91.5268	46.4349	74.638
ENSG00000166451	CENPN	-0.550934	6.3864	4.48827	0.0341283	0.149127	78.2935	108	59.4442	65.6477
ENSG00000006607	FARP2	-0.549694	6.26819	4.56754	0.0325834	0.145537	89.0714	80.9023	51.4145	65.6843
ENSG00000101367	MAPRE1	-0.549376	7.42937	4.70821	0.0300188	0.137087	205.506	186.238	126.793	140.542
ENSG00000204560	DHX16	-0.549197	6.06926	4.81731	0.0281752	0.131166	83.8221	75.9311	56.5809	52.5108
ENSG00000048140	TSPAN17	-0.549121	5.79459	4.47986	0.0342965	0.149546	68.6324	62.9023	44.8788	44.8415
ENSG00000167461	RAB8A	-0.548742	6.68038	5.02313	0.025011	0.120611	118.222	118.137	86.3341	75.6654
ENSG00000059573	ALDH18A1	-0.54861	6.58441	4.9861	0.0255518	0.122528	103.591	121.158	73.6361	79.7753
ENSG00000068028	RASSF1	-0.548502	5.91192	4.49204	0.034053	0.149127	76.7298	63.1297	55.7717	40.6582
ENSG00000174243	DDX23	-0.548404	6.87688	4.55607	0.0328022	0.146057	137.767	140.88	108.431	82.821
ENSG00000104774	MAN2B1	-0.548201	5.34638	4.08162	0.0433522	0.174729	64.3883	41.6533	48.0533	26.0169
ENSG00000163956	LRPAP1	-0.547561	6.4155	4.89985	0.026859	0.126994	104.205	98.1224	68.0962	70.1612
ENSG00000161021	MAML1	-0.547334	5.95061	3.9509	0.0468463	0.184525	96.6662	49.841	53.3441	41.6123
ENSG00000104964	AES	-0.547327	7.52096	4.56366	0.0326572	0.145765	262.356	170.577	157.729	132.506
ENSG00000134954	ETS1	-0.547014	6.95866	3.98934	0.0457889	0.181698	180.488	127.072	98.3474	106.746
ENSG00000139168	ZCRB1	-0.546529	5.34114	3.99735	0.0455717	0.181116	53.387	44.6749	34.7951	32.2184
ENSG00000100266	PACSIN2	-0.545982	6.64179	4.84671	0.027699	0.129582	117.943	106.375	74.5075	78.601
ENSG00000157593	SLC35B2	-0.545893	6.25961	3.94021	0.0471449	0.185246	89.3506	87.7578	81.3545	45.9423
ENSG00000160293	VAV2	-0.545823	5.79459	4.16299	0.0413165	0.16971	82.3701	50.7832	66.4156	29.6497
ENSG00000197771	MCMBP	-0.54552	6.89304	4.6696	0.0307012	0.139508	134.082	145.787	95.8576	95.4441
ENSG00000138614	VWA9	-0.545421	5.23432	3.87032	0.0491472	0.190894	43.5026	43.1154	26.8277	32.7321
ENSG00000159128	IFNGR2	-0.544811	6.11662	4.25715	0.0390855	0.163062	73.1558	81.9095	41.9533	65.9779
ENSG00000125743	SNRPD2	-0.543501	6.35622	4.87155	0.027303	0.12829	62.3221	122.945	44.2563	81.5734
ENSG00000075239	ACAT1	-0.542706	5.55833	4.19083	0.0406431	0.168071	51.2649	59.5558	37.6583	38.163
ENSG00000076924	XAB2	-0.542686	5.40242	4.03824	0.0444803	0.178248	55.6766	47.2092	41.7043	29.5763
ENSG00000123136	DDX39A	-0.542495	6.57551	4.78328	0.0287373	0.133129	107.444	113.751	81.0432	71.2253
ENSG00000180900	SCRIB	-0.541908	6.90723	4.4371	0.0351658	0.152405	166.416	116.707	137.064	67.0054
ENSG00000117362	APH1A	-0.541899	6.65397	4.94916	0.0261033	0.124476	111.744	123.108	77.3085	83.9585
ENSG00000177889	UBE2N	-0.541328	6.58349	4.80123	0.0284394	0.132083	94.1532	121.353	60.1289	89.4995
ENSG00000181751	C5orf30	-0.540349	6.00033	3.90078	0.0482636	0.18835	80.1922	63.7146	42.9492	55.85
ENSG00000091483	FH	-0.539816	6.04112	4.49014	0.0340908	0.149127	58.5805	95.0033	43.3849	60.9507
ENSG00000092199	HNRNPC	-0.539633	8.07782	3.96016	0.0465893	0.183851	287.318	319.97	207.899	208.979
ENSG00000180198	RCC1	-0.539569	6.27437	4.76525	0.0290399	0.134095	97.0013	82.8192	72.2044	52.6576
ENSG00000081923	ATP8B1	-0.539314	6.79974	4.48713	0.034151	0.149165	146.926	127.787	89.5086	98.343
ENSG00000148335	NTMT1	-0.539283	5.41547	3.90992	0.0480018	0.187751	47.5234	57.9637	38.0318	34.3834
ENSG00000173757	STAT5B	-0.537267	5.23084	3.84413	0.0499204	0.19273	43.1675	46.397	29.5042	32.2184
ENSG00000179604	CDC42EP4	-0.536959	5.95808	4.16904	0.0411691	0.169333	88.7363	58.1911	61.934	39.5574
ENSG00000176393	RNPEP	-0.534275	6.20381	4.57379	0.0324647	0.145057	103.368	70.1153	64.9217	53.0612
ENSG00000173786	CNP	-0.533977	6.39807	4.7657	0.0290322	0.134095	107.5	92.1766	76.1881	62.0515
ENSG00000105364	MRPL4	-0.533785	5.55299	4.10667	0.0427145	0.173176	64.8909	49.3536	47.6176	32.0716
ENSG00000160208	RRP1B	-0.533753	6.37923	4.66604	0.0307649	0.139703	108.226	84.4762	71.084	61.4644
ENSG00000095319	NUP188	-0.532638	7.06558	4.44836	0.0349349	0.151672	182.052	136.527	137.998	86.3804
ENSG00000085872	CHERP	-0.531899	5.63988	4.16309	0.041314	0.16971	92.9246	26.3176	66.1666	17.6871
ENSG00000162889	MAPKAPK2	-0.530206	7.16775	4.13545	0.0419939	0.171244	200.816	143.642	114.593	119.883
ENSG00000055044	NOP58	-0.529884	6.317	4.63733	0.0312835	0.141056	88.6246	96.5953	63.6146	64.5101
ENSG00000100220	RTCB	-0.529792	6.35428	4.62079	0.0315868	0.142124	83.2636	105.205	59.5687	70.5281
ENSG00000122729	ACO1	-0.529739	6.43176	4.43121	0.0352874	0.152623	95.3259	112.613	73.5738	69.8309
ENSG00000076242	MLH1	-0.529003	5.81722	3.95215	0.0468116	0.18452	56.8493	75.0539	44.941	45.3919
ENSG00000259956	RBM15B	-0.526896	6.68618	4.43728	0.0351622	0.152405	154.521	103.386	93.2433	82.3806
ENSG00000140829	DHX38	-0.526632	6.40442	4.25195	0.0392053	0.163402	114.648	91.4618	76.8106	65.5376
ENSG00000119383	PTPA	-0.5263	6.93353	4.331	0.0374243	0.158292	155.414	124.862	97.5382	95.4441
ENSG00000130520	LSM4	-0.52583	6.28805	4.16834	0.041186	0.169348	72.8208	99.7794	57.888	60.07
ENSG00000204568	MRPS18B	-0.524974	5.40518	3.9254	0.0475619	0.186521	45.2338	52.2128	32.5542	35.0806
ENSG00000162517	PEF1	-0.52391	5.64636	4.03772	0.0444939	0.178248	59.4182	58.4186	41.642	40.328
ENSG00000151718	WWC2	-0.523371	7.0618	3.99587	0.045612	0.18122	158.709	141.303	90.629	119.443
ENSG00000004487	KDM1A	-0.522918	6.98517	4.19681	0.0405	0.167709	137.879	139.548	83.7198	111.003
ENSG00000135372	NAT10	-0.522697	5.87209	3.90735	0.0480754	0.18792	71.4805	71.22	57.3901	43.1168
ENSG00000070770	CSNK2A2	-0.522386	6.41065	4.47547	0.0343847	0.149778	121.293	81.5196	78.4289	61.0241
ENSG00000088205	DDX18	-0.52209	6.35062	4.33228	0.0373962	0.158271	87.7311	99.0971	56.6431	74.6747
ENSG00000132612	VPS4A	-0.521823	5.56393	3.96902	0.0463448	0.183111	60.4234	51.7904	42.8869	35.4108
ENSG00000107341	UBE2R2	-0.521773	6.19963	4.38146	0.036332	0.155154	105.266	69.498	74.5697	47.6303
ENSG00000180304	OAZ2	-0.521659	6.12628	4.45156	0.0348693	0.151629	72.8766	87.238	50.4186	61.1708
ENSG00000172939	OXSR1	-0.520655	6.68509	3.99399	0.0456629	0.18131	136.818	111.314	76.7483	95.5542
ENSG00000124145	SDC4	-0.520163	7.6902	4.15686	0.0414663	0.169968	236.947	280.624	168.684	191.659
ENSG00000125841	NRSN2	-0.519541	5.55911	3.87987	0.0488685	0.190156	77.7909	39.6389	51.29	29.2094
ENSG00000102710	SUPT20H	-0.518451	6.05051	4.1213	0.0423466	0.172173	77.5117	70.7976	53.5931	49.9421
ENSG00000131558	EXOC4	-0.517487	6.05992	4.26736	0.0388512	0.162369	81.5324	70.4077	57.1411	49.0247
ENSG00000215021	PHB2	-0.512915	7.2397	4.03738	0.0445029	0.178248	173.899	178.277	137.5	110.086
ENSG00000100029	PES1	-0.512887	6.23625	3.85791	0.0495118	0.19173	80.0247	104.523	66.2289	61.4277
ENSG00000127616	SMARCA4	-0.512411	7.69576	3.85412	0.0496241	0.191959	319.149	174.573	197.131	138.965
ENSG00000152082	MZT2B	-0.511172	5.81091	3.92143	0.0476743	0.186698	62.5454	65.3066	43.5094	46.1992
ENSG00000143570	SLC39A1	-0.510702	6.42306	4.29497	0.0382252	0.160726	113.308	93.9311	82.0392	63.9597
ENSG00000174574	AKIRIN1	-0.509405	6.16856	4.15055	0.0416211	0.170401	88.513	85.191	59.3197	62.8588
ENSG00000183684	ALYREF	-0.509023	6.2739	4.20879	0.0402149	0.16669	68.2974	105.205	48.987	72.5096
ENSG00000124535	WRNIP1	-0.507289	5.879	3.86156	0.0494045	0.191487	77.1766	56.5341	56.3319	38.3464
ENSG00000070087	PFN2	-0.506656	6.59236	3.98623	0.0458735	0.181865	116.1	86.0033	69.4656	70.9318
ENSG00000136827	TOR1A	-0.505806	6.14091	4.0239	0.0448598	0.179118	72.8766	89.5773	58.6972	55.4097
ENSG00000066044	ELAVL1	-0.505488	6.64568	4.26895	0.038815	0.162369	131.345	101.761	97.725	67.8127
ENSG00000197912	SPG7	-0.50473	6.51299	4.17252	0.0410847	0.169094	97.448	112.256	72.7024	74.7481
ENSG00000125166	GOT2	-0.504335	6.66566	4.09147	0.0431001	0.174315	135.98	106.668	89.9443	79.812
ENSG00000152492	CCDC50	-0.504042	6.94469	4.08537	0.043256	0.174518	139.499	158.978	92.9321	118.819
ENSG00000112742	TTK	-0.502842	6.87621	3.95839	0.0466383	0.183988	73.2675	138.314	50.7298	99.6641
ENSG00000104341	LAPTM4B	-0.501446	5.99877	3.86855	0.049199	0.191012	70.4753	82.2344	49.6094	58.3086
ENSG00000116786	PLEKHM2	-0.501131	6.82702	4.12317	0.0422997	0.172054	158.653	114.238	122.312	74.0875
ENSG00000167291	TBC1D16	-0.500075	6.32017	4.03166	0.0446539	0.178685	109.79	83.599	69.6524	65.7944
ENSG00000151422	FER	0.50451	6.10044	3.85377	0.0496343	0.191959	54.1688	57.2814	73.1381	84.986
ENSG00000124151	NCOA3	0.508211	6.53305	4.17834	0.0409438	0.168839	63.8857	92.7289	99.0321	121.094
ENSG00000114480	GBE1	0.511317	7.12168	4.11245	0.0425685	0.172655	101.86	122.75	140.736	180.1
ENSG00000100650	SRSF5	0.511339	6.28673	3.90688	0.0480888	0.18792	76.6182	55.1695	102.829	84.0686
ENSG00000108828	VAT1	0.514242	7.69115	4.05666	0.0439974	0.176738	196.739	143.057	273.63	209.86
ENSG00000151239	TWF1	0.526724	6.5967	3.95146	0.0468307	0.18452	92.1428	60.0431	104.198	110.122
ENSG00000101972	STAG2	0.527375	6.73922	4.2788	0.0385905	0.16168	77.2883	89.4798	101.148	142.928
ENSG00000157106	SMG1	0.528258	7.24204	4.22866	0.0397468	0.165123	141.397	100.657	190.533	154.45
ENSG00000169895	SYAP1	0.530105	6.15499	4.4029	0.0358779	0.153932	50.0922	64.4619	63.3034	105.866
ENSG00000165416	SUGT1	0.533351	6.06269	4.29874	0.0381407	0.160476	43.7818	59.0359	56.8299	95.5175
ENSG00000144357	UBR3	0.533371	5.7738	3.92188	0.0476616	0.186698	42.3857	52.1153	59.5064	77.5002
ENSG00000114857	NKTR	0.533808	6.7754	4.65143	0.0310276	0.140497	80.7506	91.1369	123.308	124.874
ENSG00000118058	KMT2A	0.539202	6.69442	4.75109	0.0292797	0.134863	89.4623	80.155	144.284	105.058
ENSG00000131981	LGALS3	0.542246	6.50102	4.1474	0.0416986	0.170484	85.7766	57.8337	102.393	101.132
ENSG00000117335	CD46	0.54663	6.47311	4.63367	0.0313504	0.141258	81.6441	61.7001	103.576	103.847
ENSG00000113658	SMAD5	0.546758	6.62569	4.57793	0.0323862	0.144757	69.9727	75.6387	86.5208	131.112
ENSG00000182831	C16orf72	0.548057	6.73004	4.39769	0.0359877	0.154238	65.0584	91.1694	79.3626	161.165
ENSG00000100354	TNRC6B	0.552519	5.77605	4.17626	0.0409941	0.168925	29.7649	60.3355	46.3727	83.9952
ENSG00000054793	ATP9A	0.553668	6.01269	4.26734	0.0388518	0.162369	61.5961	50.8157	74.632	89.0959
ENSG00000109046	WSB1	0.554661	6.81966	4.86799	0.0273593	0.128461	100.352	83.2091	129.843	139.258
ENSG00000196352	CD55	0.555815	6.01472	4.49227	0.0340484	0.149127	62.0987	46.3645	107.56	57.5747
ENSG00000073614	KDM5A	0.555875	5.86627	4.28223	0.0385127	0.161459	32.613	66.3139	57.2033	81.7935
ENSG00000106080	FKBP14	0.557013	5.91566	4.49318	0.0340304	0.149127	52.7169	48.8663	70.7105	78.4176
ENSG00000005243	COPZ2	0.557766	5.76713	4.4263	0.0353891	0.152857	31.4402	55.2994	48.1778	78.5644
ENSG00000152518	ZFP36L2	0.559826	6.36006	4.58173	0.0323146	0.144487	141.342	25.1804	182.627	43.0434
ENSG00000134186	PRPF38B	0.562277	5.29961	4.19286	0.0405945	0.167938	38.9234	25.8627	63.6146	34.3834
ENSG00000120256	LRP11	0.563005	6.35458	4.87617	0.0272299	0.128087	63.8857	46.2995	85.2759	76.2159
ENSG00000168374	ARF4	0.564173	7.91667	4.48396	0.0342144	0.149357	181.158	209.891	278.236	299.322
ENSG00000163961	RNF168	0.566329	5.12805	4.18147	0.0408682	0.168635	21.9467	35.8049	34.2971	50.3825
ENSG00000204673	AKT1S1	0.566526	6.07904	4.92747	0.0264329	0.125581	98.0623	21.7039	129.657	36.1447
ENSG00000108582	CPD	0.566531	7.60692	4.09899	0.0429087	0.173705	172.949	132.043	194.081	255.068
ENSG00000165915	SLC39A13	0.568867	6.44583	4.63944	0.0312453	0.140983	74.4402	68.9131	133.952	85.5364
ENSG00000168172	HOOK3	0.569036	6.67447	4.26636	0.038874	0.16239	80.6948	76.1911	92.5586	142.341
ENSG00000173548	SNX33	0.571071	5.85186	4.86609	0.0273894	0.128515	62.0987	35.9999	90.629	54.4189
ENSG00000101745	ANKRD12	0.573938	5.97017	4.14958	0.0416448	0.170401	57.4078	37.6894	65.1085	72.3629
ENSG00000177879	AP3S1	0.574989	5.85756	3.87438	0.0490283	0.190605	48.0818	34.7652	52.7217	71.0785
ENSG00000018510	AGPS	0.575322	6.17652	4.74994	0.0292993	0.134894	55.6208	55.137	68.9677	97.1321
ENSG00000075391	RASAL2	0.580312	6.21843	5.45898	0.019468	0.100527	65.7286	60.9529	97.3515	91.9581
ENSG00000005810	MYCBP2	0.580341	6.73116	4.73108	0.0296223	0.135953	84.8831	76.4185	99.5923	143.735
ENSG00000177200	CHD9	0.580378	6.50298	5.01633	0.0251094	0.120768	63.2156	79.7651	88.0147	127.149
ENSG00000158711	ELK4	0.583019	5.99462	5.18903	0.0227299	0.112758	39.2584	58.5485	56.2697	91.7379
ENSG00000083799	CYLD	0.583237	5.59761	4.25792	0.0390677	0.16304	38.5325	40.841	45.8747	75.4453
ENSG00000198853	RUSC2	0.58422	6.50984	5.07238	0.02431	0.118116	84.3805	72.812	150.447	92.6186
ENSG00000149177	PTPRJ	0.584803	5.91559	5.00276	0.025307	0.121491	40.0961	50.8157	62.1207	73.9775
ENSG00000196968	FUT11	0.584853	4.90966	4.14919	0.0416544	0.170401	23.3987	26.9674	33.9236	41.8692
ENSG00000180008	SOCS4	0.585351	5.28787	4.07197	0.0436004	0.175509	30.7143	28.1371	36.2267	53.1346
ENSG00000157800	SLC37A3	0.586663	5.37821	4.73991	0.0294706	0.135305	28.2571	36.2598	46.7461	49.4651
ENSG00000166012	TAF1D	0.587007	5.97123	4.7755	0.0288675	0.133492	40.487	59.8157	62.9921	86.4171
ENSG00000142166	IFNAR1	0.5872	6.09428	4.46253	0.0346462	0.150764	77.8467	35.5125	88.5127	71.262
ENSG00000161204	ABCF3	0.589945	5.19401	4.55789	0.0327674	0.146003	32.948	25.1154	47.9288	39.1537
ENSG00000004776	HSPB6	0.590061	6.25117	5.13892	0.0233952	0.115332	103.926	6.92055	137.935	11.8892
ENSG00000176022	B3GALT6	0.590122	4.64098	3.86477	0.0493099	0.191236	19.9364	21.6064	35.4175	27.8883
ENSG00000244509	APOBEC3C	0.590338	5.54921	4.39724	0.0359972	0.154238	43.2792	20.6967	54.589	36.6218
ENSG00000135052	GOLM1	0.590921	6.52014	5.73322	0.0166469	0.0898638	82.1467	51.433	123.059	77.9038
ENSG00000162616	DNAJB4	0.591232	6.30717	5.61668	0.0177903	0.0944477	47.1883	60.9854	66.8513	97.2789
ENSG00000103042	SLC38A7	0.591348	4.89653	4.12849	0.0421669	0.171676	31.1052	19.5595	52.7839	26.0536
ENSG00000140396	NCOA2	0.59161	5.67251	4.55915	0.0327433	0.145947	45.7363	33.0432	54.6513	62.5653
ENSG00000117139	KDM5B	0.593068	6.18115	4.10628	0.0427241	0.173176	34.0091	92.8264	73.6983	97.2789
ENSG00000127418	FGFRL1	0.594071	6.86825	4.37006	0.0365756	0.155913	88.848	64.7218	176.092	72.106
ENSG00000154305	MIA3	0.594395	6.36312	4.82834	0.0279955	0.130731	77.5117	53.6424	89.3219	105.866
ENSG00000198961	PJA2	0.595146	6.9569	4.3272	0.0375079	0.158437	99.2909	82.2344	108.805	166.816
ENSG00000180964	TCEAL8	0.596955	4.61452	4.08591	0.0432422	0.174518	14.9104	24.9205	24.4624	34.9338
ENSG00000102804	TSC22D1	0.597166	5.92694	5.49425	0.0190791	0.098997	58.5247	41.2309	86.7698	63.6294
ENSG00000135631	RAB11FIP5	0.601161	6.92729	4.33921	0.0372441	0.157894	91.361	99.5195	191.342	112.471
ENSG00000114450	GNB4	0.60168	7.45507	4.7554	0.0292065	0.134574	136.036	110.696	157.294	220.354
ENSG00000204130	RUFY2	0.602269	5.13801	4.3208	0.0376492	0.158824	24.9065	25.018	32.741	44.2177
ENSG00000163659	TIPARP	0.603251	6.29441	5.96921	0.0145578	0.082	42.5532	92.1441	69.0922	131.112
ENSG00000158828	PINK1	0.603791	6.59784	5.81331	0.0159053	0.0871059	78.9078	76.2236	136.006	101.976
ENSG00000008441	NFIX	0.604272	8.28662	4.16111	0.0413622	0.169801	383.649	102.216	470.262	190.228
ENSG00000005812	FBXL3	0.608743	6.02411	4.06568	0.043763	0.176108	55.9558	40.7111	57.8258	91.004
ENSG00000139324	TMTC3	0.609335	6.70585	5.73985	0.0165842	0.089645	69.3026	87.4004	89.6331	157.386
ENSG00000138604	GLCE	0.609554	5.43554	5.1846	0.0227879	0.112989	31.7195	34.9277	49.8584	51.7035
ENSG00000120686	UFM1	0.610513	6.46861	5.60917	0.0178667	0.0945794	59.9766	69.9528	77.8065	126.195
ENSG00000178104	PDE4DIP	0.61075	5.57298	4.82881	0.0279879	0.130731	50.2039	35.3501	62.9921	64.7303
ENSG00000085224	ATRX	0.616558	6.4737	4.13588	0.0419833	0.171244	87.1169	53.415	88.5127	122.085
ENSG00000123094	RASSF8	0.616869	7.43405	4.50667	0.033763	0.148558	141.956	139.938	157.605	287.47
ENSG00000131013	PPIL4	0.616883	4.79203	4.02665	0.0447869	0.178994	18.2052	30.249	36.2889	35.8145
ENSG00000179954	SSC5D	0.618026	5.59976	5.39513	0.0201931	0.103011	83.487	8.05773	123.432	12.88
ENSG00000165156	ZHX1	0.619581	5.79167	4.87667	0.0272222	0.128087	38.1415	37.9493	48.6135	68.8034
ENSG00000165801	ARHGEF40	0.620631	6.68078	4.48815	0.0341306	0.149127	79.4104	76.9384	117.519	121.975
ENSG00000168906	MAT2A	0.621251	7.18805	6.0923	0.0135772	0.0780874	146.256	92.404	249.23	128.103
ENSG00000149218	ENDOD1	0.623216	5.80724	5.11024	0.023785	0.116703	37.4714	40.971	50.0451	71.5923
ENSG00000117174	ZNHIT6	0.624024	4.62005	4.52563	0.0333907	0.147704	22.3377	16.8303	31.9318	27.925
ENSG00000197217	ENTPD4	0.624859	6.2489	6.43975	0.0111594	0.0681762	64.1091	58.2236	94.9239	93.3892
ENSG00000157985	AGAP1	0.626088	5.44459	5.19215	0.0226891	0.112673	41.0454	25.5053	54.838	45.0984
ENSG00000104067	TJP1	0.626329	7.1833	6.13579	0.0132473	0.0767444	108.561	123.205	184.806	173.275
ENSG00000236287	ZBED5	0.62793	4.38909	4.13032	0.0421214	0.1716	19.2104	15.4657	31.6206	22.3107
ENSG00000120784	ZFP30	0.628569	4.13124	3.89034	0.0485646	0.189157	10.2753	14.166	14.0674	24.6592
ENSG00000263465	SRSF8	0.629434	3.97275	3.84523	0.0498876	0.19272	13.8493	10.787	19.296	18.4577
ENSG00000011451	WIZ	0.631071	5.89368	4.84985	0.0276485	0.12944	60.7584	33.1082	124.179	39.4106
ENSG00000163683	SMIM14	0.631343	5.69093	4.11539	0.0424947	0.172464	42.4415	36.5197	44.6298	80.2156
ENSG00000131584	ACAP3	0.633146	6.04979	5.62256	0.0177308	0.0942094	58.1337	48.3139	101.086	67.7026
ENSG00000255248	MIR100HG	0.635685	6.81519	6.02798	0.0140808	0.080481	95.2701	94.8408	125.984	170.853
ENSG00000215012	C22orf29	0.636014	4.43649	3.85594	0.04957	0.191839	15.8039	22.971	31.745	27.3379
ENSG00000163281	GNPDA2	0.636185	4.54491	4.17716	0.0409723	0.168902	18.3727	16.2129	27.0767	26.7141
ENSG00000159200	RCAN1	0.637286	6.39364	6.02491	0.0141054	0.0805832	54.8948	83.7614	103.327	107.113
ENSG00000153214	TMEM87B	0.638003	5.90311	4.21218	0.0401348	0.16646	54.9506	39.6389	57.6391	88.472
ENSG00000166398	KIAA0355	0.638399	4.69092	3.99401	0.0456624	0.18131	15.0779	31.1912	31.6206	37.3924
ENSG00000244754	N4BP2L2	0.638898	5.96668	5.13351	0.0234682	0.115534	41.1013	54.1298	62.0585	87.2978
ENSG00000033627	ATP6V0A1	0.640736	4.75227	4.28581	0.0384317	0.161187	20.4948	19.592	35.3553	28.0351
ENSG00000198380	GFPT1	0.640858	7.2908	6.21432	0.0126721	0.0743147	117.496	131.783	179.453	209.383
ENSG00000163513	TGFBR2	0.642913	8.16928	4.01843	0.0450055	0.179365	193.109	220.678	406.835	267.324
ENSG00000048392	RRM2B	0.64417	5.38253	5.71149	0.0168543	0.0907924	27.1403	36.3248	41.3308	58.1618
ENSG00000151693	ASAP2	0.644315	7.281	6.40949	0.0113512	0.0688312	125.147	111.314	197.131	172.761
ENSG00000101079	NDRG3	0.645337	4.64539	4.74454	0.0293913	0.135135	19.0429	18.5198	31.4338	27.5948
ENSG00000196428	TSC22D2	0.646081	6.01565	6.56379	0.0104075	0.0644169	52.2143	57.2164	83.5953	87.518
ENSG00000139163	ETNK1	0.646276	4.95602	4.41251	0.0356764	0.153426	22.7286	26.2201	27.2634	52.3273
ENSG00000149260	CAPN5	0.646458	5.6387	5.19788	0.0226145	0.11239	45.7922	29.3717	82.5371	40.6582
ENSG00000164038	SLC9B2	0.647455	4.92676	4.51229	0.0336521	0.148373	24.2364	21.7364	32.5542	38.9336
ENSG00000167778	SPRYD3	0.64779	5.6908	5.8216	0.0158306	0.0868449	39.8727	41.5883	73.8228	55.4097
ENSG00000121060	TRIM25	0.649603	6.28084	6.98351	0.00822642	0.0539339	85.2182	39.8013	130.715	63.8496
ENSG00000138018	SELENOI	0.650175	5.58105	5.60289	0.0179309	0.0947849	28.648	48.4764	49.1115	70.418
ENSG00000156735	BAG4	0.650855	5.03143	4.87998	0.0271699	0.127998	12.8442	35.1226	22.6573	48.9147
ENSG00000152795	HNRNPDL	0.651898	6.85693	5.88913	0.0152346	0.0845513	90.8584	97.1802	164.452	130.121
ENSG00000105971	CAV2	0.65202	7.23602	5.73898	0.0165924	0.089645	133.579	89.1874	162.647	179.072
ENSG00000198252	STYX	0.65212	5.20796	5.3196	0.0210869	0.106572	26.3584	28.8519	35.542	52.6943
ENSG00000196975	ANXA4	0.652765	5.71664	4.28958	0.0383466	0.161131	55.0623	26.74	57.0788	63.2625
ENSG00000065911	MTHFD2	0.654281	6.97122	3.94301	0.0470665	0.185051	94.5441	116.675	188.727	135.185
ENSG00000080189	SLC35C2	0.657214	4.62298	4.91487	0.0266265	0.126313	20.5506	20.4043	36.7869	28.4388
ENSG00000155380	SLC16A1	0.660507	6.86446	7.29639	0.00690933	0.0469038	76.2831	87.043	122.934	134.928
ENSG00000168461	RAB31	0.660774	7.07153	4.19043	0.0406528	0.168071	106.048	93.9311	105.132	224.501
ENSG00000281649	EBLN3P	0.661261	5.27623	5.89183	0.0152113	0.0844584	29.7649	30.119	44.941	49.8687
ENSG00000169914	OTUD3	0.663685	4.27034	4.17837	0.0409429	0.168839	12.5649	16.3754	19.1715	26.7875
ENSG00000145632	PLK2	0.666624	4.86595	5.05933	0.0244938	0.118651	21.6675	29.6966	37.7206	43.4471
ENSG00000137992	DBT	0.667319	4.40984	4.55677	0.0327888	0.146048	15.2454	15.3357	20.8521	27.8149
ENSG00000196950	SLC39A10	0.667666	6.78234	5.98788	0.0144045	0.0814583	96.6104	63.2272	116.274	133.057
ENSG00000147224	PRPS1	0.668077	6.61123	4.32299	0.0376008	0.158672	72.3182	84.7037	155.053	93.169
ENSG00000066739	ATG2B	0.668622	5.59809	5.8083	0.0159507	0.0872057	41.9389	32.1335	53.5931	63.5193
ENSG00000104643	MTMR9	0.668718	5.54413	6.47028	0.0109693	0.0672143	31.8312	36.7472	49.8584	59.2627
ENSG00000135164	DMTF1	0.66923	5.58035	5.27928	0.0215807	0.108458	35.9078	40.1587	71.5197	49.9054
ENSG00000100599	RIN3	0.66938	5.30013	5.59047	0.0180584	0.0952407	51.6558	14.3935	75.5657	24.7325
ENSG00000185630	PBX1	0.669605	5.57751	6.08064	0.0136672	0.0784639	34.6792	38.9565	48.1778	70.1979
ENSG00000182541	LIMK2	0.670043	4.48092	4.76286	0.0290802	0.134185	14.4078	19.4945	22.4083	31.6679
ENSG00000101333	PLCB4	0.670838	5.85734	4.20117	0.040396	0.167387	61.9311	32.0685	97.227	51.9971
ENSG00000198169	ZNF251	0.671386	3.74964	4.29752	0.0381681	0.160539	10.6104	10.592	18.798	15.1918
ENSG00000120693	SMAD9	0.672286	5.55617	5.07229	0.0243112	0.118116	27.0844	38.5017	34.7951	73.5004
ENSG00000109133	TMEM33	0.674131	5.96214	6.79766	0.00912776	0.0581216	43	55.3319	64.6105	93.9396
ENSG00000101294	HM13	0.674275	7.48146	4.67609	0.0305852	0.139277	138.605	132.205	311.288	158.45
ENSG00000133612	AGAP3	0.674402	5.25011	5.07176	0.0243187	0.118116	25.2974	37.8194	53.5931	45.6121
ENSG00000135845	PIGC	0.674617	3.57788	4.01181	0.0451825	0.179903	7.20389	10.3971	12.2001	15.6688
ENSG00000135541	AHI1	0.674763	4.85592	5.31867	0.0210981	0.106586	22.9519	21.6389	31.745	39.5207
ENSG00000163728	TTC14	0.675824	4.74812	5.17469	0.0229182	0.113372	20.1039	25.6028	37.1604	35.8145
ENSG00000076984	MAP2K7	0.676059	4.39577	4.71251	0.0299438	0.136987	22.7286	12.314	44.3186	16.0725
ENSG00000150593	PDCD4	0.677254	4.76745	4.08472	0.0432726	0.174518	29.4857	15.1407	33.0522	35.5576
ENSG00000165527	ARF6	0.678076	6.89497	6.76317	0.00930583	0.0589338	95.2143	89.9347	147.957	148.652
ENSG00000160194	NDUFV3	0.678612	5.02977	5.68821	0.0170793	0.0916968	18.9312	27.3573	32.3675	40.9518
ENSG00000167978	SRRM2	0.679028	8.90921	4.82683	0.0280201	0.130798	620.484	158.003	1088.98	231.29
ENSG00000135503	ACVR1B	0.679624	4.29472	4.08295	0.043318	0.174646	14.0169	18.0649	31.8073	20.6594
ENSG00000115641	FHL2	0.680344	7.15831	4.65619	0.0309418	0.140304	82.4259	172.916	208.708	179.366
ENSG00000136854	STXBP1	0.680636	5.71141	6.45714	0.0110507	0.067616	69.6935	12.9963	113.037	20.586
ENSG00000109572	CLCN3	0.681555	5.86824	6.81527	0.00903814	0.0577227	41.6039	47.6641	68.5942	74.5279
ENSG00000164187	LMBRD2	0.682072	4.45807	5.07768	0.0242357	0.117974	17.8701	16.9927	25.9562	30.1267
ENSG00000128340	RAC2	0.682496	4.7494	4.37419	0.0364871	0.155713	14.5753	11.8592	28.1971	16.2927
ENSG00000165355	FBXO33	0.682669	4.4507	5.10615	0.0238412	0.116902	14.3519	18.2274	21.9726	30.5671
ENSG00000108061	SHOC2	0.68277	6.02843	6.74774	0.00938664	0.0592462	54.5597	43.4403	73.5116	82.5274
ENSG00000142188	TMEM50B	0.684738	4.60498	5.06334	0.0244371	0.118511	12.3416	23.6209	23.4664	32.5486
ENSG00000136960	ENPP2	0.684801	7.83858	3.93313	0.0473437	0.185914	285.978	120.411	426.317	214.483
ENSG00000154124	OTULIN	0.686327	5.14149	5.80572	0.0159741	0.0872965	20.1597	32.2959	35.9155	46.7496
ENSG00000187231	SESTD1	0.686409	5.27278	6.01922	0.0141509	0.0807312	33.5623	28.4295	46.6839	52.9878
ENSG00000104093	DMXL2	0.687153	4.99786	5.74194	0.0165645	0.0896072	22.0026	27.0649	39.9614	38.9336
ENSG00000111647	UHRF1BP1L	0.687157	6.04575	6.98014	0.00824189	0.0540078	45.6247	49.906	62.3074	94.38
ENSG00000103319	EEF2K	0.687208	5.20063	5.1024	0.0238928	0.11711	19.2104	43.8627	41.9533	52.6576
ENSG00000135749	PCNX2	0.687268	3.78072	4.55936	0.0327392	0.145947	10.1636	10.0072	15.997	16.4761
ENSG00000159086	PAXBP1	0.688384	4.53735	4.16256	0.0413268	0.16971	12.1182	24.9205	24.7113	30.8239
ENSG00000158805	ZNF276	0.689307	3.82698	4.3381	0.0372686	0.157936	12.2299	10.0072	24.4001	13.0268
ENSG00000163781	TOPBP1	0.689611	5.89579	4.25597	0.0391125	0.163121	33.6182	68.4582	81.8524	69.464
ENSG00000101654	RNMT	0.690291	4.79845	4.9008	0.0268443	0.126971	19.2662	24.888	33.3634	37.0254
ENSG00000224597	SVIL-AS1	0.690575	4.86508	5.08249	0.0241687	0.11786	19.9364	26.1876	41.1441	33.0623
ENSG00000177225	PDDC1	0.690691	5.45955	4.99231	0.0254601	0.122134	36.0753	28.332	81.7279	31.9248
ENSG00000139278	GLIPR1	0.69116	7.65314	3.89024	0.0485675	0.189157	130.452	132.92	137.998	297.818
ENSG00000156136	DCK	0.691358	5.77653	6.40858	0.011357	0.0688338	38.8675	33.1407	50.9166	65.6477
ENSG00000254999	BRK1	0.691421	5.78583	6.29646	0.012098	0.0718454	32.2779	52.2778	62.6187	71.5556
ENSG00000118260	CREB1	0.691644	5.16158	5.73933	0.0165891	0.089645	27.8662	25.6353	39.6502	47.4102
ENSG00000111897	SERINC1	0.692174	7.73897	6.62391	0.0100618	0.0627129	160.719	161.805	222.402	307.689
ENSG00000165650	PDZD8	0.692202	6.59881	7.21096	0.00724599	0.0486744	71.7039	72.1297	99.9658	133.46
ENSG00000072958	AP1M1	0.692216	6.03579	4.02951	0.044711	0.178747	40.9338	66.3139	114.905	62.6753
ENSG00000136051	KIAA1033	0.692808	6.88868	4.86843	0.0273523	0.128461	93.7065	65.729	100.65	165.825
ENSG00000186174	BCL9L	0.693549	7.38194	7.55543	0.00598295	0.0422691	197.577	69.3355	350.876	102.159
ENSG00000110841	PPFIBP1	0.693662	7.14152	5.58902	0.0180734	0.0952808	94.6	119.566	131.586	218.666
ENSG00000156650	KAT6B	0.694258	4.92065	5.23158	0.0221804	0.110575	27.6428	17.4801	35.044	35.9246
ENSG00000169905	TOR1AIP2	0.695185	7.18702	5.44254	0.0196521	0.101315	44.3961	207.682	101.46	232.941
ENSG00000157978	LDLRAP1	0.697593	4.74715	3.86009	0.0494478	0.191597	17.8701	24.8555	46.3727	24.9527
ENSG00000081377	CDC14B	0.699123	4.91304	5.55134	0.0184665	0.096757	27.3636	18.0974	36.7247	35.5576
ENSG00000133059	DSTYK	0.70023	5.82958	6.95876	0.00834097	0.0544614	43.9493	40.7111	62.4942	75.0416
ENSG00000145780	FEM1C	0.701388	4.78481	5.51296	0.018876	0.0981822	21.2766	24.1732	41.1441	32.8422
ENSG00000114770	ABCC5	0.701821	5.35436	5.75163	0.0164734	0.0891896	27.5312	33.3031	57.2033	41.9059
ENSG00000130827	PLXNA3	0.702403	6.77844	5.01227	0.0251683	0.121006	82.8169	92.1116	200.616	106.93
ENSG00000118855	MFSD1	0.70326	6.12513	7.71021	0.00549093	0.0395551	39.0909	60.6604	62.3074	100.728
ENSG00000161647	MPP3	0.703468	4.31095	5.25547	0.0218779	0.109407	12.174	16.3754	21.9103	24.2555
ENSG00000114120	SLC25A36	0.70406	5.35992	5.01798	0.0250854	0.12072	42.7766	21.8339	53.0329	48.6578
ENSG00000166479	TMX3	0.704275	6.61953	6.99695	0.00816488	0.0535852	79.6337	67.6785	104.51	138.708
ENSG00000122642	FKBP9	0.704863	7.78868	6.62328	0.0100654	0.0627129	225.778	117.13	305.375	232.06
ENSG00000134986	NREP	0.705007	6.75434	6.88812	0.00867705	0.0562562	94.8792	92.7614	121.627	193.714
ENSG00000106571	GLI3	0.707852	4.6504	5.33229	0.0209339	0.10594	31.887	9.06495	42.3267	18.1274
ENSG00000179820	MYADM	0.707867	7.13191	6.33339	0.0118485	0.0708852	123.36	101.599	266.658	128.58
ENSG00000242086	LINC00969	0.707991	4.46183	4.67208	0.0306568	0.139432	8.0974	21.6389	16.9929	27.448
ENSG00000136144	RCBTB1	0.708104	4.94135	6.03085	0.0140579	0.0804197	22.8403	20.7617	35.7287	35.4842
ENSG00000107679	PLEKHA1	0.709001	4.72707	6.01054	0.0142207	0.0808018	20.9416	22.6461	31.994	39.5941
ENSG00000152223	EPG5	0.709622	7.71325	6.66881	0.00981145	0.0614688	148.378	168.92	302.698	223.657
ENSG00000132793	LPIN3	0.709733	4.31896	4.67175	0.0306626	0.139432	16.6416	14.0036	36.2267	17.0999
ENSG00000213047	DENND1B	0.71181	4.24442	4.53437	0.0332206	0.147203	15.0221	13.5812	18.5491	28.5488
ENSG00000169744	LDB2	0.712088	5.49079	4.08655	0.0432259	0.174518	21.3325	18.8122	20.5409	48.6945
ENSG00000164877	MICALL2	0.713352	4.59556	4.25108	0.0392253	0.163432	17.2	20.3068	42.389	21.9804
ENSG00000101846	STS	0.7137	5.99094	4.28601	0.0384272	0.161187	62.5454	36.0649	148.517	37.3924
ENSG00000133107	TRPC4	0.715766	4.07738	4.9549	0.0260168	0.124109	12.8442	14.0036	19.2338	25.0261
ENSG00000180979	LRRC57	0.716581	4.49427	4.539	0.033131	0.146973	13.0675	23.5234	28.695	28.292
ENSG00000204256	BRD2	0.717035	7.20553	6.80815	0.00907428	0.0579247	112.47	129.898	243.503	163.073
ENSG00000057935	MTA3	0.717536	3.69228	4.12083	0.0423582	0.172173	8.99091	11.7617	20.2919	14.2377
ENSG00000094916	CBX5	0.717736	7.9879	4.82356	0.0280733	0.130998	104.652	319.905	260.06	340.421
ENSG00000140332	TLE3	0.717814	5.09465	6.23426	0.0125302	0.0738131	22.0584	20.7942	38.0318	32.5119
ENSG00000184277	TM2D3	0.717908	3.37036	3.84689	0.0498382	0.192587	5.97532	9.16242	9.89699	14.9349
ENSG00000163960	UBXN7	0.71854	5.31435	6.94913	0.00838601	0.0545761	29.9883	31.971	50.9166	51.1164
ENSG00000131437	KIF3A	0.719833	4.10212	5.21281	0.0224211	0.111558	14.4636	11.4693	23.5909	19.0815
ENSG00000151914	DST	0.720103	9.60628	3.97489	0.0461833	0.182734	478.193	681.268	654.633	1319.45
ENSG00000121274	PAPD5	0.721731	4.75531	5.84791	0.0155955	0.0859832	23.3987	16.4404	32.243	32.2917
ENSG00000165185	KIAA1958	0.721824	3.69503	4.78711	0.0286735	0.132881	12.0065	6.88806	18.1756	12.3296
ENSG00000149596	JPH2	0.722375	3.57439	4.06461	0.0437909	0.176165	10.387	8.96748	12.698	19.7787
ENSG00000116649	SRM	0.724678	6.31979	5.57535	0.018215	0.0958696	71.9273	52.2128	179.64	59.3728
ENSG00000138660	AP1AR	0.724704	4.11138	4.58418	0.0322685	0.144381	14.0169	9.77975	18.4868	20.6227
ENSG00000162804	SNED1	0.725001	6.17014	7.31956	0.00682081	0.046401	63.8299	35.9349	82.7861	75.7021
ENSG00000196460	RFX8	0.725161	5.10839	6.42333	0.0112631	0.0686315	26.6377	20.5342	43.9451	34.0164
ENSG00000166532	RIMKLB	0.726242	4.66255	5.57395	0.0182296	0.0958853	15.6364	22.8086	27.7614	34.8971
ENSG00000182240	BACE2	0.726414	4.91308	5.9465	0.0147465	0.0827004	21.2208	18.7147	36.2889	30.09
ENSG00000184384	MAML2	0.726621	4.79376	5.5077	0.018933	0.0983668	18.8195	27.4223	40.9573	35.0072
ENSG00000281508	CDR1-AS	0.726848	4.13675	4.12039	0.0423693	0.172173	10.8896	10.4296	15.0011	19.9622
ENSG00000140950	TLDC1	0.727343	6.47215	8.10666	0.0044103	0.0331858	64.7234	80.09	120.88	118.525
ENSG00000130517	PGPEP1	0.727377	3.60465	4.50482	0.0337995	0.148591	8.87922	11.5018	15.5613	18.1641
ENSG00000137760	ALKBH8	0.728077	4.18372	5.46543	0.0193962	0.100237	12.7325	13.8411	21.4746	22.5675
ENSG00000178033	FAM26E	0.730148	4.21198	5.17643	0.0228954	0.113347	10.6104	16.7978	19.1715	25.4298
ENSG00000168214	RBPJ	0.730644	6.59571	8.53862	0.0034769	0.027399	71.0337	75.7037	128.848	114.526
ENSG00000124783	SSR1	0.730671	7.56986	6.7111	0.00958148	0.0602634	157.201	126.259	207.588	256.499
ENSG00000173575	CHD2	0.730809	5.73699	7.54534	0.00601656	0.04239	53.6662	35.0576	80.6698	63.7762
ENSG00000147852	VLDLR	0.73089	5.15337	4.35228	0.0369594	0.15705	27.0844	32.1335	71.582	32.4385
ENSG00000132842	AP3B1	0.731653	6.4748	7.96256	0.00477547	0.0354012	54.448	81.682	108.493	113.865
ENSG00000162702	ZNF281	0.732555	5.49908	6.8006	0.00911273	0.0580835	37.7506	35.8374	49.7339	74.7114
ENSG00000085511	MAP3K4	0.732799	5.93689	6.57249	0.0103567	0.0641335	38.4766	44.9349	49.3604	94.0497
ENSG00000120370	GORAB	0.732883	3.50778	4.47572	0.0343796	0.149778	8.20909	8.44762	11.9511	15.889
ENSG00000164096	C4orf3	0.732998	6.08442	6.37431	0.0115784	0.0697148	51.5441	41.7508	61.8095	97.4991
ENSG00000075643	MOCOS	0.733599	5.1189	4.50862	0.0337245	0.148471	41.6597	20.3393	66.5401	35.6677
ENSG00000143797	MBOAT2	0.734431	6.31279	7.84745	0.00508925	0.0372255	36.187	62.7399	63.4901	99.7742
ENSG00000189180	ZNF33A	0.7348	3.9202	4.21168	0.0401465	0.16646	15.2454	8.22019	17.7399	19.7787
ENSG00000157540	DYRK1A	0.734865	5.63058	5.3452	0.0207794	0.105265	18.8753	67.581	47.2441	74.1242
ENSG00000154727	GABPA	0.735428	4.50267	4.4176	0.0355701	0.153123	21.3325	11.2743	23.2175	28.4388
ENSG00000204217	BMPR2	0.735532	7.36256	4.15486	0.0415152	0.170102	142.738	105.368	151.443	246.408
ENSG00000127920	GNG11	0.735593	6.50721	4.01903	0.0449896	0.179358	47.7467	68.1658	44.2563	181.494
ENSG00000135968	GCC2	0.737045	5.3784	5.88611	0.0152607	0.0846229	43.3351	22.8411	52.9707	52.9511
ENSG00000148943	LIN7C	0.737081	5.9977	6.76957	0.00927254	0.0587874	31.887	55.6244	39.5257	123.332
ENSG00000179387	ELMOD2	0.737587	5.41105	5.68624	0.0170985	0.0917231	35.6286	24.6606	42.5135	58.6389
ENSG00000186340	THBS2	0.740002	7.92633	6.21582	0.0126614	0.0743147	279.053	217.624	396.938	416.564
ENSG00000155099	TMEM55A	0.741563	4.07624	5.07711	0.0242437	0.117974	11.5597	12.2166	17.6776	22.0905
ENSG00000148730	EIF4EBP2	0.742305	6.81374	8.81703	0.00298431	0.024339	76.5065	100.624	144.72	149.349
ENSG00000224078	SNHG14	0.743434	4.35377	4.53764	0.0331573	0.147026	12.4532	17.3826	26.5165	24.0353
ENSG00000124789	NUP153	0.74375	6.14897	4.60101	0.0319532	0.143208	35.2935	90.4871	97.6005	86.7474
ENSG00000116489	CAPZA1	0.744621	7.60363	8.13503	0.00434182	0.0327473	104.093	194.425	200.243	282.81
ENSG00000135241	PNPLA8	0.745071	4.79693	5.95782	0.0146521	0.0823149	22.7844	17.7075	30.9981	36.9153
ENSG00000140948	ZCCHC14	0.745875	5.8388	4.43346	0.0352411	0.152577	67.013	20.8916	65.6064	55.74
ENSG00000070214	SLC44A1	0.746186	6.37452	6.19213	0.012832	0.0750156	68.5766	52.4078	77.2463	127.112
ENSG00000065802	ASB1	0.746587	5.99617	6.15762	0.0130847	0.0761418	45.6805	49.776	108.556	61.2442
ENSG00000183735	TBK1	0.746715	4.79779	6.10912	0.0134486	0.0775212	16.5857	21.6714	28.8818	34.8971
ENSG00000166681	BEX3	0.747916	5.28869	6.13066	0.0132858	0.0768124	19.1545	42.563	43.8829	53.208
ENSG00000087245	MMP2	0.748919	10.163	3.94775	0.0469342	0.184701	1146.82	532.785	1651.93	1048.05
ENSG00000141295	SCRN2	0.748994	3.47739	4.51704	0.0335589	0.148223	9.88441	7.14799	14.6276	13.5038
ENSG00000187240	DYNC2H1	0.749116	5.21683	7.20626	0.00726496	0.0487287	24.9623	30.379	37.4094	56.9876
ENSG00000119969	HELLS	0.749186	4.85127	4.40615	0.0358096	0.153742	12.174	35.2851	27.8236	41.2087
ENSG00000203880	PCMTD2	0.750125	4.21718	4.34799	0.0370527	0.157342	17.2558	9.35737	21.2256	22.6042
ENSG00000102401	ARMCX3	0.751629	5.62557	6.878	0.00872631	0.05649	35.6286	36.8446	46.3104	78.3809
ENSG00000198625	MDM4	0.751651	5.0928	6.27767	0.0122269	0.0724304	18.7636	35.7724	36.2889	51.7402
ENSG00000122696	SLC25A51	0.752296	3.70633	5.29386	0.0214007	0.107861	6.47792	12.0541	11.0796	20.0356
ENSG00000114779	ABHD14B	0.752776	4.45263	5.20109	0.0225727	0.112225	15.3571	12.1516	22.2215	23.2647
ENSG00000082781	ITGB5	0.753434	8.45049	5.89246	0.0152058	0.0844584	239.292	267.367	466.777	397.445
ENSG00000188215	DCUN1D3	0.754428	4.52478	4.70343	0.0301025	0.13742	9.88441	29.6642	22.595	35.7778
ENSG00000136169	SETDB2	0.756535	3.59495	4.61849	0.0316291	0.142165	9.15844	8.25268	13.0092	16.7697
ENSG00000082258	CCNT2	0.756944	4.68815	6.70532	0.00961256	0.0603701	18.0377	21.8014	33.8614	33.3192
ENSG00000091039	OSBPL8	0.757742	7.39718	6.69447	0.00967125	0.0606793	114.425	115.992	143.102	255.325
ENSG00000170581	STAT2	0.758148	6.22848	8.71989	0.00314757	0.0253167	47.5792	73.2669	94.9239	104.985
ENSG00000079150	FKBP7	0.759645	3.89685	5.04421	0.0247084	0.119518	8.99091	7.89528	12.0756	16.4761
ENSG00000121297	TSHZ3	0.759836	5.31588	7.40743	0.00649549	0.0448213	39.7052	22.3862	59.2574	42.6398
ENSG00000159884	CCDC107	0.760824	3.85715	5.39922	0.0201457	0.10295	13.7377	7.96026	27.4501	11.3755
ENSG00000141682	PMAIP1	0.761014	2.95113	3.94916	0.0468947	0.184602	8.20909	6.56315	15.9348	9.72422
ENSG00000065970	FOXJ2	0.761907	5.48322	5.59369	0.0180253	0.0952225	34.1766	32.0035	87.5167	35.4108
ENSG00000166889	PATL1	0.764027	5.02257	4.5232	0.0334383	0.147812	27.6987	20.3718	74.0095	20.8062
ENSG00000119688	ABCD4	0.764037	4.17532	5.91053	0.0150507	0.0839295	14.4078	14.1335	27.0767	21.6135
ENSG00000153250	RBMS1	0.764191	6.54318	6.34714	0.011757	0.0705164	42.6649	112.776	108.12	127.369
ENSG00000104427	ZC2HC1A	0.76665	3.41413	3.9785	0.0460846	0.182476	10.2195	5.58843	12.6358	12.5864
ENSG00000119682	AREL1	0.767915	5.36231	4.69503	0.03025	0.137995	18.5961	49.2237	54.0288	49.3183
ENSG00000010404	IDS	0.768446	5.21461	5.77332	0.0162712	0.0882814	46.3506	16.5703	55.087	39.3372
ENSG00000185189	NRBP2	0.770318	5.36752	8.17819	0.00423972	0.0320525	36.3545	21.4115	67.1003	33.6862
ENSG00000138448	ITGAV	0.7712	7.8926	5.28639	0.0214927	0.108148	216.117	133.18	230.245	367.722
ENSG00000085185	BCORL1	0.771251	3.45147	4.32779	0.0374949	0.158437	11.3922	5.16605	22.844	7.63259
ENSG00000152104	PTPN14	0.771693	8.23893	6.87069	0.00876208	0.0565505	222.595	216.812	397.685	355.833
ENSG00000198799	LRIG2	0.771971	4.12939	5.46297	0.0194236	0.100338	7.92987	19.3321	17.0552	26.3838
ENSG00000088179	PTPN4	0.772329	4.22477	6.17351	0.0129677	0.0757355	11.3922	14.0036	17.4287	26.4939
ENSG00000165322	ARHGAP12	0.772925	5.88084	8.27817	0.00401246	0.0308431	37.1922	39.3789	54.4023	78.7845
ENSG00000187601	MAGEH1	0.77293	3.60543	5.40149	0.0201195	0.102882	8.93506	8.38264	14.8144	14.7515
ENSG00000024422	EHD2	0.77394	8.12331	4.54271	0.0330591	0.146743	237.338	141.043	700.756	137.607
ENSG00000107897	ACBD5	0.77527	5.15594	7.75714	0.00535007	0.0388675	25.0182	25.0829	39.5257	46.3827
ENSG00000170540	ARL6IP1	0.777109	7.13287	4.39331	0.0360801	0.154438	43.1675	177.303	134.699	158.963
ENSG00000122420	PTGFR	0.778715	5.38137	7.47996	0.00623895	0.0434324	40.0402	23.3934	56.6431	49.3183
ENSG00000261609	GAN	0.778767	4.17038	5.02155	0.0250337	0.120664	8.99091	16.1805	14.2541	30.2735
ENSG00000092964	DPYSL2	0.780552	7.42372	4.87923	0.0271817	0.127998	56.6818	239.425	167.875	229.198
ENSG00000127914	AKAP9	0.780782	5.94085	7.68933	0.00555483	0.0399705	44.2844	44.285	60.5646	93.3158
ENSG00000185658	BRWD1	0.782295	5.92511	8.31126	0.00394001	0.030487	34.0649	49.776	50.6053	99.9209
ENSG00000145545	SRD5A1	0.78248	4.55095	6.54135	0.0105395	0.0651088	14.1286	20.6317	26.9522	32.4018
ENSG00000155850	SLC26A2	0.782892	5.50378	8.29208	0.00398185	0.0307112	28.2571	32.6858	43.3227	62.5286
ENSG00000114270	COL7A1	0.784022	7.32992	7.20398	0.00727421	0.0487364	155.191	142.96	301.453	223.107
ENSG00000143382	ADAMTSL4	0.784255	6.16684	9.08062	0.00258332	0.0217314	103.982	34.0504	215.555	48.6945
ENSG00000248527	MTATP6P1	0.784859	6.49006	5.2117	0.0224354	0.111586	146.647	6.49817	192.773	13.8708
ENSG00000175548	ALG10B	0.785072	2.79909	4.01404	0.0451229	0.179747	4.57922	5.00359	7.40718	9.17379
ENSG00000120616	EPC1	0.785836	4.15188	5.93115	0.0148755	0.0832784	9.88441	17.805	20.5409	25.5765
ENSG00000165983	PTER	0.787626	3.87935	5.61039	0.0178542	0.0945524	11.8948	11.8592	22.1593	18.8246
ENSG00000101966	XIAP	0.788	6.00235	8.29276	0.00398035	0.0307112	45.9039	39.4439	62.1207	86.6373
ENSG00000180263	FGD6	0.788544	3.53492	5.09588	0.0239827	0.117461	6.58961	10.2996	11.5154	17.6504
ENSG00000031691	CENPQ	0.788921	3.90137	4.74582	0.0293695	0.135083	10.8338	7.99275	18.0511	14.4212
ENSG00000118369	USP35	0.788933	3.00185	3.86363	0.0493434	0.191308	5.47273	7.05052	13.0715	9.02701
ENSG00000147813	NAPRT	0.789273	3.21973	4.50854	0.033726	0.148471	6.86883	6.36821	14.9388	8.80684
ENSG00000138767	CNOT6L	0.789368	4.02247	5.43175	0.0197738	0.101746	10.9455	10.7545	14.8144	23.1913
ENSG00000271601	LIX1L	0.789515	5.62254	8.30102	0.00396229	0.0306225	20.6065	56.0467	43.6339	80.3624
ENSG00000213949	ITGA1	0.789531	5.37361	6.58557	0.0102808	0.0638178	38.2532	22.9385	46.6839	56.5839
ENSG00000145715	RASA1	0.790036	7.55019	8.83757	0.00295092	0.0241434	134.193	98.7722	193.334	202.888
ENSG00000233927	RPS28	0.791873	5.58076	8.23599	0.00410677	0.0313242	54.0571	16.8952	77.9932	35.4108
ENSG00000111711	GOLT1B	0.791926	5.90602	5.55848	0.0183914	0.0964817	40.5428	35.8049	42.8869	101.682
ENSG00000173210	ABLIM3	0.791942	5.52312	8.51937	0.00351386	0.0275755	39.5377	29.6642	80.483	43.7773
ENSG00000104343	UBE2W	0.792628	4.28051	5.43853	0.0196973	0.101466	12.4532	13.6462	15.2501	32.9156
ENSG00000127995	CASD1	0.793323	3.01509	4.19458	0.0405533	0.167822	5.80779	5.42597	8.83882	10.7517
ENSG00000157227	MMP14	0.794084	9.89484	4.3875	0.0362033	0.154811	698.387	672.723	1161.12	1208.23
ENSG00000167703	SLC43A2	0.795108	4.35158	6.01659	0.014172	0.0807483	15.3013	10.8519	27.2012	18.3109
ENSG00000111670	GNPTAB	0.795879	5.4354	6.63469	0.0100011	0.0624743	24.9623	43.3428	60.6891	52.9878
ENSG00000197614	MFAP5	0.795933	8.00495	8.67608	0.00322413	0.0257389	204.11	157.613	342.66	283.433
ENSG00000080200	CRYBG3	0.797041	5.67834	8.68896	0.00320144	0.0256503	30.7701	35.8049	45.0655	73.1702
ENSG00000099308	MAST3	0.799602	3.03081	4.42186	0.0354814	0.152998	7.31558	5.55594	14.9388	8.29311
ENSG00000163637	PRICKLE2	0.800424	5.09209	6.11546	0.0134004	0.0772782	18.1493	27.1299	23.7777	59.7397
ENSG00000167395	ZNF646	0.801003	3.96931	4.15674	0.0414691	0.169968	10.2753	16.8952	30.2512	17.577
ENSG00000148671	ADIRF	0.801162	4.80949	6.08775	0.0136122	0.0782535	15.0221	21.8014	35.293	29.4295
ENSG00000119669	IRF2BPL	0.801519	5.43594	8.29139	0.00398335	0.0307112	38.9234	35.4475	81.9769	51.4466
ENSG00000176542	USF3	0.801959	4.46582	6.83811	0.0089233	0.0571884	12.7883	17.935	24.4624	28.8057
ENSG00000197780	TAF13	0.802403	5.29097	6.87259	0.00875277	0.0565505	27.3636	28.8194	34.3593	68.6567
ENSG00000085365	SCAMP1	0.803688	5.55863	6.36037	0.0116697	0.0702315	38.9234	23.1335	45.5635	61.1341
ENSG00000136840	ST6GALNAC4	0.807678	4.30921	6.76937	0.00927355	0.0587874	18.0377	13.1913	36.9114	19.7787
ENSG00000043514	TRIT1	0.807883	3.36855	5.1251	0.0235822	0.115855	5.6961	8.57759	10.4572	14.3111
ENSG00000100299	ARSA	0.807934	5.04677	7.89455	0.0049584	0.0364971	31.4402	16.6028	49.6717	32.4018
ENSG00000186166	CCDC84	0.808321	3.68991	5.35805	0.0206268	0.104824	7.25974	12.5415	16.9307	16.7697
ENSG00000165118	C9orf64	0.809576	4.30952	6.77013	0.00926963	0.0587874	14.6312	14.6209	30.0022	21.9437
ENSG00000196586	MYO6	0.809599	5.41315	4.76218	0.0290917	0.13419	53.0519	17.675	55.087	47.2634
ENSG00000182287	AP1S2	0.809968	4.95037	5.4298	0.0197959	0.101746	25.9117	19.6895	29.8777	54.1254
ENSG00000115317	HTRA2	0.810122	4.69234	7.67642	0.00559469	0.0401897	16.1948	20.7617	31.5583	32.9523
ENSG00000119801	YPEL5	0.810247	5.52325	6.76054	0.00931955	0.0589916	40.7104	30.4114	48.6135	78.4543
ENSG00000182534	MXRA7	0.812196	7.5418	9.90148	0.00165146	0.0149944	126.822	120.184	202.11	233.675
ENSG00000111962	UST	0.813267	4.94196	5.98128	0.0144585	0.0816557	21.1091	26.2526	30.1889	54.3822
ENSG00000133818	RRAS2	0.814257	6.37299	8.25374	0.00406682	0.0311304	58.2454	66.4113	133.703	87.0776
ENSG00000130749	ZC3H4	0.814382	5.27578	3.93374	0.0473265	0.185903	16.6416	51.6605	58.8217	44.658
ENSG00000159640	ACE	0.815228	2.66486	3.90034	0.0482762	0.18835	8.48831	2.5018	13.0092	5.02724
ENSG00000180667	YOD1	0.815568	3.41696	5.26216	0.021794	0.109157	8.0974	9.29239	12.0133	19.1549
ENSG00000147050	KDM6A	0.818003	4.08115	4.68255	0.0304706	0.138854	8.37662	19.2671	23.9644	21.8336
ENSG00000205765	C5orf51	0.818513	4.94985	8.07551	0.00448674	0.0337202	22.3935	23.2959	40.7706	39.7409
ENSG00000166913	YWHAB	0.819204	7.66321	9.52832	0.00202325	0.0177408	160.775	156.346	311.911	252.976
ENSG00000084234	APLP2	0.819676	9.01854	6.48153	0.0109001	0.0668857	415.983	392.035	817.653	628.111
ENSG00000178761	FAM219B	0.819979	5.1181	7.09252	0.00774063	0.0513623	26.4701	27.4223	60.7513	36.475
ENSG00000247315	ZCCHC3	0.82004	2.81613	4.1873	0.0407279	0.168327	7.31558	4.9711	14.0052	8.18302
ENSG00000224660	SH3BP5-AS1	0.820843	2.59624	4.09527	0.0430035	0.174034	4.91428	4.84114	9.83474	7.5592
ENSG00000197961	ZNF121	0.82099	5.34672	5.34859	0.020739	0.105103	8.15324	59.3608	21.9726	65.8311
ENSG00000133816	MICAL2	0.821162	8.57138	7.35973	0.00667008	0.0456174	323.673	232.635	530.64	439.608
ENSG00000117625	RCOR3	0.822009	4.3931	6.94867	0.00838814	0.0545761	18.1493	12.379	28.944	24.4757
ENSG00000167702	KIFC2	0.822557	3.1849	4.77748	0.0288342	0.133414	8.65584	4.77616	18.6736	7.00878
ENSG00000116747	TROVE2	0.823642	5.96623	9.23345	0.00237633	0.0202826	30.5467	54.9096	44.941	117.388
ENSG00000156299	TIAM1	0.823841	3.20876	4.42981	0.0353165	0.152646	3.12727	6.85557	7.65616	9.32057
ENSG00000198453	ZNF568	0.824681	3.17876	5.03777	0.0248003	0.119865	4.46753	8.15521	8.90106	13.0268
ENSG00000128923	FAM63B	0.824766	5.72387	7.64345	0.00569787	0.0408395	43.2792	30.6389	55.6472	72.583
ENSG00000168566	SNRNP48	0.825286	4.49498	6.96373	0.00831786	0.0543668	15.9156	13.5162	24.6491	27.6315
ENSG00000177853	ZNF518A	0.825327	3.93162	6.13991	0.0132164	0.0766645	11.3364	10.0722	16.495	21.7602
ENSG00000118495	PLAGL1	0.825663	5.78884	10.0608	0.00151454	0.0140681	47.6909	33.4981	85.4004	58.749
ENSG00000168264	IRF2BP2	0.826065	6.29174	5.83352	0.0157236	0.086443	40.0961	80.5124	117.394	82.3806
ENSG00000136114	THSD1	0.827675	3.90313	4.50613	0.0337735	0.148558	9.60519	14.231	28.695	15.8523
ENSG00000197208	SLC22A4	0.828017	3.63735	6.21324	0.0126798	0.0743246	9.21428	9.42235	16.246	16.8431
ENSG00000129003	VPS13C	0.82832	5.98212	8.22773	0.00412551	0.0314215	48.5286	44.5775	67.2248	98.2697
ENSG00000105866	SP4	0.828555	2.68922	3.85658	0.0495513	0.191825	3.85325	5.13356	8.21637	7.48581
ENSG00000151917	BEND6	0.829383	4.38239	5.61519	0.0178054	0.0944579	16.8649	12.9639	20.043	33.0623
ENSG00000169756	LIMS1	0.830439	6.04557	7.5991	0.00583973	0.0415547	61.4286	38.4692	74.383	98.1963
ENSG00000255112	CHMP1B	0.833512	5.56449	7.53897	0.00603786	0.0424926	34.0649	33.5306	42.8869	82.3806
ENSG00000185164	NOMO2	0.834621	3.65789	5.87442	0.0153624	0.0850032	10.2753	6.10828	16.5572	11.9259
ENSG00000271122		0.835736	2.67086	4.33955	0.0372367	0.157894	5.52857	4.51623	10.7684	7.44912
ENSG00000089639	GMIP	0.835891	3.0415	4.86601	0.0273908	0.128515	7.81818	5.81586	13.6939	10.5682
ENSG00000106992	AK1	0.83631	2.65521	4.077	0.0434708	0.175097	4.18831	4.74367	9.46127	6.78861
ENSG00000119906	SLF2	0.836654	5.9265	4.39984	0.0359422	0.154105	20.4948	82.6568	69.9636	72.2895
ENSG00000126804	ZBTB1	0.837141	5.2533	8.84615	0.00293708	0.0240608	21.4441	31.1912	37.4094	57.0977
ENSG00000102781	KATNAL1	0.837366	6.24219	9.81414	0.00173176	0.0156004	39.9844	83.0466	87.1433	120.25
ENSG00000106780	MEGF9	0.837584	4.52649	7.55291	0.00599132	0.0422708	15.9714	15.2382	27.3256	28.3287
ENSG00000148926	ADM	0.837896	6.19678	9.41654	0.00215037	0.0186477	77.9584	55.6893	134.263	103.921
ENSG00000253719	ATXN7L3B	0.840825	5.25124	4.74946	0.0293075	0.134894	14.5753	51.9529	49.2982	50.3458
ENSG00000137494	ANKRD42	0.842247	3.09159	5.00363	0.0252942	0.121475	7.42727	6.0433	12.1378	11.7791
ENSG00000111540	RAB5B	0.842848	6.52782	6.83826	0.00892256	0.0571884	45.6247	90.9744	133.142	102.857
ENSG00000078269	SYNJ2	0.843636	7.52161	9.91632	0.0016382	0.0149252	112.358	133.148	224.643	217.125
ENSG00000149308	NPAT	0.844223	4.38373	5.89202	0.0152097	0.0844584	11.6714	19.1046	26.8899	25.76
ENSG00000111269	CREBL2	0.846787	4.81891	8.52067	0.00351136	0.0275755	15.6364	24.3032	30.1889	40.7316
ENSG00000182986	ZNF320	0.846828	3.22827	4.10279	0.0428124	0.17337	5.13766	9.09744	13.8184	10.5682
ENSG00000140471	LINS1	0.849101	2.79957	4.03235	0.0446356	0.178668	3.40649	6.43319	8.58984	8.29311
ENSG00000176396	EID2	0.849113	2.87352	4.66599	0.0307657	0.139703	5.47273	4.74367	8.90106	9.50405
ENSG00000173674	EIF1AX	0.850612	5.65568	8.96125	0.00275765	0.0228387	46.3506	25.7977	64.1126	60.8773
ENSG00000115419	GLS	0.851117	7.753	4.88516	0.0270885	0.127863	150.947	122.75	138.931	416.784
ENSG00000105281	SLC1A5	0.85192	8.41058	7.09115	0.00774657	0.0513623	345.228	176.458	655.442	299.433
ENSG00000141858	SAMD1	0.853018	4.80603	5.63947	0.0175605	0.0935368	17.8701	24.758	48.5513	28.1452
ENSG00000135469	COQ10A	0.854768	2.34703	3.91946	0.0477303	0.18686	3.23896	3.86641	6.72248	6.0914
ENSG00000115902	SLC1A4	0.854928	6.07367	6.70664	0.00960547	0.0603551	54.6156	45.0323	121.627	62.2717
ENSG00000165338	HECTD2	0.855858	4.31123	7.35498	0.00668774	0.0457138	11.2805	17.0577	19.1715	32.622
ENSG00000198840	MT-ND3	0.856832	7.25677	6.95425	0.00836203	0.0544614	262.97	32.5234	292.428	93.5727
ENSG00000118402	ELOVL4	0.856881	2.66816	3.92747	0.0475033	0.186426	2.9039	4.28879	4.29492	9.1004
ENSG00000168116	KIAA1586	0.856939	3.43715	5.7892	0.0161249	0.087859	5.97532	9.32488	11.2041	16.2927
ENSG00000112624	GLTSCR1L	0.858188	3.99926	7.08772	0.00776139	0.0513623	12.2857	10.5595	24.8981	17.0999
ENSG00000162413	KLHL21	0.858364	6.33349	5.88108	0.0153044	0.0847918	37.0247	89.1549	122.25	93.9396
ENSG00000108861	DUSP3	0.858839	6.22585	9.82452	0.00172201	0.0155235	45.7922	61.0178	81.6035	112.361
ENSG00000167553	TUBA1C	0.859259	7.53237	4.511	0.0336776	0.14841	106.83	168.53	410.32	151.221
ENSG00000217128	FNIP1	0.859459	5.51168	5.80862	0.0159478	0.0872057	11.3922	63.9745	35.1063	67.2622
ENSG00000134909	ARHGAP32	0.859516	4.25493	7.71315	0.005482	0.0395551	12.9558	10.4945	22.5328	19.8154
ENSG00000104946	TBC1D17	0.860241	4.34692	6.19202	0.0128328	0.0750156	26.2467	6.95304	32.99	18.5311
ENSG00000168874	ATOH8	0.860873	6.21293	9.64827	0.0018953	0.0168257	38.4766	60.0431	75.6902	102.123
ENSG00000104047	DTWD1	0.861115	4.59361	6.40647	0.0113706	0.0688564	21.2766	14.6534	27.0144	38.7868
ENSG00000141569	TRIM65	0.861715	4.28392	7.18485	0.00735219	0.0491819	16.0273	11.6967	33.1144	18.421
ENSG00000130544	ZNF557	0.863692	3.14084	4.18343	0.040821	0.168549	2.62467	11.9891	7.22044	14.6781
ENSG00000149311	ATM	0.863944	6.24483	11.8329	0.000581936	0.00626179	33.674	71.5124	65.3575	121.865
ENSG00000129317	PUS7L	0.863953	5.24109	8.86549	0.00290612	0.0238681	18.8195	27.7472	28.3216	61.0975
ENSG00000157214	STEAP2	0.864869	4.39231	8.03875	0.00457872	0.0342451	13.4026	16.9927	27.8236	27.2645
ENSG00000166801	FAM111A	0.864873	6.10922	6.46343	0.0110117	0.0674092	35.6844	71.9673	103.514	77.8304
ENSG00000247556	OIP5-AS1	0.865704	6.07832	11.3185	0.000767388	0.00791878	49.0312	43.7002	82.7239	85.5364
ENSG00000170921	TANC2	0.867605	6.30036	10.1594	0.00143565	0.0134325	47.3	65.4041	113.971	91.2242
ENSG00000153956	CACNA2D1	0.868416	5.78718	8.64073	0.0032873	0.0261966	45.3454	29.6317	59.6309	74.271
ENSG00000157741	UBN2	0.869219	4.11977	6.62437	0.0100593	0.0627129	9.77272	16.3429	22.4083	23.4849
ENSG00000095209	TMEM38B	0.870598	3.06575	4.52392	0.0334241	0.147801	5.08182	6.56315	11.2041	9.68752
ENSG00000102359	SRPX2	0.87203	4.70857	5.28996	0.0214487	0.108018	18.987	18.7797	49.6717	21.9437
ENSG00000157796	WDR19	0.872194	4.20147	7.77069	0.00531008	0.0386684	13.2351	14.166	25.0848	24.9894
ENSG00000187634	SAMD11	0.872297	5.67385	3.87702	0.0489514	0.190363	26.6377	41.6533	31.994	99.4806
ENSG00000196440	ARMCX4	0.872622	2.94512	4.18365	0.0408156	0.168549	8.99091	2.37183	13.1337	5.2841
ENSG00000184209	SNRNP35	0.87283	2.86449	4.81793	0.0281652	0.131166	5.41688	5.58843	11.5776	8.69675
ENSG00000046647	GEMIN8	0.873439	2.21528	3.99341	0.0456786	0.181316	3.57402	2.98916	6.84697	5.24741
ENSG00000005238	FAM214B	0.873468	5.79634	6.88039	0.00871466	0.056443	34.9026	52.2128	101.522	63.9964
ENSG00000082701	GSK3B	0.873656	6.41564	9.11905	0.00252961	0.0213618	51.2091	78.5629	130.59	101.976
ENSG00000161791	FMNL3	0.873686	5.98426	10.3681	0.00128214	0.0123288	36.8013	49.2886	62.3697	96.6918
ENSG00000221988	PPT2	0.873707	2.33151	4.18597	0.0407599	0.168405	4.63506	3.1841	9.15004	5.39419
ENSG00000092607	TBX15	0.87381	5.24615	9.41568	0.00215138	0.0186477	26.4143	24.6931	43.3849	50.7861
ENSG00000082397	EPB41L3	0.87392	6.64407	11.3789	0.000742839	0.00769639	74.3285	51.1731	117.083	107.737
ENSG00000229180		0.875505	3.4663	3.92508	0.0475709	0.186521	6.58961	10.4945	20.9766	10.4581
ENSG00000114520	SNX4	0.875812	3.73334	6.00878	0.0142349	0.0808196	7.09221	14.4584	18.3001	18.9347
ENSG00000013503	POLR3B	0.876171	3.98173	7.32493	0.00680046	0.0463363	13.1792	10.0722	23.2175	19.3017
ENSG00000160908	ZNF394	0.878055	3.25466	5.40574	0.0200706	0.102785	4.74675	10.4621	11.5154	14.9716
ENSG00000171940	ZNF217	0.878201	5.63786	10.7183	0.00106083	0.010532	40.7662	39.5089	81.3545	66.4916
ENSG00000125945	ZNF436	0.878375	3.40142	5.00363	0.0252942	0.121475	4.74675	11.5343	13.0092	14.3845
ENSG00000178814	OPLAH	0.879976	2.90497	4.88063	0.0271596	0.127998	7.81818	4.15883	11.1419	9.76091
ENSG00000143013	LMO4	0.881351	5.89697	10.0661	0.00151025	0.0140384	52.9402	36.3248	85.4627	77.4635
ENSG00000276547	PCDHGB5	0.881433	4.65506	7.97452	0.00474403	0.0352426	23.3987	11.5992	33.4257	27.7415
ENSG00000196227	FAM217B	0.881743	2.75844	4.85356	0.0275892	0.129287	5.30519	5.00359	8.58984	10.348
ENSG00000051108	HERPUD1	0.882298	6.21089	11.9837	0.000536687	0.00586336	56.8493	61.5377	114.905	104.288
ENSG00000165476	REEP3	0.882344	6.51345	11.58	0.000666654	0.00699742	65.0026	62.6749	101.024	137.644
ENSG00000188997	KCTD21	0.883422	3.38905	4.67192	0.0306597	0.139432	5.36104	10.3971	16.3082	12.1828
ENSG00000166189	HPS6	0.884041	3.7023	4.38181	0.0363245	0.155154	7.14805	13.7436	24.5246	14.9349
ENSG00000001084	GCLC	0.884095	3.36636	5.9078	0.015074	0.0839498	6.03117	10.6245	14.1297	15.8156
ENSG00000145431	PDGFC	0.886516	6.31612	11.7818	0.000598133	0.00638788	34.6234	58.6785	68.8432	101.792
ENSG00000163291	PAQR3	0.887155	4.66781	8.58984	0.00338044	0.0268366	14.3519	17.7725	26.0807	33.466
ENSG00000152439	ZNF773	0.887686	2.89301	4.50577	0.0337806	0.148558	4.18831	7.31044	10.4572	9.871
ENSG00000196935	SRGAP1	0.887689	6.4648	7.90201	0.004938	0.0363678	57.4636	83.5015	167.191	97.9027
ENSG00000142552	RCN3	0.887772	8.03377	10.7153	0.00106253	0.0105406	183.951	118.982	354.175	211.291
ENSG00000119927	GPAM	0.887922	5.23235	8.96577	0.00275085	0.0227971	19.4338	28.8519	46.5594	41.7591
ENSG00000121350	PYROXD1	0.889228	4.29602	6.02793	0.0140812	0.080481	18.261	8.57759	23.2175	24.2922
ENSG00000227671		0.890058	3.70102	4.23967	0.0394898	0.164321	6.7013	12.0216	21.9726	11.8525
ENSG00000145391	SETD7	0.891385	7.70541	11.4988	0.0006964	0.00727987	154.521	121.743	253.774	254.444
ENSG00000144655	CSRNP1	0.891842	3.61961	6.14893	0.0131491	0.0764819	7.31558	13.6137	15.748	22.4941
ENSG00000181817	LSM10	0.892932	3.58752	5.57208	0.0182491	0.0958918	12.1182	6.85557	20.4164	13.7607
ENSG00000138376	BARD1	0.894113	4.4279	4.96309	0.025894	0.123707	5.08182	29.3068	17.4909	30.2368
ENSG00000065413	ANKRD44	0.897962	2.7292	4.82923	0.0279811	0.130731	3.7974	5.58843	8.71433	8.73345
ENSG00000242193		0.900244	2.87807	5.48766	0.0191512	0.0992105	5.58441	3.86641	10.5817	7.11886
ENSG00000274180	NATD1	0.900699	2.95734	4.96009	0.0259389	0.123847	10.4429	3.28158	14.5031	8.3665
ENSG00000187742	SECISBP2	0.903848	4.05573	7.71058	0.00548981	0.0395551	12.6208	11.2743	21.5991	23.1547
ENSG00000149187	CELF1	0.904326	6.45331	5.6598	0.0173581	0.0926899	28.313	128.046	102.954	122.562
ENSG00000103226	NOMO3	0.904838	2.53118	4.42919	0.0353293	0.15265	6.53376	2.24187	9.95923	5.10063
ENSG00000151612	ZNF827	0.905658	4.41056	8.41963	0.00371191	0.0289488	16.9208	13.2563	31.1848	25.2096
ENSG00000261824	LINC00662	0.907368	2.89488	5.54259	0.0185591	0.0971232	5.24935	5.75088	10.9552	9.72422
ENSG00000182670	TTC3	0.907547	7.97206	8.8497	0.00293137	0.0240412	180.153	129.963	240.204	340.751
ENSG00000110060	PUS3	0.908691	2.1019	4.12326	0.0422976	0.172054	2.51299	3.44403	5.35309	5.79784
ENSG00000129315	CCNT1	0.909688	5.11319	5.4579	0.01948	0.100549	13.0117	45.0648	42.0778	45.9057
ENSG00000152443	ZNF776	0.91084	3.32016	5.11786	0.0236808	0.116249	4.13247	11.8917	11.7021	14.9349
ENSG00000134285	FKBP11	0.91161	4.53044	8.66258	0.00324811	0.0259143	16.0831	13.3862	32.3675	23.7418
ENSG00000092096	SLC22A17	0.913564	3.49343	6.7272	0.00949538	0.0598684	8.65584	6.69312	15.9348	12.88
ENSG00000112365	ZBTB24	0.913711	3.33776	5.4899	0.0191266	0.0992034	4.02078	11.7292	11.2041	15.7055
ENSG00000142303	ADAMTS10	0.914311	2.85324	5.45001	0.0195682	0.100964	6.92467	5.16605	11.3909	11.0452
ENSG00000131791	PRKAB2	0.915507	4.86441	9.63212	0.00191203	0.0169274	21.3325	17.4801	34.7328	38.0896
ENSG00000183309	ZNF623	0.91569	4.35874	6.20256	0.0127565	0.074672	9.88441	23.1335	27.2634	28.5855
ENSG00000122644	ARL4A	0.917481	3.37657	6.05894	0.0138361	0.0793983	6.92467	7.1155	9.89699	17.6871
ENSG00000114019	AMOTL2	0.918228	7.44837	9.7512	0.00179206	0.0160647	102.083	178.147	270.953	236.537
ENSG00000280347		0.918479	1.844	3.84451	0.0499092	0.19273	2.56883	2.27436	4.10818	5.02724
ENSG00000146574	CCZ1B	0.918502	2.93965	4.77779	0.0288291	0.133414	4.24415	3.05414	5.66431	8.14633
ENSG00000197182	MIRLET7BHG	0.919678	3.99392	7.58453	0.00588713	0.0417761	4.3	19.3321	9.46127	32.5119
ENSG00000092931	MFSD11	0.921055	3.46648	6.21429	0.0126723	0.0743147	5.08182	11.5018	13.0715	16.4394
ENSG00000178567	EPM2AIP1	0.922698	4.67601	9.92446	0.00163097	0.0148699	14.1844	21.444	29.2552	37.4658
ENSG00000147535	PLPP5	0.925866	3.7198	6.62278	0.0100683	0.0627129	8.20909	12.6065	22.5328	17.0266
ENSG00000083097	DOPEY1	0.925988	3.87003	7.24175	0.00712275	0.0480477	6.25454	15.8555	15.997	22.8978
ENSG00000203805	PLPP4	0.926404	3.48399	5.58759	0.0180881	0.0953191	5.24935	11.4043	14.8144	15.7055
ENSG00000102908	NFAT5	0.926581	6.22671	11.588	0.000663797	0.00697313	43.9493	70.2128	107.248	106.049
ENSG00000197467	COL13A1	0.926955	5.45916	9.83647	0.00171086	0.0154338	31.887	31.4512	72.3289	51.4099
ENSG00000105856	HBP1	0.927046	5.35049	7.80772	0.00520236	0.0380095	31.9987	22.7436	43.5716	63.556
ENSG00000166963	MAP1A	0.927441	8.13966	7.39284	0.00654839	0.0450009	231.697	148.321	297.719	390.62
ENSG00000008283	CYB561	0.928121	4.60541	8.32099	0.00391896	0.0303607	20.3831	15.5956	36.1645	31.4845
ENSG00000166435	XRRA1	0.928146	3.81589	7.64075	0.00570643	0.0408659	9.94026	10.9494	23.5287	17.0999
ENSG00000182667	NTM	0.930218	5.18579	8.79079	0.00302755	0.0245823	21.9467	20.3718	38.343	41.6857
ENSG00000197283	SYNGAP1	0.930461	4.01842	5.9189	0.0149793	0.0835679	12.9558	8.77253	38.7788	10.3113
ENSG00000149798	CDC42EP2	0.931594	3.659	6.9902	0.00819573	0.0537602	10.1078	10.6245	24.7736	16.256
ENSG00000218891	ZNF579	0.933411	2.60545	4.62814	0.0314516	0.141615	5.64026	4.02887	14.2541	6.01801
ENSG00000163393	SLC22A15	0.933769	3.0385	6.14531	0.0131761	0.0765397	6.42208	5.84836	12.449	11.0086
ENSG00000184083	FAM120C	0.934466	3.37026	5.4217	0.019888	0.102121	5.30519	10.592	15.9348	13.724
ENSG00000112419	PHACTR2	0.935163	7.07773	9.84392	0.00170394	0.015393	82.1467	102.021	113.784	257.784
ENSG00000113441	LNPEP	0.935416	6.00355	12.4322	0.000422	0.00482388	25.2974	60.1731	57.888	96.7652
ENSG00000146776	ATXN7L1	0.935698	2.53243	3.92511	0.0475701	0.186521	3.68571	4.93861	10.7062	5.94462
ENSG00000145675	PIK3R1	0.935983	5.98752	11.3447	0.00075662	0.00782023	49.1987	34.7977	78.4289	78.2708
ENSG00000271383	NBPF19	0.937617	2.24184	4.49923	0.0339102	0.148771	3.12727	2.59927	5.47758	5.43088
ENSG00000116005	PCYOX1	0.938158	6.82268	12.1557	0.00048937	0.0054343	87.787	59.1009	137.624	135.699
ENSG00000089472	HEPH	0.93841	4.61537	9.67469	0.00186824	0.0165969	14.687	13.9711	26.5787	28.2186
ENSG00000182580	EPHB3	0.938731	3.09025	5.78074	0.0162027	0.0881333	5.52857	3.8989	9.52351	8.40319
ENSG00000101134	DOK5	0.939578	2.83161	4.24126	0.0394529	0.164233	4.13247	8.51261	13.6317	10.348
ENSG00000132294	EFR3A	0.93986	6.50586	14.236	0.000161255	0.00210583	57.0727	71.7398	110.485	136.396
ENSG00000178209	PLEC	0.941516	10.9417	5.13189	0.0234901	0.115534	1914.73	830.986	3791.04	1550.3
ENSG00000101298	SNPH	0.944012	4.29031	7.94038	0.00483438	0.0357895	11.7831	12.574	25.2715	22.1639
ENSG00000188785	ZNF548	0.945335	2.42529	3.96079	0.0465719	0.183839	1.84286	6.79059	5.91329	8.3298
ENSG00000072682	P4HA2	0.946382	7.0282	7.6593	0.00564804	0.0405276	53.0519	144	171.859	178.339
ENSG00000182218	HHIPL1	0.946745	3.22889	6.94422	0.00840906	0.0546709	7.25974	7.44041	14.7521	13.6139
ENSG00000137449	CPEB2	0.946773	4.18182	7.36095	0.00666555	0.0456174	14.687	11.8592	30.1889	21.7235
ENSG00000167566	NCKAP5L	0.947508	5.01168	7.9152	0.00490211	0.0361657	17.4234	33.953	51.6013	43.6672
ENSG00000118596	SLC16A7	0.950532	5.04021	11.1965	0.000819512	0.00836919	27.0286	21.3465	47.4308	45.4653
ENSG00000141446	ESCO1	0.951209	3.77129	7.27589	0.00698863	0.047317	8.93506	8.22019	12.449	21.6868
ENSG00000196998	WDR45	0.952867	4.92052	10.4201	0.00124651	0.0120674	20.1039	24.0107	44.8165	40.1812
ENSG00000154122	ANKH	0.953196	5.883	7.96841	0.00476008	0.0353209	38.9792	37.0721	77.3708	70.4914
ENSG00000197579	TOPORS	0.953601	4.66436	8.80885	0.00299773	0.0244158	13.2909	24.888	35.044	35.4475
ENSG00000125629	INSIG2	0.954715	2.81908	5.37534	0.0204234	0.103914	7.81818	2.92418	11.3286	7.70599
ENSG00000152332	UHMK1	0.956337	7.48962	11.408	0.00073127	0.00758877	62.713	202.97	164.265	294.479
ENSG00000012817	KDM5D	0.957256	4.88421	7.44443	0.00636331	0.0440621	14.4636	31.1912	43.5716	38.4198
ENSG00000162695	SLC30A7	0.957932	5.72637	13.2174	0.000277357	0.00337802	21.3325	54.3897	45.3145	96.9853
ENSG00000167716	WDR81	0.958285	4.77766	10.6371	0.0011084	0.0109451	20.8299	17.805	45.439	31.0441
ENSG00000167378	IRGQ	0.95942	4.92062	6.35444	0.0117088	0.0704007	8.76753	45.1623	30.6246	49.9054
ENSG00000132326	PER2	0.959757	3.80266	7.31987	0.00681962	0.046401	10.3312	7.57037	18.8603	15.8523
ENSG00000168917	SLC35G2	0.960045	3.56183	5.44117	0.0196675	0.101353	4.85844	12.6389	13.5695	19.0081
ENSG00000235194	PPP1R3E	0.96073	1.65193	3.90221	0.0482227	0.188271	2.56883	1.98194	6.41126	2.97231
ENSG00000173349	SFT2D3	0.961481	1.92021	4.50183	0.0338587	0.148749	3.18312	2.43681	6.22452	4.73368
ENSG00000188677	PARVB	0.961515	6.08078	14.0909	0.000174188	0.00225408	37.974	44.3175	72.3289	88.1051
ENSG00000132002	DNAJB1	0.961618	5.94228	5.35034	0.0207182	0.105039	23.0078	79.3752	93.3055	72.1427
ENSG00000175197	DDIT3	0.961628	2.64999	4.25332	0.0391737	0.163323	3.7974	6.56315	12.2623	7.70599
ENSG00000174136	RGMB	0.961725	8.80357	5.98804	0.0144032	0.0814583	283.186	455.067	931.313	496.522
ENSG00000134086	VHL	0.96414	4.55209	10.0524	0.00152149	0.0140919	14.7429	15.4332	27.3879	31.6679
ENSG00000164930	FZD6	0.964521	6.19222	11.8598	0.000573589	0.00617972	41.8273	44.9024	60.7513	115.59
ENSG00000189136	UBE2Q2P1	0.965213	1.99684	4.45102	0.0348804	0.151629	2.45714	3.02165	4.91737	5.76114
ENSG00000189007	ADAT2	0.96575	2.44386	4.27283	0.0387263	0.162143	2.73636	4.71118	7.65616	6.27487
ENSG00000127863	TNFRSF19	0.966842	4.15939	4.05732	0.0439802	0.176738	12.6208	6.92055	10.4572	27.7415
ENSG00000149212	SESN3	0.967775	4.28863	5.0441	0.0247099	0.119518	10.1636	5.03608	9.71025	18.9714
ENSG00000118473	SGIP1	0.96875	3.34326	5.57883	0.0181789	0.0957494	8.15324	4.41876	12.1378	12.036
ENSG00000072210	ALDH3A2	0.969258	4.48561	9.76034	0.00178317	0.0160074	16.3623	13.6137	31.2471	27.3746
ENSG00000185222	TCEAL9	0.970027	4.93353	10.2059	0.00139993	0.0131945	20.1039	25.5378	41.2063	48.1808
ENSG00000112893	MAN2A1	0.970225	6.67503	15.135	0.000100093	0.0014182	78.0701	58.1586	142.541	122.599
ENSG00000005483	KMT2E	0.970847	5.63517	7.90823	0.00492103	0.0362636	25.9675	43.7977	83.5953	50.8228
ENSG00000044574	HSPA5	0.974761	9.12237	4.47832	0.0343274	0.14963	584.521	222.952	895.646	513.879
ENSG00000185532	PRKG1	0.974816	4.86608	6.42306	0.0112648	0.0686315	24.739	15.5631	26.8277	53.7217
ENSG00000160570	DEDD2	0.974863	3.10754	5.33094	0.0209501	0.105964	5.75195	7.40792	17.9889	9.28388
ENSG00000165169	DYNLT3	0.976683	4.87902	6.7202	0.00953267	0.0600741	22.7286	17.1877	25.3338	57.1344
ENSG00000197045	GMFB	0.97673	6.74432	6.50239	0.010773	0.066263	84.6039	46.0071	87.7035	180.577
ENSG00000105939	ZC3HAV1	0.976843	6.0568	13.6509	0.000220132	0.00278957	46.9649	45.5522	109.552	75.0783
ENSG00000120137	PANK3	0.977144	6.14605	15.0461	0.000104915	0.00147514	36.4104	55.3319	64.486	120.727
ENSG00000183726	TMEM50A	0.977441	7.30295	13.2854	0.000267481	0.0032921	101.301	73.2669	158.912	181.714
ENSG00000012822	CALCOCO1	0.978079	5.85817	12.8692	0.000334033	0.00398882	50.7623	33.4981	81.7279	80.4358
ENSG00000177051	FBXO46	0.979716	2.32194	4.07525	0.0435157	0.175223	2.62467	5.10107	8.52759	6.12809
[truncated: 10,816 more rows]
