# Supplementary material for: FoxM1 repression during human aging leads to mitotic decline and aneuploidy-driven full senescence
Source: Nat Commun. 2018 Jul 19;9:2834. doi: 10.1038/s41467-018-05258-6 (PMC6053425; doi:10.1038/s41467-018-05258-6)
Supplement: Supplementary file 16 — Supplementary Data 2 [file 41467_2018_5258_MOESM16_ESM.xlsx]

## Sheet: dif expression(p<0.05,logFC0.5)
Supplementary data 2. RNA-sequencing dataset of differentially expressed 'Mitosis' GO term genes in neonatal vs. 87y mitotic fibroblasts.
ensembl_gene_id	hgnc_symbol	logFC	logCPM	LR	PValue	FDR	Neo_1	Neo_2	87y_1	87y_2
ENSG00000011426	ANLN	-0.920597182	9.641620241	6.67099315	0.009799457	0.061423645	816.162084	1060.69673	495.96972	480.0094779
ENSG00000087586	AURKA	-1.570078328	8.338783602	26.06800942	3.296e-07	8.72387e-06	422.9635049	427.742218	110.6097129	185.5674589
ENSG00000089685	BIRC5	-0.859366141	7.976571771	10.06690506	0.001509564	0.014038417	242.363561	323.8689274	121.0046606	197.4199978
ENSG00000136122	BORA	-1.03517192	5.553646971	10.59645075	0.00113305	0.011137027	49.64543912	48.54135007	15.99701532	34.75032303
ENSG00000169679	BUB1	-1.143646124	7.873170089	17.18862494	3.38457e-05	0.000548582	282.2921201	292.6127167	106.6882656	158.5965112
ENSG00000156970	BUB1B	-1.057419207	7.502881799	14.54155777	0.000137102	0.001846772	244.764859	178.7972219	91.00247623	111.700088
ENSG00000145386	CCNA2	-0.756830732	8.287957506	6.374943279	0.011574274	0.069714817	307.9245796	324.7786716	142.0435368	247.4722054
ENSG00000134057	CCNB1	-1.439899933	8.919959973	20.22728006	6.87653e-06	0.000133143	480.3154351	730.6870293	149.8864314	315.5784351
ENSG00000157456	CCNB2	-1.476797577	7.436958854	29.55343849	5.43961e-08	1.74135e-06	218.4064256	218.1436576	63.30336411	97.53575356
ENSG00000138764	CCNG2	1.347422431	4.537871044	11.03764538	0.000892802	0.009052842	22.0584347	6.498172701	29.93993917	30.42029334
ENSG00000117399	CDC20	-1.654886484	8.433602497	29.48650905	5.63073e-08	1.79359e-06	579.2154044	413.4787289	157.7293261	151.074002
ENSG00000164045	CDC25A	-0.770208507	4.607070929	5.125080769	0.023582473	0.115854653	20.82986366	43.92764746	17.55314521	17.68707043
ENSG00000158402	CDC25C	-1.113786357	4.421246587	7.866137193	0.005036914	0.036969047	21.44414918	42.04317737	15.93477012	11.1920259
ENSG00000184661	CDCA2	-0.73279129	6.848595289	8.599455497	0.003362635	0.026711726	103.0882796	152.6745676	57.14108973	99.99432974
ENSG00000146670	CDCA5	-0.553690053	6.391987742	4.030651836	0.044680674	0.178736621	85.44153189	107.9346486	77.68200433	54.67579865
ENSG00000134690	CDCA8	-0.987239715	7.058002133	15.38299711	8.77746e-05	0.001268876	158.5973533	161.9994454	78.36670149	83.33472398
ENSG00000170312	CDK1	1.492006508	6.368696406	6.014800581	0.014186382	0.080751877	12.00648977	121.15843	91.4381926	90.82053802
ENSG00000123374	CDK2	-0.658037017	6.736989589	6.132465348	0.013272167	0.076794059	110.2363294	147.1836117	87.0810289	74.12423709
ENSG00000166582	CENPV	-2.431742531	2.396593725	28.94629486	7.4413e-08	2.31293e-06	9.940256651	12.57396418	1.805110678	2.385185847
ENSG00000138180	CEP55	-1.076915651	8.274526996	11.28489926	0.000781401	0.008031098	404.0881861	300.5729783	133.8271709	202.9242728
ENSG00000131165	CHMP1A	-0.564160381	6.297359193	4.545549298	0.033004431	0.146742749	86.78179121	98.60977073	74.44525415	52.54747897
ENSG00000122966	CIT	-0.973076547	7.904972064	12.76453931	0.000353253	0.004164099	355.7830063	222.2699972	156.9823838	130.7448796
ENSG00000126787	DLGAP5	-1.174990094	7.843957079	14.58419677	0.000134034	0.001811151	274.8090055	251.3493201	85.46265381	160.1377083
ENSG00000143924	EML4	-0.717158958	6.339680039	7.933047788	0.004853997	0.035872629	100.2960727	87.17298678	55.27373385	58.85904767
ENSG00000186871	ERCC6L	-0.584807927	5.621457204	4.981403794	0.025621185	0.122769374	49.31037428	50.06842066	30.25116515	36.29152004
ENSG00000135476	ESPL1	-0.622657534	6.446813768	6.296134366	0.012100156	0.071845374	117.7752881	79.83005163	80.85650932	48.98804778
ENSG00000112029	FBXO5	2.100053791	4.48658988	12.59278739	0.000387238	0.0044954	3.183115894	23.16598568	37.40936266	31.44775801
ENSG00000105255	FSD1	-4.022206223	1.991905455	40.74375342	1.73557e-10	9.20643e-09	7.76233525	7.180480834	0.124490392	0.770598504
ENSG00000092036	HAUS4	-0.907231203	3.332515593	5.772374508	0.016280023	0.088291784	11.61558081	14.19850735	7.531668689	6.128092868
ENSG00000131351	HAUS8	-0.697901651	4.145769252	4.709280998	0.030000196	0.137050719	17.19999465	25.6352913	12.57352955	13.35704074
ENSG00000119969	HELLS	0.749186002	4.85126653	4.406150204	0.035809569	0.153741617	12.17402219	35.28507776	27.82360251	41.2086724
ENSG00000186625	KATNA1	-0.655208046	4.631027299	4.910270274	0.026697463	0.126556624	29.42986098	28.52697816	16.93069325	19.99886595
ENSG00000163808	KIF15	-1.0520848	6.062519773	15.19170078	9.71294e-05	0.001386929	81.08568908	70.57015553	32.74097298	41.06189174
ENSG00000121621	KIF18A	-0.894122064	7.001709783	7.712312931	0.005484544	0.039555063	148.4895642	121.9382107	50.04513741	104.8747869
ENSG00000079616	KIF22	-0.80607275	7.020879063	10.24646861	0.001369465	0.01297404	160.886963	140.8803842	96.29331787	76.87637461
ENSG00000137807	KIF23	-0.945905227	8.586369438	9.411536597	0.002156245	0.018677268	466.4660888	396.810916	196.2591023	256.7193875
ENSG00000142945	KIF2C	-1.030801775	7.463419342	15.26956226	9.32064e-05	0.001338176	178.4220225	265.6128091	103.0780442	109.6084635
ENSG00000184445	KNTC1	-0.728053876	6.935480318	7.717210356	0.005469685	0.039535105	119.1155474	146.9236848	64.859494	99.2604264
ENSG00000133739	LRRCC1	-1.063659413	3.45313556	8.203980047	0.00417986	0.031749622	16.58570913	10.68949409	6.411255165	6.421654203
ENSG00000164109	MAD2L1	-0.688185118	6.376511665	6.127865053	0.013306746	0.076876104	91.02594573	84.2163182	43.13592068	69.5740364
ENSG00000116670	MAD2L2	-1.346305363	5.570051053	24.98772589	5.76964e-07	1.45797e-05	67.96231654	65.40410823	24.02664557	28.54883983
ENSG00000101367	MAPRE1	-0.549376417	7.429371388	4.708214302	0.030018817	0.137087001	205.5064296	186.2376296	126.7934638	140.5424891
ENSG00000166974	MAPRE2	1.141251373	4.501103207	14.26805622	0.000158533	0.002085126	13.96103462	15.14074239	32.36750181	31.92479518
ENSG00000010292	NCAPD2	-0.821598862	8.135351329	9.102682488	0.002552349	0.021484921	369.1855995	279.7138439	207.2142568	159.5505856
ENSG00000146918	NCAPG2	-0.617848478	7.068427009	5.839688091	0.015668604	0.086193223	175.797348	119.2414691	99.59231325	89.05917001
ENSG00000080986	NDC80	-0.951210404	6.996615613	11.61551017	0.000654041	0.00688755	147.5402139	140.8478933	58.57272923	95.99455655
ENSG00000072864	NDE1	-0.959088011	6.844037453	9.89891388	0.001653763	0.015003083	156.866185	101.6639119	54.15332033	74.56457909
ENSG00000117650	NEK2	-1.299589866	6.508010507	25.00834853	5.70826e-07	1.4453e-05	102.41815	120.6060853	35.60425199	57.17106999
ENSG00000136098	NEK3	-0.932468167	3.676261985	6.352852085	0.011719274	0.070401032	17.53505949	13.74363526	6.224519578	10.49481773
ENSG00000119408	NEK6	-0.568148707	5.928101704	4.74128836	0.029447011	0.135245538	83.98958428	56.98897459	50.35636339	43.00673558
ENSG00000143228	NUF2	-0.617274618	6.338438979	4.395905995	0.036025314	0.154259634	81.08568908	77.360746	36.47568473	73.31694342
ENSG00000075188	NUP37	-0.738527097	5.133182619	7.088498981	0.00775802	0.051362287	30.82596445	48.34640489	18.73580393	28.585535
ENSG00000104147	OIP5	-0.867154549	4.044814189	6.519404207	0.010670374	0.065727253	19.1545395	17.96744752	8.652082213	12.0727099
ENSG00000121274	PAPD5	0.721731017	4.755307089	5.847912536	0.01559554	0.085983246	23.39869403	16.44037693	32.24301141	32.29174685
ENSG00000168078	PBK	-0.822575049	6.830741071	7.883942194	0.004987564	0.036669737	135.5337241	112.8732598	53.96658474	92.14156403
ENSG00000100029	PES1	-0.512887495	6.236246093	3.8579144	0.049511838	0.191729552	80.02465045	104.5231079	66.22888831	61.42770935
ENSG00000166851	PLK1	-0.914075043	8.033416937	9.729801039	0.001813041	0.016230132	420.9531159	218.6310205	171.4855144	149.7896712
ENSG00000164611	PTTG1	-1.457953693	7.30256415	33.23673069	8.15946e-09	3.06266e-07	186.5752667	237.8656117	68.59420575	85.71990982
ENSG00000180198	RCC1	-0.539569057	6.274367954	4.765245359	0.02903992	0.134095486	97.00126855	82.81921107	72.20442711	52.65756447
ENSG00000169220	RGS14	1.439861923	-0.255419976	5.473019237	0.019312234	0.099883624	0.670129662	0.422381226	1.244903916	1.651282509
ENSG00000175792	RUVBL1	-0.572504686	5.903219515	4.532408472	0.033258779	0.147272489	58.97141024	88.73254823	47.55532958	49.97881729
ENSG00000129810	SGO1	-0.670853766	5.052173532	5.151050074	0.02323232	0.114616944	37.75063762	34.31035186	19.04702991	26.71408149
ENSG00000165480	SKA3	-0.601252356	6.050871538	4.963209639	0.025892106	0.123707016	83.48698704	56.50161163	50.85432495	40.73163523
ENSG00000076382	SPAG5	-1.217268944	7.768205388	20.38809822	6.32218e-06	0.000122595	294.6336747	261.5839421	108.5556214	131.1485264
ENSG00000161888	SPC24	-0.68639531	6.066501376	6.30979403	0.012007279	0.071525493	53.55452881	96.98522756	36.03996836	55.18953098
ENSG00000101972	STAG2	0.527374624	6.739217953	4.278801535	0.038590549	0.161679791	77.28828767	89.47983809	101.1484431	142.927675
ENSG00000165416	SUGT1	0.533351369	6.062685139	4.298737275	0.038140682	0.160475887	43.78180457	59.03589899	56.82986375	95.51751938
ENSG00000088325	TPX2	-1.182528041	9.344820564	11.78305736	0.000597722	0.006387885	920.7581554	683.1204052	321.0607198	380.5655757
ENSG00000175073	VCPIP1	0.998874504	5.515171957	9.942311901	0.001615226	0.01476827	28.8714196	31.06126551	39.33896373	87.077631
ENSG00000091732	ZC3HC1	-0.917840081	4.461542506	9.264553298	0.002336315	0.01999418	24.29220024	31.25621069	12.57352955	16.87977676
ENSG00000198783	ZNF830	1.2900272	1.843695529	5.636885976	0.017586416	0.093636177	1.396103462	3.411540668	6.411255165	4.733676527
