# Supplementary material for: FoxM1 repression during human aging leads to mitotic decline and aneuploidy-driven full senescence
Source: Nat Commun. 2018 Jul 19;9:2834. doi: 10.1038/s41467-018-05258-6 (PMC6053425; doi:10.1038/s41467-018-05258-6)
Supplement: Supplementary file 17 — Supplementary Data 3 [file 41467_2018_5258_MOESM17_ESM.xlsx]

## Sheet: SASP list_rationale
Supplementary dataset 3. Rationale behind the comprehensive list of 51 SASP and senescence-associated genes interrogated from RNA-sequencing datasets.
Gene	Ensembl ID	Coppé et al. 2008	Hernandez-Segura et al. 2017	Merge Coppé + Hernand-Segura	List of genes interrogated in this study
ADIPOQ	ENSG00000181092						Genes in blue:	120 genes whose products were tested by antibody arrays in Coppé et al., Plos Biol 2008
AGRP	ENSG00000159723
ANG	ENSG00000214274							41 gene products significantly altered/oversecreted in conditioned medium of senescent fibroblasts (Dataset S4 in Coppé et al., 2008)
ANGPT2	ENSG00000091879
AREG	ENSG00000109321							42 genes assayed in senescent cells vs. proliferating cells (Figure S1A in Hernandez-Segura et al., Curr Biol 2017)
AXL	ENSG00000167601
BDNF	ENSG00000176697						Genes in black:	17 genes assayed in Hernandez-Segura et al., 2017 that were not in the list of Coppé et al., 2008
BMP4	ENSG00000125378
BMP6	ENSG00000153162						N/A:	Not available at RNA-seq datasets
BTC	ENSG00000174808
CCL1	ENSG00000108702
CCL11	ENSG00000172156
CCL13 / SCYL1	ENSG00000181374
CCL15	ENSG00000275718
CCL16	ENSG00000275152				N/A
CCL17	ENSG00000102970
CCL18	ENSG00000275385
CCL19	ENSG00000172724
CCL2	ENSG00000108691
CCL20	ENSG00000115009				N/A
CCL22	ENSG00000102962
CCL23	ENSG00000274736
CCL24	ENSG00000106178
CCL25	ENSG00000131142
CCL26	ENSG00000006606				N/A
CCL27	ENSG00000213927
CCL28	ENSG00000151882
CCL3	ENSG00000277632				N/A
CCL4	ENSG00000275302
CCL5	ENSG00000271503				N/A
CCL7	ENSG00000108688
CCL8	ENSG00000108700				N/A
CDKN1A	ENSG00000124762
CDKN2A	ENSG00000147889
CNTF	ENSG00000242689
CSF1	ENSG00000184371
CSF2	ENSG00000164400				N/A
CSF3	ENSG00000108342
CX3CL1	ENSG00000006210
CXCL1	ENSG00000163739
CXCL11	ENSG00000169248
CXCL12	ENSG00000107562
CXCL13	ENSG00000156234
CXCL2	ENSG00000081041
CXCL3	ENSG00000163734
CXCL5	ENSG00000163735				N/A
CXCL6	ENSG00000124875
CXCL7 / PPBP	ENSG00000163736
CXCL9	ENSG00000138755
EGF	ENSG00000138798
EGFR	ENSG00000146648
FAS	ENSG00000026103
FGF2	ENSG00000138685
FGF4	ENSG00000075388
FGF6	ENSG00000111241
FGF7	ENSG00000140285
FGF9	ENSG00000102678
FIGF	ENSG00000165197
FLT3LG	ENSG00000090554
GDNF	ENSG00000168621
GLB1	ENSG00000170266
HGF	ENSG00000019991
ICAM1	ENSG00000090339
ICAM3	ENSG00000076662
IFNG	ENSG00000111537
IGF1	ENSG00000017427
IGF1R	ENSG00000140443
IGFBP1	ENSG00000146678				N/A
IGFBP2	ENSG00000115457
IGFBP3	ENSG00000146674
IGFBP4	ENSG00000141753
IGFBP6	ENSG00000167779
IGFBP7	ENSG00000163453
IL10	ENSG00000136634
IL11	ENSG00000095752
IL12A	ENSG00000168811
IL12B	ENSG00000113302
IL13	ENSG00000169194				N/A
IL15	ENSG00000164136
IL16	ENSG00000172349				N/A
IL17	ENSG00000112115
IL1A	ENSG00000115008				N/A
IL1B	ENSG00000125538
IL1R1	ENSG00000115594
IL1RL1	ENSG00000115602
IL1RN	ENSG00000136689
IL2	ENSG00000109471
IL2RA	ENSG00000134460
IL3	ENSG00000164399
IL4	ENSG00000113520
IL5	ENSG00000113525
IL6	ENSG00000136244
IL6R	ENSG00000160712
IL6ST	ENSG00000134352
IL7	ENSG00000104432				N/A
IL8 (CXCL8)	ENSG00000169429
KITLG	ENSG00000049130
LEP	ENSG00000174697				N/A
LMNB1	ENSG00000113368
LTA	ENSG00000226979
MIF	ENSG00000240972
MMP1	ENSG00000196611
MMP10	ENSG00000166670
MMP12	ENSG00000262406
MMP3	ENSG00000149968
MST1	ENSG00000173531
NGFB	ENSG00000134259
NTF3	ENSG00000185652
NTF5	ENSG00000225950
OSM	ENSG00000099985				N/A
PDGFB	ENSG00000100311
PGF	ENSG00000119630
PIGF	ENSG00000151665
PLAU	ENSG00000122861
PLAUR	ENSG00000011422
TGFB1	ENSG00000105329
TGFB3	ENSG00000119699
THPO	ENSG00000090534
TIMP1	ENSG00000102265
TIMP2	ENSG00000035862
TNF	ENSG00000232810
TNFRSF10C	ENSG00000173535
TNFRSF10D	ENSG00000173530
TNFRSF11B	ENSG00000164761
TNFRSF18	ENSG00000186891
TNFRSF1A	ENSG00000067182
TNFRSF1B	ENSG00000028137
TNFSF14	ENSG00000125735
TNFSF18	ENSG00000120337
TYRO3	ENSG00000092445
VEGFA	ENSG00000112715
XCL1	ENSG00000143184
		41 genes	42 genes	56 genes	51 genes
		Coppé et al., 2008	Hernandez-Segura et al., 2017	Merge	our study
