# Supplementary material for: FoxM1 repression during human aging leads to mitotic decline and aneuploidy-driven full senescence
Source: Nat Commun. 2018 Jul 19;9:2834. doi: 10.1038/s41467-018-05258-6 (PMC6053425; doi:10.1038/s41467-018-05258-6)
Supplement: Supplementary file 18 — Supplementary Data 4 [file 41467_2018_5258_MOESM18_ESM.xlsx]

## Sheet: dif expression(p<0.05,logFC0.5)
Supplementary data 4. SASP and senescence-associated genes differentially expressed in neonatal vs. 87y mitotic fibroblasts.
ensembl_gene_id	hgnc_symbol	logFC	logCPM	LR	PValue	FDR	Neo_1	Neo_2	87y_1	87y_2
ENSG00000176697	BDNF	1.375402506	5.085028632	16.26188581	5.51625e-05	0.000837022	16.64155327	27.97463348	45.25225733	70.19785424
ENSG00000153162	BMP6	2.542289875	3.509764637	16.26932573	5.49463e-05	0.000834728	1.228571047	5.880846294	24.40011675	16.65960576
ENSG00000108691	CCL2	-5.233770689	4.340512092	110.7978095	6.55241e-26	2.89537e-23	85.94412913	30.99628378	1.18265872	1.577892176
ENSG00000124762	CDKN1A	1.463295023	7.311301445	6.086761268	0.013619852	0.078262329	43.50258388	159.8225576	441.3806833	160.9083068
ENSG00000163739	CXCL1	1.931919815	3.562347384	23.57295455	1.20266e-06	2.83797e-05	7.483114557	1.94945181	42.13999754	4.843762028
ENSG00000081041	CXCL2	3.985939613	1.284562755	28.22008941	1.08275e-07	3.21742e-06	0.223376554	0.389890362	11.39087083	2.34849068
ENSG00000163734	CXCL3	4.549195171	1.104088187	35.66770929	2.34011e-09	9.69031e-08	0.111688277	0.194945181	10.14596691	1.724672843
ENSG00000124875	CXCL6	1.014919373	2.495828706	5.825318034	0.015797112	0.08673547	4.523375217	2.469305626	8.091875451	5.651055699
ENSG00000169429	CXCL8 (IL8)	2.990091691	2.977284641	22.54623299	2.05146e-06	4.57994e-05	1.172726908	1.462088858	29.19299682	4.660286193
ENSG00000138685	FGF2	0.998056486	8.103326817	9.075052478	0.002591201	0.0217834	224.9401898	162.9091896	292.9881365	481.1103329
ENSG00000140285	FGF7	1.654538722	6.29251405	20.57943552	5.72073e-06	0.000112634	54.16881433	37.36449303	94.73718798	193.3835294
ENSG00000090339	ICAM1	-4.062248511	4.379227438	78.9360447	6.41535e-19	1.24779e-16	74.60776902	35.51251381	3.112259789	2.752137516
ENSG00000115457	IGFBP2	-3.295057836	3.054316769	20.78770391	5.13113e-06	0.000103404	8.655841466	34.92767827	2.863279006	0.954074339
ENSG00000141753	IGFBP4	-1.3039312	9.364447593	14.29753897	0.000156069	0.002054826	1675.547531	524.4025369	841.4305566	172.7241505
ENSG00000163453	IGFBP7	-0.921007251	7.192261462	9.857846308	0.00169109	0.015298462	158.3739768	233.9342172	110.0495061	97.64583906
ENSG00000113368	LMNB1	-1.192749996	7.413301846	16.34153253	5.2892e-05	0.00080966	262.1882302	167.8478009	80.29630256	104.2876643
ENSG00000196611	MMP1	1.5252987	7.265797119	32.80347184	1.01963e-08	3.72904e-07	74.10517177	122.7504823	212.7540792	354.3285314
ENSG00000166670	MMP10	1.57059943	1.729708093	2.189419919	0.138961641	0.365243773	0.7259738	4.418757436	7.282687906	1.467806675
ENSG00000262406	MMP12	3.179533531	1.214048359	6.642890567	0.009955228	0.062278392	0.223376554	1.104689359	9.834740933	0.807293671
ENSG00000149968	MMP3	1.23303445	8.555876617	2.253175994	0.133340485	0.356751107	257.0505695	234.2916167	1141.763626	122.3049912
ENSG00000173531	MST1	1.340480534	0.067865759	5.666088218	0.017295983	0.092550454	0.949350354	0.422381226	2.303072244	1.137550173
ENSG00000173535	TNFRSF10C	-1.969486789	0.307030795	7.878231019	0.00500334	0.036743634	1.228571047	2.891686852	0.497961566	0.550427503
ENSG00000173530	TNFRSF10D	2.131012025	6.200212672	36.7530581	1.3408e-09	5.93513e-08	24.34804438	35.73994985	181.8804621	90.52697669
ENSG00000164761	TNFRSF11B	-0.761683364	7.293913959	8.882091681	0.002879814	0.023697548	342.8271662	165.4759678	216.9245073	90.45358635
ENSG00000028137	TNFRSF1B	2.22536679	1.983609964	13.4199995	0.000248956	0.003092356	1.228571047	1.689524902	13.44496229	4.073163523
ENSG00000112715	VEGFA	1.193866635	6.287678954	8.570311212	0.003416887	0.027092393	52.88439915	53.96732428	190.2213183	66.38155688
