# Supplementary material for: FoxM1 repression during human aging leads to mitotic decline and aneuploidy-driven full senescence
Source: Nat Commun. 2018 Jul 19;9:2834. doi: 10.1038/s41467-018-05258-6 (PMC6053425; doi:10.1038/s41467-018-05258-6)
Supplement: Supplementary file 19 — Supplementary Data 5 [file 41467_2018_5258_MOESM19_ESM.xlsx]

## Sheet: dif expression(p<0.05,logFC0.5)
Supplementary data 5. RNA-sequencing dataset of differentially expressed 'core senescence signature' genes in neonatal vs. 87y mitotic fibroblasts.
ensembl_gene_id	hgnc_symbol	logFC	logCPM	LR	PValue	FDR	Neo_1	Neo_2	87y_1	87y_2	Regulation in Senescence
ENSG00000143995	MEIS1	-1.127706567	4.757513538	14.84496358	0.000116719	0.001611103	33.00388585	57.41135581	14.44088542	27.48467999	down
ENSG00000171792	RHNO1	-0.991009688	5.850646753	13.86882857	0.000196023	0.002513831	77.3441318	67.06114227	37.96956943	34.64023753
ENSG00000128602	SMO	-1.924217606	2.007431271	13.91825554	0.000190935	0.002455923	6.310387649	7.375426015	1.058168328	2.642052015
ENSG00000186767	SPIN4	1.441293071	3.221793995	11.75740944	0.000606015	0.006455947	3.629869002	6.660627018	16.1837509	11.5222824
ENSG00000130749	ZC3H4	0.814381501	5.275782493	3.933743531	0.047326482	0.185902708	16.64155327	51.66047297	58.82171001	44.65801809
ENSG00000110092	CCND1	1.19785008	10.26184588	8.227869653	0.004125192	0.03142148	639.5829181	872.6721028	2075.317073	1479.549128	up
ENSG00000165169	DYNLT3	0.976682833	4.879022516	6.720203605	0.009532674	0.0600741	22.72856436	17.18766679	25.33379468	57.13437483
ENSG00000005238	FAM214B	0.873468391	5.796343408	6.880389579	0.008714657	0.056443011	34.90258655	52.21281765	101.5219143	63.99637103
ENSG00000114480	GBE1	0.511316972	7.121684473	4.112454771	0.042568533	0.172654743	101.8597086	122.7504823	140.7363877	180.099879
ENSG00000168621	GDNF	3.185280368	4.611787404	63.10510847	1.95965e-15	2.56694e-13	4.299998664	4.971102116	56.0829214	34.64023753
ENSG00000072682	P4HA2	0.946382178	7.028202485	7.659300935	0.005648038	0.040527597	53.05193156	143.999507	171.8589855	178.338511
ENSG00000173846	PLK3	1.365711998	4.102187795	12.90679586	0.000327391	0.00392411	9.158438712	14.10103476	36.41343953	25.35636031
ENSG00000130827	PLXNA3	0.702402685	6.778444126	5.012266268	0.025168339	0.121005979	82.81685738	92.11159803	200.616266	106.9297163
ENSG00000039560	RAI14	-0.739166677	7.904750991	7.536190888	0.006047175	0.042506021	341.8778158	267.3998066	181.0712745	181.0906485
ENSG00000141526	SLC16A3	-1.181225798	8.047704149	18.51518306	1.68556e-05	0.000294288	422.9076608	352.7857959	173.7263414	167.4033513
ENSG00000197780	TAF13	0.8024025	5.290970065	6.872589251	0.008752775	0.056550459	27.36362786	28.81939593	34.35934807	68.65665723
ENSG00000153214	TMEM87B	0.638003116	5.903109594	4.212178616	0.040134759	0.16646026	54.95063227	39.63885347	57.63905129	88.47204734
ENSG00000106537	TSPAN13	2.245913782	4.470395075	35.97603573	1.99759e-09	8.3905e-08	5.863634541	7.018026517	27.01441497	34.19989553
ENSG00000120686	UFM1	0.610512822	6.468605259	5.609170749	0.017866716	0.094579397	59.97660474	69.95282912	77.80649473	126.1946789
