# Supplementary material for: FoxM1 repression during human aging leads to mitotic decline and aneuploidy-driven full senescence
Source: Nat Commun. 2018 Jul 19;9:2834. doi: 10.1038/s41467-018-05258-6 (PMC6053425; doi:10.1038/s41467-018-05258-6)
Supplement: Supplementary file 21 — Supplementary Data 7 [file 41467_2018_5258_MOESM21_ESM.xlsx]

## Sheet: raw
Supplementary data 7. RNA-sequencing datasets of differentially expressed genes in 10y vs. 10y siFoxM1-depleted mitotic fibroblasts.
ensembl_gene_id	hgnc_symbol	logFC	logCPM	LR	PValue	FDR	10y_ctrl_1	10y_ctrl_2	10y_siFoxM1_1	10y_siFoxM1_2
ENSG00000269974		-8.04968	1.23803	80.5303	2.86279e-19	1.06685e-18	2.89061	1.98357	0	0			differentially expressed genes (logFC>0.5 or logFC<-0.5; p-value<0.05; FDR<0.05)
ENSG00000259732		-6.94401	0.157537	41.5401	1.1548e-10	3.00113e-10	1.15624	1.08776	0	0
ENSG00000185862	EVI2B	-6.30411	0.314268	26.4306	2.73177e-07	5.82616e-07	0.867183	0.575875	0	0
ENSG00000173894	CBX2	-5.62003	-1.15849	16.2929	5.4268e-05	9.81387e-05	0.578122	0.319931	0	0
ENSG00000111206	FOXM1	-4.98921	7.48698	4917.27	0	0	236.669	220.368	6.55847	7.69285
ENSG00000238266	LINC00707	-4.83982	1.49358	109.737	1.11882e-25	5.02035e-25	3.541	3.58322	0.17035	0.0705766
ENSG00000165071	TMEM71	-4.6058	1.77755	118.585	1.29098e-27	6.13062e-27	4.26365	3.7112	0.17035	0.141153
ENSG00000222937	SNORD63B	-4.5987	0.00816162	33.3205	7.81539e-09	1.82491e-08	1.51757	0.83182	0	0.0705766
ENSG00000179300	RTL3	-4.56039	-0.0866998	30.7176	2.98439e-08	6.73543e-08	1.15624	1.08776	0.085175	0
ENSG00000147573	TRIM55	-4.54375	0.819267	7.58322	0.0058914	0.00872725	0.216796	0.191958	0	0
ENSG00000214357	NEURL1B	-4.41435	4.70651	1025.44	5.3043e-225	1.55409e-223	36.0603	35.1924	1.61832	1.69384
ENSG00000254676		-4.39801	1.49826	99.7906	1.6939e-23	7.13133e-23	3.1074	3.7112	0.255525	0.0705766
ENSG00000100526	CDKN3	-4.32036	5.90914	2720.83	0	0	97.1967	94.5715	4.4291	5.08151
ENSG00000089692	LAG3	-4.27841	0.31426	69.1623	9.06872e-17	3.07113e-16	2.24022	2.55945	0.085175	0.141153
ENSG00000268357	VN1R81P	-4.23875	0.406708	66.8649	2.90771e-16	9.64768e-16	2.16796	2.49546	0.255525	0
ENSG00000188818	ZDHHC11	-4.21578	-0.0183138	45.619	1.43641e-11	3.89804e-11	1.51757	1.66364	0.085175	0.0705766
ENSG00000101306	MYLK2	-4.20671	1.03415	104.957	1.24787e-24	5.42461e-24	4.26365	3.26329	0.17035	0.21173
ENSG00000135451	TROAP	-4.02364	6.06025	2791.3	0	0	106.591	103.53	5.70672	7.05766
ENSG00000280023		-4.0188	0.512204	38.5587	5.31317e-10	1.33035e-09	1.58984	1.21574	0.085175	0.0705766
ENSG00000134184	GSTM1	-3.98165	1.42648	5.03519	0.0248373	0.0340147	0.0722652	0.191958	0	0
ENSG00000266900		-3.83161	0.180995	32.7418	1.05247e-08	2.4382e-08	1.15624	1.27972	0	0.141153
ENSG00000257803		-3.76616	1.65725	76.3756	2.34526e-18	8.43876e-18	4.40818	2.3035	0.255525	0.21173
ENSG00000115163	CENPA	-3.75084	5.60551	1665.46	0	0	66.9899	66.2896	4.4291	5.36382
ENSG00000222365	SNORD12B	-3.69572	3.10788	396.004	4.08242e-88	5.05425e-87	15.3925	15.8046	1.0221	1.34095
ENSG00000134057	CCNB1	-3.66275	8.83968	17254.1	0	0	773.744	786.966	61.6667	61.6133
ENSG00000139354	GAS2L3	-3.6321	6.91374	4110.74	0	0	164.837	164.636	13.5428	13.0567
ENSG00000231125		-3.62053	0.406708	38.8927	4.47754e-10	1.12547e-09	1.37304	1.66364	0.17035	0.0705766
ENSG00000263786		-3.62044	0.773691	62.5258	2.62976e-15	8.42328e-15	2.45702	2.49546	0.17035	0.21173
ENSG00000229447		-3.59187	0.345741	37.1858	1.07395e-09	2.64908e-09	1.15624	1.79161	0.085175	0.141153
ENSG00000117650	NEK2	-3.56522	6.17601	2709.44	0	0	109.265	111.016	8.60267	9.88072
ENSG00000145386	CCNA2	-3.51373	8.20146	8821.57	0	0	489.958	489.046	41.9061	43.6163
ENSG00000278341		-3.49413	0.941041	87.0631	1.05111e-20	4.07054e-20	3.39647	3.7112	0.425875	0.21173
ENSG00000121957	GPSM2	-3.41233	6.89701	3586.71	0	0	160.501	167.26	15.6722	15.174
ENSG00000185361	TNFAIP8L1	-3.39091	4.47052	674.484	1.05823e-148	2.06699e-147	33.3865	33.8487	3.0663	3.3171
ENSG00000176244	ACBD7	-3.38905	0.710614	59.8809	1.00774e-14	3.14689e-14	2.52928	2.49546	0.17035	0.282306
ENSG00000136108	CKAP2	-3.37993	8.13708	8707.2	0	0	373.178	370.416	36.6252	34.9354
ENSG00000112984	KIF20A	-3.368	8.39294	13717.3	0	0	585.71	590.336	59.0263	55.2614
ENSG00000066279	ASPM	-3.33534	9.12682	16384.5	0	0	707.549	706.343	71.8877	68.4593
ENSG00000136122	BORA	-3.31319	5.39311	1524.1	0	0	66.7008	65.5858	5.96225	7.19881
ENSG00000278893		-3.28598	1.84884	114.645	9.41085e-27	4.35718e-26	5.49216	4.54302	0.51105	0.494036
ENSG00000186185	KIF18B	-3.26184	6.34506	2459.56	0	0	114.54	114.279	12.18	11.7157
ENSG00000259659		-3.24233	1.17517	53.8808	2.13024e-13	6.29688e-13	3.75779	2.3035	0.255525	0.352883
ENSG00000235748	SEPT14P12	-3.20523	2.62339	225.196	6.65229e-51	5.174e-50	10.4785	9.66191	1.3628	0.846919
ENSG00000213186	TRIM59	-3.14759	6.2531	2230.8	0	0	102.689	105.897	11.669	11.8569
ENSG00000129195	PIMREG	-3.13957	6.44331	3168.57	0	0	152.407	154.527	17.2905	17.503
ENSG00000129810	SGO1	-3.13931	4.70803	710.399	1.63849e-156	3.37337e-155	31.6522	33.0169	3.57735	3.74056
ENSG00000280239		-3.12796	-0.100776	23.5987	1.18668e-06	2.42926e-06	0.939448	1.21574	0.17035	0.0705766
ENSG00000221539	SNORD99	-3.11302	1.53968	103.897	2.13146e-24	9.20385e-24	5.05857	4.47903	0.596225	0.494036
ENSG00000157456	CCNB2	-3.10938	7.12749	5196.67	0	0	242.811	236.749	26.4894	28.7952
ENSG00000138180	CEP55	-3.10412	7.87722	7479.54	0	0	345.428	346.165	39.6064	40.7227
ENSG00000204410	MSH5	-3.09171	2.13968	137.129	1.13022e-31	6.00342e-31	6.21481	6.39861	0.596225	0.846919
ENSG00000278987		-3.05978	1.17516	70.9631	3.63976e-17	1.25359e-16	3.68553	2.94336	0.425875	0.352883
ENSG00000186193	SAPCD2	-3.05635	5.54822	1777.17	0	0	85.4175	83.182	8.5175	11.4334
ENSG00000281344	HELLPAR	-3.05631	3.38034	231.177	3.30185e-52	2.62004e-51	13.8027	10.9416	1.87385	1.12922
ENSG00000183850	ZNF730	-3.04137	-0.433351	22.1526	2.51819e-06	5.0465e-06	0.939448	1.08776	0	0.21173
ENSG00000279078	SND1-IT1	-3.03395	0.366356	19.6567	9.26773e-06	1.77829e-05	0.722652	1.27972	0.17035	0.0705766
ENSG00000200913	SNORD46	-3.0215	2.3036	181.907	1.85842e-41	1.20574e-40	8.96089	8.70212	0.596225	1.48211
ENSG00000259396		-3.01657	0.335324	34.9711	3.34629e-09	8.00119e-09	1.6621	1.59965	0.3407	0.0705766
ENSG00000101057	MYBL2	-3.01551	5.49463	1311.23	4.09384e-287	1.51906e-285	61.2809	62.9624	7.66575	7.69285
ENSG00000128944	KNSTRN	-3.00511	7.25778	4845.08	0	0	229.803	231.758	28.3633	29.0775
ENSG00000148773	MKI67	-2.99387	9.27505	16719.1	0	0	792.533	805.074	103.488	97.678
ENSG00000143228	NUF2	-2.97856	6.33133	2117.07	0	0	106.88	109.736	12.9466	14.3976
ENSG00000156509	FBXO43	-2.96967	0.734593	45.822	1.29499e-11	3.52313e-11	1.80663	2.49546	0.255525	0.282306
ENSG00000279786		-2.93943	1.11554	74.7536	5.33275e-18	1.89203e-17	3.1074	4.03113	0.3407	0.564612
ENSG00000187951	ARHGAP11B	-2.93439	5.47993	1246.71	4.29688e-273	1.50391e-271	63.2321	63.7302	8.68785	7.97515
ENSG00000241217	RN7SL809P	-2.92091	1.26571	73.4148	1.05077e-17	3.68567e-17	3.1074	3.96714	0.425875	0.494036
ENSG00000117399	CDC20	-2.92076	7.75274	7319.53	0	0	358.941	359.474	45.0576	49.4036
ENSG00000209042	SNORD12C	-2.91867	2.28748	132.581	1.11675e-30	5.75713e-30	6.28707	6.65456	0.85175	0.846919
ENSG00000089685	BIRC5	-2.8991	7.89542	7214.51	0	0	360.242	354.227	47.698	47.9921
ENSG00000200090		-2.89282	0.474724	39.4968	3.28598e-10	8.32749e-10	1.8789	2.23952	0.425875	0.141153
ENSG00000229267		-2.89184	0.593129	18.6911	1.53702e-05	2.90279e-05	0.867183	0.959792	0.17035	0.0705766
ENSG00000279410		-2.86894	0.303612	46.9231	7.38283e-12	2.02989e-11	2.09569	2.49546	0.255525	0.352883
ENSG00000126860	EVI2A	-2.86021	0.619121	35.1098	3.11629e-09	7.46227e-09	1.73437	1.72763	0.255525	0.21173
ENSG00000166851	PLK1	-2.85132	7.38228	4631.52	0	0	233.706	232.142	31.2592	33.1004
ENSG00000126787	DLGAP5	-2.84801	7.73008	6429.22	0	0	323.604	323.962	44.4613	45.3807
ENSG00000264343	NOTCH2NL	-2.84427	0.474731	12.7458	0.000356815	0.000599242	0.650387	0.575875	0	0.141153
ENSG00000123485	HJURP	-2.83919	7.01703	2790.17	0	0	183.265	182.936	24.6156	26.3956
ENSG00000170049	KCNAB3	-2.82416	-0.173285	22.2952	2.33793e-06	4.69689e-06	1.51757	0.83182	0.255525	0.0705766
ENSG00000198826	ARHGAP11A	-2.81431	7.67428	4975.42	0	0	252.495	254.601	35.0921	36.841
ENSG00000069248	NUP133	-2.80405	5.84087	1540.41	0	0	76.9625	81.3264	10.4765	12.0686
ENSG00000146094	DOK3	-2.79798	0.56665	37.0603	1.1453e-09	2.81542e-09	2.24022	1.66364	0.255525	0.282306
ENSG00000108106	UBE2S	-2.79343	6.17273	2280.58	0	0	119.888	114.535	18.3126	15.668
ENSG00000118193	KIF14	-2.79039	7.13643	3659.14	0	0	183.554	192.854	25.0414	29.0775
ENSG00000186354	C9orf47	-2.77646	0.856158	37.4306	9.47251e-10	2.34235e-09	1.73437	2.04756	0.255525	0.282306
ENSG00000273373		-2.77291	1.28749	62.8475	2.23351e-15	7.1647e-15	3.3242	3.13532	0.3407	0.564612
ENSG00000206754	SNORD101	-2.76143	1.03415	62.0199	3.40011e-15	1.08452e-14	2.89061	3.45525	0.51105	0.423459
ENSG00000024526	DEPDC1	-2.75859	7.25643	3714.11	0	0	194.249	192.598	29.0447	28.16
ENSG00000261732		-2.75457	0.00815744	26.6034	2.49808e-07	5.34713e-07	1.30077	1.4077	0.085175	0.282306
ENSG00000236269	ENO1-IT1	-2.75253	1.10944	44.7503	2.23831e-11	6.01872e-11	3.61326	2.3035	0.51105	0.352883
ENSG00000075218	GTSE1	-2.74769	6.56464	1815.81	0	0	138.966	151.967	21.6344	21.7376
ENSG00000203706	SERTAD4-AS1	-2.7397	0.521421	29.7917	4.81057e-08	1.07316e-07	1.08398	2.04756	0.17035	0.282306
ENSG00000165490	DDIAS	-2.73643	4.68873	473.242	6.31279e-105	9.34293e-104	30.8573	33.9766	5.19567	4.58748
ENSG00000103742	IGDCC4	-2.72461	0.566659	6.39597	0.011438	0.0163526	0.361326	0.255945	0	0.0705766
ENSG00000256433		-2.72274	0.773688	34.284	4.76288e-09	1.12554e-08	2.02343	3.13532	0.425875	0.352883
ENSG00000119397	CNTRL	-2.71472	5.77978	1177.95	3.77993e-258	1.26814e-256	77.7574	79.9187	12.7762	11.3628
ENSG00000263606		-2.71311	0.702533	39.7275	2.91992e-10	7.42012e-10	1.80663	2.3035	0.255525	0.352883
ENSG00000113368	LMNB1	-2.70331	7.18292	4140.46	0	0	222.866	218.065	35.4328	32.4652
ENSG00000252690	SCARNA15	-2.69547	1.78904	85.8706	1.92106e-20	7.4019e-20	4.76951	4.35106	0.425875	0.917495
ENSG00000087586	AURKA	-2.69137	8.02285	6292.2	0	0	386.185	377.646	59.0263	59.1432
ENSG00000261123		-2.6908	1.23242	62.1422	3.19522e-15	1.02118e-14	3.1074	3.45525	0.6814	0.352883
ENSG00000261560		-2.68748	2.5237	153.642	2.77258e-35	1.58241e-34	8.45503	9.46995	1.27762	1.48211
ENSG00000229657		-2.67408	1.02121	56.5136	5.58119e-14	1.68712e-13	3.68553	2.43147	0.255525	0.635189
ENSG00000280206		-2.6718	4.0541	421.591	1.09965e-93	1.4472e-92	22.1854	23.099	3.407	3.66998
ENSG00000261553		-2.67171	3.97662	462.552	1.338e-102	1.92096e-101	25.0038	24.7626	3.0663	4.58748
ENSG00000168411	RFWD3	-2.66996	6.82892	3022.82	0	0	162.235	163.549	25.2118	25.9016
ENSG00000163815	CLEC3B	-2.66939	2.44357	33.3356	7.75479e-09	1.81108e-08	1.51757	1.98357	0.17035	0.352883
ENSG00000163507	CIP2A	-2.66497	6.4542	2109.29	0	0	111.867	115.559	16.0981	19.4791
ENSG00000142945	KIF2C	-2.66433	7.18084	4056.6	0	0	218.53	219.856	35.1773	34.0885
ENSG00000138182	KIF20B	-2.66087	7.62082	2601.93	0	0	214.7	232.27	36.7956	34.1591
ENSG00000229676	ZNF492	-2.65571	0.455612	50.7408	1.05405e-12	3.01124e-12	2.24022	3.13532	0.255525	0.564612
ENSG00000224635		-2.65558	0.324836	14.5494	0.000136533	0.000238771	1.01171	0.575875	0.255525	0
ENSG00000168078	PBK	-2.64902	6.62748	1687.93	0	0	126.32	122.086	19.0792	20.3966
ENSG00000276672		-2.64077	0.92724	36.6966	1.38017e-09	3.3774e-09	1.95116	1.98357	0.085175	0.494036
ENSG00000137807	KIF23	-2.63244	8.32817	8424.27	0	0	458.956	464.155	76.0613	73.1173
ENSG00000256591		-2.63138	1.15753	42.5699	6.82016e-11	1.79223e-10	2.38475	2.94336	0.3407	0.494036
ENSG00000221500	SNORD100	-2.63012	1.07855	53.7677	2.25649e-13	6.66398e-13	3.03514	2.81539	0.766575	0.21173
ENSG00000104147	OIP5	-2.62512	3.82575	365.694	1.62111e-81	1.87441e-80	20.9569	19.2598	2.98112	3.45825
ENSG00000163083	INHBB	-2.62287	2.2352	213.178	2.7835e-48	2.06332e-47	10.6953	12.5413	1.87385	1.90557
ENSG00000277595		-2.62081	0.804223	33.0614	8.92923e-09	2.07713e-08	2.16796	3.07133	0.766575	0.141153
ENSG00000164611	PTTG1	-2.62074	7.02832	4098.46	0	0	228.358	223.184	37.3066	36.1352
ENSG00000209482	SNORD83A	-2.6173	1.46997	87.3842	8.93627e-21	3.47209e-20	5.13083	4.47903	0.85175	0.705766
ENSG00000277130		-2.61681	1.78522	52.9379	3.44268e-13	1.00775e-12	3.1074	2.68742	0.51105	0.423459
ENSG00000207523	SNORA66	-2.61012	0.109442	26.9598	2.07735e-07	4.4628e-07	1.37304	1.53567	0.085175	0.352883
ENSG00000134690	CDCA8	-2.60907	6.81589	3109.88	0	0	173.003	170.971	28.2781	28.0895
ENSG00000162063	CCNF	-2.60845	6.48713	2457.92	0	0	144.53	134.563	21.89	23.5726
ENSG00000239280		-2.60615	0.366353	22.6055	1.98916e-06	4.01427e-06	1.37304	1.08776	0.085175	0.282306
ENSG00000137812	KNL1	-2.59869	8.13316	6520.63	0	0	368.48	358.834	60.3039	59.7078
ENSG00000161692	DBF4B	-2.59715	5.22808	842.774	2.70785e-185	6.59148e-184	55.0661	60.9788	9.70995	9.52784
ENSG00000183763	TRAIP	-2.59152	3.90536	389.758	9.34255e-87	1.14246e-85	21.9686	21.4354	4.34392	2.96422
ENSG00000112742	TTK	-2.58962	6.7404	2431.04	0	0	135.064	135.907	21.7196	23.1491
ENSG00000064763	FAR2	-2.58864	1.03416	9.61972	0.00192499	0.00300988	0.361326	0.639861	0	0.141153
ENSG00000203995	ZYG11A	-2.58132	1.97833	158.221	2.7698e-36	1.62083e-35	8.96089	8.70212	1.78867	1.1998
ENSG00000171848	RRM2	-2.58073	7.28151	3827.03	0	0	213.399	215.057	35.7735	35.8529
ENSG00000256663		-2.57351	0.396726	25.8965	3.60224e-07	7.62612e-07	1.51757	1.34371	0.255525	0.21173
ENSG00000088325	TPX2	-2.57097	8.93919	13825.7	0	0	780.537	775	130.403	131.202
ENSG00000134222	PSRC1	-2.57073	5.93826	1739.9	0	0	98.4975	97.067	15.6722	17.0795
ENSG00000160352	ZNF714	-2.56288	4.98741	951.228	7.17624e-209	1.99426e-207	51.0193	55.7959	8.43232	9.59841
ENSG00000280069		-2.56268	1.17517	34.1679	5.05566e-09	1.19298e-08	2.60155	2.04756	0.17035	0.564612
ENSG00000152760	TCTEX1D1	-2.56236	0.396734	5.36506	0.0205441	0.0284542	0.216796	0.319931	0.085175	0
ENSG00000117724	CENPF	-2.56038	9.45033	18147.6	0	0	1019.16	1028.77	170.435	176.3
ENSG00000196550	FAM72A	-2.54933	0.601842	27.6024	1.48996e-07	3.22713e-07	2.02343	1.27972	0.3407	0.21173
ENSG00000231007	CDC20P1	-2.54558	3.29955	389.463	1.08348e-86	1.32368e-85	20.8124	23.227	4.25875	3.38767
ENSG00000213694	S1PR3	-2.54468	5.98987	1489.47	0	0	83.1773	86.8932	15.4167	13.9036
ENSG00000161800	RACGAP1	-2.54052	8.20988	7816.14	0	0	443.492	449.247	76.0613	77.3519
ENSG00000006634	DBF4	-2.53292	5.86103	1377.22	1.87205e-301	7.2802e-300	78.191	79.0229	14.3946	12.9155
ENSG00000279738		-2.53003	3.80703	351.702	1.80517e-78	2.03278e-77	19.7284	20.4116	4.00322	3.03479
ENSG00000254996	ANKHD1-EIF4EBP3	-2.52831	0.89922	37.769	7.96384e-10	1.97608e-09	2.02343	2.49546	0.3407	0.423459
ENSG00000068489	PRR11	-2.52822	6.94524	2838.73	0	0	167.872	158.11	28.704	27.7366
ENSG00000213139	CRYGS	-2.5268	0.12162	19.6845	9.134e-06	1.75471e-05	1.15624	1.15175	0.17035	0.21173
ENSG00000228446		-2.52307	1.04058	51.4507	7.34196e-13	2.11238e-12	2.31249	3.45525	0.6814	0.352883
ENSG00000274421		-2.52033	0.376548	20.5433	5.82962e-06	1.13575e-05	1.22851	1.08776	0.3407	0.0705766
ENSG00000255893		-2.51952	0.0341536	20.5272	5.87886e-06	1.14518e-05	1.15624	1.15175	0.085175	0.282306
ENSG00000138160	KIF11	-2.51916	7.90394	5344.86	0	0	316.522	302.335	53.064	54.5557
ENSG00000101003	GINS1	-2.50948	4.53678	457.34	1.82315e-101	2.58596e-100	27.6776	31.0333	4.25875	5.92843
ENSG00000183856	IQGAP3	-2.50709	7.82929	5202.89	0	0	301.78	301.439	51.0198	54.7674
ENSG00000156970	BUB1B	-2.50663	7.12256	3483.43	0	0	205.378	198.421	36.7104	34.4414
ENSG00000040275	SPDL1	-2.50561	7.69952	5173.65	0	0	298.817	301.311	51.2753	54.1322
ENSG00000184661	CDCA2	-2.50536	6.81905	2749.83	0	0	157.972	160.221	28.8743	27.3131
ENSG00000197275	RAD54B	-2.50332	2.36889	115.837	5.16142e-27	2.40866e-26	7.00973	7.10246	1.27762	1.1998
ENSG00000261008	LINC01572	-2.50234	1.4508	59.5159	1.21311e-14	3.77638e-14	3.83006	3.7112	1.0221	0.352883
ENSG00000121621	KIF18A	-2.4898	6.74489	2064.34	0	0	144.025	150.815	28.1077	24.7018
ENSG00000135119	RNFT2	-2.48309	-0.158489	19.6595	9.25419e-06	1.77599e-05	1.01171	1.21574	0.3407	0.0705766
ENSG00000109674	NEIL3	-2.47672	4.01628	417.44	8.80417e-93	1.15049e-91	23.9921	25.7864	3.57735	5.22267
ENSG00000226318	RPS3AP38	-2.46851	2.88142	164.591	1.12384e-37	6.79444e-37	10.0449	9.34198	1.61832	1.83499
ENSG00000089280	FUS	-2.46178	7.21448	3137.35	0	0	205.956	208.083	36.8808	38.1819
ENSG00000138778	CENPE	-2.4591	8.30722	6818.29	0	0	404.396	403.561	72.5691	74.176
ENSG00000198901	PRC1	-2.45623	8.75798	11417.9	0	0	672.5	680.493	122.141	124.356
ENSG00000163535	SGO2	-2.44573	6.91987	1718.47	0	0	101.244	103.082	17.2905	19.9732
ENSG00000170312	CDK1	-2.44407	6.43473	1630.5	0	0	95.2456	101.802	19.5051	17.009
ENSG00000101447	FAM83D	-2.44194	5.43982	858.59	9.86484e-189	2.43797e-187	50.947	53.0445	9.79512	9.38668
ENSG00000205085	FAM71F2	-2.43948	3.03413	201.124	1.18722e-45	8.429e-45	11.9238	12.0294	2.29972	2.1173
ENSG00000259562		-2.4389	0.557713	36.2423	1.74244e-09	4.24068e-09	2.09569	2.17553	0.3407	0.423459
ENSG00000261573		-2.43606	0.856159	22.0963	2.59305e-06	5.19012e-06	1.08398	1.47168	0.085175	0.352883
ENSG00000172575	RASGRP1	-2.43476	-0.707111	9.59983	0.00194595	0.00304055	0.289061	1.02378	0.17035	0.0705766
ENSG00000185480	PARPBP	-2.43461	5.01546	678.02	1.80139e-149	3.52919e-148	41.7693	39.4155	7.06952	7.834
ENSG00000139734	DIAPH3	-2.43124	6.83314	2536.57	0	0	150.673	154.718	26.8301	29.5716
ENSG00000167900	TK1	-2.42961	6.21886	1637.08	0	0	105.724	102.506	20.8679	17.997
ENSG00000129173	E2F8	-2.42871	2.70859	121.76	2.60484e-28	1.26198e-27	7.15426	9.02205	1.53315	1.48211
ENSG00000142731	PLK4	-2.42434	5.59303	942.158	6.72008e-207	1.84766e-205	58.5348	57.7155	13.2021	8.82207
ENSG00000123975	CKS2	-2.4234	6.77545	2599.3	0	0	154.359	158.046	28.5336	29.6422
ENSG00000196172	ZNF681	-2.41204	1.2268	38.5422	5.35815e-10	1.34109e-09	2.67381	1.98357	0.596225	0.282306
ENSG00000112414	ADGRG6	-2.41204	2.4092	55.4795	9.44373e-14	2.82635e-13	3.17967	3.45525	0.596225	0.635189
ENSG00000165480	SKA3	-2.39728	5.39067	895.999	7.27006e-197	1.87544e-195	55.9333	53.3005	10.221	10.4453
ENSG00000125848	FLRT3	-2.39706	1.48888	87.8866	6.93155e-21	2.70372e-20	5.49216	5.18288	0.936925	1.05865
ENSG00000278963		-2.39225	1.27119	40.5259	1.94025e-10	4.97647e-10	2.38475	2.55945	0.766575	0.21173
ENSG00000239415		-2.39067	2.13968	85.743	2.04907e-20	7.8904e-20	6.72067	5.18288	1.0221	1.1998
ENSG00000261056		-2.38339	1.69032	69.3628	8.19184e-17	2.78145e-16	5.56442	3.90315	0.766575	0.988072
ENSG00000077152	UBE2T	-2.37372	5.21747	1010.67	8.60585e-222	2.48763e-220	62.2204	62.2585	11.0727	12.7744
ENSG00000090889	KIF4A	-2.36515	6.83944	2810.81	0	0	172.28	175.514	33.9848	33.5944
ENSG00000169607	CKAP2L	-2.35055	6.4645	1456.66	0	0	90.4761	91.0523	18.6533	17.0795
ENSG00000279443		-2.3482	0.386669	32.5286	1.17449e-08	2.71601e-08	2.02343	1.98357	0.255525	0.494036
ENSG00000168405	CMAHP	-2.34457	3.73951	262.67	4.4931e-59	3.95015e-58	16.4042	16.6364	3.57735	2.96422
ENSG00000161888	SPC24	-2.3418	6.10637	1527.05	0	0	100.232	97.3229	18.9088	19.9026
ENSG00000177688	SUMO4	-2.33656	0.669746	21.2557	4.01911e-06	7.92923e-06	1.73437	1.47168	0.255525	0.352883
ENSG00000279620		-2.3362	0.644651	41.4214	1.22704e-10	3.18312e-10	3.03514	2.17553	0.51105	0.494036
ENSG00000164109	MAD2L1	-2.32928	6.1205	1417.19	0	0	90.4038	88.3649	18.483	17.1501
ENSG00000085999	RAD54L	-2.32714	3.16341	185.249	3.46248e-42	2.27957e-41	12.1406	11.2616	2.12937	2.47018
ENSG00000219433	BTBD10P2	-2.32618	0.710617	31.6612	1.83553e-08	4.19893e-08	1.80663	2.11154	0.51105	0.282306
ENSG00000075702	WDR62	-2.32273	5.71776	1219.59	3.37272e-267	1.16161e-265	78.8414	75.5676	16.0981	14.8211
ENSG00000235408	SNORA71B	-2.31695	0.856153	46.474	9.28433e-12	2.54236e-11	2.67381	3.13532	0.6814	0.494036
ENSG00000273568		-2.31521	0.0212172	19.6772	9.16908e-06	1.76067e-05	1.8789	0.959792	0.17035	0.352883
ENSG00000129749	CHRNA10	-2.3093	0.627682	29.5982	5.3154e-08	1.18049e-07	3.03514	2.04756	0.596225	0.423459
ENSG00000169679	BUB1	-2.30042	7.51331	4030.4	0	0	254.952	260.999	53.064	51.8738
ENSG00000152253	SPC25	-2.29957	3.64464	228.524	1.25107e-51	9.85481e-51	15.6093	14.2049	3.66252	2.47018
ENSG00000080986	NDC80	-2.2982	6.7404	2064.97	0	0	149.228	147.04	29.9816	30.2068
ENSG00000276043	UHRF1	-2.2939	5.73769	959.004	1.46353e-210	4.10231e-209	62.654	67.9533	11.5838	14.8211
ENSG00000051341	POLQ	-2.29321	6.01249	1415.07	0	4.48298e-308	91.0542	90.6684	18.3126	18.7028
ENSG00000166833	NAV2	-2.2918	8.17538	6226.5	0	0	397.17	403.881	79.6386	83.7038
ENSG00000225092		-2.28456	1.85249	69.6479	7.08943e-17	2.41473e-16	5.27536	5.69477	1.10727	1.12922
ENSG00000123080	CDKN2C	-2.27038	5.61978	995.923	1.38203e-218	3.95957e-217	68.7242	69.9369	16.2684	12.7744
ENSG00000250305	KIAA1456	-2.26729	3.89562	391.661	3.59989e-87	4.41882e-86	24.7147	26.1703	4.94015	5.57555
ENSG00000072864	NDE1	-2.26525	6.52145	1776.51	0	0	126.898	128.996	24.36	28.5129
ENSG00000076382	SPAG5	-2.25797	7.44083	3617.83	0	0	275.836	267.782	57.4079	56.2495
ENSG00000135476	ESPL1	-2.25754	5.98279	1363.24	2.04175e-298	7.89275e-297	90.4038	89.1327	19.1644	18.4205
ENSG00000163923	RPL39L	-2.25694	4.35346	431.945	6.13002e-96	8.2008e-95	28.4725	28.0899	6.21777	5.64612
ENSG00000050438	SLC4A8	-2.25436	4.69537	475.187	2.3821e-105	3.53359e-104	34.7596	33.1448	6.89917	7.26939
ENSG00000126010	GRPR	-2.24951	2.38415	45.1036	1.86886e-11	5.04938e-11	2.60155	3.64721	0.51105	0.776342
ENSG00000261061		-2.24714	4.23587	443.428	1.9431e-98	2.66277e-97	28.9061	29.4336	6.4733	5.85785
ENSG00000064692	SNCAIP	-2.24425	1.81551	73.017	1.28536e-17	4.49876e-17	4.69724	4.86295	1.19245	0.846919
ENSG00000111665	CDCA3	-2.24155	5.49436	894.011	1.9672e-196	5.06466e-195	58.8962	59.1232	13.1169	11.9274
ENSG00000011426	ANLN	-2.23161	9.2502	11156.7	0	0	743.826	738.592	159.022	156.68
ENSG00000154839	SKA1	-2.22847	5.87526	1096.35	2.05438e-240	6.33434e-239	75.2281	78.639	15.7574	17.009
ENSG00000171241	SHCBP1	-2.22519	7.01739	2396.66	0	0	162.958	157.022	35.4328	33.1004
ENSG00000100162	CENPM	-2.22221	3.84882	254.07	3.36693e-57	2.86289e-56	24.4979	21.4993	5.53637	4.37575
ENSG00000220867	HSPE1P26	-2.22218	0.226798	16.9173	3.90436e-05	7.13238e-05	1.15624	1.08776	0.255525	0.21173
ENSG00000054654	SYNE2	-2.21919	5.58101	769.954	1.83931e-169	4.09966e-168	53.1872	49.9092	11.3283	10.7982
ENSG00000072571	HMMR	-2.21761	6.8902	2349.83	0	0	157.394	157.214	33.4738	34.0885
ENSG00000060718	COL11A1	-2.21709	3.77072	453.715	1.12124e-100	1.57143e-99	30.2791	30.4574	6.814	6.28131
ENSG00000163808	KIF15	-2.2106	5.79935	1201.01	3.68595e-263	1.25284e-261	87.6577	81.5183	19.4199	17.2207
ENSG00000282977	PCBP2-OT1	-2.20926	1.04057	44.2797	2.84655e-11	7.62259e-11	3.39647	3.13532	0.596225	0.776342
ENSG00000089041	P2RX7	-2.20887	1.44112	36.332	1.66413e-09	4.05236e-09	3.03514	2.43147	0.596225	0.564612
ENSG00000109805	NCAPG	-2.20807	7.26032	2090.51	0	0	177.339	181.913	39.0101	38.7465
ENSG00000137135	ARHGEF39	-2.20721	2.39671	75.9672	2.88418e-18	1.03434e-17	6.6484	6.9105	1.10727	1.76441
ENSG00000266467	RN7SL220P	-2.2049	0.335323	19.3421	1.09269e-05	2.08553e-05	1.15624	1.72763	0.255525	0.352883
ENSG00000106462	EZH2	-2.20397	5.88818	1136.69	3.50469e-249	1.12341e-247	96.185	91.3082	18.483	21.8787
ENSG00000121716	PILRB	-2.20215	3.90094	382.271	3.98629e-85	4.79763e-84	26.0877	25.5305	5.62155	5.57555
ENSG00000138587	MNS1	-2.20043	1.84519	48.1426	3.96329e-12	1.10304e-11	3.17967	3.26329	0.51105	0.846919
ENSG00000242265	PEG10	-2.19786	4.83447	827.775	4.93557e-182	1.17925e-180	55.861	56.1158	13.2021	11.3628
ENSG00000276517		-2.19613	2.68005	136.657	1.43341e-31	7.58276e-31	9.17768	9.27799	2.0442	1.97614
ENSG00000120802	TMPO	-2.19126	8.25823	5689.44	0	0	385.824	388.268	85.0898	84.4801
ENSG00000236375	POU5F1P5	-2.18836	1.16344	37.0883	1.12897e-09	2.77686e-09	2.89061	2.81539	0.766575	0.494036
ENSG00000197472	ZNF695	-2.18797	0.55772	12.8306	0.000340999	0.000573796	1.22851	0.639861	0.3407	0.0705766
ENSG00000267199		-2.18772	0.710615	24.4604	7.58536e-07	1.57471e-06	1.95116	1.98357	0.425875	0.423459
ENSG00000079435	LIPE	-2.18704	1.17516	43.896	3.46288e-11	9.22722e-11	3.46873	2.94336	0.3407	0.988072
ENSG00000013810	TACC3	-2.18439	6.97905	2101.27	0	0	145.47	150.431	31.7703	33.2416
ENSG00000092140	G2E3	-2.18072	6.44016	1578.67	0	0	106.736	109.48	23.9342	23.7843
ENSG00000279089		-2.1787	1.9168	54.5017	1.55316e-13	4.61212e-13	3.541	3.83917	0.766575	0.846919
ENSG00000161960	EIF4A1	-2.17424	4.72706	611.582	5.06522e-135	9.16125e-134	39.6013	44.4064	9.96547	8.82207
ENSG00000266946	MRPL37P1	-2.17209	0.426474	21.1377	4.27436e-06	8.41613e-06	1.6621	1.21574	0.17035	0.423459
ENSG00000035499	DEPDC1B	-2.1686	4.56212	435.521	1.02136e-96	1.38064e-95	31.0018	32.185	6.55847	7.41054
ENSG00000242125	SNHG3	-2.16831	6.21507	1232.31	5.81448e-270	2.0133e-268	102.906	113.703	22.9121	25.1958
ENSG00000144554	FANCD2	-2.16521	5.48789	945.039	1.58933e-207	4.38845e-206	64.027	66.0337	14.3946	14.6093
ENSG00000188486	H2AFX	-2.16504	6.44057	1825.88	0	0	125.597	126.117	27.5115	28.5129
ENSG00000138798	EGF	-2.16409	0.870655	40.8863	1.6135e-10	4.15735e-10	2.52928	3.00735	0.3407	0.846919
ENSG00000166451	CENPN	-2.15771	6.28642	1692.23	0	0	119.31	115.239	24.9563	27.3131
ENSG00000178295	GEN1	-2.15738	5.77623	912.601	1.78873e-200	4.7761e-199	66.3395	64.3701	13.9687	15.174
ENSG00000265112	MIR3153	-2.15472	0.73459	26.2816	2.95091e-07	6.28111e-07	1.95116	2.55945	0.596225	0.423459
ENSG00000181544	FANCB	-2.14852	3.89654	201.364	1.05227e-45	7.48729e-45	15.3202	17.8521	4.17357	3.38767
ENSG00000071539	TRIP13	-2.14309	6.3831	1579.56	0	0	117.142	124.581	27.5967	27.2426
ENSG00000151466	SCLT1	-2.14303	5.54546	748.584	8.15157e-165	1.77417e-163	66.9176	67.5694	14.5649	15.7386
ENSG00000263276		-2.13961	0.0847817	17.8443	2.39741e-05	4.46712e-05	1.15624	1.27972	0.3407	0.21173
ENSG00000275560		-2.13575	1.4652	49.4935	1.99033e-12	5.62892e-12	3.46873	3.7112	0.596225	0.988072
ENSG00000215223	CYP51A1P3	-2.13505	0.324834	14.569	0.000135122	0.000236463	0.650387	1.4077	0.425875	0.0705766
ENSG00000146670	CDCA5	-2.13013	6.04244	1169.16	3.08096e-256	1.02042e-254	93.2221	90.4764	21.6344	20.3966
ENSG00000280248		-2.12952	0.20408	17.6598	2.64149e-05	4.90428e-05	1.51757	0.959792	0.255525	0.282306
ENSG00000241343	RPL36A	-2.1247	3.29554	174.929	6.20606e-40	3.91469e-39	13.5136	14.7808	3.23665	3.24652
ENSG00000178878	APOLD1	-2.12223	4.78132	336.765	3.23174e-75	3.51099e-74	34.3982	35.9602	8.68785	7.55169
ENSG00000261997		-2.11475	0.906275	28.364	1.00518e-07	2.19549e-07	2.16796	2.23952	0.766575	0.282306
ENSG00000244649	LINC02086	-2.11244	2.20976	165.844	5.98423e-38	3.63318e-37	13.2968	13.693	2.64042	3.52883
ENSG00000148400	NOTCH1	-2.10446	6.02587	1436.23	0	0	101.46	103.594	23.849	23.8549
ENSG00000123473	STIL	-2.10391	6.35938	1655.61	0	0	118.587	118.118	25.6377	29.0775
ENSG00000153044	CENPH	-2.10283	4.28746	304.41	3.60509e-68	3.59399e-67	21.3182	22.1392	5.4512	4.72863
ENSG00000142856	ITGB3BP	-2.0983	3.72961	205.758	1.15724e-46	8.36288e-46	17.705	14.3329	3.7477	3.66998
ENSG00000238578	SNORD4A	-2.09823	1.54873	49.06	2.4825e-12	6.98574e-12	3.75779	3.58322	1.10727	0.635189
ENSG00000186871	ERCC6L	-2.09698	5.40069	810.484	2.83595e-178	6.67737e-177	57.1618	58.9952	13.8835	13.339
ENSG00000203760	CENPW	-2.09601	4.61207	455.68	4.18831e-101	5.90834e-100	33.8924	31.6731	7.06952	8.1163
ENSG00000271936		-2.09346	2.32745	108.381	2.21754e-25	9.86506e-25	7.80464	7.74232	1.78867	1.83499
ENSG00000279432		-2.09312	2.42156	73.9953	7.83033e-18	2.75926e-17	5.27536	5.31085	1.27762	1.1998
ENSG00000237649	KIFC1	-2.09286	6.28464	1406.94	6.53058e-308	2.60219e-306	104.712	103.21	25.8932	23.0785
ENSG00000186854	TRABD2A	-2.09242	3.8912	327.519	3.33496e-73	3.51978e-72	26.16	24.0588	5.87707	5.85785
ENSG00000261428		-2.09119	1.12161	39.5488	3.19962e-10	8.11657e-10	2.38475	3.19931	0.51105	0.776342
ENSG00000166845	C18orf54	-2.08291	3.89211	199.874	2.22444e-45	1.57241e-44	15.8984	16.5084	3.66252	3.95229
ENSG00000164104	HMGB2	-2.08283	7.48173	3829	0	0	273.018	281.859	63.4554	67.33
ENSG00000196584	XRCC2	-2.07656	4.22815	379.231	1.83015e-84	2.18236e-83	28.1112	27.0661	6.30295	6.70477
ENSG00000122952	ZWINT	-2.07511	5.83492	1076	5.44328e-236	1.6547e-234	76.8902	79.4068	19.2495	17.997
ENSG00000272533	SNORA28	-2.07427	0.619116	29.7748	4.85254e-08	1.08178e-07	1.8789	2.36749	0.51105	0.494036
ENSG00000273345		-2.07411	0.249167	20.8673	4.92227e-06	9.64347e-06	1.6621	1.34371	0.085175	0.564612
ENSG00000279162		-2.07095	-0.00501389	18.5369	1.6665e-05	3.14183e-05	1.30077	1.34371	0.425875	0.21173
ENSG00000197134	ZNF257	-2.06861	2.17808	58.4093	2.12887e-14	6.54999e-14	4.33591	4.1591	0.936925	1.05865
ENSG00000163006	CCDC138	-2.0596	2.78138	102.911	3.50588e-24	1.50285e-23	7.94918	8.19023	2.3849	1.55268
ENSG00000279133		-2.05731	1.92724	48.0979	4.05456e-12	1.12796e-11	3.17967	3.90315	0.766575	0.917495
ENSG00000186638	KIF24	-2.04983	4.57878	442.882	2.55382e-98	3.4886e-97	33.8924	32.121	7.06952	8.68092
ENSG00000058804	NDC1	-2.04816	6.35976	1357.78	3.13824e-297	1.20953e-295	106.591	105.833	25.4673	25.831
ENSG00000281530	DGCR12	-2.04675	0.548727	28.7492	8.23838e-08	1.80856e-07	2.02343	2.17553	0.596225	0.423459
ENSG00000138658	ZGRF1	-2.04642	4.94911	525.901	2.20163e-116	3.51123e-115	41.408	39.7994	10.6469	9.10438
ENSG00000079616	KIF22	-2.04334	6.64544	1728.38	0	0	156.96	149.664	38.1584	36.2764
ENSG00000154429	CCSAP	-2.04193	5.33196	681.413	3.29302e-150	6.47111e-149	51.0193	50.2291	12.2652	12.2803
ENSG00000163806	SPDYA	-2.0411	0.502924	26.3858	2.79594e-07	5.95908e-07	1.80663	2.04756	0.596225	0.352883
ENSG00000243370	RN7SL775P	-2.0394	0.0212168	13.5534	0.000231872	0.000396454	1.30077	0.703848	0.085175	0.352883
ENSG00000263335		-2.03934	0.702526	35.1633	3.03188e-09	7.26551e-09	2.74608	3.00735	0.51105	0.846919
ENSG00000179750	APOBEC3B	-2.03715	2.16049	39.0347	4.16332e-10	1.04893e-09	2.81834	2.94336	0.766575	0.635189
ENSG00000261441		-2.03568	0.45562	26.2323	3.02716e-07	6.43811e-07	2.31249	1.59965	0.596225	0.352883
ENSG00000228065	LINC01515	-2.03084	1.16342	72.4026	1.75479e-17	6.11204e-17	5.70895	6.9105	1.78867	1.34095
ENSG00000272084		-2.03	1.0277	34.4016	4.48352e-09	1.06301e-08	2.31249	2.7514	0.51105	0.705766
ENSG00000252759		-2.02842	0.157538	17.5506	2.79759e-05	5.17999e-05	1.37304	1.21574	0.255525	0.352883
ENSG00000169744	LDB2	-2.02753	5.81699	1098.55	6.81513e-241	2.11645e-239	89.3198	88.4928	22.0603	21.5964
ENSG00000137496	IL18BP	-2.02631	1.84884	74.0709	7.53616e-18	2.65632e-17	5.41989	5.63078	1.44797	1.27038
ENSG00000177725		-2.02208	0.52142	27.8326	1.32278e-07	2.87031e-07	2.24022	1.91958	0.596225	0.423459
ENSG00000102384	CENPI	-2.021	5.26119	585.57	2.30468e-129	4.06063e-128	43.2869	44.7263	10.6469	11.0099
ENSG00000096060	FKBP5	-2.02047	2.45802	65.6521	5.37964e-16	1.7646e-15	5.49216	4.92693	1.3628	1.1998
ENSG00000140451	PIF1	-2.01774	4.40292	385.935	6.35138e-86	7.7158e-85	28.7616	29.3696	6.4733	7.76342
ENSG00000109685	NSD2	-2.01713	8.53151	6838.74	0	0	522.478	513.297	122.482	132.331
ENSG00000239653	PSMD6-AS2	-2.01594	1.64886	37.9839	7.13293e-10	1.77364e-09	2.89061	4.28707	0.85175	0.917495
ENSG00000241634		-2.01292	1.09717	35.8195	2.16473e-09	5.2379e-09	2.89061	2.7514	0.51105	0.846919
ENSG00000163002	NUP35	-2.0124	4.52652	270.351	9.51675e-61	8.56441e-60	32.0858	34.2326	8.26197	8.18688
ENSG00000176619	LMNB2	-2.01145	8.52976	6855.08	0	0	522.478	518.032	127.422	130.284
ENSG00000212135	SNORD67	-2.01122	0.133691	20.0132	7.69082e-06	1.48518e-05	2.09569	1.15175	0.255525	0.494036
ENSG00000178460	MCMDC2	-2.01003	0.169319	12.765	0.000353162	0.000593415	1.30077	0.959792	0.596225	0
ENSG00000111247	RAD51AP1	-2.00862	4.66293	414.242	4.37275e-92	5.65141e-91	31.7967	31.0973	7.92127	7.69285
ENSG00000187741	FANCA	-2.00494	5.24593	715.946	1.01893e-157	2.13168e-156	55.1384	55.284	14.7353	12.9155
ENSG00000109881	CCDC34	-2.00425	3.81174	222.408	2.69823e-50	2.07371e-49	17.6327	16.2525	3.91805	4.44632
ENSG00000095203	EPB41L4B	-2.00077	1.6944	41.2358	1.3493e-10	3.49259e-10	2.96287	3.26329	0.85175	0.705766
ENSG00000166669	ATF7IP2	-1.9977	0.644656	12.7954	0.000347466	0.00058407	0.939448	0.959792	0.17035	0.282306
ENSG00000259091	LINC00517	-1.9971	1.44112	30.9468	2.65193e-08	5.99973e-08	2.09569	2.55945	0.596225	0.564612
ENSG00000272033		-1.99607	0.0596901	12.6951	0.000366615	0.000615141	0.722652	1.15175	0.17035	0.282306
ENSG00000029993	HMGB3	-1.99585	6.25225	1436.86	0	0	109.12	110.568	25.6377	29.1481
ENSG00000233560	KRT8P39	-1.99499	0.65306	29.8971	4.5559e-08	1.01705e-07	2.31249	2.36749	0.51105	0.635189
ENSG00000256304	CCDC150P1	-1.99272	2.26571	86.7599	1.22527e-20	4.7365e-20	6.43161	6.78253	1.53315	1.76441
ENSG00000276182		-1.99096	0.863426	11.336	0.000760198	0.00123769	0.505857	1.34371	0.085175	0.352883
ENSG00000160201	U2AF1	-1.98945	0.686227	46.6119	8.65346e-12	2.3737e-11	4.04685	3.13532	1.0221	0.776342
ENSG00000152784	PRDM8	-1.98808	4.5644	355.056	3.35887e-79	3.80887e-78	27.8944	26.7462	7.1547	6.6342
ENSG00000280388		-1.9879	1.0147	28.5659	9.05643e-08	1.98512e-07	2.02343	2.3035	0.51105	0.564612
ENSG00000205476	CCDC85C	-1.9869	5.91354	1255.08	6.52771e-275	2.30967e-273	98.353	95.0194	23.7638	24.8429
ENSG00000178999	AURKB	-1.98517	4.74687	468.746	6.00656e-104	8.74971e-103	36.8553	35.4483	9.96547	8.39861
ENSG00000091651	ORC6	-1.98264	5.20002	753.446	7.14673e-166	1.56865e-164	57.0173	59.0592	13.7132	15.5268
ENSG00000158402	CDC25C	-1.97033	3.8823	239.658	4.66857e-54	3.83373e-53	18.4276	18.8119	4.34392	5.08151
ENSG00000164087	POC1A	-1.96928	4.99453	466.549	1.8064e-103	2.61959e-102	36.783	35.8962	9.70995	8.89265
ENSG00000118557	PMFBP1	-1.96775	0.00816017	18.1341	2.05886e-05	3.85293e-05	1.6621	1.15175	0.3407	0.352883
ENSG00000145681	HAPLN1	-1.96152	3.07226	161.866	4.4255e-37	2.6459e-36	14.6698	13.3731	3.0663	4.02286
ENSG00000269688		-1.95813	1.72664	52.2591	4.86393e-13	1.41102e-12	3.97459	4.1591	0.6814	1.34095
ENSG00000154127	UBASH3B	-1.95799	6.44508	1758.42	0	0	137.521	138.402	35.9438	35.1471
ENSG00000107371	EXOSC3	-1.95748	4.1025	277.616	2.48375e-62	2.27795e-61	21.9686	21.6273	5.62155	5.57555
ENSG00000196081	ZNF724	-1.9569	3.95468	275.408	7.51957e-62	6.85281e-61	22.1132	21.1794	6.21777	5.01094
ENSG00000248643	RBM14-RBM4	-1.95617	1.13969	38.7843	4.73311e-10	1.18855e-09	3.1074	2.94336	0.766575	0.776342
ENSG00000136492	BRIP1	-1.95483	4.63133	353.385	7.76443e-79	8.78161e-78	31.6522	33.2728	7.75092	8.89265
ENSG00000171928	TVP23B	-1.95474	3.90537	207.393	5.08981e-47	3.7009e-46	16.0429	17.1483	4.51427	4.09344
ENSG00000244218	RN7SL81P	-1.95415	1.1868	26.3836	2.79908e-07	5.9648e-07	2.45702	2.68742	0.936925	0.423459
ENSG00000162595	DIRAS3	-1.9482	4.4923	586.838	1.22112e-129	2.15737e-128	46.6111	46.134	13.1169	11.0805
ENSG00000177602	HASPIN	-1.94769	4.31024	322.945	3.30662e-72	3.44772e-71	26.4491	25.7224	6.4733	6.98708
ENSG00000280123		-1.94669	1.04698	15.7399	7.2676e-05	0.00013012	1.15624	1.27972	0.425875	0.21173
ENSG00000184445	KNTC1	-1.94483	6.82425	1937.14	0	0	154.864	153.887	37.7325	42.0636
ENSG00000146918	NCAPG2	-1.94222	6.603	1501.65	0	0	131.089	128.036	34.4107	33.1004
ENSG00000280079		-1.94131	0.376547	21.2296	4.07429e-06	8.03198e-06	1.8789	1.47168	0.596225	0.282306
ENSG00000203721	LINC00862	-1.93961	0.669747	17.3135	3.16922e-05	5.84219e-05	1.58984	1.15175	0.425875	0.282306
ENSG00000251194		-1.93938	2.6234	63.9777	1.25836e-15	4.07904e-15	4.48044	5.56679	1.44797	1.1998
ENSG00000263968	RN7SL381P	-1.93506	0.5122	25.1296	5.3605e-07	1.12255e-06	1.95116	2.49546	0.596225	0.564612
ENSG00000236047		-1.93417	0.271193	24.6495	6.87612e-07	1.43022e-06	1.58984	2.23952	0.51105	0.494036
ENSG00000213782	DDX47	-1.93201	1.91329	50.471	1.20939e-12	3.44439e-12	4.40818	4.22309	1.7035	0.635189
ENSG00000170421	KRT8	-1.9313	0.734596	24.5717	7.15965e-07	1.48777e-06	1.73437	2.11154	0.596225	0.423459
ENSG00000100206	DMC1	-1.92923	1.64042	46.56	8.8855e-12	2.43529e-11	3.68553	3.7112	0.51105	1.34095
ENSG00000259378	DCAF13P3	-1.92562	0.034156	13.4377	0.000246617	0.000420555	1.15624	0.959792	0.085175	0.423459
ENSG00000144354	CDCA7	-1.92439	2.40172	72.3937	1.76274e-17	6.13808e-17	7.15426	7.29442	2.81077	1.12922
ENSG00000229816	DDX50P1	-1.92419	0.750359	24.376	7.92498e-07	1.64284e-06	2.02343	1.8556	0.3407	0.635189
ENSG00000279520		-1.92036	1.57109	45.9403	1.21914e-11	3.32026e-11	3.03514	4.22309	0.85175	1.05865
ENSG00000186280	KDM4D	-1.91894	0.0596913	15.1004	0.000101943	0.000180548	1.01171	1.34371	0.255525	0.352883
ENSG00000279880		-1.91868	-0.03173	15.0957	0.000102195	0.000180943	1.22851	1.15175	0.255525	0.352883
ENSG00000114346	ECT2	-1.91797	7.59864	2815.56	0	0	222.649	231.758	57.919	62.1074
ENSG00000130052	STARD8	-1.91725	3.71566	135.596	2.4455e-31	1.28736e-30	10.9843	11.4535	3.32182	2.68191
ENSG00000123219	CENPK	-1.91703	4.89828	366.173	1.27501e-81	1.48217e-80	31.7967	32.6969	8.34715	8.68092
ENSG00000213967	ZNF726	-1.91672	2.13669	66.0564	4.3821e-16	1.44177e-15	6.50387	6.0147	1.19245	2.04672
ENSG00000000460	C1orf112	-1.91226	4.23378	303.739	5.04893e-68	5.02951e-67	23.7753	25.2745	6.72882	6.35189
ENSG00000131503	ANKHD1	-1.91211	1.95812	47.2653	6.20017e-12	1.71053e-11	4.11912	3.51924	0.85175	1.12922
ENSG00000239218	RPS20P22	-1.90937	0.512202	14.9388	0.000111054	0.000195853	1.15624	1.21574	0.255525	0.352883
ENSG00000188312	CENPP	-1.90921	2.95811	116.668	3.39357e-27	1.5917e-26	9.32221	9.53394	2.0442	2.89364
ENSG00000126453	BCL2L12	-1.909	3.70859	150.917	1.09274e-34	6.17407e-34	13.8749	13.757	4.34392	3.10537
ENSG00000140534	TICRR	-1.90882	4.30693	280.319	6.39857e-63	5.93564e-62	23.3417	23.291	5.36602	6.9165
ENSG00000159055	MIS18A	-1.90581	4.36374	323.152	2.98102e-72	3.11324e-71	25.7987	27.642	6.55847	7.62227
ENSG00000235313	HM13-IT1	-1.90349	0.584355	22.5042	2.0969e-06	4.22445e-06	2.09569	1.72763	0.6814	0.352883
ENSG00000122483	CCDC18	-1.90338	5.66602	748.709	7.65751e-165	1.66944e-163	62.8707	59.3152	16.2684	16.3032
ENSG00000272034	SNORD14A	-1.90334	0.271195	16.5686	4.69213e-05	8.52695e-05	1.30077	1.34371	0.255525	0.423459
ENSG00000171320	ESCO2	-1.90306	4.61585	358.408	6.25444e-80	7.14872e-79	28.9784	29.3696	7.75092	7.834
ENSG00000258640	RPL21P5	-1.89973	0.0212197	12.5005	0.00040684	0.000678941	1.6621	1.02378	0.425875	0.282306
ENSG00000138092	CENPO	-1.89883	6.35523	1481.92	0	0	122.923	121.062	33.6441	31.9006
ENSG00000134758	RNF138	-1.8986	3.5942	150.19	1.57569e-34	8.89114e-34	12.7187	11.8374	2.7256	3.74056
ENSG00000164045	CDC25A	-1.89326	4.5582	391.868	3.24436e-87	3.9862e-86	45.0212	37.8798	12.0097	10.3042
ENSG00000145569	FAM105A	-1.89169	-0.0317309	11.0688	0.000877908	0.00142147	0.794918	0.959792	0.17035	0.282306
ENSG00000113810	SMC4	-1.89147	8.65015	6287.44	0	0	516.48	517.776	139.602	139.248
ENSG00000187634	SAMD11	-1.89125	6.61608	2133.35	0	0	200.391	199.381	55.2786	52.7207
ENSG00000228107		-1.88961	0.0341562	18.0153	2.19138e-05	4.09381e-05	1.58984	1.34371	0.596225	0.21173
ENSG00000258904		-1.88928	-0.0317329	19.0716	1.25906e-05	2.39108e-05	1.58984	1.59965	0.3407	0.494036
ENSG00000230956		-1.88368	-0.114986	10.968	0.000926966	0.00149865	1.15624	0.639861	0.255525	0.21173
ENSG00000128422	KRT17	-1.88127	0.260224	10.9386	0.000941838	0.00152137	1.08398	0.703848	0.255525	0.21173
ENSG00000167034	NKX3-1	-1.87845	4.64245	321.145	8.15811e-72	8.47213e-71	34.3982	40.0553	10.0506	10.2336
ENSG00000255423	EBLN2	-1.87781	2.87604	128.756	7.66926e-30	3.87352e-29	10.6953	10.6217	2.55525	3.17595
ENSG00000186767	SPIN4	-1.87764	3.17517	102.888	3.54669e-24	1.51934e-23	10.4785	8.95806	3.15147	2.18787
ENSG00000127586	CHTF18	-1.87747	4.71103	468.794	5.8649e-104	8.55298e-103	39.3123	38.5197	9.1989	11.7157
ENSG00000253746		-1.87469	1.07229	32.9469	9.47088e-09	2.19957e-08	2.67381	2.7514	0.766575	0.705766
ENSG00000229692	SOS1-IT1	-1.87452	0.99498	18.3821	1.80744e-05	3.39864e-05	1.73437	1.98357	0.596225	0.423459
ENSG00000279356		-1.8698	0.366354	15.7936	7.06394e-05	0.000126596	1.22851	1.34371	0.255525	0.423459
ENSG00000023892	DEF6	-1.86904	0.539684	22.6575	1.93607e-06	3.91018e-06	2.89061	1.98357	0.596225	0.705766
ENSG00000215146		-1.86565	1.34054	27.48	1.58728e-07	3.43216e-07	2.09569	2.43147	0.425875	0.776342
ENSG00000255176		-1.86246	2.2296	102.612	4.07617e-24	1.74443e-23	8.59956	8.57414	2.47007	2.25845
ENSG00000188610	FAM72B	-1.8614	1.23803	28.9947	7.25756e-08	1.59894e-07	2.52928	2.3035	0.596225	0.705766
ENSG00000280036		-1.85715	0.726648	18.8487	1.41507e-05	2.67911e-05	1.73437	1.4077	0.255525	0.564612
ENSG00000274307		-1.85584	2.06599	76.7969	1.89477e-18	6.84633e-18	6.21481	6.65456	1.7035	1.83499
ENSG00000101945	SUV39H1	-1.85309	4.33397	314.067	2.8397e-70	2.89104e-69	31.1463	26.1703	7.23987	8.39861
ENSG00000279789		-1.8529	1.35608	38.5122	5.44121e-10	1.36109e-09	2.81834	3.58322	1.0221	0.776342
ENSG00000172985	SH3RF3	-1.85108	4.52769	298.442	7.19937e-67	7.09527e-66	25.0038	25.4025	5.96225	7.834
ENSG00000167524		-1.8507	2.17516	66.6727	3.20548e-16	1.06085e-15	5.92575	5.82274	1.78867	1.48211
ENSG00000133119	RFC3	-1.84924	4.57603	289.485	6.43708e-65	6.15659e-64	27.3885	27.2581	8.09162	7.12823
ENSG00000154920	EME1	-1.84112	3.74739	217.982	2.49237e-49	1.88639e-48	18.789	18.364	5.53637	4.86978
ENSG00000264112		-1.8409	3.92373	263.159	3.51486e-59	3.09853e-58	21.9686	22.7791	5.87707	6.56362
ENSG00000279355	AGPAT4-IT1	-1.838	1.50292	43.1409	5.09375e-11	1.34566e-10	4.26365	5.43882	1.87385	0.917495
ENSG00000178752	ERFE	-1.83777	0.93417	15.0681	0.000103703	0.000183364	1.08398	1.4077	0.255525	0.423459
ENSG00000127423	AUNIP	-1.83381	3.07071	138.575	5.45534e-32	2.92775e-31	11.4902	12.1574	3.57735	3.10537
ENSG00000137877	SPTBN5	-1.82858	1.37146	48.3952	3.48426e-12	9.72647e-12	4.40818	3.90315	1.53315	0.846919
ENSG00000176890	TYMS	-1.82628	5.40452	397.666	1.77426e-88	2.20929e-87	33.8924	34.5525	10.1358	9.24553
ENSG00000231607	DLEU2	-1.82353	3.59856	155.562	1.05537e-35	6.08233e-35	12.5741	14.1409	3.49217	4.02286
ENSG00000173456	RNF26	-1.82292	5.34501	496.437	5.66652e-110	8.65347e-109	58.2458	53.4284	15.3315	16.0915
ENSG00000279500		-1.82101	0.742503	15.6367	7.67507e-05	0.000137206	2.67381	1.98357	0.596225	0.705766
ENSG00000242086	LINC00969	-1.81735	4.71812	275.587	6.87369e-62	6.27303e-61	26.3045	27.834	7.92127	7.48112
ENSG00000006747	SCIN	-1.81535	4.02526	164.012	1.50386e-37	9.07502e-37	13.3691	15.1007	4.17357	3.95229
ENSG00000120334	CENPL	-1.81054	5.32772	590.177	2.2925e-130	4.06684e-129	51.9587	51.7648	14.8204	14.7505
ENSG00000228649	SNHG26	-1.80639	2.57109	49.9062	1.61278e-12	4.57212e-12	4.91404	6.71855	2.12937	1.27038
ENSG00000196756	SNHG17	-1.80381	3.79282	218.744	1.69971e-49	1.29174e-48	17.994	20.1556	5.53637	5.4344
ENSG00000164520	RAET1E	-1.79119	1.04698	15.6356	7.6797e-05	0.00013727	1.30077	1.4077	0.255525	0.494036
ENSG00000142611	PRDM16	-1.79063	0.669736	41.2735	1.32354e-10	3.42797e-10	3.61326	3.64721	1.0221	1.05865
ENSG00000165868	HSPA12A	-1.78902	5.93012	1005.89	9.39786e-221	2.70449e-219	89.6811	88.6208	24.8711	26.5368
ENSG00000196247	ZNF107	-1.78895	3.77464	182.533	1.35671e-41	8.82442e-41	15.6816	16.5724	4.7698	4.58748
ENSG00000188643	S100A16	-1.78863	7.44563	3089.16	0	0	276.415	272.517	78.4462	80.175
ENSG00000267201	LINC01775	-1.78739	0.271197	15.563	7.98004e-05	0.000142461	1.6621	1.08776	0.425875	0.352883
ENSG00000093100		-1.78709	1.21548	30.3731	3.56441e-08	8.00123e-08	3.3242	3.13532	0.936925	0.917495
ENSG00000272788		-1.78595	0.121621	11.0085	0.000906928	0.00146681	0.794918	1.08776	0.255525	0.282306
ENSG00000165626	BEND7	-1.78523	4.28405	361.01	1.69698e-80	1.94477e-79	31.4354	32.6329	9.28407	9.31611
ENSG00000151725	CENPU	-1.7851	4.79656	428.179	4.04699e-95	5.38628e-94	42.9255	46.134	13.7983	12.2097
ENSG00000170540	ARL6IP1	-1.78267	7.28314	1865.21	0	0	161.368	170.779	47.5276	49.0507
ENSG00000026036	RTEL1-TNFRSF6B	-1.78227	3.00322	113.14	2.01016e-26	9.22777e-26	11.9238	11.0056	3.66252	3.03479
ENSG00000116830	TTF2	-1.78174	5.24595	605.049	1.33537e-133	2.40516e-132	53.0427	54.6442	16.3536	15.1034
ENSG00000201457	SNORA55	-1.77454	0.702531	22.6251	1.96895e-06	3.97473e-06	1.8789	2.11154	0.425875	0.705766
ENSG00000164754	RAD21	-1.77391	8.79252	6599.09	0	0	598.79	586.945	171.457	174.677
ENSG00000127564	PKMYT1	-1.77215	4.69639	366.089	1.32955e-81	1.5428e-80	31.6522	35.1284	10.732	9.0338
ENSG00000243678	NME2	-1.77074	1.36122	31.2714	2.24359e-08	5.10356e-08	2.45702	3.07133	0.766575	0.846919
ENSG00000125885	MCM8	-1.76892	5.602	713.509	3.45315e-157	7.17789e-156	61.7868	66.2896	18.483	19.1262
ENSG00000174442	ZWILCH	-1.76712	6.25628	1007.99	3.28919e-221	9.48663e-220	90.0425	92.9719	27.256	26.6074
ENSG00000152455	SUV39H2	-1.76712	4.43257	300.178	3.01368e-67	2.98145e-66	28.1834	28.7938	9.1989	7.69285
ENSG00000133111	RFXAP	-1.76647	0.226804	8.05107	0.00454768	0.00682495	1.15624	0.511889	0.255525	0.21173
ENSG00000156787	TBC1D31	-1.76499	4.51101	298.141	8.37173e-67	8.23814e-66	26.5213	27.1941	6.814	8.82207
ENSG00000121211	MND1	-1.76476	2.43136	83.2896	7.08716e-20	2.68673e-19	7.51558	7.48638	2.21455	2.18787
ENSG00000138668	HNRNPD	-1.7621	5.46003	642.783	8.29411e-142	1.55439e-140	57.3063	58.8673	17.3757	16.9384
ENSG00000183814	LIN9	-1.76027	4.35281	262.945	3.91455e-59	3.44619e-58	29.4842	28.8578	7.92127	9.17495
ENSG00000122966	CIT	-1.75977	7.38167	2422.12	0	0	220.12	219.728	66.2661	63.8012
ENSG00000197299	BLM	-1.75414	3.92981	236.196	2.656e-53	2.14167e-52	21.246	21.6913	6.38812	6.35189
ENSG00000267325	LINC01415	-1.7533	0.718653	21.9085	2.85964e-06	5.71222e-06	1.80663	2.11154	0.425875	0.705766
ENSG00000234129		-1.75279	0.396728	15.4121	8.6431e-05	0.000153917	1.8789	1.08776	0.51105	0.352883
ENSG00000235908	RHOA-IT1	-1.74935	0.927237	23.9167	1.00595e-06	2.06778e-06	3.17967	1.91958	0.766575	0.705766
ENSG00000119403	PHF19	-1.74848	6.23379	731.949	3.37588e-161	7.23803e-160	117.503	119.846	36.3697	34.4414
ENSG00000224699	LAMTOR5-AS1	-1.74657	1.07855	30.2227	3.85172e-08	8.6327e-08	3.25194	2.3035	0.596225	0.988072
ENSG00000184160	ADRA2C	-1.7446	3.95375	409.218	5.42442e-91	6.92081e-90	41.7693	44.5344	11.3283	14.2565
ENSG00000257298		-1.74333	2.68417	79.6821	4.3977e-19	1.62668e-18	7.08199	8.12624	1.87385	2.61133
ENSG00000170961	HAS2	-1.7413	9.57543	10702.6	0	0	988.661	980.78	293.854	294.939
ENSG00000117632	STMN1	-1.73965	8.3565	2954.16	0	0	401.289	401.833	113.453	126.05
ENSG00000051180	RAD51	-1.73732	4.28137	264.031	2.26975e-59	2.01186e-58	25.3651	23.4829	8.1768	6.56362
ENSG00000130669	PAK4	-1.73626	5.68282	654.743	2.0777e-144	3.96847e-143	58.6071	62.0666	18.6533	17.7147
ENSG00000171617	ENC1	-1.73188	5.88878	1171.71	8.57689e-257	2.85529e-255	108.615	108.584	32.1961	33.1004
ENSG00000279589		-1.73084	0.059693	10.1573	0.00143727	0.00227817	0.867183	0.959792	0.255525	0.282306
ENSG00000173218	VANGL1	-1.73023	6.58413	1397.06	9.16275e-306	3.62867e-304	126.753	135.651	40.2026	39.17
ENSG00000242294	STAG3L5P	-1.7276	2.94959	121.354	3.19691e-28	1.54477e-27	11.7792	10.8137	3.32182	3.45825
ENSG00000131351	HAUS8	-1.72506	4.07851	216.66	4.84026e-49	3.63792e-48	23.9198	24.1228	7.75092	6.84593
ENSG00000164032	H2AFZ	-1.72251	8.08401	2319.66	0	0	313.703	317.307	97.5254	94.008
ENSG00000060749	QSER1	-1.71993	5.75221	687.939	1.25472e-151	2.49596e-150	64.6051	64.1781	19.6754	19.4086
ENSG00000241472	PTPRG-AS1	-1.71725	-0.234039	14.0143	0.000181428	0.000313308	1.22851	1.34371	0.596225	0.21173
ENSG00000172197	MBOAT1	-1.71673	2.2436	57.3063	3.7295e-14	1.13667e-13	5.63669	5.11889	1.87385	1.41153
ENSG00000182010	RTKN2	-1.71594	1.24916	40.6468	1.82389e-10	4.68733e-10	4.48044	3.7112	1.10727	1.34095
ENSG00000105486	LIG1	-1.71501	5.55285	697.443	1.07564e-153	2.17648e-152	64.4606	66.4176	20.3568	19.6203
ENSG00000279881		-1.71347	0.366348	16.2541	5.53909e-05	0.000100057	1.4453	2.11154	0.6814	0.423459
ENSG00000061918	GUCY1B3	-1.71094	0.584355	8.53339	0.00348689	0.00530614	0.939448	0.639861	0.17035	0.282306
ENSG00000092529	CAPN3	-1.71038	0.56665	17.8893	2.34139e-05	4.36713e-05	1.58984	1.72763	0.596225	0.423459
ENSG00000129007	CALML4	-1.70537	1.34054	33.9776	5.5751e-09	1.31388e-08	3.61326	3.96714	1.19245	1.12922
ENSG00000272574		-1.7053	1.66559	40.352	2.12083e-10	5.42245e-10	4.19138	3.45525	1.19245	1.12922
ENSG00000121152	NCAPH	-1.70387	5.24879	433.865	2.34283e-96	3.15381e-95	40.6853	41.463	12.4355	12.7744
ENSG00000145861	C1QTNF2	-1.70273	1.63194	52.0829	5.32062e-13	1.54109e-12	5.2031	4.67099	1.27762	1.69384
ENSG00000255624		-1.70265	0.145667	11.8479	0.000577259	0.00094915	1.4453	0.895806	0.51105	0.21173
ENSG00000281896		-1.70183	1.27665	33.5014	7.12117e-09	1.66762e-08	2.96287	3.32728	1.10727	0.846919
ENSG00000140525	FANCI	-1.70155	6.08096	876.469	1.27999e-192	3.21863e-191	85.4175	81.3904	24.5304	26.4662
ENSG00000049759	NEDD4L	-1.7013	3.81835	77.0537	1.66375e-18	6.02504e-18	7.37105	7.23043	2.0442	2.3996
ENSG00000169682	SPNS1	-1.69926	0.271195	14.9261	0.000111804	0.000197122	0.939448	1.79161	0.3407	0.494036
ENSG00000187210	GCNT1	-1.69457	6.09804	749.292	5.71967e-165	1.25118e-163	79.1304	77.2313	24.6156	23.7137
ENSG00000171872	KLF17	-1.69305	0.694409	6.99736	0.00816298	0.0118896	0.578122	0.703848	0	0.352883
ENSG00000181938	GINS3	-1.6925	3.73852	156.827	5.58409e-36	3.24569e-35	19.5839	21.3714	7.06952	5.7167
ENSG00000129355	CDKN2D	-1.69018	3.70857	193.767	4.78705e-44	3.29396e-43	17.8495	19.1958	5.1105	6.28131
ENSG00000111348	ARHGDIB	-1.68972	3.01632	121.816	2.53325e-28	1.22821e-27	11.9238	11.5175	3.15147	4.02286
ENSG00000269397		-1.68773	-0.0727574	9.44376	0.00211869	0.0032993	1.01171	1.02378	0.51105	0.141153
ENSG00000258461		-1.68737	0.493586	17.4574	2.93822e-05	5.42563e-05	1.6621	1.8556	0.766575	0.352883
ENSG00000204899	MZT1	-1.68721	5.58292	508.351	1.44896e-112	2.25258e-111	47.8396	49.7172	14.5649	15.668
ENSG00000078053	AMPH	-1.68712	2.91854	71.5319	2.72815e-17	9.4338e-17	6.8652	6.84652	2.0442	2.18787
ENSG00000114107	CEP70	-1.68183	4.1344	251.557	1.18848e-56	1.002e-55	26.8104	25.7864	8.26197	8.1163
ENSG00000170425	ADORA2B	-1.68029	2.02121	51.3812	7.6062e-13	2.18598e-12	5.41989	4.79896	1.0221	2.04672
ENSG00000136960	ENPP2	-1.67875	7.81443	1234.91	1.58036e-270	5.48678e-269	120.611	118.822	37.988	36.841
ENSG00000260276		-1.67856	0.627677	24.7248	6.6127e-07	1.37654e-06	2.60155	2.17553	0.6814	0.776342
ENSG00000249669	CARMN	-1.6784	5.00109	403.447	9.78729e-90	1.23293e-88	46.6833	44.6623	14.3946	14.1153
ENSG00000280434		-1.67828	2.89921	78.2672	9.00059e-19	3.29445e-18	7.44332	7.67834	2.64042	2.1173
ENSG00000178177	LCORL	-1.67813	4.22888	222.204	2.99034e-50	2.29685e-49	21.3905	21.6273	6.89917	6.56362
ENSG00000080823	MOK	-1.67537	6.64613	1482.58	0	0	149.806	149.408	49.8274	44.3221
ENSG00000156876	SASS6	-1.67465	3.43866	122.247	2.03864e-28	9.92123e-28	12.7909	11.0696	3.57735	3.81113
ENSG00000175274	TP53I11	-1.6704	4.88997	170.379	6.11442e-39	3.79405e-38	17.2714	15.9965	5.53637	4.94036
ENSG00000109534	GAR1	-1.66672	2.9098	63.0524	2.01282e-15	6.47441e-15	6.07028	6.20666	2.29972	1.62326
ENSG00000280543	ASAP1-IT2	-1.66643	0.974993	21.7418	3.11913e-06	6.21235e-06	2.09569	2.11154	0.6814	0.635189
ENSG00000212443	SNORA53	-1.66326	0.0722896	11.6649	0.000636888	0.00104243	1.01171	1.21574	0.255525	0.423459
ENSG00000250280		-1.66306	1.38667	24.113	9.08468e-07	1.87246e-06	2.24022	2.43147	0.51105	0.917495
ENSG00000109063	MYH3	-1.66235	0.686226	18.9328	1.35401e-05	2.5669e-05	1.73437	2.87938	0.51105	0.917495
ENSG00000246922	UBAP1L	-1.66216	2.20978	61.2686	4.97957e-15	1.57397e-14	5.92575	6.78253	2.3849	1.69384
ENSG00000268670		-1.66167	1.10944	24.0691	9.29397e-07	1.91438e-06	2.45702	2.23952	0.596225	0.846919
ENSG00000182324	KCNJ14	-1.65852	0.133691	11.5944	0.000661489	0.00108174	1.22851	1.02378	0.255525	0.423459
ENSG00000154760	SLFN13	-1.65746	0.436256	13.6452	0.000220806	0.000378432	1.08398	1.59965	0.596225	0.282306
ENSG00000143924	EML4	-1.65694	6.14161	952.708	3.42054e-209	9.54655e-208	94.1616	93.8037	31.3444	28.5129
ENSG00000276248		-1.656	1.80423	34.9465	3.38883e-09	8.09992e-09	3.39647	3.45525	1.10727	1.05865
ENSG00000278576		-1.65592	0.215485	13.9964	0.000183165	0.000316054	1.4453	1.27972	0.255525	0.564612
ENSG00000021645	NRXN3	-1.65065	0.445965	30.9965	2.58491e-08	5.85527e-08	3.46873	2.68742	0.85175	1.05865
ENSG00000168453	HR	-1.65024	1.77368	83.3794	6.77245e-20	2.56893e-19	7.87691	8.57414	2.55525	2.68191
ENSG00000149639	SOGA1	-1.64968	7.4546	1953.51	0	0	236.813	231.246	76.0613	73.2585
ENSG00000255717	SNHG1	-1.64928	5.4558	686.617	2.43229e-151	4.82361e-150	67.1344	69.0411	22.3158	21.2435
ENSG00000102098	SCML2	-1.64925	2.90274	68.6554	1.17262e-16	3.96071e-16	7.73238	9.85387	2.3849	3.17595
ENSG00000005189	REXO5	-1.64846	4.03975	208.644	2.71445e-47	1.98487e-46	22.2577	19.3878	6.89917	6.35189
ENSG00000147874	HAUS6	-1.6449	5.60582	573.183	1.13988e-126	1.96819e-125	58.4626	55.9239	16.8646	19.4086
ENSG00000119725	ZNF410	-1.64404	2.0277	48.8307	2.79032e-12	7.82813e-12	5.05857	4.67099	1.95902	1.1998
ENSG00000143815	LBR	-1.64078	6.23319	808.853	6.41611e-178	1.50523e-176	92.644	88.3009	30.0668	28.0189
ENSG00000239291		-1.63963	1.48889	36.4741	1.54709e-09	3.77516e-09	3.68553	3.58322	1.44797	0.917495
ENSG00000226121		-1.63655	0.121619	10.6025	0.00112933	0.00181224	1.4453	1.02378	0.255525	0.494036
ENSG00000136114	THSD1	-1.63534	4.13218	167.362	2.78873e-38	1.70173e-37	16.5487	17.0203	5.19567	5.57555
ENSG00000105717	PBX4	-1.63444	1.14566	22.5611	2.03564e-06	4.10616e-06	2.60155	2.23952	0.6814	0.846919
ENSG00000134291	TMEM106C	-1.6334	5.84502	897.04	4.31901e-197	1.12312e-195	89.8979	90.6684	29.215	29.007
ENSG00000129534	MIS18BP1	-1.62945	6.58966	1077.01	3.28409e-236	1.00068e-234	109.554	108.265	34.581	35.6412
ENSG00000175832	ETV4	-1.62596	2.14567	38.4149	5.71928e-10	1.42927e-09	4.62497	3.58322	1.53315	1.12922
ENSG00000015479	MATR3	-1.62574	3.67181	117.04	2.81333e-27	1.32194e-26	12.8632	11.9654	3.32182	4.58748
ENSG00000138944	KIAA1644	-1.62537	4.85933	252.903	6.04761e-57	5.11873e-56	25.871	25.4025	8.68785	7.97515
ENSG00000179841	AKAP5	-1.62191	0.00815893	10.8975	0.000962956	0.00155432	1.22851	1.4077	0.6814	0.21173
ENSG00000004838	ZMYND10	-1.62053	0.465203	14.5367	0.000137453	0.000240315	1.22851	1.8556	0.3407	0.635189
ENSG00000141505	ASGR1	-1.61965	-0.129344	13.2256	0.000276154	0.000468825	1.37304	1.27972	0.255525	0.564612
ENSG00000092020	PPP2R3C	-1.61829	4.52024	238.52	8.26854e-54	6.75142e-53	24.6424	24.0588	8.5175	7.41054
ENSG00000173933	RBM4	-1.61766	3.4067	107.983	2.71072e-25	1.20342e-24	14.453	12.4773	4.59945	4.16402
ENSG00000145934	TENM2	-1.61724	7.62694	2303.11	0	0	238.909	232.782	74.3578	78.834
ENSG00000228716	DHFR	-1.61605	4.25813	214.491	1.43934e-48	1.07308e-47	22.0409	21.8193	7.8361	6.56362
ENSG00000267383		-1.61575	0.271192	13.3988	0.000251784	0.000428913	1.22851	1.8556	0.596225	0.423459
ENSG00000139567	ACVRL1	-1.61481	6.0312	798.925	9.24276e-176	2.15664e-174	83.9722	88.3649	28.4484	27.9483
ENSG00000130695	CEP85	-1.6139	5.2362	534.037	3.73875e-118	6.05968e-117	52.3923	56.6277	17.035	18.5616
ENSG00000167513	CDT1	-1.6135	4.18167	264.266	2.01696e-59	1.79024e-58	27.1717	27.0022	9.02855	8.68092
ENSG00000279632		-1.61243	0.619117	18.1218	2.07215e-05	3.87667e-05	1.73437	2.04756	0.51105	0.705766
ENSG00000116560	SFPQ	-1.61237	8.60714	5389.96	0	0	552.612	555.272	183.893	178.982
ENSG00000160298	C21orf58	-1.61153	4.00154	230.118	5.61815e-52	4.44713e-51	23.5585	23.6749	7.66575	7.76342
ENSG00000104889	RNASEH2A	-1.60991	4.83315	370.52	1.44169e-82	1.69111e-81	38.8064	37.4319	12.6911	12.2803
ENSG00000126215	XRCC3	-1.60808	3.89389	181.389	2.41073e-41	1.56173e-40	20.0897	18.62	6.55847	6.14016
ENSG00000162636	FAM102B	-1.60742	5.99798	645.864	1.77297e-142	3.35672e-141	70.7477	71.1526	22.8269	23.6431
ENSG00000010292	NCAPD2	-1.60464	7.46001	1844.37	0	0	188.468	193.43	66.0106	60.2018
ENSG00000171700	RGS19	-1.6038	2.73062	84.3241	4.19974e-20	1.60291e-19	8.38277	8.95806	3.0663	2.68191
ENSG00000279765		-1.60032	2.15457	38.6845	4.98139e-10	1.24993e-09	4.11912	4.35106	1.44797	1.34095
ENSG00000179071	CCDC89	-1.59536	1.56665	37.3618	9.81247e-10	2.4251e-09	4.19138	3.58322	0.85175	1.62326
ENSG00000145040	UCN2	-1.5948	0.455621	9.35839	0.00221967	0.00345095	1.01171	0.895806	0.255525	0.352883
ENSG00000100302	RASD2	-1.59422	6.27257	1341.31	1.18967e-293	4.53125e-292	141.423	138.53	47.6128	45.2396
ENSG00000213347	MXD3	-1.59174	3.56329	136.196	1.80732e-31	9.54516e-31	14.8866	13.629	4.94015	4.5169
ENSG00000182504	CEP97	-1.59067	6.27072	884.92	1.86216e-194	4.7564e-193	92.4995	92.588	30.1519	31.1948
ENSG00000260114		-1.59041	1.29289	28.1572	1.11848e-07	2.4368e-07	3.03514	2.81539	0.85175	1.05865
ENSG00000172167	MTBP	-1.58867	3.63298	137.752	8.25507e-32	4.40293e-31	14.164	14.6528	4.59945	4.94036
ENSG00000132359	RAP1GAP2	-1.58683	2.3535	25.6572	4.07767e-07	8.59891e-07	2.38475	3.39127	0.766575	1.12922
ENSG00000280152		-1.58183	2.37399	52.8977	3.51389e-13	1.02836e-12	6.50387	7.35841	2.12937	2.47018
ENSG00000177374	HIC1	-1.58113	5.08358	335.211	7.04347e-75	7.60742e-74	34.5428	36.0242	11.5838	11.998
ENSG00000261326	LINC01355	-1.57758	2.56887	63.0082	2.0585e-15	6.61641e-15	7.22652	7.10246	2.3849	2.3996
ENSG00000229419	RALGAPA1P1	-1.57726	1.05969	15.7614	7.18528e-05	0.000128699	2.31249	2.11154	0.766575	0.705766
ENSG00000165304	MELK	-1.57682	6.4543	792.433	2.38403e-174	5.4837e-173	109.482	99.6264	36.7104	33.4533
ENSG00000175063	UBE2C	-1.5748	5.24287	416.35	1.5203e-92	1.98267e-91	45.238	43.1906	13.7132	15.7386
ENSG00000157570	TSPAN18	-1.5747	0.426472	12.3102	0.000450501	0.000748907	1.22851	1.34371	0.6814	0.21173
ENSG00000266967	AARSD1	-1.57268	0.710614	18.7454	1.4938e-05	2.82404e-05	1.80663	2.11154	0.51105	0.776342
ENSG00000168476	REEP4	-1.57232	5.10553	461.727	2.02353e-102	2.89876e-101	52.2478	48.3735	16.4388	17.2207
ENSG00000213988	ZNF90	-1.56862	1.53968	27.2252	1.81079e-07	3.9083e-07	3.03514	2.7514	1.27762	0.705766
ENSG00000214826	DDX12P	-1.56815	0.941045	16.3028	5.39834e-05	9.76375e-05	2.02343	1.91958	0.766575	0.564612
ENSG00000260766		-1.565	0.249171	11.0348	0.00089415	0.00144741	1.08398	1.21574	0.255525	0.494036
ENSG00000139618	BRCA2	-1.56441	5.28478	293.319	9.40733e-66	9.14602e-65	30.8573	31.8651	10.221	10.9394
ENSG00000164105	SAP30	-1.56211	4.32083	231.728	2.50353e-52	1.99022e-51	24.8592	24.8906	7.75092	8.96322
ENSG00000131747	TOP2A	-1.56154	8.60863	3717.71	0	0	393.267	405.736	133.299	137.342
ENSG00000021826	CPS1	-1.56112	4.40915	264.124	2.16576e-59	1.921e-58	27.7498	28.9217	9.02855	10.0924
ENSG00000138111	MFSD13A	-1.55955	-0.623451	4.58439	0.0322645	0.0435235	0.433591	0.511889	0.255525	0.0705766
ENSG00000182481	KPNA2	-1.55453	7.55358	2107.98	0	0	223.589	232.334	78.7869	76.8579
ENSG00000103121	CMC2	-1.55222	5.09245	416.252	1.59674e-92	2.08026e-91	45.6716	45.0462	16.1832	14.8211
ENSG00000189143	CLDN4	-1.5515	0.819252	24.2189	8.59825e-07	1.77644e-06	3.25194	2.68742	0.596225	1.34095
ENSG00000253669	GASAL1	-1.55062	0.848849	29.5681	5.39854e-08	1.19834e-07	3.61326	2.81539	1.0221	1.12922
ENSG00000248698	LINC01085	-1.55029	1.66142	31.6814	1.81649e-08	4.15758e-08	4.19138	2.7514	1.19245	1.12922
ENSG00000205208	C4orf46	-1.55018	4.68109	213.72	2.11934e-48	1.57461e-47	22.9803	23.3549	7.23987	8.46919
ENSG00000169594	BNC1	-1.5487	5.69776	908.675	1.27658e-199	3.36695e-198	97.7026	99.6904	32.9627	34.4414
ENSG00000149503	INCENP	-1.5463	6.22175	829.906	1.69849e-182	4.07324e-181	92.0659	89.0047	30.8333	31.0537
ENSG00000178882	RFLNA	-1.54566	2.58654	77.7838	1.14961e-18	4.19955e-18	7.87691	8.95806	2.55525	3.17595
ENSG00000160886	LY6K	-1.54438	3.9185	216.753	4.62061e-49	3.47889e-48	23.3417	23.9308	7.32505	8.75149
ENSG00000275004	ZNF280B	-1.54413	0.292892	8.62163	0.00332195	0.00506944	0.867183	0.959792	0.3407	0.282306
ENSG00000115946	PNO1	-1.54399	4.86199	383.722	1.92614e-85	2.329e-84	43.4314	40.5672	14.3094	14.3976
ENSG00000183137	CEP57L1	-1.54219	5.13177	368.145	4.74336e-82	5.54891e-81	40.4685	40.0553	13.9687	13.6919
ENSG00000177084	POLE	-1.54074	6.21304	896.146	6.75577e-197	1.74625e-195	99.0034	97.4509	35.4328	32.3241
ENSG00000263013		-1.53978	0.335322	10.8656	0.000979695	0.00158015	1.22851	2.11154	0.3407	0.776342
ENSG00000094916	CBX5	-1.53861	8.11558	2525.98	0	0	275.475	280.067	96.0774	95.2784
ENSG00000149548	CCDC15	-1.53826	3.42522	139.157	4.07052e-32	2.18818e-31	16.1874	14.4609	4.94015	5.50497
ENSG00000108423	TUBD1	-1.53749	2.59748	68.6989	1.14705e-16	3.87637e-16	7.44332	7.61435	2.81077	2.3996
ENSG00000281183	NPTN-IT1	-1.53729	2.64042	72.7286	1.48762e-17	5.19544e-17	8.23824	7.74232	2.89595	2.61133
ENSG00000112877	CEP72	-1.53627	2.6191	75.689	3.32058e-18	1.18658e-17	8.59956	8.06225	2.89595	2.82306
ENSG00000182107	TMEM30B	-1.53363	1.15162	13.7087	0.000213462	0.000366282	1.37304	1.98357	0.6814	0.494036
ENSG00000123870	ZNF137P	-1.5333	1.24917	29.0211	7.15946e-08	1.5778e-07	3.68553	2.87938	1.19245	1.05865
ENSG00000170153	RNF150	-1.53212	3.53741	95.3739	1.57621e-22	6.47381e-22	10.623	10.4297	4.17357	3.17595
ENSG00000230732		-1.52736	0.678011	16.4175	5.08151e-05	9.21131e-05	1.80663	1.79161	0.51105	0.705766
ENSG00000164930	FZD6	-1.52443	6.28504	555.75	7.06657e-123	1.18386e-121	76.2398	76.2715	28.7891	24.5606
ENSG00000262265		-1.52384	1.00816	20.3148	6.56901e-06	1.27463e-05	2.45702	2.04756	0.85175	0.705766
ENSG00000201302	SNORA65	-1.52267	0.610503	20.2802	6.68892e-06	1.29731e-05	2.67381	1.8556	0.596225	0.917495
ENSG00000164604	GPR85	-1.51974	2.5733	77.578	1.27585e-18	4.65024e-18	8.96089	8.38219	3.49217	2.61133
ENSG00000111907	TPD52L1	-1.5193	-0.603272	6.29718	0.012093	0.0172358	0.722652	0.639861	0.17035	0.282306
ENSG00000222898	RN7SKP97	-1.51867	0.169316	10.2396	0.0013746	0.00218471	0.939448	1.27972	0.425875	0.352883
ENSG00000168393	DTYMK	-1.51771	5.84575	740.396	4.91614e-163	1.06284e-161	82.816	82.99	30.2371	27.8777
ENSG00000105011	ASF1B	-1.51398	4.99946	391.64	3.63879e-87	4.46234e-86	45.3103	42.8707	15.1611	15.5974
ENSG00000197111	PCBP2	-1.51369	6.04304	707.156	8.3092e-156	1.7053e-154	84.4781	91.3082	32.3665	29.5716
ENSG00000203791	EEF1AKMT2	-1.51195	3.94786	149.465	2.26959e-34	1.27566e-33	17.994	19.7717	5.70672	7.41054
ENSG00000256006		-1.5118	1.19258	13.0334	0.000305977	0.000517759	1.15624	1.91958	0.596225	0.494036
ENSG00000273066		-1.51039	0.282079	11.379	0.000742775	0.00121023	1.80663	1.53567	0.17035	0.917495
ENSG00000136824	SMC2	-1.51031	6.77539	974.684	5.71711e-214	1.61652e-212	111.361	108.776	37.9029	39.17
ENSG00000100784	RPS6KA5	-1.50956	1.75818	13.0716	0.000299808	0.00050766	1.73437	1.4077	0.6814	0.423459
ENSG00000112029	FBXO5	-1.5072	4.78708	290.33	4.21311e-65	4.04746e-64	33.3143	32.441	12.3504	10.8688
ENSG00000172244	C5orf34	-1.50572	3.19977	95.11	1.80094e-22	7.37808e-22	10.7675	10.7497	4.34392	3.3171
ENSG00000143401	ANP32E	-1.50509	6.43374	706.535	1.13432e-155	2.32428e-154	90.9097	88.1729	33.9848	29.4304
ENSG00000101413	RPRD1B	-1.50381	4.42152	233.599	9.78172e-53	7.82417e-52	27.0995	25.9784	9.45442	9.24553
ENSG00000058056	USP13	-1.50056	6.07471	745.621	3.59324e-164	7.80746e-163	88.5972	81.7103	30.663	29.4304
ENSG00000200534	SNORA33	-1.49626	0.548727	12.2168	0.00047361	0.000785408	1.08398	2.17553	0.596225	0.564612
ENSG00000182109		-1.4962	0.734597	17.4597	2.93461e-05	5.42051e-05	1.95116	1.98357	0.51105	0.846919
ENSG00000100242	SUN2	-1.49615	7.70912	2035.63	0	0	339.647	324.474	118.904	116.451
ENSG00000099204	ABLIM1	-1.49596	1.19834	25.043	5.6066e-07	1.17314e-06	4.40818	3.26329	0.85175	1.76441
ENSG00000281207	SLFNL1-AS1	-1.49594	0.345741	16.5251	4.80099e-05	8.71744e-05	1.95116	1.79161	0.6814	0.635189
ENSG00000108468	CBX1	-1.49536	7.077	1590.65	0	0	181.53	183	66.6068	63.0249
ENSG00000170085	SIMC1	-1.49519	3.02444	98.2215	3.74109e-23	1.55979e-22	11.5624	10.9416	3.49217	4.37575
ENSG00000230699		-1.49051	1.04698	22.0358	2.67607e-06	5.35132e-06	2.67381	2.36749	0.85175	0.917495
ENSG00000135763	URB2	-1.48865	4.39793	268.088	2.96167e-60	2.65423e-59	30.6405	31.0973	11.2431	10.7982
ENSG00000159176	CSRP1	-1.48736	8.21155	1906.34	0	0	422.752	423.14	145.053	156.115
ENSG00000102890	ELMO3	-1.48717	0.530579	14.5391	0.000137278	0.000240043	2.38475	1.4077	0.3407	0.917495
ENSG00000147862	NFIB	-1.48708	2.28479	56.4897	5.64925e-14	1.7065e-13	5.2031	7.61435	2.12937	2.47018
ENSG00000273899	NOL12	-1.48702	1.64465	35.8477	2.1336e-09	5.16548e-09	4.48044	4.22309	1.78867	1.34095
ENSG00000227992		-1.48699	0.584353	13.4575	0.00024403	0.000416473	1.37304	1.66364	0.425875	0.635189
ENSG00000253250	C8orf88	-1.48623	3.50639	133.205	8.15463e-31	4.22579e-30	15.3925	15.3567	5.70672	5.29324
ENSG00000258017		-1.48439	0.726648	17.8734	2.36099e-05	4.40242e-05	2.16796	2.17553	0.766575	0.776342
ENSG00000133302	SLF1	-1.48147	4.04054	131.795	1.65911e-30	8.52938e-30	16.7655	19.5158	5.7919	7.12823
ENSG00000261490		-1.48135	1.97834	33.1011	8.74898e-09	2.03739e-08	5.34763	4.86295	2.55525	1.1998
ENSG00000176208	ATAD5	-1.48113	4.13143	116.566	3.57213e-27	1.67302e-26	17.7772	14.9088	5.28085	6.28131
ENSG00000266498		-1.48004	0.157541	8.67936	0.00321835	0.00491887	0.939448	1.02378	0.425875	0.282306
ENSG00000176974	SHMT1	-1.47517	3.41289	120.325	5.36973e-28	2.57548e-27	14.5253	15.9965	4.25875	6.56362
ENSG00000065328	MCM10	-1.47482	4.81263	348.29	9.99044e-78	1.11339e-76	41.6248	39.8634	15.2463	14.1153
ENSG00000063169	BICRA	-1.47475	2.05652	42.5782	6.79117e-11	1.78515e-10	5.41989	4.54302	1.87385	1.69384
ENSG00000259429	UBE2Q2P2	-1.47429	0.913297	19.7625	8.76846e-06	1.68624e-05	2.67381	3.13532	1.53315	0.635189
ENSG00000138346	DNA2	-1.47293	3.31555	63.7281	1.42834e-15	4.61733e-15	11.5624	12.0294	3.83287	4.58748
ENSG00000198055	GRK6	-1.47211	5.23129	454.161	8.96432e-101	1.25909e-99	56.1501	55.9879	19.9309	20.4672
ENSG00000239306	RBM14	-1.47087	5.90305	682.193	2.22809e-150	4.38507e-149	91.9936	88.3009	31.0889	33.665
ENSG00000137804	NUSAP1	-1.47078	6.39489	812.652	9.57975e-179	2.2597e-177	95.0288	95.5953	33.6441	35.006
ENSG00000139496	NUP58	-1.4695	6.94207	1266.37	2.29392e-277	8.16107e-276	162.019	164.444	62.1777	56.2495
ENSG00000111445	RFC5	-1.46818	4.46934	266.18	7.71628e-60	6.89144e-59	31.5799	31.0333	11.4986	11.1511
ENSG00000251348	HSPD1P11	-1.45803	0.913298	17.3035	3.18607e-05	5.87158e-05	2.09569	1.98357	0.6814	0.776342
ENSG00000215424	MCM3AP-AS1	-1.45772	0.981688	18.1608	2.0301e-05	3.80021e-05	2.74608	1.98357	0.51105	1.12922
ENSG00000051825	MPHOSPH9	-1.45739	6.12131	758.569	5.49916e-167	1.21734e-165	89.3921	90.8603	32.1961	33.3827
ENSG00000177192	PUS1	-1.45488	3.93411	194.519	3.28014e-44	2.27032e-43	22.0409	24.1868	8.43232	8.46919
ENSG00000187790	FANCM	-1.45335	4.54417	222.412	2.69343e-50	2.07126e-49	25.4374	27.514	9.1989	10.0924
ENSG00000187800	PEAR1	-1.4532	1.78521	33.0725	8.87877e-09	2.06613e-08	4.48044	6.4626	1.87385	2.1173
ENSG00000203896	LIME1	-1.45227	1.6234	36.5375	1.49761e-09	3.65786e-09	4.19138	4.47903	1.78867	1.41153
ENSG00000185697	MYBL1	-1.45069	6.13684	553.541	2.13633e-122	3.56055e-121	66.7008	65.8417	22.7417	25.4781
ENSG00000119787	ATL2	-1.45059	5.90285	650.038	2.19231e-143	4.16894e-142	76.1676	82.0942	28.5336	29.4304
ENSG00000170390	DCLK2	-1.4502	3.74441	236.834	1.92755e-53	1.55817e-52	27.6776	28.9857	10.3062	10.4453
ENSG00000160193	WDR4	-1.44325	3.41041	148.917	2.99081e-34	1.67377e-33	17.7772	18.1081	6.98435	6.28131
ENSG00000279175		-1.44186	1.39673	15.9363	6.55091e-05	0.000117825	2.09569	1.72763	0.51105	0.846919
ENSG00000105699	LSR	-1.44138	0.934153	13.8145	0.000201769	0.000346907	2.31249	2.68742	0.425875	1.34095
ENSG00000064199	SPA17	-1.43913	3.63512	110.802	6.54015e-26	2.95619e-25	13.2245	13.5651	4.85497	5.01094
ENSG00000233892	PAIP1P1	-1.43909	-0.313767	5.47269	0.0193159	0.0268334	0.505857	0.767834	0.255525	0.21173
ENSG00000123374	CDK2	-1.438	6.21184	661.782	6.12116e-146	1.17785e-144	78.1187	86.1254	30.5778	30.2773
ENSG00000267500	ZNF887P	-1.43665	-0.21861	6.34267	0.0117867	0.0168234	0.794918	0.703848	0.085175	0.423459
ENSG00000241316	SUCLG2-AS1	-1.43654	1.04698	17.5143	2.85161e-05	5.27096e-05	2.24022	1.98357	0.936925	0.635189
ENSG00000097046	CDC7	-1.43577	3.88945	105.916	7.69433e-25	3.36968e-24	12.7909	12.9252	4.00322	5.36382
ENSG00000166881	NEMP1	-1.43372	6.26692	863.697	7.6536e-190	1.89874e-188	109.048	101.994	39.2657	38.676
ENSG00000141837	CACNA1A	-1.43279	5.08434	325.127	1.10721e-72	1.16194e-71	40.324	40.9511	16.0981	14.1859
ENSG00000112312	GMNN	-1.43217	4.64565	279.249	1.09476e-62	1.00977e-61	34.0369	34.1046	12.2652	12.9155
ENSG00000096746	HNRNPH3	-1.4286	5.56751	205.526	1.30031e-46	9.38628e-46	25.2928	25.0186	8.77302	9.81014
ENSG00000269825		-1.42798	3.61696	124.741	5.80001e-29	2.86899e-28	15.4648	15.1007	5.87707	5.50497
ENSG00000135486	HNRNPA1	-1.42741	6.32672	627.409	1.82926e-138	3.36969e-137	77.3238	76.6554	28.9595	28.3012
ENSG00000113645	WWC1	-1.42656	4.04933	196.158	1.44009e-44	1.00643e-43	26.8827	23.6109	9.1989	9.45726
ENSG00000070882	OSBPL3	-1.42506	7.49657	2116.58	0	0	262.54	259.208	94.7146	99.0895
ENSG00000162878	PKDCC	-1.42466	2.26296	48.4051	3.46671e-12	9.6809e-12	6.07028	7.16645	2.55525	2.3996
ENSG00000109084	TMEM97	-1.42342	4.26639	155.76	9.55096e-36	5.51672e-35	19.2948	19.0679	8.09162	6.35189
ENSG00000144395	CCDC150	-1.42234	3.84056	139.433	3.54122e-32	1.90602e-31	16.4042	17.8521	5.87707	6.84593
ENSG00000069275	NUCKS1	-1.4214	9.261	6025.83	0	0	737.322	750.302	270.175	284.282
ENSG00000147536	GINS4	-1.42063	5.0405	392.414	2.46792e-87	3.03798e-86	47.8396	49.0134	18.3126	17.9264
ENSG00000198498	TMA16	-1.41849	4.18386	131.353	2.07219e-30	1.06319e-29	19.6561	22.3952	8.43232	7.41054
ENSG00000141956	PRDM15	-1.41525	4.00321	165.899	5.81981e-38	3.53667e-37	20.6679	20.5396	8.1768	7.33996
ENSG00000279662		-1.41519	-0.0589551	11.9163	0.000556456	0.000916573	1.58984	1.34371	0.425875	0.635189
ENSG00000166582	CENPV	-1.41422	1.49825	39.1746	3.87558e-10	9.77385e-10	4.62497	5.05491	1.95902	1.69384
ENSG00000171792	RHNO1	-1.41333	5.43709	386.042	6.01846e-86	7.31822e-85	59.7633	55.6679	19.4199	23.502
ENSG00000085231	AK6	-1.41156	4.52826	205.127	1.58906e-46	1.14388e-45	26.4491	28.9217	11.669	9.38668
ENSG00000257167	TMPO-AS1	-1.40611	2.23803	39.4166	3.42367e-10	8.65947e-10	4.62497	5.18288	1.95902	1.76441
ENSG00000250251	PKD1P6	-1.40419	3.97076	128.769	7.61784e-30	3.84905e-29	17.705	21.1794	7.41022	7.33996
ENSG00000116670	MAD2L2	-1.40109	5.37297	454.323	8.26643e-101	1.16233e-99	56.0056	58.4194	21.9751	21.4553
ENSG00000230551		-1.39993	5.51011	419.416	3.2709e-93	4.2916e-92	55.7165	53.8763	22.1455	19.5497
ENSG00000152332	UHMK1	-1.39874	7.86148	1326.22	2.2696e-290	8.51921e-289	240.282	233.293	83.9825	94.7843
ENSG00000160949	TONSL	-1.39866	4.50289	191.31	1.64596e-43	1.11656e-42	33.8924	30.5854	12.3504	12.0686
ENSG00000148153	INIP	-1.39622	5.3634	402.399	1.65488e-89	2.07662e-88	50.6579	51.3169	19.3347	19.4086
ENSG00000250899		-1.39599	1.88857	37.9162	7.3851e-10	1.836e-09	4.84177	4.73497	1.53315	2.04672
ENSG00000182628	SKA2	-1.39587	5.77655	291.833	1.9822e-65	1.91706e-64	62.654	53.3644	21.2086	22.5845
ENSG00000134198	TSPAN2	-1.39218	2.64464	79.797	4.14913e-19	1.5365e-18	10.3339	9.98184	3.91805	3.81113
ENSG00000267216		-1.39066	0.906275	17.7964	2.45848e-05	4.57827e-05	2.60155	2.87938	1.3628	0.776342
ENSG00000162408	NOL9	-1.38935	6.16587	740.179	5.48034e-163	1.18284e-161	95.896	93.4198	37.9029	34.5825
ENSG00000156802	ATAD2	-1.38793	6.77202	1135.18	7.45089e-249	2.37658e-247	151.179	145.185	55.7044	57.2376
ENSG00000213853	EMP2	-1.38499	6.98103	1053.67	3.8855e-231	1.16206e-229	151.323	158.686	62.6888	56.673
ENSG00000213390	ARHGAP19	-1.38462	4.16782	157.24	4.53741e-36	2.64087e-35	20.3788	20.0277	7.75092	7.69285
ENSG00000143476	DTL	-1.38353	5.3888	440.976	6.63848e-98	9.04929e-97	54.6325	58.4194	22.0603	21.4553
ENSG00000198919	DZIP3	-1.38346	4.22609	131.741	1.70471e-30	8.76029e-30	18.5722	17.3402	6.21777	7.41054
ENSG00000279041		-1.38321	0.386668	8.82133	0.0029773	0.00456554	1.22851	1.59965	0.425875	0.635189
ENSG00000076770	MBNL3	-1.38249	1.79286	12.032	0.000522947	0.000863687	1.73437	1.34371	0.425875	0.705766
ENSG00000146263	MMS22L	-1.38205	5.17659	293.99	6.71634e-66	6.54452e-65	39.0232	40.7592	16.7795	14.1153
ENSG00000100416	TRMU	-1.38128	5.24213	412.808	8.97293e-92	1.15506e-90	52.32	53.9403	20.8679	20.0437
ENSG00000108352	RAPGEFL1	-1.38083	1.28749	24.4263	7.72086e-07	1.60156e-06	2.96287	3.26329	0.766575	1.55268
ENSG00000101935	AMMECR1	-1.378	4.83319	190.301	2.7325e-43	1.84493e-42	24.6424	24.5707	10.6469	8.46919
ENSG00000174371	EXO1	-1.37583	4.1344	178.867	8.56603e-41	5.48073e-40	22.7635	24.0588	9.36925	8.75149
ENSG00000198522	GPN1	-1.37559	4.77748	279.648	8.95791e-63	8.28607e-62	35.3377	37.048	12.3504	15.3151
ENSG00000151967	SCHIP1	-1.37405	2.37908	40.5658	1.90105e-10	4.8798e-10	5.85348	5.05491	2.89595	1.41153
ENSG00000270894		-1.37321	-0.086699	7.217	0.00722165	0.0105744	1.01171	0.83182	0.17035	0.494036
ENSG00000182963	GJC1	-1.37227	6.73682	965.914	4.6083e-212	1.29452e-210	125.597	125.925	48.0387	49.0507
ENSG00000121236	TRIM6	-1.37202	2.73062	53.2565	2.9271e-13	8.59352e-13	7.44332	6.4626	2.7256	2.61133
ENSG00000279608		-1.37191	2.45801	37.0674	1.14118e-09	2.80583e-09	9.17768	6.97449	3.32182	2.89364
ENSG00000116455	WDR77	-1.37039	5.0134	356.599	1.54927e-79	1.76456e-78	45.0935	47.7337	17.6312	18.2793
ENSG00000106588	PSMA2	-1.36881	3.41785	67.2484	2.39362e-16	7.97463e-16	9.53901	11.0696	3.15147	4.72863
ENSG00000130713	EXOSC2	-1.36852	5.09631	366.922	8.75662e-82	1.02069e-80	47.9841	47.9256	17.546	19.4086
ENSG00000106355	LSM5	-1.36717	4.89609	209.971	1.3941e-47	1.02519e-46	32.8807	30.7773	11.5838	12.9155
ENSG00000110330	BIRC2	-1.36453	7.64261	2029.06	0	0	264.491	269.062	104.595	102.901
ENSG00000183496	MEX3B	-1.36362	3.68516	136.578	1.4911e-31	7.88475e-31	19.078	21.3714	8.5175	7.33996
ENSG00000103995	CEP152	-1.36261	4.91149	295.142	3.76813e-66	3.67726e-65	39.1678	38.5197	15.3315	14.8917
ENSG00000156869	FRRS1	-1.36191	1.2098	12.5732	0.00039132	0.000654559	1.95116	1.47168	0.766575	0.564612
ENSG00000166896	ATP23	-1.36188	1.71464	21.7395	3.123e-06	6.21911e-06	2.52928	3.19931	0.6814	1.48211
ENSG00000168000	BSCL2	-1.35822	1.49358	30.2027	3.89177e-08	8.71493e-08	3.90232	4.03113	1.19245	1.83499
ENSG00000279030		-1.35786	1.33009	20.4588	6.09289e-06	1.18509e-05	2.60155	2.7514	1.0221	1.05865
ENSG00000164300	SERINC5	-1.35772	5.49844	452.569	1.9912e-100	2.78467e-99	60.5583	59.2512	22.3158	24.2078
ENSG00000175216	CKAP5	-1.35711	8.7023	4073.92	0	0	544.085	536.844	213.534	208.624
ENSG00000188229	TUBB4B	-1.35691	8.74437	4124.55	0	0	541.628	552.008	212.682	214.412
ENSG00000281398	SNHG4	-1.3565	1.33533	13.6131	0.000224617	0.000384659	3.83006	1.72763	1.44797	0.705766
ENSG00000143799	PARP1	-1.35104	6.12793	644.949	2.80357e-142	5.28476e-141	85.4898	86.3813	33.3886	33.9473
ENSG00000151849	CENPJ	-1.35088	5.33165	406.343	2.29222e-90	2.91308e-89	55.3552	53.1085	20.6975	21.667
ENSG00000281195		-1.35074	1.80801	23.5159	1.23886e-06	2.53488e-06	3.39647	2.94336	1.0221	1.41153
ENSG00000080603	SRCAP	-1.34955	2.71864	53.0867	3.19144e-13	9.35896e-13	6.93746	8.70212	2.7256	3.38767
ENSG00000234545	FAM133B	-1.34919	2.62767	44.7686	2.21755e-11	5.96537e-11	5.49216	6.84652	2.55525	2.32903
ENSG00000184840	TMED9	-1.34826	6.62362	927.953	8.2296e-204	2.22028e-202	126.753	121.83	47.4425	49.8271
ENSG00000196678	ERI2	-1.34697	4.57772	167.005	3.33609e-38	2.03305e-37	28.1112	25.5945	10.3913	10.6571
ENSG00000106804	C5	-1.34565	3.1649	49.8412	1.66704e-12	4.72388e-12	11.3456	8.25421	2.89595	4.58748
ENSG00000104643	MTMR9	-1.34461	5.41933	331.341	4.90708e-74	5.23449e-73	47.5505	44.4064	16.4388	19.4086
ENSG00000093009	CDC45	-1.34422	3.68416	133.69	6.38821e-31	3.31972e-30	17.8495	18.0441	7.66575	6.56362
ENSG00000173546	CSPG4	-1.34395	7.90745	2620.43	0	0	352.582	354.419	138.58	139.953
ENSG00000119280	C1orf198	-1.34281	6.31721	439.621	1.30886e-97	1.77484e-96	80.7203	77.4232	29.8964	32.2535
ENSG00000253368	TRNP1	-1.33935	8.22151	3522.02	0	0	471.458	481.816	186.448	190.274
ENSG00000102172	SMS	-1.33927	7.07476	1510.95	0	0	207.329	202.196	79.3831	82.0805
ENSG00000181472	ZBTB2	-1.33878	5.20648	390.218	7.4185e-87	9.0803e-86	52.5368	52.9165	19.4199	22.0199
ENSG00000137563	GGH	-1.33769	5.44283	498.817	1.71945e-110	2.64138e-109	66.5563	68.2732	26.5746	26.8191
ENSG00000165501	LRR1	-1.33752	4.41164	205.477	1.33264e-46	9.61432e-46	27.0995	28.4098	10.4765	11.4334
ENSG00000225131	PSME2P2	-1.33442	0.366349	13.1635	0.000285449	0.000484287	1.73437	1.79161	0.425875	0.917495
ENSG00000183963	SMTN	-1.33366	8.18272	2980.54	0	0	406.42	406.184	162.684	159.997
ENSG00000261556	SMG1P7	-1.33199	2.23241	35.128	3.08735e-09	7.39571e-09	5.78122	5.50281	1.53315	2.82306
ENSG00000143013	LMO4	-1.32972	6.57818	730.583	6.68963e-161	1.42719e-159	130.945	137.954	53.5751	53.497
ENSG00000168952	STXBP6	-1.32956	3.77563	81.1647	2.07663e-19	7.76564e-19	11.3456	10.8137	3.83287	4.86978
ENSG00000130826	DKC1	-1.32924	5.86465	629.607	6.08502e-139	1.12573e-137	85.562	86.4453	35.6883	33.0298
ENSG00000073711	PPP2R3A	-1.32833	6.63536	870.469	2.57969e-191	6.4617e-190	118.515	119.654	47.6128	47.2863
ENSG00000168077	SCARA3	-1.32625	7.33846	1282.11	8.72336e-281	3.16435e-279	175.026	178.329	69.5028	71.3529
ENSG00000110660	SLC35F2	-1.32598	5.62008	469.253	4.65872e-104	6.81699e-103	64.2438	64.434	25.2118	26.0428
ENSG00000180198	RCC1	-1.32594	5.97465	643.257	6.54009e-142	1.22923e-140	86.9351	89.3247	34.581	35.7117
ENSG00000160229	ZNF66	-1.3255	0.994982	13.7709	0.000206511	0.000354731	1.95116	2.49546	0.766575	0.988072
ENSG00000070950	RAD18	-1.32337	5.1246	276.118	5.2659e-62	4.81592e-61	36.9275	38.9036	15.8425	14.6093
ENSG00000274737		-1.32246	0.512201	11.4875	0.000700641	0.00114417	1.37304	1.72763	0.766575	0.494036
ENSG00000148950	IMMP1L	-1.32226	1.89922	32.4616	1.21572e-08	2.80884e-08	4.33591	4.54302	1.7035	1.83499
ENSG00000173926	MARCH3	-1.31909	3.20836	63.7142	1.43842e-15	4.64874e-15	11.8515	9.53394	4.68462	3.88171
ENSG00000100629	CEP128	-1.31584	4.88452	255.744	1.45321e-57	1.24547e-56	34.4705	37.2399	15.8425	13.2684
ENSG00000104381	GDAP1	-1.31523	1.13969	13.3837	0.000253824	0.000432161	1.6621	1.98357	0.6814	0.776342
ENSG00000152527	PLEKHH2	-1.3137	2.13669	36.7726	1.32745e-09	3.25084e-09	4.84177	5.31085	1.87385	2.18787
ENSG00000133731	IMPA1	-1.3137	4.84788	241.534	1.82027e-54	1.50048e-53	33.5311	33.6567	12.9466	13.9742
ENSG00000131153	GINS2	-1.31301	3.87333	137.935	7.52875e-32	4.02051e-31	19.078	19.3238	8.5175	7.05766
ENSG00000075188	NUP37	-1.31249	5.11052	288.426	1.09503e-64	1.04423e-63	50.3689	47.5417	19.3347	19.9732
ENSG00000167136	ENDOG	-1.30953	3.87061	115.754	5.38174e-27	2.50786e-26	20.162	23.8668	8.43232	9.31611
ENSG00000183048	SLC25A10	-1.30916	1.71061	31.6969	1.80208e-08	4.12532e-08	4.48044	4.35106	1.27762	2.18787
ENSG00000176014	TUBB6	-1.30909	9.40151	6056.29	0	0	844.347	850.248	346.151	338.626
ENSG00000154040	CABYR	-1.30901	3.22256	73.2586	1.13729e-17	3.98374e-17	12.1406	10.3658	4.34392	4.65805
ENSG00000138376	BARD1	-1.30881	4.90141	194.177	3.89602e-44	2.68655e-43	30.7127	32.6969	13.3725	12.3509
ENSG00000147889	CDKN2A	-1.30869	3.04057	74.7246	5.41185e-18	1.91904e-17	10.623	10.3018	4.59945	3.88171
ENSG00000148835	TAF5	-1.3086	3.50523	102.642	4.01626e-24	1.71936e-23	13.8749	14.7808	5.96225	5.64612
ENSG00000134802	SLC43A3	-1.30797	3.52026	84.1486	4.58946e-20	1.74856e-19	11.4179	12.0934	5.1105	4.44632
ENSG00000130204	TOMM40	-1.3078	5.70924	494.431	1.54739e-109	2.35473e-108	82.5992	77.3592	33.7293	30.9831
ENSG00000111602	TIMELESS	-1.30649	5.19652	233.117	1.24626e-52	9.93786e-52	33.1697	33.4648	13.5428	13.4095
ENSG00000128283	CDC42EP1	-1.30537	6.24889	572.119	1.9426e-126	3.34086e-125	95.2456	88.9407	39.0101	35.6412
ENSG00000166508	MCM7	-1.30522	6.84886	951.177	7.36135e-209	2.04132e-207	157.683	154.399	61.1556	64.7893
ENSG00000160957	RECQL4	-1.30316	4.59691	223.202	1.81116e-50	1.39444e-49	31.6522	31.2252	12.6911	12.7744
ENSG00000115355	CCDC88A	-1.30263	7.54561	1494.95	0	0	210.147	211.858	84.5788	86.3857
ENSG00000244165	P2RY11	-1.30123	0.465203	11.7032	0.000623937	0.00102239	1.37304	1.8556	0.51105	0.776342
ENSG00000061936	SFSWAP	-1.29972	5.97192	590.607	1.84858e-130	3.28383e-129	84.9839	82.2862	32.622	35.006
ENSG00000007968	E2F2	-1.29799	2.27936	41.7719	1.02566e-10	2.67358e-10	6.07028	5.75875	2.7256	2.1173
ENSG00000120699	EXOSC8	-1.29675	5.05606	301.471	1.57542e-67	1.56215e-66	43.3591	42.2948	16.8646	17.8559
ENSG00000161912	ADCY10P1	-1.29598	1.27665	19.1433	1.21262e-05	2.30627e-05	4.19138	2.94336	1.78867	1.12922
ENSG00000123136	DDX39A	-1.29496	6.32319	619.33	1.04597e-136	1.91588e-135	103.267	105.577	40.884	44.0398
ENSG00000152495	CAMK4	-1.29397	2.54873	38.0841	6.7759e-10	1.68746e-09	4.9863	5.75875	1.95902	2.3996
ENSG00000159335	PTMS	-1.29344	7.17791	1522.05	0	0	216.145	218.513	89.7744	87.7972
ENSG00000243173	RN7SL861P	-1.29223	-0.415646	4.90141	0.0268347	0.0366108	0.794918	0.575875	0.3407	0.21173
ENSG00000165209	STRBP	-1.28994	3.12313	55.6229	8.77968e-14	2.63492e-13	7.73238	8.12624	3.32182	3.17595
ENSG00000198155	ZNF876P	-1.28943	1.18101	10.0485	0.00152472	0.00241058	1.6621	1.53567	0.425875	0.846919
ENSG00000161647	MPP3	-1.28817	4.265	161.872	4.41127e-37	2.63861e-36	22.7635	23.6109	10.221	8.89265
ENSG00000123505	AMD1	-1.28716	7.25894	1135.64	5.93576e-249	1.89798e-247	181.747	184.344	78.4462	72.1292
ENSG00000213551	DNAJC9	-1.28559	5.41593	384.103	1.59086e-85	1.92539e-84	55.7165	54.8361	22.9972	22.3728
ENSG00000259768		-1.28557	2.22961	44.0351	3.22535e-11	8.61201e-11	6.43161	6.20666	2.3849	2.75249
ENSG00000143033	MTF2	-1.28372	4.66971	217.231	3.6347e-49	2.74297e-48	32.7361	30.0735	13.7983	12.0686
ENSG00000198039	ZNF273	-1.28134	2.35608	36.549	1.48874e-09	3.6369e-09	5.27536	5.24686	1.87385	2.3996
ENSG00000270108		-1.28	1.38667	15.8075	7.01246e-05	0.000125725	2.38475	2.17553	1.27762	0.635189
ENSG00000112081	SRSF3	-1.27976	7.87242	1745.96	0	0	252.784	253.961	105.873	103.112
ENSG00000124795	DEK	-1.27901	7.89431	1752.43	0	0	257.698	252.809	103.573	106.359
ENSG00000198331	HYLS1	-1.2782	4.1671	120.256	5.55939e-28	2.66546e-27	21.1014	19.8357	8.94337	7.97515
ENSG00000125898	FAM110A	-1.27724	2.77177	36.4059	1.60214e-09	3.9073e-09	6.50387	5.18288	2.3849	2.3996
ENSG00000132763	MMACHC	-1.27706	3.73655	130.022	4.05309e-30	2.06157e-29	17.2714	20.2836	7.23987	8.25746
ENSG00000079462	PAFAH1B3	-1.27531	3.2422	88.6189	4.78697e-21	1.87625e-20	14.7421	13.2451	6.4733	5.15209
ENSG00000205250	E2F4	-1.27454	5.94002	631.401	2.47842e-139	4.59164e-138	90.4761	93.4198	36.3697	39.4523
ENSG00000158062	UBXN11	-1.27419	2.12766	36.6942	1.38188e-09	3.38095e-09	5.2031	5.43882	1.95902	2.3996
ENSG00000222032		-1.27191	0.627679	18.7141	1.51856e-05	2.86922e-05	2.81834	2.62343	1.27762	0.988072
ENSG00000201512	SNORA71C	-1.2714	0.406706	9.48431	0.00207237	0.00323028	1.30077	2.04756	0.766575	0.635189
ENSG00000214189	ZNF788	-1.27137	4.68258	178.106	1.25621e-40	8.01373e-40	32.2303	33.9127	14.0539	13.4095
ENSG00000272269		-1.27092	0.386674	8.506	0.00353977	0.00538218	1.22851	1.21574	0.51105	0.494036
ENSG00000276334		-1.27036	1.68213	20.5538	5.79798e-06	1.12976e-05	3.03514	2.94336	1.10727	1.34095
ENSG00000145375	SPATA5	-1.26954	5.8065	442.996	2.41229e-98	3.30224e-97	66.2672	63.8582	26.8301	27.0308
ENSG00000117525	F3	-1.26937	6.23535	792.085	2.83731e-174	6.51474e-173	122.779	126.117	53.8306	49.8271
ENSG00000120162	MOB3B	-1.26933	0.773691	26.2458	3.00604e-07	6.39426e-07	4.26365	3.45525	1.7035	1.48211
ENSG00000115844	DLX2	-1.26859	3.22394	108.419	2.17588e-25	9.68306e-25	16.1874	15.6766	6.21777	6.9165
ENSG00000158246	FAM46B	-1.2684	1.07855	8.47167	0.00360721	0.00548086	1.51757	0.959792	0.425875	0.564612
ENSG00000144283	PKP4	-1.26783	6.27659	565.805	4.59088e-125	7.86401e-124	80.5757	85.4215	35.6883	33.5944
ENSG00000234329		-1.26765	0.702534	12.8672	0.00033439	0.000563407	1.51757	2.17553	0.85175	0.705766
ENSG00000100479	POLE2	-1.26663	3.28206	62.0585	3.33409e-15	1.06451e-14	11.0566	12.6693	4.68462	5.15209
ENSG00000010244	ZNF207	-1.26636	7.63466	1609.07	0	0	238.981	236.813	99.9103	98.0308
ENSG00000133026	MYH10	-1.26577	7.26158	1329.63	4.10941e-291	1.547e-289	199.958	193.11	80.6607	82.4334
ENSG00000119139	TJP2	-1.26492	6.86376	1484.3	0	0	217.012	221.264	91.3076	91.1849
ENSG00000139505	MTMR6	-1.26194	7.08021	897.574	3.30526e-197	8.61229e-196	161.585	156.702	66.2661	66.342
ENSG00000155561	NUP205	-1.26111	7.157	1244.62	1.22762e-272	4.28508e-271	180.663	188.247	76.913	77.2108
ENSG00000113569	NUP155	-1.25999	6.73181	909.241	9.6127e-200	2.5405e-198	137.954	133.859	55.6193	57.5905
ENSG00000206053	JPT2	-1.25973	6.4577	823.099	5.1281e-181	1.223e-179	120.755	123.493	51.0198	51.0974
ENSG00000186298	PPP1CC	-1.25759	7.26692	1063.22	3.26567e-233	9.85789e-232	157.177	159.581	65.6699	66.7654
ENSG00000136950	ARPC5L	-1.25739	5.57572	348.937	7.21968e-78	8.0599e-77	66.7731	66.9935	29.215	26.9602
ENSG00000144891	AGTR1	-1.25721	1.39171	14.0114	0.00018171	0.000313752	1.95116	2.3035	1.19245	0.635189
ENSG00000073331	ALPK1	-1.25717	4.58982	172.996	1.6404e-39	1.02773e-38	26.0155	25.5305	11.0727	10.5159
ENSG00000163918	RFC4	-1.25645	4.26638	171.459	3.55299e-39	2.21741e-38	25.7264	25.4025	11.8393	9.73957
ENSG00000101898	MCTS2P	-1.25633	0.804225	14.351	0.000151701	0.000264298	2.02343	2.23952	0.85175	0.917495
ENSG00000129646	QRICH2	-1.25577	3.24497	86.3272	1.52496e-20	5.88619e-20	13.08	13.949	4.59945	6.56362
ENSG00000137310	TCF19	-1.25508	5.82502	405.696	3.16934e-90	4.02381e-89	61.4977	65.3938	27.8522	25.6193
ENSG00000092820	EZR	-1.25446	7.78276	2164.42	0	0	329.746	319.547	137.387	134.66
ENSG00000111581	NUP107	-1.25441	6.16424	615.315	7.81146e-136	1.42276e-134	97.6303	93.6117	40.7136	39.4523
ENSG00000136527	TRA2B	-1.25362	7.57994	1519.88	0	0	232.116	225.167	96.0774	95.5607
ENSG00000119737	GPR75	-1.25311	0.927239	16.2237	5.62847e-05	0.000101644	2.60155	2.23952	1.0221	0.988072
ENSG00000135045	C9orf40	-1.25253	4.04457	118.062	1.68012e-27	7.94654e-27	18.7167	16.7644	7.1547	7.62227
ENSG00000272767	JMJD1C-AS1	-1.25118	0.610505	10.3821	0.00127243	0.0020303	2.02343	1.53567	1.0221	0.494036
ENSG00000115363	EVA1A	-1.24961	6.0645	544.229	2.26705e-120	3.71624e-119	83.4663	83.5659	33.5589	36.4175
ENSG00000148459	PDSS1	-1.24598	2.86885	48.6709	3.02724e-12	8.48178e-12	10.912	8.63813	4.00322	4.16402
ENSG00000149554	CHEK1	-1.24586	5.23869	280.085	7.19627e-63	6.66607e-62	42.8533	41.783	17.8867	17.7853
ENSG00000106785	TRIM14	-1.24421	3.92025	156.516	6.52925e-36	3.78486e-35	23.7753	23.6109	9.70995	10.2336
ENSG00000129474	AJUBA	-1.24392	5.19755	318.923	2.48622e-71	2.57161e-70	48.4177	48.1816	20.6975	20.1143
ENSG00000164338	UTP15	-1.24346	5.06121	288.486	1.06259e-64	1.01404e-63	43.5037	43.8945	20.1013	17.0795
ENSG00000151503	NCAPD3	-1.24127	6.12791	614.453	1.20296e-135	2.18489e-134	100.087	90.9883	41.3099	39.3817
ENSG00000151287	TEX30	-1.24054	4.12008	136.334	1.68663e-31	8.91138e-31	21.1014	20.4116	9.36925	8.25746
ENSG00000112033	PPARD	-1.23938	5.44799	411.481	1.74459e-91	2.23909e-90	63.3766	63.2823	27.5967	26.1839
ENSG00000176894	PXMP2	-1.23827	2.30361	47.9673	4.33392e-12	1.20309e-11	7.00973	7.55037	3.23665	2.96422
ENSG00000182841	RRP7BP	-1.23695	2.05968	35.9268	2.04869e-09	4.96547e-09	4.9863	5.88673	2.21455	2.3996
ENSG00000158023	WDR66	-1.23351	2.42647	41.3618	1.26505e-10	3.27911e-10	7.29879	6.71855	2.98112	2.96422
ENSG00000280383		-1.23338	2.42402	34.3743	4.54698e-09	1.07766e-08	6.07028	5.75875	2.47007	2.54076
ENSG00000103966	EHD4	-1.23334	6.51756	581.237	2.0181e-128	3.50797e-127	97.7026	99.9464	37.3918	46.0159
ENSG00000140416	TPM1	-1.23244	10.5504	16052.7	0	0	2477.47	2493.92	1065.03	1052.37
ENSG00000104177	MYEF2	-1.23227	2.73854	73.3676	1.07618e-17	3.77377e-17	11.4902	11.0696	5.36602	4.30517
ENSG00000164949	GEM	-1.2309	5.55926	486.774	7.17425e-108	1.08663e-106	75.8785	74.096	32.111	31.7595
ENSG00000137770	CTDSPL2	-1.23083	5.52567	326	7.14419e-73	7.52173e-72	53.8376	51.5728	22.9972	21.9493
ENSG00000162994	CLHC1	-1.23044	2.21263	43.7274	3.77447e-11	1.00389e-10	7.08199	6.39861	2.64042	3.03479
ENSG00000148019	CEP78	-1.22963	5.60665	370.543	1.42552e-82	1.67367e-81	56.1501	57.9714	24.7859	23.996
ENSG00000197415	VEPH1	-1.22929	6.10875	504.019	1.26911e-111	1.96355e-110	78.3355	79.6628	33.6441	33.7356
ENSG00000007372	PAX6	-1.22406	0.678007	18.2398	1.94761e-05	3.65001e-05	2.96287	2.68742	1.19245	1.1998
ENSG00000214756	METTL12	-1.22401	1.9133	28.8524	7.81097e-08	1.71823e-07	6.07028	4.99092	2.3849	2.32903
ENSG00000175322	ZNF519	-1.22359	2.06915	24.5885	7.09742e-07	1.47531e-06	4.19138	3.45525	1.7035	1.55268
ENSG00000176170	SPHK1	-1.22294	7.08288	1387.07	1.35507e-303	5.31763e-302	218.386	214.546	91.3076	93.7962
ENSG00000176788	BASP1	-1.22166	6.81737	951.648	5.81339e-209	1.619e-207	150.312	149.216	61.9222	66.0597
ENSG00000165244	ZNF367	-1.22147	4.85111	201.243	1.1184e-45	7.9491e-45	32.0135	30.7773	13.8835	13.0567
ENSG00000145220	LYAR	-1.22129	4.85336	245.868	2.06675e-55	1.72229e-54	39.0232	38.8396	17.9719	15.5974
ENSG00000110987	BCL7A	-1.22089	4.43866	179.019	7.9364e-41	5.08542e-40	29.701	28.5378	13.7983	11.3628
ENSG00000025770	NCAPH2	-1.22062	5.54638	393.425	1.48686e-87	1.83205e-86	61.0641	61.6187	26.4894	26.1839
ENSG00000107929	LARP4B	-1.22055	6.63535	727.262	3.52797e-160	7.45305e-159	118.949	120.55	50.0829	52.509
ENSG00000164342	TLR3	-1.22045	0.601841	6.53933	0.0105515	0.0151538	0.939448	1.21574	0.17035	0.705766
ENSG00000237438	CECR7	-1.22017	1.68213	12.8355	0.000340104	0.000572439	2.16796	2.68742	1.10727	0.988072
ENSG00000035664	DAPK2	-1.21973	2.72265	45.1061	1.86642e-11	5.04386e-11	7.08199	6.97449	2.98112	3.03479
ENSG00000047579	DTNBP1	-1.21583	2.04057	31.0542	2.50924e-08	5.68984e-08	4.84177	4.86295	1.7035	2.3996
ENSG00000206190	ATP10A	-1.2158	6.64584	906.953	3.02175e-199	7.95359e-198	145.036	144.929	60.3891	64.0835
ENSG00000201772	SNORA5C	-1.21534	-0.00501468	8.78185	0.00304243	0.0046621	1.51757	1.21574	0.51105	0.635189
ENSG00000168255	POLR2J3	-1.21511	1.2098	13.3304	0.000261139	0.000444149	2.09569	2.04756	0.85175	0.917495
ENSG00000175455	CCDC14	-1.21453	6.13624	411.897	1.41632e-91	1.81958e-90	77.4683	70.8327	29.5557	33.8062
ENSG00000166803	PCLAF	-1.21421	3.04218	31.1136	2.43356e-08	5.52403e-08	4.69724	5.50281	2.64042	1.83499
ENSG00000280355		-1.21407	0.856154	15.0198	0.000106391	0.000187937	2.16796	2.49546	1.10727	0.917495
ENSG00000070814	TCOF1	-1.21407	6.09819	577.25	1.48713e-127	2.57809e-126	91.7768	89.9645	39.436	38.8877
ENSG00000196912	ANKRD36B	-1.21273	2.56665	40.0927	2.42191e-10	6.17395e-10	6.93746	6.0147	2.7256	2.82306
ENSG00000124207	CSE1L	-1.21272	7.86416	1790.23	0	0	282.196	283.139	122.908	121.18
ENSG00000274654		-1.21241	2.18099	43.345	4.58912e-11	1.21532e-10	7.58785	6.14267	3.23665	2.68191
ENSG00000168496	FEN1	-1.2105	5.37518	308.988	3.62737e-69	3.64992e-68	52.9704	54.6442	21.8048	24.4901
ENSG00000244462	RBM12	-1.21047	6.40577	731.748	3.73265e-161	7.98972e-160	117.576	114.023	48.5497	51.168
ENSG00000158164	TMSB15A	-1.21034	-0.563746	5.24022	0.0220705	0.0304509	0.650387	0.959792	0.255525	0.423459
ENSG00000162607	USP1	-1.21029	6.32012	544.039	2.49353e-120	4.08233e-119	83.9722	87.789	38.5843	35.994
ENSG00000180914	OXTR	-1.21016	7.69805	1012.64	3.21882e-222	9.32521e-221	161.151	160.477	72.1432	67.2595
ENSG00000185347	TEDC1	-1.21004	3.90449	125.525	3.90696e-29	1.94149e-28	20.2343	19.5158	9.45442	7.834
ENSG00000149571	KIRREL3	-1.20994	4.97534	273.901	1.60222e-61	1.45503e-60	43.0701	43.7025	17.9719	19.4086
ENSG00000204172	AGAP9	-1.20921	1.46997	31.2101	2.31559e-08	5.26641e-08	4.62497	5.18288	2.29972	1.97614
ENSG00000262814	MRPL12	-1.20814	2.36891	29.4615	5.70374e-08	1.26457e-07	4.62497	4.67099	2.12937	1.90557
ENSG00000121068	TBX2	-1.20624	3.47236	47.6149	5.18714e-12	1.43502e-11	8.74409	6.9105	3.7477	3.03479
ENSG00000231307	RPS3P2	-1.20605	0.282081	9.66517	0.00187795	0.00294174	1.8789	1.53567	0.3407	1.05865
ENSG00000101928	MOSPD1	-1.20598	4.10099	125.007	5.07272e-29	2.51211e-28	19.0058	20.6035	8.43232	8.75149
ENSG00000064666	CNN2	-1.20546	7.90333	1970.31	0	0	312.114	315.9	138.324	134.519
ENSG00000170037	CNTROB	-1.2054	6.30701	597.979	4.60609e-132	8.26162e-131	94.5952	95.5953	39.9471	42.3459
ENSG00000088305	DNMT3B	-1.20445	2.84884	49.9221	1.59976e-12	4.5362e-12	8.16597	7.74232	3.49217	3.38767
ENSG00000006607	FARP2	-1.20399	6.25576	563.539	1.42814e-124	2.43028e-123	98.642	105.897	46.25	42.9811
ENSG00000124614	RPS10	-1.20387	2.42155	49.7818	1.71828e-12	4.86694e-12	7.51558	8.25421	2.89595	3.88171
ENSG00000154096	THY1	-1.20378	9.4674	6329.21	0	0	1021.4	998.76	438.311	437.998
ENSG00000078687	TNRC6C	-1.20132	4.4824	150.017	1.71918e-34	9.69659e-34	25.076	23.035	10.8172	10.0924
ENSG00000248008	NRAV	-1.20081	3.0801	55.5118	9.2901e-14	2.7823e-13	13.0077	13.0532	5.1105	6.21074
ENSG00000112941	PAPD7	-1.20028	5.68951	258.539	3.57196e-58	3.10033e-57	62.0758	62.7064	30.1519	24.5606
ENSG00000147274	RBMX	-1.20008	7.51044	1465.23	0	0	239.415	231.822	101.529	103.183
ENSG00000100908	EMC9	-1.20006	3.33662	82.0679	1.31491e-19	4.95146e-19	13.5859	12.7332	5.87707	5.57555
ENSG00000171262	FAM98B	-1.19972	3.03898	32.0854	1.47543e-08	3.39436e-08	7.37105	6.9105	3.83287	2.47018
ENSG00000279861		-1.19917	0.37655	8.91285	0.00283171	0.0043557	1.6621	1.72763	0.85175	0.635189
ENSG00000165732	DDX21	-1.19893	8.03041	2064.89	0	0	334.082	330.36	144.286	144.894
ENSG00000125835	SNRPB	-1.19867	6.65781	878.724	4.13962e-193	1.04499e-191	139.327	142.689	60.1335	62.6014
ENSG00000176225	RTTN	-1.19819	5.49556	333.839	1.40187e-74	1.50658e-73	54.488	52.8526	22.9972	23.6431
ENSG00000187123	LYPD6	-1.1978	1.78904	7.93939	0.00483703	0.00722735	1.30077	1.21574	0.255525	0.776342
ENSG00000106617	PRKAG2	-1.19707	4.4994	176.2	3.27516e-40	2.07807e-39	29.4119	27.3861	11.7541	12.8449
ENSG00000132603	NIP7	-1.19664	5.44861	342.663	1.67846e-76	1.85462e-75	55.9333	54.4522	24.36	23.7843
ENSG00000188878	FBF1	-1.1965	2.23241	41.4229	1.2261e-10	3.18131e-10	6.6484	6.65456	2.55525	3.17595
ENSG00000101639	CEP192	-1.19635	6.689	772.288	5.71904e-170	1.27913e-168	138.316	137.314	61.0705	59.3549
ENSG00000137404	NRM	-1.19508	3.46877	87.2467	9.57927e-21	3.71412e-20	14.0917	14.013	5.70672	6.49304
ENSG00000152944	MED21	-1.19419	4.74245	193.232	6.26353e-44	4.29395e-43	31.2908	31.0973	12.6059	14.4682
ENSG00000243107		-1.19352	0.238029	5.47601	0.0192792	0.0267882	1.08398	0.895806	0.425875	0.423459
ENSG00000183207	RUVBL2	-1.19136	6.71928	931.59	1.33243e-204	3.6023e-203	148.071	155.294	65.4144	67.4712
ENSG00000089006	SNX5	-1.1911	6.72261	798.245	1.29886e-175	3.02523e-174	130.15	128.932	58.8559	54.9086
ENSG00000119698	PPP4R4	-1.18941	0.260221	9.63128	0.00191291	0.00299217	1.8789	1.66364	0.425875	1.05865
ENSG00000188807	TMEM201	-1.18751	3.88409	127.411	1.5102e-29	7.58026e-29	20.3065	21.1154	8.26197	9.81014
ENSG00000136802	LRRC8A	-1.18683	6.34866	634.707	4.7321e-140	8.8047e-139	104.929	103.274	44.4613	46.7217
ENSG00000133393	FOPNL	-1.18644	5.9612	433.468	2.85781e-96	3.83509e-95	75.3726	74.096	32.3665	33.171
ENSG00000169499	PLEKHA2	-1.18611	5.48109	395.109	6.39166e-88	7.8981e-87	68.5797	72.0484	29.3854	32.2535
ENSG00000101574	METTL4	-1.18393	4.28206	132.994	9.06895e-31	4.69584e-30	21.3182	22.1392	9.70995	9.45726
ENSG00000196739	COL27A1	-1.18319	4.88718	234.471	6.31344e-53	5.06875e-52	38.4451	38.3917	17.3757	16.5149
ENSG00000279803		-1.18084	0.0847827	8.19059	0.00421083	0.00634811	1.37304	1.27972	0.596225	0.564612
ENSG00000243444	PALM2	-1.18039	1.5122	27.3401	1.70634e-07	3.68592e-07	4.76951	4.22309	2.29972	1.69384
ENSG00000100575	TIMM9	-1.1799	4.15825	140.349	2.23321e-32	1.21004e-31	23.0526	23.099	9.36925	10.8688
ENSG00000116691	MIIP	-1.17948	4.03815	115.142	7.32653e-27	3.40189e-26	21.8241	20.7315	8.94337	9.73957
ENSG00000259254		-1.17836	0.345741	7.10897	0.0076699	0.0112004	1.37304	0.959792	0.425875	0.564612
ENSG00000147437	GNRH1	-1.17727	1.04698	16.5799	4.66424e-05	8.47747e-05	2.60155	2.81539	1.27762	1.12922
ENSG00000275764		-1.17716	1.53059	12.8811	0.000331917	0.000559459	2.38475	1.8556	0.6814	1.12922
ENSG00000179388	EGR3	-1.17489	2.00158	26.0953	3.24976e-07	6.90021e-07	4.33591	4.41504	2.12937	1.76441
ENSG00000105894	PTN	-1.17188	2.77561	59.6436	1.13691e-14	3.54515e-14	11.8515	11.3255	5.53637	4.79921
ENSG00000146426	TIAM2	-1.1711	4.5271	207.826	4.09449e-47	2.98053e-46	35.6268	33.7207	14.6501	15.9503
ENSG00000173207	CKS1B	-1.17079	2.9564	40.8986	1.60335e-10	4.13203e-10	8.59956	9.59792	3.407	4.58748
ENSG00000240288	GHRLOS	-1.17061	0.45562	11.1417	0.000844098	0.00136944	1.6621	1.98357	1.0221	0.635189
ENSG00000241112	RPL29P14	-1.16941	0.204082	6.40987	0.0113488	0.0162358	1.08398	1.53567	1.0221	0.21173
ENSG00000179456	ZBTB18	-1.16698	4.77461	160.368	9.40214e-37	5.57499e-36	29.8455	36.728	14.8204	14.9622
ENSG00000047634	SCML1	-1.16347	4.27936	124.387	6.9311e-29	3.42065e-28	21.6796	20.2836	10.0506	8.75149
ENSG00000204764	RANBP17	-1.16139	2.63405	58.4551	2.07979e-14	6.40202e-14	9.17768	10.4297	3.91805	4.79921
ENSG00000115875	SRSF7	-1.15992	6.88514	896.353	6.08927e-197	1.57712e-195	151.179	152.095	66.6068	68.9533
ENSG00000104626	ERI1	-1.15949	5.38285	269.249	1.65457e-60	1.48487e-59	46.6833	44.5344	20.7827	20.0437
ENSG00000198554	WDHD1	-1.15912	5.17108	249.969	2.63783e-56	2.21386e-55	43.5037	45.3662	19.8458	19.9732
ENSG00000023608	SNAPC1	-1.15854	4.66607	142.17	8.92626e-33	4.86102e-32	27.6053	30.1375	11.7541	13.9742
ENSG00000113575	PPP2CA	-1.15852	7.25127	1128.01	2.69519e-247	8.53368e-246	192.081	191.702	85.2602	86.4563
ENSG00000111252	SH2B3	-1.15637	7.50064	1095.78	2.72678e-240	8.36774e-239	189.696	183.64	85.3453	82.2217
ENSG00000119969	HELLS	-1.15399	5.11017	195.243	2.28001e-44	1.58402e-43	35.3377	31.4812	14.9056	14.9622
ENSG00000164134	NAA15	-1.15355	6.87013	777.082	5.18625e-171	1.17007e-169	137.882	137.25	58.43	64.6481
ENSG00000223959	AFG3L1P	-1.15334	3.82389	103.043	3.27899e-24	1.40699e-23	20.5233	17.9801	8.60267	8.61034
ENSG00000123416	TUBA1B	-1.15284	9.87011	7690.66	0	0	1316.89	1310.56	594.096	587.973
ENSG00000110801	PSMD9	-1.15269	4.0707	126.768	2.08791e-29	1.04476e-28	23.1249	20.3476	9.5396	9.88072
ENSG00000104442	ARMC1	-1.15189	5.64036	281.556	3.43986e-63	3.20015e-62	53.4763	54.1963	22.9121	25.337
ENSG00000142910	TINAGL1	-1.14757	1.38161	33.4719	7.23015e-09	1.69222e-08	5.56442	5.88673	2.64042	2.54076
ENSG00000141401	IMPA2	-1.14438	2.066	21.6479	3.27566e-06	6.5141e-06	3.17967	4.607	1.95902	1.62326
ENSG00000101974	ATP11C	-1.14335	6.64121	658.586	3.03274e-145	5.827e-144	113.456	114.855	51.105	52.1561
ENSG00000105738	SIPA1L3	-1.14312	6.77549	854.266	8.59343e-188	2.11167e-186	146.915	156.958	66.5217	71
ENSG00000197989	SNHG12	-1.14164	4.27592	160.653	8.14646e-37	4.83708e-36	27.8221	27.898	12.6059	12.6332
ENSG00000130816	DNMT1	-1.14058	7.64401	1385.86	2.48426e-303	9.71937e-302	242.667	239.82	109.365	109.394
ENSG00000149596	JPH2	-1.13775	3.78617	59.0895	1.50659e-14	4.66643e-14	10.1894	10.3658	3.83287	5.36382
ENSG00000164649	CDCA7L	-1.13745	5.28239	221.643	3.96296e-50	3.03851e-49	38.0115	39.2235	18.3126	16.9384
ENSG00000120217	CD274	-1.13649	3.25743	70.806	3.94131e-17	1.35488e-16	16.6933	15.2927	6.38812	7.97515
ENSG00000137193	PIM1	-1.13569	3.70559	53.497	2.58988e-13	7.63115e-13	9.03315	9.59792	4.59945	3.95229
ENSG00000204536	CCHCR1	-1.13455	4.14564	123.993	8.45353e-29	4.1609e-28	22.9803	20.6035	9.96547	9.81014
ENSG00000055044	NOP58	-1.13375	6.1629	581.47	1.79564e-128	3.12548e-127	101.822	102.122	44.9724	47.7098
ENSG00000214425	LRRC37A4P	-1.13369	0.512203	10.3494	0.00129516	0.0020653	2.31249	1.34371	0.85175	0.776342
ENSG00000164823	OSGIN2	-1.1327	5.30753	318.144	3.67385e-71	3.78492e-70	56.0056	55.7319	25.8932	25.1253
ENSG00000006453	BAIAP2L1	-1.13251	3.46876	64.8198	8.20714e-16	2.67782e-15	15.1034	13.1811	6.38812	6.42247
ENSG00000128656	CHN1	-1.13097	6.39195	501.355	4.82204e-111	7.45172e-110	90.2593	87.661	42.5875	38.8877
ENSG00000103326	CAPN15	-1.13015	6.04745	447.343	2.73102e-99	3.76642e-98	84.6948	87.917	35.6883	42.6988
ENSG00000258366	RTEL1	-1.13012	1.40671	19.2598	1.14084e-05	2.17486e-05	3.83006	3.00735	1.53315	1.55268
ENSG00000085276	MECOM	-1.12781	1.46997	29.2716	6.29122e-08	1.39101e-07	5.2031	5.11889	2.64042	2.1173
ENSG00000131470	PSMC3IP	-1.12696	4.04136	108.903	1.70412e-25	7.5993e-25	21.3182	21.8193	10.1358	9.66899
ENSG00000231889	TRAF3IP2-AS1	-1.12636	1.15754	10.1947	0.00140845	0.00223496	1.95116	2.43147	1.0221	0.988072
ENSG00000166348	USP54	-1.12564	4.16856	116.489	3.71452e-27	1.73845e-26	21.3905	20.0277	9.70995	9.24553
ENSG00000159147	DONSON	-1.1249	4.25675	123.347	1.17083e-28	5.73676e-28	21.6796	22.0752	9.36925	10.5865
ENSG00000197056	ZMYM1	-1.12437	4.98794	149.283	2.48739e-34	1.39626e-33	26.2323	26.7462	12.0097	12.2803
ENSG00000157212	PAXIP1	-1.12305	4.101	117.668	2.05027e-27	9.68305e-27	20.8847	20.9875	10.3913	8.96322
ENSG00000105750	ZNF85	-1.12192	3.10638	45.6785	1.39346e-11	3.78389e-11	9.24995	8.12624	3.57735	4.30517
ENSG00000185262	UBALD2	-1.12147	4.2012	115.803	5.2489e-27	2.4486e-26	19.3671	21.7553	9.11372	9.81014
ENSG00000178921	PFAS	-1.11863	5.46452	317.355	5.45722e-71	5.61327e-70	56.945	56.8197	27.8522	24.7724
ENSG00000223865	HLA-DPB1	-1.11676	0.40671	9.95625	0.00160304	0.00252917	1.6621	1.8556	0.766575	0.846919
ENSG00000272977		-1.11662	0.436256	4.84319	0.0277556	0.0377994	0.867183	0.83182	0.425875	0.352883
ENSG00000026652	AGPAT4	-1.11641	4.73302	238.85	7.0047e-54	5.73394e-53	42.8533	42.9987	19.5051	20.0437
ENSG00000071626	DAZAP1	-1.11477	6.96531	901.802	3.98089e-198	1.04357e-196	161.802	163.357	73.506	76.4344
ENSG00000205937	RNPS1	-1.11414	6.61343	726.059	6.44513e-160	1.35714e-158	137.015	131.683	61.4963	62.3897
ENSG00000247240	UBL7-AS1	-1.11392	1.09716	11.7683	0.000602466	0.000988463	2.52928	1.72763	0.766575	1.12922
ENSG00000107438	PDLIM1	-1.11373	5.69002	336.526	3.64209e-75	3.94687e-74	59.5465	61.6826	27.0856	28.8658
ENSG00000106692	FKTN	-1.11373	5.57021	287.541	1.7072e-64	1.62203e-63	51.0915	52.5326	22.9972	24.7724
ENSG00000279544		-1.11321	0.566656	5.75815	0.0164124	0.0230122	1.6621	0.895806	0.596225	0.564612
ENSG00000167595	PROSER3	-1.11268	3.93588	72.0716	2.07526e-17	7.20308e-17	18.2831	16.6364	7.8361	8.25746
ENSG00000160124	CCDC58	-1.11202	3.3076	78.5053	7.97843e-19	2.92693e-18	14.0917	14.2689	6.72882	6.42247
ENSG00000253251		-1.11168	0.877853	8.93602	0.00279601	0.00430232	1.37304	1.79161	0.85175	0.635189
ENSG00000119729	RHOQ	-1.11157	5.55712	218.601	1.82619e-49	1.38704e-48	41.3357	42.5508	21.0382	18.0676
ENSG00000164118	CEP44	-1.1104	4.69029	169.173	1.12157e-38	6.91635e-38	29.5565	31.6092	13.3725	14.8917
ENSG00000107443	CCNJ	-1.10991	2.90979	48.3578	3.55131e-12	9.90512e-12	9.17768	8.38219	3.91805	4.16402
ENSG00000110274	CEP164	-1.10903	6.59497	731.143	5.05522e-161	1.08028e-159	134.341	131.683	63.1147	60.343
ENSG00000168137	SETD5	-1.10839	6.78762	561.738	3.51972e-124	5.97384e-123	148.144	145.824	65.4996	70.4354
ENSG00000226415	TPI1P1	-1.10775	1.02121	11.7595	0.000605345	0.000992934	1.73437	3.39127	1.27762	1.12922
ENSG00000200816	SNORA38	-1.10701	0.0847822	6.09874	0.0135278	0.0191668	0.939448	1.21574	0.255525	0.705766
ENSG00000239948	RN7SL368P	-1.10604	0.204082	6.08775	0.0136122	0.0192738	0.794918	1.34371	0.425875	0.564612
ENSG00000232956	SNHG15	-1.10581	3.76399	85.0034	2.97858e-20	1.14188e-19	20.9569	18.1081	8.26197	9.66899
ENSG00000188921	HACD4	-1.10539	3.80139	56.9785	4.40607e-14	1.33721e-13	9.90034	10.8137	4.51427	5.08151
ENSG00000173588	CEP83	-1.10523	4.04695	111.901	3.75677e-26	1.71123e-25	20.2343	20.6035	9.02855	9.88072
ENSG00000233184		-1.10511	2.09099	25.5991	4.20228e-07	8.85858e-07	5.56442	4.35106	2.89595	1.76441
ENSG00000143621	ILF2	-1.10508	7.80671	1728.92	0	0	321.508	312.508	146.075	148.14
ENSG00000155959	VBP1	-1.10485	5.65771	302.951	7.49824e-68	7.4522e-67	58.7516	57.3956	26.5746	27.3131
ENSG00000197594	ENPP1	-1.10369	9.30319	4255.33	0	0	785.668	774.296	366.593	359.446
ENSG00000112983	BRD8	-1.10328	6.93433	779.111	1.87884e-171	4.25366e-170	155.153	148.96	71.4618	70.0119
ENSG00000106268	NUDT1	-1.10318	4.1079	91.2304	1.27882e-21	5.1019e-21	20.7401	20.3476	11.2431	8.1163
ENSG00000138675	FGF5	-1.10287	6.65444	432.242	5.28383e-96	7.07607e-95	88.3804	92.8439	43.5244	41.1461
ENSG00000196705	ZNF431	-1.1025	3.65409	39.7228	2.92693e-10	7.43648e-10	10.0449	12.7332	5.02532	5.57555
ENSG00000113649	TCERG1	-1.10196	6.64266	653.263	4.36016e-144	8.31577e-143	125.236	127.396	59.1114	58.7197
ENSG00000136938	ANP32B	-1.10018	4.62123	145.356	1.795e-33	9.90426e-33	26.8827	26.6182	12.4355	12.4921
ENSG00000167377	ZNF23	-1.10003	1.50757	17.256	3.26658e-05	6.01055e-05	3.3242	3.00735	1.53315	1.41153
ENSG00000162613	FUBP1	-1.09957	6.99576	971.669	2.58498e-213	7.29314e-212	183.843	175.194	85.3453	82.1511
ENSG00000224975	INE1	-1.09843	1.26572	14.9786	0.000108735	0.000191946	3.3242	2.23952	1.27762	1.27038
ENSG00000166128	RAB8B	-1.09625	5.53708	234.853	5.21273e-53	4.19025e-52	43.5759	45.1742	20.1865	21.2435
ENSG00000105968	H2AFV	-1.09586	7.19203	632.274	1.60012e-139	2.9687e-138	175.966	187.671	83.9825	86.174
ENSG00000162430	SELENON	-1.09578	6.63999	552.98	2.82973e-122	4.70411e-121	120.538	125.989	59.4521	56.2495
ENSG00000142156	COL6A1	-1.09557	10.8859	2310.76	0	0	1367.04	1373.4	654.74	628.767
ENSG00000069493	CLEC2D	-1.09504	0.913305	5.9645	0.0145968	0.0206003	1.4453	0.767834	0.596225	0.423459
ENSG00000102158	MAGT1	-1.09485	6.70111	531.203	1.54594e-117	2.48387e-116	113.745	115.367	50.8495	56.0378
ENSG00000278864		-1.09472	2.99829	32.1839	1.40245e-08	3.22932e-08	9.9726	8.51016	4.25875	4.37575
ENSG00000011260	UTP18	-1.09426	5.10135	241.974	1.45974e-54	1.20636e-53	44.8044	44.9823	21.2937	20.8201
ENSG00000272599		-1.09369	0.474729	8.15426	0.00429602	0.0064675	1.51757	1.47168	0.6814	0.705766
ENSG00000106701	FSD1L	-1.09275	2.83413	31.1273	2.41653e-08	5.48923e-08	5.70895	5.82274	2.64042	2.75249
ENSG00000115239	ASB3	-1.09235	0.734593	7.45021	0.00634292	0.00935864	1.22851	2.04756	0.85175	0.705766
ENSG00000272821		-1.09227	1.27119	15.6262	7.71774e-05	0.000137912	2.81834	2.94336	1.27762	1.41153
ENSG00000101220	C20orf27	-1.09176	4.97661	237.984	1.08234e-53	8.79865e-53	43.865	44.7263	20.6975	20.8907
ENSG00000139304	PTPRQ	-1.0916	0.644654	8.12229	0.00437242	0.00657717	1.58984	1.4077	0.596225	0.776342
ENSG00000167670	CHAF1A	-1.09086	5.08823	228.194	1.47607e-51	1.1599e-50	41.1912	43.7025	18.1423	21.5259
ENSG00000061794	MRPS35	-1.09069	5.53306	325.996	7.15965e-73	7.53188e-72	60.7751	60.8508	27.0856	29.7833
ENSG00000125753	VASP	-1.09018	7.11129	1052.79	6.01514e-231	1.79484e-229	197.284	197.333	93.6073	91.8201
ENSG00000279948		-1.08968	0.892136	10.2819	0.00134345	0.00213836	1.73437	2.04756	0.936925	0.846919
ENSG00000279821		-1.08889	1.4652	22.9707	1.64485e-06	3.33555e-06	4.04685	4.47903	1.87385	2.1173
ENSG00000106077	ABHD11	-1.08876	3.04217	60.7244	6.56526e-15	2.0646e-14	12.1406	10.6857	5.7919	4.94036
ENSG00000158169	FANCC	-1.08849	3.44838	64.2895	1.07419e-15	3.4899e-15	15.3925	12.5413	6.30295	6.70477
ENSG00000100297	MCM5	-1.08796	6.09493	483.471	3.75349e-107	5.65864e-106	90.6206	90.6044	44.9724	40.6521
ENSG00000281881		-1.08775	1.61482	17.6746	2.621e-05	4.86694e-05	3.46873	3.13532	1.53315	1.55268
ENSG00000006625	GGCT	-1.08705	3.30627	48.8668	2.73953e-12	7.68731e-12	9.17768	11.0696	4.68462	4.86978
ENSG00000278897		-1.08677	0.192587	6.27697	0.0122317	0.0174239	1.08398	1.21574	0.51105	0.564612
ENSG00000178074	C2orf69	-1.08654	5.61478	243.71	6.10572e-55	5.05556e-54	45.4548	46.006	21.2937	21.7376
ENSG00000147324	MFHAS1	-1.08532	4.73754	167.809	2.22708e-38	1.36363e-37	31.5076	32.313	16.0129	14.2565
ENSG00000242028	HYPK	-1.08505	1.94447	29.3126	6.15953e-08	1.36259e-07	5.49216	5.50281	2.81077	2.3996
ENSG00000279059		-1.08356	0.548729	7.11943	0.00762529	0.0111403	1.58984	1.08776	0.51105	0.705766
ENSG00000187778	MCRS1	-1.08345	5.357	250.12	2.44479e-56	2.05451e-55	53.404	52.8526	25.1266	25.0547
ENSG00000142655	PEX14	-1.08339	4.13065	122.741	1.58897e-28	7.75617e-28	22.7635	23.4829	10.5617	11.2217
ENSG00000060688	SNRNP40	-1.08097	5.54695	327.441	3.46891e-73	3.65818e-72	63.2321	60.9148	29.3002	29.2893
ENSG00000251602		-1.07912	1.04698	13.4953	0.000239158	0.000408479	2.67381	2.43147	1.3628	1.05865
ENSG00000178401	DNAJC22	-1.07867	0.204079	10.4668	0.00121541	0.00194267	1.95116	1.98357	1.0221	0.846919
ENSG00000171960	PPIH	-1.07816	4.0644	112.451	2.84543e-26	1.30206e-25	21.9686	22.3312	10.4765	10.5159
ENSG00000077684	JADE1	-1.07796	5.56465	256.374	1.05882e-57	9.09266e-57	48.9958	48.5655	24.1897	22.161
ENSG00000160072	ATAD3B	-1.07775	5.56878	350.2	3.83345e-78	4.30184e-77	64.6051	68.3372	30.4926	32.4652
ENSG00000196510	ANAPC7	-1.07699	5.62573	349.767	4.76254e-78	5.33982e-77	68.1461	65.2659	31.9406	31.2654
ENSG00000268362		-1.07687	0.841509	14.7034	0.000125817	0.000220836	3.03514	2.55945	1.27762	1.34095
ENSG00000155090	KLF10	-1.07665	6.2573	583.797	5.6008e-129	9.81467e-128	110.999	111.528	53.1492	52.4384
ENSG00000153107	ANAPC1	-1.07611	5.0975	223.092	1.91431e-50	1.47298e-49	44.8767	40.8871	21.1234	19.5497
ENSG00000178105	DDX10	-1.07555	5.21078	262.597	4.65965e-59	4.09379e-58	50.3689	49.9092	22.8269	24.5606
ENSG00000048991	R3HDM1	-1.07514	4.81031	159.737	1.29176e-36	7.62454e-36	31.3631	32.5689	16.3536	14.1859
ENSG00000155096	AZIN1	-1.07389	7.68217	1284.12	3.19353e-281	1.16169e-279	244.69	248.394	112.772	120.827
ENSG00000114529	C3orf52	-1.07331	3.17951	70.3444	4.98048e-17	1.70312e-16	14.453	15.1007	7.41022	6.70477
ENSG00000110104	CCDC86	-1.07307	4.4598	80.06	3.63204e-19	1.34771e-18	23.4862	21.8833	9.1989	12.1392
ENSG00000231389	HLA-DPA1	-1.07299	0.386669	11.1445	0.000842827	0.00136757	1.58984	2.55945	0.51105	1.41153
ENSG00000242282		-1.07287	0.109445	5.98648	0.014416	0.0203584	1.22851	1.21574	0.51105	0.635189
ENSG00000132313	MRPL35	-1.07251	5.13362	186.785	1.60026e-42	1.0611e-41	40.1072	42.4228	18.7385	20.3966
ENSG00000131773	KHDRBS3	-1.07208	4.15898	137.924	7.57046e-32	4.04111e-31	26.6659	26.2983	12.4355	12.7038
ENSG00000179242	CDH4	-1.07201	4.42824	215.617	8.17559e-49	6.11988e-48	41.9861	40.8871	20.7827	18.7734
ENSG00000073584	SMARCE1	-1.06995	5.4738	228.302	1.39825e-51	1.10008e-50	45.5994	42.4868	21.3789	20.5378
ENSG00000170144	HNRNPA3	-1.06929	5.06126	156.008	8.43325e-36	4.88419e-35	29.1229	30.8413	14.3946	14.2565
ENSG00000169760	NLGN1	-1.06874	5.06401	191.128	1.80365e-43	1.22225e-42	37.2889	36.4721	18.0571	17.1501
ENSG00000063978	RNF4	-1.06844	6.83131	686.665	2.37438e-151	4.71599e-150	153.853	146.912	73.3357	70.1531
ENSG00000131591	C1orf159	-1.06814	3.43502	72.294	1.85407e-17	6.44914e-17	12.7909	15.3567	7.23987	6.35189
ENSG00000081019	RSBN1	-1.06799	4.80137	163.528	1.91776e-37	1.15404e-36	31.7244	31.4172	15.8425	14.3976
ENSG00000013297	CLDN11	-1.06746	7.64903	314.753	2.01282e-70	2.05244e-69	62.943	58.9952	29.5557	28.5835
ENSG00000103429	BFAR	-1.06593	6.34219	543.503	3.26182e-120	5.32668e-119	106.591	104.169	49.5718	50.8857
ENSG00000178409	BEND3	-1.06544	2.73656	46.1899	1.0733e-11	2.93047e-11	11.2011	9.91785	4.85497	5.15209
ENSG00000214654		-1.06541	1.36635	11.8345	0.000581422	0.000955631	2.52928	2.04756	0.766575	1.34095
ENSG00000165195	PIGA	-1.0654	3.41166	53.3305	2.81895e-13	8.28351e-13	11.1288	11.0696	5.36602	5.22267
ENSG00000157613	CREB3L1	-1.06499	6.58158	643.492	5.81272e-142	1.09411e-140	129.788	126.245	62.1777	60.2724
ENSG00000168874	ATOH8	-1.06474	6.82761	1019.84	8.74053e-224	2.54932e-222	198.368	197.973	95.907	93.7257
ENSG00000279822		-1.06436	1.98835	25.9458	3.51138e-07	7.43985e-07	5.13083	4.92693	2.7256	2.1173
ENSG00000214765	SEPT7P2	-1.06423	2.81925	37.1382	1.10045e-09	2.71084e-09	7.22652	7.16645	3.57735	3.3171
ENSG00000255150	EID3	-1.06389	2.95642	37.1149	1.11371e-09	2.74193e-09	7.15426	7.23043	3.66252	3.24652
ENSG00000174501	ANKRD36C	-1.06106	4.93714	178.811	8.81035e-41	5.63428e-40	35.1209	34.6805	16.7795	16.6561
ENSG00000177889	UBE2N	-1.06003	6.634	551.066	7.38195e-122	1.2209e-120	136.22	136.93	68.3103	63.0954
ENSG00000130748	TMEM160	-1.05901	2.93931	57.244	3.84962e-14	1.17245e-13	11.707	10.7497	5.02532	5.64612
ENSG00000257594	GALNT4	-1.05843	0.215484	7.55119	0.00599703	0.00887334	1.37304	1.53567	0.6814	0.705766
ENSG00000270015		-1.05726	2.01471	20.9704	4.66442e-06	9.15216e-06	5.78122	5.31085	2.81077	2.54076
ENSG00000250091	DNAH10OS	-1.05627	1.00816	9.35001	0.00222984	0.00346516	2.16796	1.72763	1.0221	0.846919
ENSG00000183578	TNFAIP8L3	-1.05606	3.35217	106.506	5.7121e-25	2.51433e-24	20.5233	21.3074	9.45442	10.5865
ENSG00000275894		-1.05598	1.16931	9.56811	0.00197987	0.00309018	2.31249	1.47168	1.10727	0.705766
ENSG00000040199	PHLPP2	-1.0559	6.10421	395.784	4.55849e-88	5.63825e-87	78.191	77.5512	37.3918	37.4762
ENSG00000120539	MASTL	-1.05339	5.49178	248.017	7.02761e-56	5.88284e-55	49.7185	48.3095	23.849	23.3608
ENSG00000162385	MAGOH	-1.05211	3.73258	59.4768	1.23746e-14	3.85035e-14	14.453	16.4444	6.30295	8.46919
ENSG00000125944	HNRNPR	-1.05209	7.56286	1094.35	5.59502e-240	1.7129e-238	251.049	256.137	124.185	120.756
ENSG00000170919	TPT1-AS1	-1.05183	3.21405	54.8951	1.2714e-13	3.78671e-13	11.4902	12.7972	6.21777	5.57555
ENSG00000127990	SGCE	-1.05174	5.14188	193.318	5.99818e-44	4.1164e-43	41.0467	44.1504	21.5493	19.7614
ENSG00000111788		-1.05063	0.627679	9.17075	0.00245914	0.00380249	2.31249	1.59965	0.85175	0.988072
ENSG00000144647	POMGNT2	-1.05056	2.49124	27.1492	1.88339e-07	4.06092e-07	5.13083	5.56679	2.64042	2.54076
ENSG00000153904	DDAH1	-1.05046	7.94933	1215.84	2.19753e-266	7.52859e-265	240.282	242.763	118.053	115.463
ENSG00000120053	GOT1	-1.04998	5.56964	298.019	8.90105e-67	8.75236e-66	60.3415	58.0994	28.8743	28.3012
ENSG00000004897	CDC27	-1.04954	7.64948	1230.03	1.81667e-269	6.27356e-268	248.592	241.612	118.478	118.075
ENSG00000232931	LINC00342	-1.04861	1.88143	17.5448	2.80621e-05	5.19372e-05	3.46873	3.7112	1.3628	2.04672
ENSG00000266173	STRADA	-1.04834	1.96489	22.5279	2.07111e-06	4.17446e-06	5.41989	4.54302	2.21455	2.54076
ENSG00000128708	HAT1	-1.04708	6.02596	402.924	1.27208e-89	1.59936e-88	82.3824	85.2935	42.332	39.17
ENSG00000160255	ITGB2	-1.04706	2.05335	27.2099	1.82523e-07	3.93815e-07	6.93746	5.18288	3.15147	2.68191
ENSG00000161036	LRWD1	-1.04626	4.88985	223.786	1.35074e-50	1.04244e-49	48.6345	45.1742	22.5714	22.7257
ENSG00000141867	BRD4	-1.04596	5.78825	326.054	6.95339e-73	7.32681e-72	66.0504	64.3061	31.174	31.83
ENSG00000128973	CLN6	-1.04513	4.53964	160.162	1.04299e-36	6.17306e-36	32.8084	31.3532	15.3315	15.668
ENSG00000132780	NASP	-1.04443	5.94588	348.42	9.35736e-78	1.04374e-76	70.025	69.5529	33.8145	33.8062
ENSG00000111696	NT5DC3	-1.04441	4.8688	191.78	1.29939e-43	8.84707e-43	39.6013	37.3679	19.7606	17.6441
ENSG00000167325	RRM1	-1.04326	7.64182	1261.03	3.32032e-276	1.17803e-274	255.024	252.169	121.715	124.074
ENSG00000123737	EXOSC9	-1.04155	5.75027	323.995	1.95312e-72	2.048e-71	65.5446	64.818	30.3223	32.7475
ENSG00000145996	CDKAL1	-1.04047	4.39607	123.828	9.18847e-29	4.51749e-28	25.076	24.8266	12.3504	11.9274
ENSG00000119326	CTNNAL1	-1.03995	6.4698	365.754	1.57251e-81	1.82146e-80	74.3609	73.2641	36.9659	34.9354
ENSG00000141030	COPS3	-1.03975	5.90682	363.487	4.90088e-81	5.62645e-80	72.9879	77.9351	36.1142	37.335
ENSG00000136715	SAP130	-1.03975	5.14301	228.297	1.40174e-51	1.10216e-50	47.3337	44.9183	23.2528	21.667
ENSG00000132773	TOE1	-1.03928	3.70047	82.0379	1.33505e-19	5.02291e-19	19.8729	18.7479	8.43232	10.163
ENSG00000163904	SENP2	-1.03879	5.15786	189.721	3.65715e-43	2.46539e-42	37.7224	38.8396	18.5681	18.7028
ENSG00000079134	THOC1	-1.03854	4.95385	162.948	2.5676e-37	1.54223e-36	37.2889	35.2564	17.2053	17.997
ENSG00000079156	OSBPL6	-1.03848	5.02443	184.084	6.22122e-42	4.06893e-41	37.5057	36.92	19.1644	17.2207
ENSG00000100749	VRK1	-1.03838	4.71811	144.15	3.29425e-33	1.80688e-32	30.4959	33.5927	16.4388	14.9622
ENSG00000092208	GEMIN2	-1.03833	2.79284	43.2492	4.81925e-11	1.27444e-10	8.02144	9.34198	3.91805	4.5169
ENSG00000125450	NUP85	-1.03828	5.57018	315.363	1.48212e-70	1.51368e-69	66.6285	62.2585	30.8333	31.6889
ENSG00000048740	CELF2	-1.03795	2.71466	4.42453	0.0354258	0.0475108	0.794918	0.959792	0.766575	0.141153
ENSG00000089505	CMTM1	-1.03724	1.04698	6.85522	0.00883828	0.0128041	1.30077	2.81539	1.27762	0.776342
ENSG00000234444	ZNF736	-1.03651	3.91065	70.8056	3.94224e-17	1.35488e-16	15.537	17.2123	8.8582	7.26939
ENSG00000183684	ALYREF	-1.03617	6.30181	512.681	1.65547e-113	2.58918e-112	104.496	103.594	51.105	50.3917
ENSG00000089902	RCOR1	-1.03554	6.34315	529.613	3.42965e-117	5.48998e-116	114.902	109.672	52.8085	56.2495
ENSG00000169045	HNRNPH1	-1.03518	8.57068	2215.58	0	0	452.236	450.91	221.881	218.928
ENSG00000132423	COQ3	-1.03414	2.56887	35.4668	2.59434e-09	6.24127e-09	7.22652	7.16645	3.7477	3.3171
ENSG00000140326	CDAN1	-1.03398	4.84605	168.553	1.5321e-38	9.41209e-38	35.41	37.048	16.4388	18.7734
ENSG00000253710	ALG11	-1.03377	3.30761	59.8872	1.00453e-14	3.13764e-14	12.3574	12.0294	6.814	5.22267
ENSG00000044524	EPHA3	-1.03354	1.70252	37.7431	8.07029e-10	2.00096e-09	7.73238	7.61435	3.407	4.02286
ENSG00000225224	RPS27AP12	-1.03317	0.345741	7.91533	0.00490176	0.00731732	1.73437	1.47168	0.766575	0.776342
ENSG00000136811	ODF2	-1.03247	7.01574	634.139	6.2907e-140	1.16879e-138	179.507	189.271	90.7114	89.844
ENSG00000130402	ACTN4	-1.03242	9.52806	4868.95	0	0	981.651	1004.07	483.113	488.037
ENSG00000153404	PLEKHG4B	-1.03097	0.426472	7.47252	0.00626477	0.00924966	1.58984	2.04756	1.27762	0.564612
ENSG00000129932	DOHH	-1.02901	3.67592	80.7325	2.5844e-19	9.63939e-19	16.8378	16.3165	8.09162	8.1163
ENSG00000196642	RABL6	-1.02899	4.84973	187.354	1.20199e-42	8.0153e-42	37.7947	38.9676	18.994	18.7028
ENSG00000110958	PTGES3	-1.02841	7.27865	751.69	1.72199e-165	3.77323e-164	149.95	158.814	75.8909	75.7992
ENSG00000197372	ZNF675	-1.02829	2.81738	40.7457	1.73382e-10	4.46026e-10	7.80464	8.83009	4.51427	3.74056
ENSG00000180385	EMC3-AS1	-1.02765	1.77755	18.9065	1.37285e-05	2.60108e-05	4.33591	3.45525	1.78867	1.97614
ENSG00000179051	RCC2	-1.0275	6.74685	711.416	9.84788e-157	2.03073e-155	146.698	146.144	72.2284	71.4941
ENSG00000171757	LRRC34	-1.02717	2.20694	9.08772	0.00257332	0.00397193	2.31249	1.53567	1.0221	0.846919
ENSG00000090061	CCNK	-1.02611	4.54813	139.591	3.27021e-32	1.76235e-31	27.8221	29.5616	13.628	14.5388
ENSG00000151576	QTRT2	-1.02605	5.2684	239.173	5.9557e-54	4.87833e-53	52.9704	49.1414	24.5304	25.4076
ENSG00000141380	SS18	-1.02598	7.1419	868.834	5.8486e-191	1.45933e-189	180.302	178.585	87.4747	88.6442
ENSG00000154640	BTG3	-1.02574	5.45224	279.488	9.71074e-63	8.97602e-62	59.8356	55.7319	29.3854	27.3837
ENSG00000129351	ILF3	-1.02561	7.91796	1556.85	0	0	324.977	319.227	157.403	158.727
ENSG00000132964	CDK8	-1.0252	4.79424	174.349	8.30513e-40	5.22348e-39	36.2771	35.7043	17.2053	18.0676
ENSG00000138035	PNPT1	-1.02463	5.24595	243.054	8.48673e-55	7.02257e-54	52.8981	53.8123	24.2749	27.8777
ENSG00000276256		-1.02452	1.88143	16.5024	4.85878e-05	8.8199e-05	3.541	3.26329	1.78867	1.55268
ENSG00000005100	DHX33	-1.02436	3.77272	69.0502	9.59866e-17	3.2472e-16	17.4882	16.7644	8.68785	8.18688
ENSG00000141052	MYOCD	-1.02385	0.619115	11.3169	0.000768065	0.00125034	3.39647	2.62343	1.19245	1.69384
ENSG00000137054	POLR1E	-1.02304	5.08587	245.027	3.15194e-55	2.61988e-54	50.3689	51.0609	24.8711	25.0547
ENSG00000173421	CCDC36	-1.0211	2.87785	37.4701	9.28245e-10	2.29623e-09	7.80464	7.74232	4.17357	3.52883
ENSG00000110713	NUP98	-1.0209	8.20503	1891.7	0	0	395.002	393.451	194.71	193.803
ENSG00000164654	MIOS	-1.02068	4.61209	145.531	1.64354e-33	9.07629e-33	32.158	28.6018	15.4167	14.4682
ENSG00000175505	CLCF1	-1.02066	4.17293	133.354	7.56485e-31	3.9233e-30	27.0272	28.3459	13.4576	13.833
ENSG00000095485	CWF19L1	-1.01991	4.98664	154.919	1.45862e-35	8.38024e-35	45.8884	40.0553	21.0382	21.173
ENSG00000135316	SYNCRIP	-1.01984	7.54275	881.503	1.02996e-193	2.61529e-192	214.845	215.185	101.358	110.029
ENSG00000230071	RPL4P6	-1.01886	0.436257	8.40089	0.00375038	0.00568838	1.80663	1.66364	1.10727	0.635189
ENSG00000067064	IDI1	-1.01873	4.96274	161.681	4.85829e-37	2.8993e-36	32.2303	35.0004	17.035	16.3032
ENSG00000122565	CBX3	-1.01848	7.1779	793.905	1.14095e-174	2.64317e-173	173.22	159.581	83.4715	80.5279
ENSG00000149177	PTPRJ	-1.0168	6.48844	692.141	1.53005e-152	3.0672e-151	151.468	154.271	72.3987	78.2694
ENSG00000100578	KIAA0586	-1.01667	5.9743	237.332	1.50142e-53	1.21826e-52	80.648	73.5201	35.3476	40.4404
ENSG00000230701	FBXW4P1	-1.01661	0.226801	6.88426	0.0086958	0.0126174	1.73437	1.15175	0.936925	0.494036
ENSG00000196497	IPO4	-1.01625	1.46042	14.9088	0.000112836	0.000198915	2.96287	4.03113	1.95902	1.55268
ENSG00000124145	SDC4	-1.01562	7.73379	1127.12	4.2154e-247	1.32821e-245	238.114	235.533	116.349	117.651
ENSG00000136261	BZW2	-1.01511	6.17632	445.149	8.19956e-99	1.12722e-97	97.3413	93.8677	46.9314	47.498
ENSG00000144677	CTDSPL	-1.01484	5.42058	224.536	9.26849e-51	7.17865e-50	46.1775	47.9256	22.5714	23.9255
ENSG00000160447	PKN3	-1.01438	2.81176	44.3164	2.79362e-11	7.48393e-11	9.90034	8.7661	4.85497	4.37575
ENSG00000174842	GLMN	-1.01343	2.84518	28.2471	1.06776e-07	2.32864e-07	5.49216	7.35841	3.407	3.03479
ENSG00000183458		-1.01266	2.8415	43.5545	4.12313e-11	1.0946e-10	10.2617	8.89407	5.53637	4.02286
ENSG00000053372	MRTO4	-1.01259	5.96054	415.389	2.46101e-92	3.1966e-91	84.4058	90.1565	44.1206	42.7694
ENSG00000101224	CDC25B	-1.01235	6.35987	415.218	2.68048e-92	3.4747e-91	84.9839	89.7086	43.1837	43.5457
ENSG00000132341	RAN	-1.01222	8.56655	2282.76	0	0	490.681	476.313	242.834	236.643
ENSG00000117593	DARS2	-1.0096	5.33365	232.785	1.47208e-52	1.17241e-51	49.2126	49.2693	24.1045	24.7724
ENSG00000161547	SRSF2	-1.00942	7.32449	948.635	2.62739e-208	7.27025e-207	203.499	199.189	99.2289	100.501
ENSG00000117602	RCAN3	-1.00897	5.97892	310.18	1.99507e-69	2.01216e-68	64.4606	66.8015	33.9848	31.5477
ENSG00000187522	HSPA14	-1.00859	5.2529	205.083	1.62396e-46	1.16835e-45	46.6111	49.1414	24.0193	23.6431
ENSG00000051596	THOC3	-1.00848	2.23803	27.9517	1.24381e-07	2.70166e-07	5.92575	5.88673	2.89595	2.96422
ENSG00000242588		-1.00762	1.36122	15.4688	8.38792e-05	0.000149578	2.60155	3.83917	1.44797	1.76441
ENSG00000132570	PCBD2	-1.0075	3.26021	50.0482	1.50014e-12	4.25747e-12	10.8398	10.9416	6.30295	4.65805
ENSG00000204839	MROH6	-1.00735	0.335326	6.34455	0.0117743	0.0168074	1.08398	1.53567	0.596225	0.705766
ENSG00000261189		-1.00688	0.445971	5.58742	0.0180899	0.0252305	1.58984	1.08776	0.51105	0.776342
ENSG00000204923	FBXO48	-1.00635	2.52829	24.7654	6.47501e-07	1.34918e-06	6.35934	6.97449	3.23665	3.38767
ENSG00000113460	BRIX1	-1.00617	5.00361	137.129	1.12995e-31	6.00342e-31	39.24	37.4959	19.9309	18.3499
ENSG00000163596	ICA1L	-1.0059	2.21264	21.6113	3.3388e-06	6.63558e-06	4.40818	4.73497	1.95902	2.54076
ENSG00000165704	HPRT1	-1.00492	3.483	52.7565	3.7757e-13	1.10266e-12	11.3456	11.1336	5.19567	5.92843
ENSG00000114999	TTL	-1.00425	7.67543	1253.69	1.30931e-274	4.62005e-273	265.864	271.813	130.658	136.989
ENSG00000128487	SPECC1	-1.00401	4.33006	87.4398	8.68842e-21	3.3768e-20	18.5722	18.7479	8.94337	9.59841
ENSG00000117143	UAP1	-1.00202	8.57342	2377.7	0	0	516.913	505.171	255.781	254.217
ENSG00000183287	CCBE1	-0.99932	6.24881	333.418	1.73159e-74	1.8563e-73	71.4703	72.0484	36.2845	35.5706
ENSG00000183604	SMG1P5	-0.998923	-0.173285	6.23533	0.0125226	0.0178207	1.51757	1.15175	0.6814	0.635189
ENSG00000085449	WDFY1	-0.99857	7.3868	906.578	3.64565e-199	9.5763e-198	202.054	190.999	100.166	96.4782
ENSG00000163319	MRPS18C	-0.997847	4.06362	90.4363	1.91033e-21	7.57465e-21	21.8964	21.3714	12.2652	9.59841
ENSG00000152242	C18orf25	-0.997461	5.17146	195.283	2.23525e-44	1.55376e-43	42.2029	42.1029	20.3568	21.7376
ENSG00000157557	ETS2	-0.997148	5.48144	303.591	5.43784e-68	5.41277e-67	66.9899	64.3701	34.1552	31.7595
ENSG00000184635	ZNF93	-0.997049	2.64464	30.8231	2.82654e-08	6.38586e-08	7.08199	6.27064	3.32182	3.3171
ENSG00000180747	SMG1P3	-0.996741	2.20122	26.481	2.66144e-07	5.68178e-07	5.56442	5.82274	3.15147	2.61133
ENSG00000110169	HPX	-0.995726	0.37655	7.18082	0.00736868	0.0107826	1.51757	1.72763	1.19245	0.494036
ENSG00000162139	NEU3	-0.995651	4.21334	64.0487	1.21383e-15	3.93667e-15	24.2811	22.0752	10.1358	12.9861
ENSG00000086200	IPO11	-0.995632	5.33723	233.6	9.77745e-53	7.82417e-52	51.1638	50.1012	27.0856	23.9255
ENSG00000174483	BBS1	-0.993278	0.877852	9.31891	0.002268	0.00352124	1.8789	2.11154	0.766575	1.1998
ENSG00000104131	EIF3J	-0.992965	5.48823	212.23	4.47974e-48	3.31311e-47	47.6228	50.0372	25.7228	23.5726
ENSG00000100601	ALKBH1	-0.991073	3.40669	61.289	4.92818e-15	1.5581e-14	13.6581	13.1172	7.1547	6.35189
ENSG00000221829	FANCG	-0.990473	4.57051	131.892	1.57955e-30	8.12679e-30	28.4725	29.6256	16.0981	13.4095
ENSG00000230615		-0.990204	3.20553	18.7308	1.50532e-05	2.845e-05	3.97459	4.1591	2.21455	1.90557
ENSG00000153179	RASSF3	-0.990078	4.36506	81.4778	1.7724e-19	6.63944e-19	25.7987	23.8028	12.3504	12.5626
ENSG00000236404	VLDLR-AS1	-0.990056	0.324834	5.39098	0.0202411	0.0280494	0.867183	1.4077	0.596225	0.564612
ENSG00000205323	SARNP	-0.989486	1.67801	13.4415	0.000246122	0.000419821	2.81834	3.00735	1.44797	1.48211
ENSG00000167747	C19orf48	-0.989309	4.52598	114.644	9.41898e-27	4.35939e-26	29.9178	27.2581	14.7353	14.0447
ENSG00000282057		-0.989137	2.74644	30.1955	3.90609e-08	8.74549e-08	6.07028	7.03848	3.407	3.24652
ENSG00000204469	PRRC2A	-0.989024	8.36468	1769.24	0	0	432.941	427.491	214.13	218.928
ENSG00000205531	NAP1L4	-0.986441	6.98811	618.388	1.67649e-136	3.06646e-135	164.187	177.114	85.175	87.3032
ENSG00000184785	SMIM10	-0.986308	1.81926	16.2775	5.47107e-05	9.88839e-05	3.83006	3.96714	2.0442	1.90557
ENSG00000112130	RNF8	-0.984929	4.37333	115.126	7.38492e-27	3.42777e-26	25.2928	25.4665	12.2652	13.2684
ENSG00000271851		-0.984233	0.644656	6.70944	0.0095904	0.0138395	1.51757	1.4077	0.766575	0.705766
ENSG00000270647	TAF15	-0.983684	4.27663	96.0893	1.09818e-22	4.52337e-22	20.162	22.1392	11.3283	10.2336
ENSG00000037474	NSUN2	-0.982849	6.55167	518.433	9.28029e-115	1.46026e-113	114.974	114.599	58.9411	57.3082
ENSG00000010165	METTL13	-0.982704	4.93156	125.868	3.28657e-29	1.63634e-28	26.9549	28.6018	14.5649	13.6919
ENSG00000183688	RFLNB	-0.982151	7.46258	838.082	2.83465e-184	6.84865e-183	231.682	237.837	121.374	116.804
ENSG00000107949	BCCIP	-0.982129	5.4687	253.087	5.51463e-57	4.67372e-56	56.1501	55.9879	28.704	28.0895
ENSG00000186432	KPNA4	-0.982033	7.67566	1181.58	6.13022e-259	2.06198e-257	264.997	260.104	132.788	132.825
ENSG00000120948	TARDBP	-0.981526	5.13364	129.057	6.58892e-30	3.33828e-29	42.9255	45.8141	25.808	19.6203
ENSG00000145604	SKP2	-0.980777	4.82577	135.026	3.25865e-31	1.70641e-30	32.8084	30.5854	17.2053	15.0328
ENSG00000169379	ARL13B	-0.980287	4.0106	84.6907	3.48892e-20	1.33515e-19	18.7167	18.8759	9.1989	9.81014
ENSG00000091127	PUS7	-0.980145	4.76055	176.069	3.49753e-40	2.2159e-39	38.3006	41.1431	20.5272	19.9026
ENSG00000233251		-0.980062	0.512198	10.2081	0.00139822	0.0022198	2.81834	3.58322	1.95902	1.34095
ENSG00000158987	RAPGEF6	-0.979612	3.05493	36.7117	1.36957e-09	3.35209e-09	7.44332	8.7661	4.25875	4.02286
ENSG00000197728	RPS26	-0.978939	2.65933	33.5977	6.77741e-09	1.58884e-08	7.37105	7.55037	3.91805	3.66998
ENSG00000213066	FGFR1OP	-0.978904	3.91066	71.8172	2.36091e-17	8.1748e-17	16.3319	15.6766	7.75092	8.39861
ENSG00000137955	RABGGTB	-0.978077	6.00129	343.299	1.22002e-76	1.34921e-75	77.8297	75.4397	37.9029	39.664
ENSG00000082512	TRAF5	-0.977837	3.72962	67.559	2.04478e-16	6.83176e-16	15.3202	14.8448	8.00645	7.33996
ENSG00000139687	RB1	-0.976884	6.55366	472.858	7.65345e-105	1.13013e-103	105.363	110.12	55.7044	54.0616
ENSG00000075131	TIPIN	-0.976008	2.72266	22.0674	2.63245e-06	5.26653e-06	4.9863	5.05491	3.23665	1.97614
ENSG00000135976	ANKRD36	-0.97548	4.76448	130.177	3.7486e-30	1.90744e-29	29.7733	28.6018	13.8835	15.5974
ENSG00000005022	SLC25A5	-0.97525	6.90666	613.224	2.22574e-135	4.03123e-134	150.456	147.936	74.1022	77.3519
ENSG00000148229	POLE3	-0.975191	6.01315	339.838	6.92203e-76	7.59664e-75	85.8511	85.8054	46.4204	41.2873
ENSG00000184058	TBX1	-0.975131	3.65932	80.2765	3.25519e-19	1.20961e-18	17.3437	18.556	9.8803	8.53976
ENSG00000180233	ZNRF2	-0.975101	2.31956	19.1977	1.17857e-05	2.24449e-05	5.13083	4.607	2.3849	2.54076
ENSG00000173085	COQ2	-0.974899	4.2119	96.7916	7.70229e-23	3.18063e-22	20.5956	22.6511	9.8803	11.998
ENSG00000188522	FAM83G	-0.974477	6.85951	899.624	1.18476e-197	3.09328e-196	198.079	205.651	101.103	104.383
ENSG00000102054	RBBP7	-0.974139	6.91848	500.384	7.84031e-111	1.20728e-109	137.81	142.433	69.3324	73.1173
ENSG00000086827	ZW10	-0.973519	5.24738	215.198	1.00915e-48	7.53663e-48	49.2849	47.5417	24.6156	24.6312
ENSG00000233016	SNHG7	-0.973289	4.38914	137.574	9.03287e-32	4.80986e-31	31.0018	30.9053	15.9277	15.5974
ENSG00000106615	RHEB	-0.972514	5.99073	376.397	7.5758e-84	9.0006e-83	83.6831	85.6774	43.0985	43.2634
ENSG00000257698		-0.971997	2.55098	32.0219	1.52444e-08	3.50399e-08	7.00973	7.35841	3.57735	3.74056
ENSG00000167720	SRR	-0.971862	3.63934	75.9422	2.92084e-18	1.04662e-17	18.2831	17.2763	9.28407	8.82207
ENSG00000132953	XPO4	-0.970979	5.96479	330.602	7.1054e-74	7.55459e-73	74.7945	74.5439	39.5212	36.841
ENSG00000170852	KBTBD2	-0.970649	6.26201	410.87	2.36973e-91	3.03541e-90	93.9448	91.8201	46.3352	48.2038
ENSG00000198830	HMGN2	-0.970513	5.92369	336.746	3.26166e-75	3.54053e-74	76.4566	75.6956	37.8177	39.664
ENSG00000144559	TAMM41	-0.969938	3.05493	43.5744	4.08137e-11	1.08374e-10	10.0449	9.66191	5.1105	4.94036
ENSG00000137960	GIPC2	-0.969837	0.686235	5.63615	0.0175938	0.0245808	1.4453	1.15175	0.3407	0.917495
ENSG00000185838	GNB1L	-0.969519	2.68211	25.0587	5.56107e-07	1.1638e-06	7.80464	9.27799	5.1105	3.74056
ENSG00000151474	FRMD4A	-0.969194	5.64955	304.468	3.50232e-68	3.49422e-67	70.3863	67.6973	36.6252	34.0179
ENSG00000029153	ARNTL2	-0.968166	6.74193	485.078	1.67805e-107	2.53272e-106	127.331	138.146	67.0327	68.8121
ENSG00000151304	SRFBP1	-0.967877	4.52194	76.8594	1.83569e-18	6.6347e-18	26.0877	30.6494	13.9687	15.0328
ENSG00000143761	ARF1	-0.967703	8.39135	1611.15	0	0	366.385	367.408	187.726	187.522
ENSG00000096717	SIRT1	-0.967239	5.15008	183.066	1.03734e-41	6.75729e-41	40.3963	42.6148	21.1234	21.3847
ENSG00000105821	DNAJC2	-0.965275	5.32903	234.663	5.73461e-53	4.6069e-52	51.1638	55.476	25.808	28.7247
ENSG00000144597	EAF1	-0.965113	4.93758	144.776	2.40356e-33	1.32283e-32	32.5194	33.4008	15.5018	18.0676
ENSG00000137337	MDC1	-0.965098	5.26944	191.422	1.5558e-43	1.05651e-42	45.238	42.2309	21.89	22.7257
ENSG00000168092	PAFAH1B2	-0.96488	7.64896	793.268	1.56933e-174	3.6226e-173	212.098	223.824	115.242	108.9
ENSG00000162433	AK4	-0.964701	4.04699	54.232	1.78166e-13	5.27975e-13	11.5624	13.0532	6.64365	6.06958
ENSG00000136518	ACTL6A	-0.963283	5.86628	333.714	1.4924e-74	1.60253e-73	77.9019	74.9918	41.6506	37.0527
ENSG00000234741	GAS5	-0.962537	6.53285	514.763	5.83303e-114	9.14501e-113	118.154	117.798	61.7519	59.496
ENSG00000223496	EXOSC6	-0.962219	5.95141	261.735	7.18289e-59	6.28079e-58	76.1676	78.703	37.8177	41.4284
ENSG00000101868	POLA1	-0.962046	4.76013	110.645	7.07751e-26	3.19351e-25	30.2791	32.0571	17.2905	14.9622
ENSG00000127191	TRAF2	-0.961814	4.38854	104.479	1.58905e-24	6.88927e-24	29.5565	27.642	14.4797	14.8211
ENSG00000269190	FBXO17	-0.961221	4.26021	95.9215	1.19528e-22	4.92016e-22	21.3182	22.5871	10.3913	12.0686
ENSG00000169255	B3GALNT1	-0.961174	2.14864	15.2162	9.58769e-05	0.000170106	3.25194	4.79896	1.95902	2.18787
ENSG00000139350	NEDD1	-0.960394	5.80699	269.288	1.62224e-60	1.45687e-59	62.2926	61.5547	31.0037	32.4652
ENSG00000145414	NAF1	-0.960326	3.19114	35.3641	2.73482e-09	6.56702e-09	10.623	9.08603	4.68462	5.36382
ENSG00000171204	TMEM126B	-0.958858	4.39922	84.0924	4.72176e-20	1.79685e-19	20.3065	18.556	10.8172	9.24553
ENSG00000189308	LIN54	-0.95824	5.7191	255.208	1.90142e-57	1.62745e-56	58.3903	59.3152	30.663	29.995
ENSG00000273489		-0.957799	2.54421	25.0964	5.45338e-07	1.14163e-06	5.70895	5.82274	2.98112	2.96422
ENSG00000116120	FARSB	-0.957412	5.9254	356.146	1.94472e-79	2.21107e-78	82.0933	82.4781	43.7799	41.2167
ENSG00000137801	THBS1	-0.956908	12.9165	31371.6	0	0	9445.86	9443.59	4862.56	4868.51
ENSG00000254469		-0.956441	0.702536	9.18496	0.00244012	0.00377353	2.16796	2.04756	1.19245	0.988072
ENSG00000143179	UCK2	-0.954556	6.00932	286.579	2.76725e-64	2.61576e-63	67.7125	67.4414	35.0069	34.7237
ENSG00000079313	REXO1	-0.954445	5.01548	160.462	8.96697e-37	5.31939e-36	37.3611	41.2071	20.442	20.2555
ENSG00000230715		-0.953475	1.47947	12.1969	0.000478684	0.000793416	3.97459	2.55945	1.53315	1.76441
ENSG00000121897	LIAS	-0.95283	2.97666	46.574	8.82214e-12	2.41843e-11	10.1171	11.4535	5.62155	5.57555
ENSG00000184014	DENND5A	-0.952671	8.13369	1588.16	0	0	369.42	373.871	197.606	187.451
ENSG00000151718	WWC2	-0.952367	7.2123	546.842	6.12246e-121	1.00744e-119	212.315	197.589	103.062	108.123
ENSG00000166788	SAAL1	-0.952099	3.4616	48.984	2.58053e-12	7.25371e-12	13.2245	14.2049	6.64365	7.48112
ENSG00000106459	NRF1	-0.951965	3.6903	81.3428	1.89773e-19	7.10689e-19	18.1386	19.7077	10.0506	9.59841
ENSG00000107821	KAZALD1	-0.951576	4.76731	213.978	1.86238e-48	1.38608e-47	53.2595	51.5728	26.6598	27.3837
ENSG00000159259	CHAF1B	-0.950994	3.52257	35.593	2.43165e-09	5.8575e-09	12.7187	12.7972	8.1768	5.22267
ENSG00000122566	HNRNPA2B1	-0.950806	8.55912	1548.39	0	0	358.652	365.809	188.748	186.534
ENSG00000126562	WNK4	-0.949689	3.26295	76.9026	1.79597e-18	6.50021e-18	20.3065	17.7881	10.732	9.0338
ENSG00000087301	TXNDC16	-0.948592	2.13068	17.583	2.75031e-05	5.09754e-05	3.97459	4.22309	2.21455	2.04672
ENSG00000117000	RLF	-0.948225	5.27455	187.936	8.96987e-43	5.9938e-42	45.4548	42.9987	22.9121	22.7962
ENSG00000115318	LOXL3	-0.947982	4.77939	204.773	1.89786e-46	1.36313e-45	48.2009	48.0536	25.808	24.2078
ENSG00000084463	WBP11	-0.947448	5.98137	238.017	1.06452e-53	8.65923e-53	80.2144	80.6865	40.3729	42.9105
ENSG00000085840	ORC1	-0.946112	3.26708	51.4539	7.32975e-13	2.10945e-12	12.3574	12.2214	7.23987	5.64612
ENSG00000142279	WTIP	-0.945773	4.97662	161.486	5.35896e-37	3.19367e-36	36.9275	39.0955	20.6123	19.0557
ENSG00000120685	PROSER1	-0.945593	3.3522	43.6606	3.90554e-11	1.0379e-10	10.8398	10.8776	4.94015	6.21074
ENSG00000183580	FBXL7	-0.94418	5.03493	148.657	3.40755e-34	1.90534e-33	35.9158	34.4885	18.994	17.6441
ENSG00000204316	MRPL38	-0.943801	1.18099	11.4171	0.000727719	0.0011866	2.45702	2.87938	1.3628	1.41153
ENSG00000105711	SCN1B	-0.94307	2.81737	48.9761	2.59096e-12	7.28144e-12	11.9238	11.3255	6.814	5.36382
ENSG00000070423	RNF126	-0.942913	5.30756	216.204	6.08873e-49	4.56567e-48	52.4646	51.3169	27.3412	26.6779
ENSG00000147166	ITGB1BP2	-0.942024	0.249168	6.18896	0.012855	0.0182776	1.73437	1.27972	0.596225	0.917495
ENSG00000279233		-0.941866	0.386672	6.67403	0.0097828	0.0141061	1.15624	1.91958	0.936925	0.705766
ENSG00000164306	PRIMPOL	-0.941275	3.78234	47.4547	5.62909e-12	1.55496e-11	14.164	13.2451	6.1326	7.97515
ENSG00000007237	GAS7	-0.941052	4.93454	138.452	5.80369e-32	3.11083e-31	32.5916	33.2088	16.6943	17.503
ENSG00000204856	FAM216A	-0.940957	3.93326	94.4438	2.52144e-22	1.02876e-21	22.33	22.5871	11.3283	11.998
ENSG00000101811	CSTF2	-0.94078	4.06281	68.003	1.63249e-16	5.47403e-16	18.8612	22.1392	9.96547	11.3628
ENSG00000148516	ZEB1	-0.93959	7.72585	1062.45	4.79447e-233	1.44057e-231	248.592	258.696	132.788	132.19
ENSG00000083642	PDS5B	-0.93943	5.19866	158.7	2.17669e-36	1.27779e-35	37.2889	38.3277	19.9309	19.5497
ENSG00000206712	RNU6-26P	-0.937857	0.271199	4.60482	0.0318821	0.0430346	1.22851	1.02378	0.936925	0.282306
ENSG00000133739	LRRCC1	-0.93741	2.885	27.1315	1.90078e-07	4.09705e-07	7.00973	8.89407	4.34392	4.02286
ENSG00000167693	NXN	-0.937098	5.98145	271.232	6.11498e-61	5.5261e-60	63.0875	66.5456	32.5368	35.0766
ENSG00000114686	MRPL3	-0.937021	6.38088	338.589	1.29499e-75	1.41282e-74	110.06	106.921	57.1524	56.2495
ENSG00000175548	ALG10B	-0.936498	2.62769	22.1469	2.5257e-06	5.06e-06	5.78122	5.31085	2.7256	3.03479
ENSG00000117877	CD3EAP	-0.936379	4.01711	95.8033	1.26886e-22	5.21865e-22	23.1249	24.3787	13.1169	11.8569
ENSG00000141499	WRAP53	-0.936289	3.9564	84.1071	4.6868e-20	1.78407e-19	19.2226	20.9875	10.3062	10.7276
ENSG00000173083	HPSE	-0.934004	0.60184	4.78522	0.0287049	0.0390184	1.37304	1.02378	0.255525	0.917495
ENSG00000187624	C17orf97	-0.933706	0.863423	8.18125	0.00423257	0.00637791	2.09569	2.04756	0.766575	1.34095
ENSG00000135801	TAF5L	-0.9322	4.76059	132.367	1.24348e-30	6.40534e-30	32.7361	31.2892	16.3536	17.0795
ENSG00000240731		-0.931757	0.548731	7.11717	0.0076349	0.0111529	1.80663	1.59965	0.6814	1.05865
ENSG00000273270		-0.931264	2.3942	15.1434	9.96448e-05	0.00017667	5.99801	5.88673	2.12937	3.95229
ENSG00000198873	GRK5	-0.930962	5.55341	240.423	3.18085e-54	2.61536e-53	69.7359	66.2257	35.3476	35.7823
ENSG00000158079	PTPDC1	-0.930902	4.53111	118.222	1.54992e-27	7.34144e-27	28.0389	29.1137	13.8835	15.9503
ENSG00000277072	STAG3L2	-0.930321	1.28208	12.2598	0.000462824	0.000768505	3.1074	2.81539	1.44797	1.62326
ENSG00000213073		-0.929216	1.0277	6.1157	0.0133986	0.0190004	2.09569	1.59965	0.6814	1.1998
ENSG00000253200		-0.928947	3.20549	54.2149	1.79717e-13	5.3245e-13	13.6581	12.7332	6.64365	7.12823
ENSG00000240053	LY6G5B	-0.928244	0.593124	6.83151	0.00895634	0.0129664	1.80663	1.59965	0.936925	0.846919
ENSG00000144034	TPRKB	-0.927779	3.9496	61.9096	3.59598e-15	1.14615e-14	15.1757	14.9728	8.34715	7.55169
ENSG00000130751	NPAS1	-0.927453	3.97327	74.7317	5.39224e-18	1.91261e-17	23.2694	26.4903	12.7762	13.4095
ENSG00000132330	SCLY	-0.927426	1.68213	12.9339	0.000322678	0.000544595	3.75779	3.07133	2.21455	1.41153
ENSG00000115232	ITGA4	-0.927196	6.82284	390.996	5.02303e-87	6.15404e-86	94.2339	96.3631	50.4236	49.8976
ENSG00000279044		-0.926815	0.335326	4.8361	0.0278699	0.0379393	1.58984	0.83182	0.425875	0.776342
ENSG00000124496	TRERF1	-0.926599	5.33664	138.702	5.1166e-32	2.74938e-31	34.8318	32.9529	17.8016	17.7853
ENSG00000229180		-0.925615	3.25333	33.585	6.82171e-09	1.59865e-08	10.8398	9.27799	4.94015	5.57555
ENSG00000279010		-0.925165	3.06915	38.9147	4.42727e-10	1.11305e-09	9.82807	9.66191	4.7698	5.4344
ENSG00000136159	NUDT15	-0.924849	4.75082	123.747	9.5691e-29	4.69928e-28	32.5194	28.3459	16.1832	15.7386
ENSG00000185482	STAC3	-0.924488	0.0971643	4.85967	0.0274915	0.0374556	1.01171	1.47168	0.6814	0.635189
ENSG00000094804	CDC6	-0.923971	4.5029	104.28	1.75675e-24	7.60104e-24	25.4374	25.6584	13.7132	13.2684
ENSG00000127483	HP1BP3	-0.923962	8.37768	1678.6	0	0	413.068	412.647	220.688	215.047
ENSG00000136267	DGKB	-0.92296	1.10944	15.0055	0.000107199	0.000189286	3.3242	3.96714	2.0442	1.83499
ENSG00000093167	LRRFIP2	-0.922452	7.25628	702.188	9.99601e-155	2.03216e-153	173.581	173.083	97.355	86.4563
ENSG00000168994	PXDC1	-0.922433	6.33225	440.453	8.62756e-98	1.17484e-96	109.843	108.584	55.7044	59.2137
ENSG00000132205	EMILIN2	-0.922116	5.37601	42.3189	7.75394e-11	2.02815e-10	9.17768	11.4535	5.7919	5.22267
ENSG00000134152	KATNBL1	-0.921928	5.07462	142.388	7.99877e-33	4.36695e-32	33.9647	35.9602	18.7385	18.2793
ENSG00000103540	CCP110	-0.921753	4.94873	103.247	2.95929e-24	1.27149e-23	30.8573	29.7536	15.3315	16.5149
ENSG00000105193	RPS16	-0.921569	6.90289	200.707	1.46426e-45	1.03788e-44	48.2009	51.1249	25.8932	26.6074
ENSG00000004777	ARHGAP33	-0.921496	2.65725	29.1724	6.62159e-08	1.46206e-07	6.50387	7.74232	3.66252	3.88171
ENSG00000086475	SEPHS1	-0.92132	5.46125	192.277	1.0123e-43	6.91415e-43	49.0681	54.3242	25.1266	29.2893
ENSG00000099783	HNRNPM	-0.920723	6.86123	479.153	3.26619e-106	4.8842e-105	133.763	139.042	70.8656	73.2585
ENSG00000163431	LMOD1	-0.920191	4.0652	92.1336	8.1019e-22	3.25231e-21	22.4022	23.4829	10.9876	13.1272
ENSG00000108312	UBTF	-0.92008	7.08177	762.528	7.57341e-168	1.68226e-166	190.78	187.032	99.4844	99.9364
ENSG00000139546	TARBP2	-0.920066	4.67021	163.878	1.60825e-37	9.70046e-37	42.781	39.1595	22.5714	20.7495
ENSG00000198890	PRMT6	-0.920013	3.59747	53.3341	2.81386e-13	8.27043e-13	13.0077	13.3091	7.23987	6.70477
ENSG00000234616	JRK	-0.919532	4.53853	95.7224	1.32177e-22	5.43394e-22	27.7498	29.1777	16.5239	13.833
ENSG00000075618	FSCN1	-0.919389	8.15477	1489.89	0	0	365.301	373.039	193.773	196.626
ENSG00000164815	ORC5	-0.919092	4.19113	72.6969	1.51172e-17	5.27677e-17	19.5116	16.6364	9.70995	9.31611
ENSG00000120526	NUDCD1	-0.918508	5.54722	204.618	2.05216e-46	1.47232e-45	60.2692	59.7631	29.1298	33.9473
ENSG00000136699	SMPD4	-0.918321	5.93364	305.033	2.63852e-68	2.63445e-67	75.3004	75.7596	38.4991	41.2167
ENSG00000067533	RRP15	-0.918214	4.5368	88.562	4.92662e-21	1.9304e-20	23.4862	27.578	12.2652	14.6799
ENSG00000118655	DCLRE1B	-0.917939	4.43074	100.66	1.09233e-23	4.61824e-23	25.0038	24.8906	13.7132	12.7744
ENSG00000111664	GNB3	-0.917889	1.96489	19.5203	9.95343e-06	1.90591e-05	4.69724	4.92693	2.47007	2.61133
ENSG00000047621	C12orf4	-0.916973	5.16596	174.392	8.12865e-40	5.11745e-39	42.2752	44.2144	23.7638	22.2316
ENSG00000167491	GATAD2A	-0.916497	7.14398	701.934	1.13562e-154	2.30506e-153	174.81	174.938	93.0963	92.3141
ENSG00000198947	DMD	-0.915995	1.94104	24.5836	7.11565e-07	1.47886e-06	6.07028	6.59057	3.91805	2.89364
ENSG00000188599	NPIPP1	-0.915704	2.51451	25.8449	3.6999e-07	7.82521e-07	6.14254	6.65456	3.15147	3.5994
ENSG00000169288	MRPL1	-0.915596	3.97247	72.6763	1.52757e-17	5.33066e-17	17.9218	20.3476	10.9024	9.59841
ENSG00000163811	WDR43	-0.915511	6.59663	522.83	1.02511e-115	1.62886e-114	132.534	128.292	68.651	69.3768
ENSG00000130988	RGN	-0.914158	1.01471	7.97769	0.00473574	0.00708582	1.6621	2.23952	1.19245	0.917495
ENSG00000079387	SENP1	-0.914043	4.79804	123.504	1.08178e-28	5.30446e-28	34.0369	29.0497	16.3536	16.8678
ENSG00000157657	ZNF618	-0.913691	4.8438	94.7042	2.21072e-22	9.04259e-22	24.2811	23.099	12.8614	12.2803
ENSG00000155111	CDK19	-0.913391	5.28374	171.088	4.28012e-39	2.66607e-38	42.9978	42.5508	24.0193	21.5964
ENSG00000197121	PGAP1	-0.913159	4.16343	74.4478	6.2262e-18	2.20299e-17	18.5722	18.62	9.62477	10.0924
ENSG00000166012	TAF1D	-0.913019	6.09939	229.062	9.54768e-52	7.52999e-51	66.5563	72.4323	37.0511	36.9115
ENSG00000169299	PGM2	-0.912318	5.66339	269.811	1.2479e-60	1.12147e-59	83.9722	84.9096	47.4425	42.6988
ENSG00000133226	SRRM1	-0.912037	6.24299	318.368	3.28468e-71	3.38937e-70	85.9234	87.597	47.2721	45.169
ENSG00000183386	FHL3	-0.911907	3.97917	74.5667	5.86252e-18	2.07658e-17	20.0175	17.5322	10.8172	9.17495
ENSG00000170089		-0.911308	1.81925	16.5266	4.79723e-05	8.71295e-05	4.33591	6.20666	2.89595	2.75249
ENSG00000136861	CDK5RAP2	-0.910425	6.4472	442.945	2.47403e-98	3.38318e-97	111.939	110.888	60.5594	58.1551
ENSG00000153037	SRP19	-0.909501	3.3116	31.7229	1.77812e-08	4.07262e-08	8.45503	8.83009	5.36602	3.95229
ENSG00000108384	RAD51C	-0.908443	3.32745	46.6035	8.69056e-12	2.38337e-11	11.9238	11.5815	6.04742	6.42247
ENSG00000179041	RRS1	-0.908103	4.0581	52.3901	4.55005e-13	1.32263e-12	17.3437	18.9399	11.5838	8.04573
ENSG00000154473	BUB3	-0.907232	7.16574	518.522	8.87343e-115	1.39794e-113	152.985	143.841	77.4241	80.3161
ENSG00000261167		-0.906871	1.34574	12.4156	0.000425765	0.000709516	3.1074	3.13532	1.7035	1.62326
ENSG00000175414	ARL10	-0.906545	4.15084	75.6565	3.37568e-18	1.2056e-17	19.4393	21.9472	10.5617	11.504
ENSG00000145715	RASA1	-0.906296	7.58971	911.818	2.6475e-200	7.04006e-199	228.936	233.549	124.1	122.944
ENSG00000253626	EIF5AL1	-0.90457	2.16638	17.4498	2.94989e-05	5.4464e-05	4.40818	4.41504	2.47007	2.25845
ENSG00000164758	MED30	-0.904331	3.04377	45.5599	1.48044e-11	4.01418e-11	12.0683	11.1336	5.7919	6.49304
ENSG00000112039	FANCE	-0.903968	3.53512	58.5768	1.9551e-14	6.02393e-14	15.4648	14.3969	8.09162	7.834
ENSG00000138347	MYPN	-0.903641	4.63086	96.9925	6.9591e-23	2.88201e-22	28.4725	26.8102	15.4167	14.1859
ENSG00000146872	TLK2	-0.903623	5.40945	179.871	5.17005e-41	3.32764e-40	52.8259	53.9403	30.0668	27.2426
ENSG00000107566	ERLIN1	-0.903373	6.627	479.801	2.36032e-106	3.53366e-105	123.357	121.318	65.3292	65.3539
ENSG00000147526	TACC1	-0.903144	7.2316	801.413	2.66011e-176	6.21812e-175	204.366	205.076	108.513	110.241
ENSG00000263731		-0.903136	3.53854	33.1089	8.71401e-09	2.02998e-08	13.8749	11.6455	6.04742	7.48112
ENSG00000171208	NETO2	-0.901609	3.16193	75.3954	3.8529e-18	1.37414e-17	19.7284	18.8759	10.3913	10.2336
ENSG00000115368	WDR75	-0.900116	5.37012	206.36	8.54941e-47	6.18519e-46	51.3083	54.1963	27.8522	28.7247
ENSG00000198918	RPL39	-0.899413	5.79138	213.742	2.0963e-48	1.55839e-47	56.6559	57.3956	32.7924	28.7247
ENSG00000239665		-0.898166	3.57441	48.4815	3.33414e-12	9.31747e-12	12.3574	12.5413	5.96225	7.26939
ENSG00000140307	GTF2A2	-0.898027	5.3765	180.214	4.35184e-41	2.80659e-40	47.5505	45.3022	25.1266	24.6312
ENSG00000172175	MALT1	-0.897522	6.80381	352.808	1.0369e-78	1.17069e-77	98.7143	99.6904	56.5562	50.4622
ENSG00000140332	TLE3	-0.897473	5.47316	236.387	2.41237e-53	1.94643e-52	63.8825	62.5784	36.7956	31.4771
ENSG00000054967	RELT	-0.897089	4.66031	168.731	1.40051e-38	8.61185e-38	42.6365	44.2144	22.5714	23.996
ENSG00000112640	PPP2R5D	-0.896975	6.5538	450.889	4.619e-100	6.41116e-99	124.513	121.318	65.9254	65.9891
ENSG00000166797	FAM96A	-0.896787	4.5487	100.712	1.06391e-23	4.49956e-23	27.244	24.8266	13.628	14.1859
ENSG00000196230	TUBB	-0.896523	10.0743	4843.08	0	0	1257.99	1244.34	680.207	664.831
ENSG00000119314	PTBP3	-0.895792	6.56379	315.679	1.26534e-70	1.29432e-69	90.8374	92.6519	52.6381	46.51
ENSG00000170681	CAVIN4	-0.895268	2.13068	20.9337	4.7546e-06	9.32627e-06	6.6484	5.50281	3.15147	3.3171
ENSG00000160256	FAM207A	-0.894917	2.83966	30.2102	3.87657e-08	8.6869e-08	9.82807	8.70212	4.51427	5.36382
ENSG00000170584	NUDCD2	-0.894316	4.20906	61.2455	5.03826e-15	1.59174e-14	18.1386	21.4354	10.3913	10.9394
ENSG00000075303	SLC25A40	-0.894306	3.61695	42.2439	8.05727e-11	2.10578e-10	11.7792	11.7735	5.53637	6.98708
ENSG00000101558	VAPA	-0.893992	7.08957	629.249	7.28126e-139	1.34511e-137	162.669	163.869	85.4305	89.9851
ENSG00000137692	DCUN1D5	-0.893836	4.91981	137.041	1.18129e-31	6.26699e-31	36.6385	34.5525	19.3347	18.9145
ENSG00000065485	PDIA5	-0.893807	5.24007	184.313	5.54429e-42	3.62986e-41	48.779	46.9018	26.4042	25.1253
ENSG00000101146	RAE1	-0.893636	5.3765	159.065	1.81143e-36	1.06627e-35	52.8981	50.805	27.0856	28.5835
ENSG00000198646	NCOA6	-0.893191	5.19005	120.227	5.64069e-28	2.70344e-27	30.785	31.5452	17.1202	16.5149
ENSG00000234231		-0.893016	2.29019	20.7102	5.34295e-06	1.04345e-05	4.9863	6.14267	2.98112	3.03479
ENSG00000243679		-0.892925	2.04058	19.1505	1.20807e-05	2.2983e-05	4.84177	5.05491	2.7256	2.61133
ENSG00000171791	BCL2	-0.892685	2.04058	17.1989	3.36626e-05	6.18692e-05	4.11912	4.73497	2.47007	2.32903
ENSG00000107937	GTPBP4	-0.89268	6.65266	452.183	2.4151e-100	3.37385e-99	123.574	126.821	71.1211	64.4364
ENSG00000280670	CCDC163	-0.891823	0.974997	8.01342	0.0046432	0.00695621	2.89061	1.91958	1.53315	1.05865
ENSG00000174799	CEP135	-0.891735	4.68211	101.608	6.76789e-24	2.87641e-23	26.8827	26.0424	13.7132	14.6799
ENSG00000186260	MKL2	-0.891459	4.04298	58.666	1.86846e-14	5.76108e-14	15.6093	14.9728	9.36925	7.26939
ENSG00000155438	NIFK	-0.891003	5.35313	188.941	5.41421e-43	3.63473e-42	49.4294	49.0134	24.7859	28.0189
ENSG00000171729	TMEM51	-0.890889	2.73063	15.2534	9.40074e-05	0.000166926	9.32221	8.51016	6.21777	3.52883
ENSG00000148925	BTBD10	-0.890347	5.49674	203.204	4.17572e-46	2.9876e-45	51.236	54.5802	29.5557	27.8072
ENSG00000134453	RBM17	-0.890078	5.6676	226.086	4.25543e-51	3.32175e-50	59.113	58.9312	30.9185	32.6064
ENSG00000206538	VGLL3	-0.889822	8.2326	910.414	5.34436e-200	1.41823e-198	239.27	237.517	130.062	127.391
ENSG00000137338	PGBD1	-0.889408	3.53511	43.043	5.35485e-11	1.41262e-10	14.2363	15.2927	7.1547	8.68092
ENSG00000116127	ALMS1	-0.88796	5.76924	146.809	8.63965e-34	4.79364e-33	63.3766	68.1452	34.8366	36.2058
ENSG00000115687	PASK	-0.887407	2.03737	11.9145	0.000556983	0.000917243	4.19138	3.32728	2.3849	1.69384
ENSG00000149091	DGKZ	-0.887021	5.22429	157.522	3.93585e-36	2.29282e-35	46.3943	44.9823	22.9121	26.1839
ENSG00000150637	CD226	-0.886659	0.436255	4.46223	0.0346522	0.046536	1.30077	1.02378	0.766575	0.494036
ENSG00000143942	CHAC2	-0.886426	1.53968	12.0625	0.000514468	0.000850225	3.68553	2.68742	1.87385	1.55268
ENSG00000164172	MOCS2	-0.886083	4.93152	113.848	1.40723e-26	6.4876e-26	32.2303	34.2966	17.4609	18.4911
ENSG00000048162	NOP16	-0.886022	4.26294	99.7086	1.7655e-23	7.42795e-23	23.9198	28.2179	13.1169	15.1034
ENSG00000131944	FAAP24	-0.885897	2.2902	21.5271	3.48871e-06	6.92502e-06	6.50387	6.07868	3.66252	3.17595
ENSG00000105866	SP4	-0.88588	2.73062	23.674	1.14116e-06	2.3383e-06	5.92575	6.4626	3.32182	3.38767
ENSG00000062485	CS	-0.885865	6.62576	451.774	2.96482e-100	4.12843e-99	124.296	123.237	65.6699	67.9652
ENSG00000143321	HDGF	-0.884915	8.33378	1530.41	0	0	399.265	408.935	217.452	220.34
ENSG00000151693	ASAP2	-0.884572	7.1284	542.55	5.25652e-120	8.57329e-119	143.88	142.753	77.3389	77.8459
ENSG00000255121		-0.884556	0.249169	4.70496	0.0300757	0.0407833	1.51757	0.959792	0.425875	0.846919
ENSG00000204138	PHACTR4	-0.883947	5.18241	158.868	2.00018e-36	1.17577e-35	41.4802	42.3588	22.9121	22.5845
ENSG00000169439	SDC2	-0.883726	6.34732	282.16	2.53981e-63	2.36623e-62	73.9273	75.1197	40.3729	40.4404
ENSG00000160214	RRP1	-0.883069	4.97786	154.336	1.95572e-35	1.11965e-34	43.6482	42.5508	21.6344	24.7724
ENSG00000143398	PIP5K1A	-0.882993	6.23674	290.552	3.76859e-65	3.62849e-64	80.5757	80.7505	44.7169	42.9105
ENSG00000138780	GSTCD	-0.882124	4.81313	133.429	7.2835e-31	3.78193e-30	35.9881	34.8085	18.7385	19.5497
ENSG00000104897	SF3A2	-0.8821	4.78134	126.77	2.08556e-29	1.04399e-28	32.3026	35.0644	16.8646	19.5497
ENSG00000073536	NLE1	-0.881008	4.02038	77.3522	1.43035e-18	5.20164e-18	20.2343	20.7955	10.1358	11.998
ENSG00000156504	FAM122B	-0.880918	3.73359	48.0143	4.23122e-12	1.17584e-11	13.9472	11.7095	7.32505	6.56362
ENSG00000091436	MAP3K20	-0.880844	7.74503	702.193	9.97092e-155	2.03024e-153	255.313	256.776	141.22	137.201
ENSG00000058063	ATP11B	-0.880666	6.64174	357.765	8.63454e-80	9.86044e-79	115.769	116.775	57.7486	67.8241
ENSG00000010803	SCMH1	-0.880409	5.19217	135.097	3.14399e-31	1.64837e-30	43.2146	50.677	25.9784	25.2664
ENSG00000012048	BRCA1	-0.880277	5.50116	165.874	5.89334e-38	3.57968e-37	48.9236	45.3022	27.767	23.6431
ENSG00000102096	PIM2	-0.880108	2.84885	31.8409	1.67328e-08	3.83861e-08	7.51558	9.27799	4.68462	4.5169
ENSG00000184162	NR2C2AP	-0.879724	2.92722	39.8749	2.70755e-10	6.88992e-10	10.1894	11.4535	5.28085	6.42247
ENSG00000184465	WDR27	-0.879374	4.05494	52.8608	3.5805e-13	1.04691e-12	15.248	15.6766	8.34715	8.46919
ENSG00000122026	RPL21	-0.878526	2.98668	35.7416	2.25301e-09	5.44235e-09	9.82807	9.27799	5.87707	4.58748
ENSG00000073605	GSDMB	-0.877967	2.9479	25.0066	5.71341e-07	1.19472e-06	10.3339	8.7661	5.62155	4.79921
ENSG00000104983	CCDC61	-0.877641	2.23523	11.875	0.000568926	0.000936161	5.99801	6.78253	4.7698	2.32903
ENSG00000182307	C8orf33	-0.877009	5.57683	169.146	1.13683e-38	7.00711e-38	58.7516	63.4103	32.4517	34.0885
ENSG00000148688	RPP30	-0.876907	4.55377	92.6542	6.22797e-22	2.51019e-21	27.4608	26.2983	16.3536	13.1272
ENSG00000111845	PAK1IP1	-0.876809	4.50173	108.582	2.00336e-25	8.92144e-25	29.3397	28.8578	16.3536	15.3857
ENSG00000013306	SLC25A39	-0.876003	5.95674	308.159	5.49917e-69	5.52476e-68	84.3335	83.246	47.8683	43.7575
ENSG00000248124	RRN3P1	-0.875742	0.920291	5.38779	0.0202782	0.0280948	1.58984	1.27972	0.766575	0.776342
ENSG00000062650	WAPL	-0.875462	6.96823	497.058	4.14999e-110	6.35253e-109	147.999	150.048	82.9604	79.8221
ENSG00000130699	TAF4	-0.875381	3.526	52.2573	4.86839e-13	1.412e-12	13.08	14.8448	7.92127	7.41054
ENSG00000167977	KCTD5	-0.874997	5.61741	260.44	1.37589e-58	1.20066e-57	66.8453	72.6883	37.7325	38.5348
ENSG00000092853	CLSPN	-0.874476	5.03937	100.127	1.42953e-23	6.03208e-23	34.9041	32.121	17.8016	18.6322
ENSG00000113580	NR3C1	-0.874134	8.23867	876.858	1.05361e-192	2.65453e-191	332.348	346.741	185.256	185.546
ENSG00000119865	CNRIP1	-0.873789	5.40539	194.656	3.06281e-44	2.12217e-43	57.3063	53.1725	28.5336	31.336
ENSG00000183955	KMT5A	-0.873515	5.81518	288.072	1.30839e-64	1.24677e-63	74.8668	80.0467	43.0134	41.8519
ENSG00000083457	ITGAE	-0.873396	4.10712	81.611	1.65693e-19	6.21407e-19	21.7518	22.2032	11.2431	12.6332
ENSG00000142409	ZNF787	-0.871818	4.33985	91.7817	9.67874e-22	3.87809e-21	24.3534	26.1063	12.7762	14.6799
ENSG00000128050	PAICS	-0.87162	6.92059	513.654	1.01681e-113	1.59223e-112	140.267	138.018	74.954	76.8579
ENSG00000185880	TRIM69	-0.87154	3.95385	62.9865	2.08126e-15	6.68626e-15	16.7655	17.2763	9.1989	9.38668
ENSG00000116774	OLFML3	-0.871463	6.95429	616.694	3.91576e-136	7.1522e-135	164.909	168.923	90.03	92.3847
ENSG00000067955	CBFB	-0.870982	7.38111	855.761	4.06471e-188	1.00263e-186	236.885	228.878	128.444	126.05
ENSG00000189241	TSPYL1	-0.869958	6.79283	398.232	1.33587e-88	1.66662e-87	132.245	128.1	66.692	75.0229
ENSG00000134852	CLOCK	-0.869843	6.93586	478.316	4.96883e-106	7.40464e-105	128.849	130.916	70.3545	71.7058
ENSG00000161021	MAML1	-0.869691	5.38284	183.942	6.6794e-42	4.36199e-41	50.3689	49.5253	26.7449	27.8072
ENSG00000125871	MGME1	-0.869568	5.00484	139.783	2.97011e-32	1.60329e-31	41.697	39.9913	23.1676	21.5964
ENSG00000163682	RPL9	-0.869305	5.81378	256.174	1.17107e-57	1.005e-56	69.8805	69.361	37.0511	38.9583
ENSG00000144681	STAC	-0.868563	2.68828	12.2854	0.000456523	0.000758236	3.39647	3.26329	1.87385	1.76441
ENSG00000224080	UBE2FP1	-0.868226	0.718652	4.5577	0.0327711	0.0441562	1.01171	1.91958	0.766575	0.846919
ENSG00000135407	AVIL	-0.867496	2.47473	21.6136	3.33473e-06	6.62852e-06	7.66011	6.71855	3.7477	4.09344
ENSG00000057252	SOAT1	-0.867164	6.81108	366.774	9.43431e-82	1.0977e-80	120.9	121.19	64.9885	67.5418
ENSG00000103196	CRISPLD2	-0.866505	6.31347	334.954	8.01373e-75	8.64095e-74	96.0405	95.2754	54.2565	50.9563
ENSG00000031691	CENPQ	-0.866455	3.65411	47.8462	4.61006e-12	1.27783e-11	14.0917	12.4773	7.32505	7.19881
ENSG00000129116	PALLD	-0.866174	6.36519	264.959	1.42435e-59	1.26859e-58	70.9645	74.4159	37.9029	41.6402
ENSG00000119333	WDR34	-0.865418	5.59142	217.029	4.02308e-49	3.03077e-48	58.7516	59.955	31.5999	33.4533
ENSG00000243156	MICAL3	-0.86519	6.27908	338.46	1.38136e-75	1.50578e-74	99.1479	97.2589	51.7012	55.6849
ENSG00000184220	CMSS1	-0.864161	4.20335	71.9205	2.24048e-17	7.7682e-17	23.5585	22.0112	12.18	12.7744
ENSG00000110395	CBL	-0.862705	6.16888	246.28	1.68038e-55	1.40122e-54	83.3218	75.6316	42.6727	44.3221
ENSG00000103148	NPRL3	-0.862647	3.90977	65.5926	5.54476e-16	1.8183e-15	17.7772	18.3	10.221	9.66899
ENSG00000130810	PPAN	-0.861936	1.65726	9.81299	0.00173284	0.00272433	4.19138	3.19931	2.47007	1.62326
ENSG00000114861	FOXP1	-0.860795	6.50433	465.112	3.71141e-103	5.36415e-102	129.282	127.972	71.2063	70.4354
ENSG00000119707	RBM25	-0.860304	6.88253	435.194	1.20374e-96	1.62549e-95	125.452	128.932	70.6952	69.5885
ENSG00000150764	DIXDC1	-0.859653	6.21355	374.996	1.52903e-83	1.80666e-82	114.54	112.616	63.7109	61.6133
ENSG00000275400		-0.858568	2.10638	14.8675	0.000115333	0.000203179	3.90232	4.99092	1.95902	2.89364
ENSG00000100034	PPM1F	-0.85773	6.17873	319.977	1.46526e-71	1.51801e-70	88.3081	89.4526	48.8904	49.2624
ENSG00000137273	FOXF2	-0.857505	3.50756	35.9429	2.03181e-09	4.92641e-09	14.2363	13.1172	6.55847	8.39861
ENSG00000095752	IL11	-0.857083	6.08505	259.329	2.40312e-58	2.09002e-57	74.5055	71.4085	40.9692	39.5935
ENSG00000183527	PSMG1	-0.856911	4.57107	97.0589	6.7294e-23	2.78866e-22	28.5448	28.0259	16.2684	15.0328
ENSG00000148824	MTG1	-0.856821	1.97164	16.6555	4.48195e-05	8.1553e-05	4.62497	4.607	2.55525	2.54076
ENSG00000129347	KRI1	-0.856625	4.72663	96.9538	7.09638e-23	2.93417e-22	28.617	25.5945	15.587	14.327
ENSG00000132388	UBE2G1	-0.856142	5.97639	193.551	5.33582e-44	3.66572e-43	69.2301	64.434	34.7514	38.6054
ENSG00000100483	VCPKMT	-0.855942	2.3169	14.8535	0.000116195	0.000204669	5.41989	6.0147	2.7256	3.52883
ENSG00000153207	AHCTF1	-0.855447	6.10743	282.26	2.41579e-63	2.2523e-62	87.3687	88.6848	51.5309	46.2276
ENSG00000115541	HSPE1	-0.854361	4.06283	69.3878	8.08862e-17	2.74784e-16	19.1503	19.6437	10.9876	10.5159
ENSG00000107957	SH3PXD2A	-0.853299	8.65315	2005.01	0	0	558.755	568.965	311.315	313.078
ENSG00000229563	LINC01204	-0.852994	1.69033	8.29933	0.00396597	0.00599361	2.16796	2.43147	1.61832	0.988072
ENSG00000119616	FCF1	-0.852967	5.17989	134.943	3.39763e-31	1.77631e-30	37.5779	38.0718	21.6344	20.3966
ENSG00000133773	CCDC59	-0.85175	4.60561	112.217	3.20274e-26	1.46349e-25	31.3631	31.7371	18.5681	16.5855
ENSG00000159216	RUNX1	-0.851737	6.08686	231.064	3.49434e-52	2.76938e-51	66.1227	65.2019	36.2845	36.4175
ENSG00000120837	NFYB	-0.851525	4.92461	130.196	3.71167e-30	1.88939e-29	36.2049	36.984	21.3789	19.4086
ENSG00000105255	FSD1	-0.851305	0.53968	8.38505	0.0037832	0.00573548	2.52928	2.23952	1.0221	1.55268
ENSG00000173068	BNC2	-0.850568	5.14754	101.483	7.20653e-24	3.05982e-23	26.8104	30.1375	15.5018	16.162
ENSG00000124802	EEF1E1	-0.850287	2.76983	26.4995	2.63608e-07	5.63136e-07	7.94918	7.03848	4.7698	3.5994
ENSG00000136450	SRSF1	-0.849912	7.8192	939.35	2.74017e-206	7.50216e-205	269.549	262.535	147.864	147.082
ENSG00000176915	ANKLE2	-0.84933	7.84248	938.064	5.21655e-206	1.4222e-204	262.612	268.998	143.179	151.387
ENSG00000132323	ILKAP	-0.848744	4.45499	94.1402	2.9395e-22	1.19631e-21	26.6659	26.6182	14.9056	14.6799
ENSG00000112242	E2F3	-0.848695	5.18277	151.309	8.9724e-35	5.07835e-34	40.9744	44.4064	23.0824	24.3489
ENSG00000257027		-0.848552	1.36124	4.75863	0.0291518	0.0395926	1.30077	1.34371	0.6814	0.776342
ENSG00000124767	GLO1	-0.848258	6.88403	404.716	5.1795e-90	6.54385e-89	122.851	119.462	67.0327	67.4006
ENSG00000030110	BAK1	-0.84815	3.53398	39.9437	2.6139e-10	6.65552e-10	15.537	16.0605	9.62477	8.04573
ENSG00000106399	RPA3	-0.847911	4.16636	72.3051	1.84373e-17	6.41664e-17	21.246	20.2196	10.4765	12.3509
ENSG00000144231	POLR2D	-0.847413	5.33628	113.187	1.9633e-26	9.01584e-26	49.9353	44.8543	24.5304	27.8777
ENSG00000120158	RCL1	-0.847027	3.00486	28.3588	1.00789e-07	2.20105e-07	10.0449	9.40596	4.34392	6.28131
ENSG00000160014	CALM3	-0.846834	8.60176	1771.22	0	0	508.675	501.587	285.932	276.378
ENSG00000110446	SLC15A3	-0.846791	1.27119	10.0232	0.00154579	0.00244182	3.17967	2.68742	1.19245	1.97614
ENSG00000066855	MTFR1	-0.845609	5.09403	144.241	3.14731e-33	1.72775e-32	39.9627	42.0389	23.1676	22.5845
ENSG00000170545	SMAGP	-0.845511	4.63242	117.438	2.30167e-27	1.08585e-26	34.326	32.6969	18.1423	18.9851
ENSG00000134815	DHX34	-0.844874	4.42705	101.926	5.7644e-24	2.45636e-23	30.7127	27.642	15.7574	16.5149
ENSG00000087087	SRRT	-0.844511	6.56625	397.416	2.01079e-88	2.49901e-87	114.974	112.168	62.5184	63.7306
ENSG00000144040	SFXN5	-0.844437	4.21474	88.6707	4.66323e-21	1.8283e-20	25.5096	25.1466	14.3094	13.9036
ENSG00000104064	GABPB1	-0.844291	5.21506	133.362	7.5348e-31	3.90928e-30	45.3103	45.7501	22.7417	27.5954
ENSG00000079819	EPB41L2	-0.843725	6.55548	245.032	3.14378e-55	2.61477e-54	75.8062	71.3446	41.1395	40.7227
ENSG00000078319	PMS2P1	-0.843564	1.89923	17.0436	3.65304e-05	6.695e-05	4.76951	4.92693	3.15147	2.32903
ENSG00000163913	IFT122	-0.843542	4.52484	88.7446	4.49223e-21	1.76232e-20	26.3768	24.5067	14.3946	13.9036
ENSG00000168005	C11orf84	-0.842734	4.26774	77.6182	1.25011e-18	4.56155e-18	24.2811	26.1063	13.628	14.4682
ENSG00000130396	AFDN	-0.84242	6.4208	363.907	3.97045e-81	4.57043e-80	115.697	115.815	68.9917	60.7664
ENSG00000104356	POP1	-0.842219	4.8276	53.3668	2.76731e-13	8.14098e-13	41.9138	38.7116	19.4199	25.4781
ENSG00000112183	RBM24	-0.84217	3.52256	43.3326	4.61815e-11	1.22251e-10	14.0917	14.5249	8.34715	7.69285
ENSG00000185453	ZSWIM9	-0.841691	1.0147	6.68267	0.00973546	0.0140441	2.16796	1.8556	0.6814	1.48211
ENSG00000151806	GUF1	-0.840394	4.84195	92.5466	6.57594e-22	2.64858e-21	28.9784	27.642	15.3315	16.162
ENSG00000176124	DLEU1	-0.839794	0.968271	5.3727	0.0204543	0.0283358	1.51757	1.53567	1.10727	0.635189
ENSG00000149716	ORAOV1	-0.83975	4.50811	98.8151	2.77209e-23	1.15951e-22	29.1952	27.834	15.076	16.5855
ENSG00000078403	MLLT10	-0.838515	5.39669	172.057	2.62929e-39	1.64331e-38	50.0075	49.3973	27.3412	28.16
ENSG00000152359	POC5	-0.838122	3.29959	42.5416	6.91941e-11	1.8172e-10	12.5741	12.0294	6.72882	6.98708
ENSG00000100714	MTHFD1	-0.838065	5.93068	197.616	6.91881e-45	4.84841e-44	56.0778	58.0354	31.8554	32.0418
ENSG00000156795	WDYHV1	-0.837815	3.08166	26.3871	2.79396e-07	5.95585e-07	12.4296	9.91785	5.87707	6.49304
ENSG00000106290	TAF6	-0.837645	5.57103	201.951	7.83398e-46	5.58338e-45	58.318	58.5473	32.8775	32.5358
ENSG00000175084	DES	-0.837208	0.539685	5.33866	0.0208575	0.0288604	1.80663	1.27972	0.6814	0.988072
ENSG00000076513	ANKRD13A	-0.837205	8.18169	1192.86	2.17318e-261	7.36719e-260	347.74	345.077	195.562	192.392
ENSG00000205364	MT1M	-0.836958	1.62768	11.9996	0.00053212	0.00087828	3.39647	3.51924	2.47007	1.48211
ENSG00000176155	CCDC57	-0.836765	4.57605	102.354	4.64456e-24	1.98505e-23	30.2791	29.1777	18.3126	15.174
ENSG00000101412	E2F1	-0.836541	4.26088	91.6956	1.01088e-21	4.04914e-21	25.4374	27.578	13.7132	15.8797
ENSG00000113594	LIFR	-0.836493	5.28377	132.919	9.41582e-31	4.86766e-30	39.7459	37.4959	21.6344	21.5259
ENSG00000116750	UCHL5	-0.836356	4.6908	90.3248	2.02102e-21	8.00865e-21	25.7987	26.5543	14.4797	14.8211
ENSG00000225614	ZNF469	-0.836122	4.3689	54.8974	1.26987e-13	3.78302e-13	15.1757	16.5724	8.09162	9.59841
ENSG00000198176	TFDP1	-0.835408	7.14561	572.685	1.46307e-126	2.52287e-125	164.765	168.348	91.3076	95.2078
ENSG00000087053	MTMR2	-0.83521	5.79445	183.544	8.15949e-42	5.32051e-41	54.1267	57.6515	31.174	31.5477
ENSG00000167088	SNRPD1	-0.835062	5.57851	183.037	1.05261e-41	6.85332e-41	53.6931	52.8526	28.9595	30.5597
ENSG00000148175	STOM	-0.834569	7.24024	540.452	1.50383e-119	2.44655e-118	159.417	156.254	90.2855	86.8797
ENSG00000184182	UBE2F	-0.834503	4.03496	46.7781	7.94976e-12	2.18298e-11	18.2108	19.7717	11.5838	9.88072
ENSG00000108064	TFAM	-0.833993	4.91634	102.95	3.43778e-24	1.47415e-23	29.1952	30.7133	17.035	16.6561
ENSG00000092470	WDR76	-0.833856	4.52656	83.7403	5.64242e-20	2.14405e-19	25.9432	23.9948	13.3725	14.4682
ENSG00000091732	ZC3HC1	-0.832543	4.3149	82.0733	1.31135e-19	4.93949e-19	23.703	24.2507	12.7762	14.0447
ENSG00000281026	N4BP2L2-IT2	-0.832368	1.59749	7.61273	0.00579578	0.00859346	2.02343	2.36749	1.19245	1.27038
ENSG00000167005	NUDT21	-0.832162	6.97173	420.615	1.79321e-93	2.35517e-92	131.523	141.665	78.4462	75.5875
ENSG00000129484	PARP2	-0.832008	4.19689	71.1827	3.25626e-17	1.123e-16	22.1854	19.6437	11.5838	11.7863
ENSG00000111358	GTF2H3	-0.83157	5.39698	163.204	2.25786e-37	1.35744e-36	47.5505	51.5728	25.7228	29.7833
ENSG00000270629	NBPF14	-0.830724	2.74643	27.0806	1.95148e-07	4.20094e-07	10.2617	8.7661	4.94015	5.64612
ENSG00000122591	FAM126A	-0.830372	7.38528	496.565	5.31436e-110	8.12526e-109	144.53	147.296	81.5976	82.5746
ENSG00000163935	SFMBT1	-0.829229	3.39798	34.5344	4.18779e-09	9.9435e-09	10.0449	10.2378	4.94015	6.35189
ENSG00000189362	NEMP2	-0.829176	2.80423	21.2752	3.97852e-06	7.85036e-06	6.43161	6.07868	3.57735	3.45825
ENSG00000168038	ULK4	-0.82874	3.17223	33.5653	6.89113e-09	1.61404e-08	9.75581	9.98184	5.28085	5.78728
ENSG00000183444	OR7E38P	-0.828323	0.934161	7.49755	0.00617831	0.00912722	2.81834	1.79161	1.27762	1.27038
ENSG00000131148	EMC8	-0.828092	5.19037	103.609	2.46509e-24	1.06197e-23	49.6462	45.0462	25.8932	27.2426
ENSG00000065183	WDR3	-0.827829	5.5464	148.327	4.02471e-34	2.24752e-33	58.318	60.3389	33.5589	33.3827
ENSG00000184009	ACTG1	-0.827095	12.0567	22377.6	0	0	5390.19	5407.92	3025.84	3059.64
ENSG00000204681	GABBR1	-0.826969	3.58872	63.6827	1.46166e-15	4.72267e-15	18.7167	18.9399	11.1579	10.163
ENSG00000197451	HNRNPAB	-0.826733	7.21917	615.668	6.54604e-136	1.19396e-134	183.915	181.337	103.573	102.336
ENSG00000170160	CCDC144A	-0.826732	0.789038	12.5728	0.000391401	0.00065461	3.46873	3.90315	2.12937	2.04672
ENSG00000166949	SMAD3	-0.826629	6.47577	424.244	2.90881e-94	3.85165e-93	126.464	124.965	72.3136	69.5885
ENSG00000088808	PPP1R13B	-0.826389	2.92203	25.2905	4.93132e-07	1.03505e-06	11.5624	8.89407	6.21777	5.29324
ENSG00000112290	WASF1	-0.826229	3.65934	32.7097	1.07e-08	2.47659e-08	13.9472	11.1976	6.38812	7.62227
ENSG00000106003	LFNG	-0.826142	1.88501	10.0278	0.00154196	0.00243635	3.17967	2.7514	1.78867	1.55268
ENSG00000197771	MCMBP	-0.825692	6.68876	434.895	1.39817e-96	1.88607e-95	137.087	130.404	74.0171	76.4344
ENSG00000211460	TSN	-0.825524	6.49685	338.879	1.11962e-75	1.22299e-74	101.749	99.5624	56.9821	56.5318
ENSG00000072736	NFATC3	-0.825395	5.36758	134.063	5.29318e-31	2.75509e-30	45.9607	50.4211	28.2781	26.3956
ENSG00000078674	PCM1	-0.824966	7.69722	836.08	7.72472e-184	1.86285e-182	248.014	249.61	140.965	140.094
ENSG00000103489	XYLT1	-0.824209	8.35341	1704.44	0	0	512.65	505.683	286.614	288.023
ENSG00000215421	ZNF407	-0.824134	5.06439	113.369	1.79161e-26	8.23033e-26	34.7596	34.9364	18.2274	20.8907
ENSG00000177425	PAWR	-0.823914	5.64852	203.874	2.98221e-46	2.13604e-45	60.9919	60.4029	34.9217	33.7356
ENSG00000273136	NBPF26	-0.823567	1.46997	12.9341	0.000322652	0.000544595	3.97459	3.7112	2.47007	1.90557
ENSG00000204767	FAM196B	-0.823151	5.20154	122.62	1.68856e-28	8.23608e-28	36.9998	36.1522	21.2086	20.1849
ENSG00000146963	LUC7L2	-0.823067	4.5391	76.5327	2.16599e-18	7.81762e-18	21.7518	23.7389	13.628	12.2803
ENSG00000023041	ZDHHC6	-0.822518	4.97496	125.779	3.43627e-29	1.70955e-28	39.6736	36.3441	22.2307	20.7495
ENSG00000182253	SYNM	-0.822343	1.9168	12.7057	0.000364551	0.000611837	4.69724	4.67099	2.29972	2.96422
ENSG00000055813	CCDC85A	-0.822	2.72661	43.9718	3.33135e-11	8.88772e-11	15.6816	16.1245	7.92127	9.9513
ENSG00000116191	RALGPS2	-0.821878	6.69412	263.85	2.48563e-59	2.2017e-58	81.0816	82.2862	43.4392	48.5567
ENSG00000166261	ZNF202	-0.821532	3.73557	61.8347	3.73534e-15	1.18852e-14	18.2108	18.7479	11.2431	9.81014
ENSG00000178605	GTPBP6	-0.821272	4.97747	132.652	1.07731e-30	5.56044e-30	41.2634	40.5672	22.2307	23.9255
ENSG00000113648	H2AFY	-0.820651	7.2791	665.389	1.00546e-146	1.94629e-145	201.765	198.037	111.409	114.475
ENSG00000157350	ST3GAL2	-0.820589	5.9431	264.956	1.42665e-59	1.26977e-58	79.1304	79.6628	45.1427	44.8161
ENSG00000109189	USP46	-0.820532	4.69844	104.635	1.46829e-24	6.36998e-24	30.4959	32.121	17.7164	17.7853
ENSG00000137312	FLOT1	-0.820416	7.04722	500.458	7.55644e-111	1.16634e-109	181.458	187.351	107.406	101.983
ENSG00000117360	PRPF3	-0.82019	5.94009	251.747	1.08058e-56	9.1163e-56	77.6851	79.8547	41.1395	47.6392
ENSG00000100522	GNPNAT1	-0.819278	6.60313	317.176	5.97149e-71	6.13737e-70	99.2202	97.067	57.0672	54.344
ENSG00000120437	ACAT2	-0.818909	4.66556	96.9842	6.98832e-23	2.89226e-22	30.3514	28.1539	17.8016	15.4563
ENSG00000100744	GSKIP	-0.81885	4.83642	70.4117	4.81347e-17	1.64688e-16	29.8455	28.4098	15.5018	17.3618
ENSG00000114491	UMPS	-0.818713	5.01383	120.698	4.44968e-28	2.14133e-27	36.8553	39.2875	21.89	21.3847
ENSG00000103494	RPGRIP1L	-0.818422	5.47018	138.632	5.30124e-32	2.84741e-31	53.8376	58.4833	32.4517	31.4066
ENSG00000142794	NBPF3	-0.818058	3.04218	28.7243	8.34484e-08	1.83162e-07	13.8027	11.9654	7.32505	7.26939
ENSG00000132561	MATN2	-0.818029	4.99035	112.488	2.79377e-26	1.27887e-25	42.9978	45.2382	22.1455	27.5954
ENSG00000137168	PPIL1	-0.817959	4.92156	106.199	6.66757e-25	2.92794e-24	36.783	38.3277	22.9972	19.9026
ENSG00000166483	WEE1	-0.817569	6.09234	198.958	3.52615e-45	2.48037e-44	59.9079	60.083	35.3476	32.9593
ENSG00000120156	TEK	-0.817566	4.2226	28.3259	1.02517e-07	2.23803e-07	10.4062	8.3182	4.4291	5.99901
ENSG00000117505	DR1	-0.817558	7.02274	433.485	2.83375e-96	3.80675e-95	128.921	132.579	72.8246	75.4463
ENSG00000182944	EWSR1	-0.816429	7.37766	588.709	4.78349e-130	8.47418e-129	178.567	178.521	104.254	98.9483
ENSG00000196363	WDR5	-0.815827	5.57987	202.478	6.01237e-46	4.29218e-45	59.7633	62.6424	35.518	34.2296
ENSG00000163374	YY1AP1	-0.815758	5.11093	127.467	1.468e-29	7.3713e-29	42.6365	41.463	21.9751	25.4781
ENSG00000142634	EFHD2	-0.815327	6.02574	256.43	1.02972e-57	8.85449e-57	97.9917	95.5313	51.4457	58.0139
ENSG00000114315	HES1	-0.814701	2.22114	20.1902	7.01097e-06	1.35754e-05	7.66011	7.23043	3.32182	5.01094
ENSG00000010072	SPRTN	-0.814056	4.24777	69.4982	7.6483e-17	2.60235e-16	21.4628	20.7955	12.6059	11.504
ENSG00000006576	PHTF2	-0.813374	6.41378	273.277	2.19084e-61	1.98679e-60	82.5992	83.6939	48.9756	45.9453
ENSG00000169062	UPF3A	-0.812693	4.42768	74.3852	6.42693e-18	2.27339e-17	24.2811	21.2434	12.7762	12.9861
ENSG00000101911	PRPS2	-0.812459	4.78377	94.0964	3.00519e-22	1.22228e-21	28.6893	28.6658	17.035	15.7386
ENSG00000243725	TTC4	-0.812327	1.13369	8.52984	0.0034937	0.00531463	2.45702	2.68742	1.44797	1.48211
ENSG00000163463	KRTCAP2	-0.812309	1.76983	13.4189	0.000249102	0.00042454	4.26365	3.90315	2.29972	2.32903
ENSG00000143498	TAF1A	-0.812146	3.03093	30.9582	2.63646e-08	5.96786e-08	9.9726	8.95806	5.36602	5.36382
ENSG00000167601	AXL	-0.811774	9.67118	3065.22	0	0	935.401	936.309	530.214	535.606
ENSG00000280120		-0.811025	1.14566	5.8219	0.0158278	0.0222335	2.09569	1.59965	0.6814	1.34095
ENSG00000042088	TDP1	-0.810906	5.1784	154.208	2.08557e-35	1.19294e-34	50.947	43.8945	27.0856	26.6779
ENSG00000172062	SMN1	-0.808775	0.941047	7.13227	0.00757087	0.0110645	2.16796	2.17553	1.44797	1.05865
ENSG00000130935	NOL11	-0.808486	5.62442	196.384	1.28513e-44	8.98617e-44	60.9919	59.827	35.518	33.5944
ENSG00000116285	ERRFI1	-0.808402	5.16078	161.741	4.71224e-37	2.81344e-36	49.2849	51.3809	26.7449	30.4891
ENSG00000140577	CRTC3	-0.808302	5.40667	157.825	3.37968e-36	1.97059e-35	47.9841	49.0134	28.704	26.8897
ENSG00000111331	OAS3	-0.808224	4.53287	68.2804	1.41821e-16	4.77282e-16	22.7635	25.3385	14.2242	13.4095
ENSG00000233461		-0.808193	0.75818	8.00108	0.00467496	0.00699973	2.45702	2.43147	1.3628	1.41153
ENSG00000178163	ZNF518B	-0.808138	5.33358	199.161	3.18437e-45	2.24361e-44	62.7985	62.0666	34.8366	36.2764
ENSG00000177943	MAMDC4	-0.807407	2.09407	16.9856	3.7664e-05	6.89202e-05	5.41989	5.05491	3.57735	2.47018
ENSG00000076053	RBM7	-0.807363	4.19905	53.1353	3.11351e-13	9.13457e-13	18.4276	18.1721	9.28407	11.4334
ENSG00000148187	MRRF	-0.806848	4.47233	83.1937	7.43962e-20	2.8187e-19	26.3045	25.0826	13.9687	15.2445
ENSG00000134874	DZIP1	-0.806801	5.7466	213.619	2.22967e-48	1.65468e-47	67.9293	65.5218	36.3697	39.5229
ENSG00000141994	DUS3L	-0.806654	3.65097	32.3773	1.26963e-08	2.92871e-08	13.8027	12.2853	7.23987	7.62227
ENSG00000185900	POMK	-0.806574	4.67487	107.845	2.90587e-25	1.28829e-24	32.8084	33.7207	19.2495	18.8439
ENSG00000106789	CORO2A	-0.806422	1.89921	15.6299	7.70288e-05	0.000137665	8.09371	6.84652	3.49217	4.94036
ENSG00000162437	RAVER2	-0.80591	1.2875	5.3262	0.0210071	0.0290519	2.16796	1.79161	1.19245	1.05865
ENSG00000120647	CCDC77	-0.80519	4.85929	125.332	4.30459e-29	2.13662e-28	39.9627	37.8158	22.9121	21.5964
ENSG00000164985	PSIP1	-0.804708	6.08823	225.859	4.76931e-51	3.72064e-50	72.6266	67.6973	39.2657	40.7227
ENSG00000114098	ARMC8	-0.803686	5.29954	142.194	8.82105e-33	4.80777e-32	50.947	48.7574	29.6409	27.5249
ENSG00000100599	RIN3	-0.803596	4.32022	57.2978	3.74574e-14	1.14135e-13	18.3554	17.2763	9.79512	10.5159
ENSG00000204623	ZNRD1ASP	-0.802604	2.62125	24.3213	8.1534e-07	1.68723e-06	8.02144	7.8703	3.7477	5.22267
ENSG00000114450	GNB4	-0.801899	7.4659	551.245	6.74905e-122	1.11765e-120	168.523	176.282	96.5884	101.136
ENSG00000109606	DHX15	-0.801663	7.71445	814.544	3.71515e-179	8.81156e-178	253.145	257.096	149.993	143.482
ENSG00000130940	CASZ1	-0.801653	1.94104	14.3087	0.000155149	0.000269979	7.37105	5.82274	3.15147	4.30517
ENSG00000163597	SNHG16	-0.800791	7.05496	516.067	3.03552e-114	4.76485e-113	161.296	161.629	92.0742	93.2316
ENSG00000125319	C17orf53	-0.800497	3.26845	37.2526	1.03775e-09	2.56174e-09	11.7792	11.5175	6.814	6.56362
ENSG00000182979	MTA1	-0.80026	5.71155	219.075	1.43922e-49	1.09441e-48	68.0016	68.9771	37.6473	40.7933
ENSG00000214719		-0.799965	0.493584	5.34329	0.0208022	0.0287901	1.30077	3.13532	1.27762	1.27038
ENSG00000099817	POLR2E	-0.799684	6.24245	288.024	1.34018e-64	1.27612e-63	96.3296	94.1236	54.1713	55.0497
ENSG00000167695	FAM57A	-0.799475	5.19285	185.388	3.22944e-42	2.12831e-41	56.1501	59.827	33.8996	32.9593
ENSG00000134668	SPOCD1	-0.799254	6.06432	287.211	2.01459e-64	1.91128e-63	90.7651	89.4526	52.2123	51.3797
ENSG00000113597	TRAPPC13	-0.798599	4.34442	64.7182	8.64136e-16	2.81807e-15	22.9081	21.6273	12.18	13.2684
ENSG00000189403	HMGB1	-0.798594	6.26118	228.096	1.55078e-51	1.21713e-50	77.3961	77.2953	43.6948	45.0984
ENSG00000280143		-0.797638	4.31885	88.7863	4.39847e-21	1.72607e-20	31.6522	30.9693	16.3536	19.4086
ENSG00000136875	PRPF4	-0.797396	5.99011	218.567	1.85718e-49	1.40976e-48	84.6948	87.0212	52.9788	46.3688
ENSG00000135334	AKIRIN2	-0.79675	4.6271	105.29	1.05482e-24	4.59622e-24	32.8084	33.5287	17.9719	20.0437
ENSG00000206573	THUMPD3-AS1	-0.796485	4.14416	55.7827	8.09405e-14	2.43141e-13	16.5487	20.0916	10.4765	10.7276
ENSG00000171302	CANT1	-0.796381	6.70973	365.322	1.95289e-81	2.252e-80	135.425	136.163	74.7836	81.2336
ENSG00000125703	ATG4C	-0.796337	3.31293	29.3375	6.08068e-08	1.34583e-07	10.3339	8.57414	5.28085	5.50497
ENSG00000170779	CDCA4	-0.796334	4.93067	121.331	3.23466e-28	1.56127e-27	38.0115	38.5197	22.9121	21.3141
ENSG00000249115	HAUS5	-0.796021	3.83503	41.2086	1.36821e-10	3.53872e-10	15.1757	16.7004	9.8803	8.61034
ENSG00000119402	FBXW2	-0.79565	6.33624	270.51	8.78687e-61	7.91307e-60	89.3198	83.8219	49.9125	49.6153
ENSG00000120253	NUP43	-0.795157	6.04692	228.392	1.33658e-51	1.0522e-50	77.107	71.2166	42.9282	42.3459
ENSG00000077454	LRCH4	-0.794817	2.72065	24.1974	8.6951e-07	1.79531e-06	7.37105	8.25421	5.19567	3.95229
ENSG00000099901	RANBP1	-0.794794	6.42159	350.288	3.66886e-78	4.1207e-77	113.384	109.672	63.1147	65.1422
ENSG00000175356	SCUBE2	-0.794418	2.60833	26.655	2.43225e-07	5.20966e-07	7.44332	9.27799	4.4291	5.22267
ENSG00000138050	THUMPD2	-0.793182	2.9479	23.4442	1.28592e-06	2.62618e-06	7.80464	7.10246	4.25875	4.30517
ENSG00000126749	EMG1	-0.793011	4.19615	77.0623	1.65648e-18	6.0004e-18	25.0038	24.0588	13.9687	14.2565
ENSG00000163939	PBRM1	-0.792685	6.86862	388.374	1.8701e-86	2.2804e-85	121.839	125.157	70.0138	72.4821
ENSG00000166813	KIF7	-0.791525	5.96793	237.263	1.55402e-53	1.25857e-52	88.3081	89.1327	53.8306	49.0507
ENSG00000103043	VAC14	-0.791468	5.42762	180.462	3.84166e-41	2.48127e-40	58.8962	60.019	36.2845	32.7475
ENSG00000163714	U2SURP	-0.790526	7.05606	482.845	5.13737e-107	7.72694e-106	151.468	157.982	90.8817	88.503
ENSG00000160218	TRAPPC10	-0.790457	5.88738	241.896	1.51843e-54	1.25406e-53	77.3961	77.2313	45.3131	44.1809
ENSG00000161996	WDR90	-0.789868	4.64093	81.668	1.60977e-19	6.0407e-19	26.8104	30.6494	17.8016	15.7386
ENSG00000178922	HYI	-0.789861	3.57552	42.578	6.79185e-11	1.78515e-10	13.6581	13.5651	7.06952	8.53976
ENSG00000171914	TLN2	-0.78871	7.02962	460.817	3.19299e-102	4.56393e-101	147.782	148.128	84.5788	86.5974
ENSG00000267470	ZNF571-AS1	-0.788382	0.63619	7.56195	0.00596135	0.00882582	2.52928	2.3035	1.44797	1.34095
ENSG00000137656	BUD13	-0.788351	3.86703	53.6111	2.44376e-13	7.2088e-13	17.5605	16.8923	9.79512	10.0924
ENSG00000187164	SHTN1	-0.788108	2.75622	23.7207	1.11376e-06	2.2836e-06	7.22652	7.93428	4.4291	4.37575
ENSG00000198700	IPO9	-0.787177	6.82433	285.625	4.46474e-64	4.20803e-63	137.882	149.344	86.623	80.4573
ENSG00000237036	ZEB1-AS1	-0.787174	1.11554	6.75547	0.00934609	0.0134945	2.45702	1.98357	1.27762	1.27038
ENSG00000105483	CARD8	-0.787105	4.79427	91.0441	1.40505e-21	5.59685e-21	29.4119	29.1777	16.3536	17.503
ENSG00000080839	RBL1	-0.786764	4.65514	69.9974	5.93819e-17	2.02848e-16	24.9315	23.6109	12.6911	15.174
ENSG00000128245	YWHAH	-0.786572	8.03972	663.533	2.54725e-146	4.91608e-145	310.596	326.905	181.508	188.016
ENSG00000142396	ERVK3-1	-0.786443	2.74839	26.0692	3.29394e-07	6.98944e-07	8.23824	8.51016	4.51427	5.15209
ENSG00000168214	RBPJ	-0.785597	6.709	224.877	7.81084e-51	6.06054e-50	76.5289	76.9113	45.1427	43.9692
ENSG00000125817	CENPB	-0.785538	7.12085	575.412	3.73404e-127	6.46468e-126	183.481	189.143	108.172	108.264
ENSG00000110721	CHKA	-0.785466	3.42892	29.3058	6.18118e-08	1.36714e-07	11.5624	11.2616	7.66575	5.7167
ENSG00000266709		-0.785311	2.86884	35.0241	3.25643e-09	7.7892e-09	10.8398	11.7095	6.38812	6.70477
ENSG00000173744	AGFG1	-0.784591	6.64162	318.808	2.63354e-71	2.71964e-70	114.035	118.566	68.5659	66.7654
ENSG00000101361	NOP56	-0.78416	6.87784	533.55	4.77028e-118	7.70264e-117	174.087	172.251	102.891	98.5249
ENSG00000101104	PABPC1L	-0.783971	2.77946	22.0209	2.69697e-06	5.39228e-06	7.22652	8.12624	3.91805	4.94036
ENSG00000048544	MRPS10	-0.783713	5.34602	146.312	1.10944e-33	6.14245e-33	46.7556	48.0536	27.5967	27.5249
ENSG00000122644	ARL4A	-0.78277	3.66559	32.3857	1.2641e-08	2.91698e-08	9.68354	11.7095	6.38812	6.14016
ENSG00000134375	TIMM17A	-0.782692	6.14108	187.543	1.09313e-42	7.2932e-42	80.1421	82.926	46.6759	48.0626
ENSG00000104969	SGTA	-0.782013	6.06671	262.356	5.25869e-59	4.60758e-58	85.9956	88.6208	52.553	49.4036
ENSG00000160917	CPSF4	-0.781324	4.46338	83.2577	7.20257e-20	2.72968e-19	26.9549	27.3221	15.9277	15.668
ENSG00000133703	KRAS	-0.78105	5.91497	151.07	1.01195e-34	5.72263e-34	59.0407	59.6351	32.7072	36.0646
ENSG00000155755	TMEM237	-0.780968	5.71909	180.953	3.00226e-41	1.94299e-40	58.8239	59.2512	35.8587	33.1004
ENSG00000126822	PLEKHG3	-0.780673	4.17368	73.7176	9.01335e-18	3.16752e-17	22.9803	25.0186	14.0539	13.9742
ENSG00000141873	SLC39A3	-0.780016	4.03974	66.5164	3.46991e-16	1.1469e-15	21.6796	21.8193	12.2652	12.9861
ENSG00000103342	GSPT1	-0.779822	8.06627	1050.69	1.72012e-230	5.10906e-229	344.272	345.013	201.183	200.296
ENSG00000163364	LINC01116	-0.779762	4.94957	117.186	2.61329e-27	1.23018e-26	43.5759	39.5434	24.9563	23.4314
ENSG00000134480	CCNH	-0.779534	4.72064	77.6412	1.23568e-18	4.51015e-18	32.0858	28.4098	17.7164	17.4324
ENSG00000153560	UBP1	-0.779173	6.33213	265.845	9.1284e-60	8.14137e-59	87.2964	89.5806	51.2753	51.8032
ENSG00000071243	ING3	-0.77911	3.37907	35.8531	2.12773e-09	5.15319e-09	11.996	11.5175	7.32505	6.42247
ENSG00000163655	GMPS	-0.778975	6.42316	298.201	8.12395e-67	8.00039e-66	98.7143	96.939	57.7486	56.3201
ENSG00000034693	PEX3	-0.778604	3.77271	45.0953	1.87677e-11	5.06864e-11	15.0312	14.5888	9.28407	8.04573
ENSG00000231205	ZNF826P	-0.778564	2.26846	9.57234	0.00197531	0.00308382	3.03514	3.19931	1.87385	1.76441
ENSG00000158163	DZIP1L	-0.778171	4.03495	61.5176	4.38793e-15	1.39137e-14	20.3788	20.0277	12.6059	11.0805
ENSG00000235245		-0.777705	0.530585	4.44834	0.0349351	0.0468964	1.22851	1.66364	1.10727	0.635189
ENSG00000124571	XPO5	-0.777188	6.08682	249.163	3.95291e-56	3.31543e-55	91.56	89.3886	55.3637	50.5328
ENSG00000185909	KLHDC8B	-0.777134	4.64779	84.6698	3.52601e-20	1.34895e-19	28.1112	27.642	15.587	16.7972
ENSG00000004487	KDM1A	-0.777085	6.99223	375.363	1.27193e-83	1.50562e-82	170.257	168.028	103.743	94.2903
ENSG00000154845	PPP4R1	-0.777005	7.11973	492.152	4.84872e-109	7.36982e-108	162.452	162.269	91.1372	97.7485
ENSG00000266074	BAHCC1	-0.776735	4.95174	65.312	6.39311e-16	2.09332e-15	34.0369	33.5287	18.3126	21.0318
ENSG00000075340	ADD2	-0.775744	4.13666	66.9708	2.75553e-16	9.15212e-16	27.0995	27.2581	14.3946	17.2207
ENSG00000088247	KHSRP	-0.77556	6.71979	353.306	8.07612e-79	9.12616e-78	115.408	117.926	66.6068	69.5179
ENSG00000143155	TIPRL	-0.775516	5.97452	199.161	3.18361e-45	2.24361e-44	64.2438	67.4414	38.6694	38.3936
ENSG00000125686	MED1	-0.774911	6.12513	216.692	4.76414e-49	3.58487e-48	75.1558	75.4397	43.1837	44.675
ENSG00000177150	FAM210A	-0.773922	4.26708	61.365	4.7417e-15	1.49988e-14	20.162	20.4756	11.8393	11.9274
ENSG00000089022	MAPKAPK5	-0.773378	5.59221	137.341	1.01582e-31	5.40463e-31	58.7516	63.0903	33.3034	37.7585
ENSG00000087884	AAMDC	-0.773313	3.36634	42.1685	8.37369e-11	2.18716e-10	13.7304	14.2049	7.75092	8.53976
ENSG00000177733	HNRNPA0	-0.773305	6.32472	294.899	4.25821e-66	4.1524e-65	99.0756	96.875	55.1082	59.0726
ENSG00000142207	URB1	-0.772741	6.3033	279.369	1.03045e-62	9.51129e-62	101.894	103.658	59.2818	60.9076
ENSG00000160199	PKNOX1	-0.772583	5.06517	119.647	7.55799e-28	3.609e-27	40.6131	39.0315	22.0603	24.2783
ENSG00000128654	MTX2	-0.772284	4.6164	80.5459	2.84032e-19	1.05878e-18	27.6053	26.1063	16.4388	15.0328
ENSG00000138443	ABI2	-0.772261	5.69613	190.215	2.85396e-43	1.92594e-42	61.9313	64.434	37.1363	36.9821
ENSG00000107815	TWNK	-0.771966	2.65306	17.9703	2.24377e-05	4.18927e-05	8.23824	6.9105	4.51427	4.30517
ENSG00000185340	GAS2L1	-0.771646	5.69052	152.993	3.84435e-35	2.18929e-34	54.777	58.5473	34.8366	31.9006
ENSG00000071564	TCF3	-0.771125	6.42128	331.095	5.55054e-74	5.91114e-73	114.324	116.263	66.8624	68.2475
ENSG00000163393	SLC22A15	-0.771119	2.63408	10.2432	0.00137187	0.00218144	3.83006	3.7112	2.81077	1.69384
ENSG00000096433	ITPR3	-0.77083	6.82222	248.743	4.87994e-56	4.0903e-55	83.2495	82.8621	48.6349	48.6978
ENSG00000108829	LRRC59	-0.770588	8.61588	1568.82	0	0	525.368	527.694	308.419	308.914
ENSG00000106723	SPIN1	-0.770306	6.92123	380.999	7.54327e-85	9.05332e-84	128.704	132.963	76.6575	76.8579
ENSG00000131876	SNRPA1	-0.770265	3.81083	35.1064	3.12178e-09	7.47404e-09	11.6347	11.7735	6.38812	7.26939
ENSG00000179348	GATA2	-0.770132	6.52157	472.918	7.42599e-105	1.09779e-103	157.394	159.773	93.8628	92.3141
ENSG00000161847	RAVER1	-0.769917	4.44474	66.7747	3.04385e-16	1.00916e-15	22.2577	22.3952	13.3725	12.8449
ENSG00000239883	PARGP1	-0.769738	2.27664	13.9694	0.000185807	0.000320443	6.8652	5.75875	3.15147	4.09344
ENSG00000137364	TPMT	-0.768789	5.15568	99.8695	1.62774e-23	6.85504e-23	32.9529	33.9127	19.2495	19.9732
ENSG00000198791	CNOT7	-0.768371	6.305	287.439	1.79737e-64	1.70644e-63	93.9448	98.6666	54.512	58.4374
ENSG00000145725	PPIP5K2	-0.767745	6.83627	339.013	1.04673e-75	1.14583e-74	114.468	113.575	67.2031	66.7654
ENSG00000126883	NUP214	-0.76771	5.83774	216.228	6.01558e-49	4.51343e-48	72.8434	72.4963	40.7136	44.3221
ENSG00000164080	RAD54L2	-0.767175	6.10208	186.337	2.00391e-42	1.32468e-41	91.0542	88.9407	49.0608	56.3201
ENSG00000105323	HNRNPUL1	-0.766397	7.8655	557.505	2.93381e-123	4.92135e-122	290.795	288.066	171.031	169.384
ENSG00000177917	ARL6IP6	-0.766345	4.23099	51.1185	8.69556e-13	2.49297e-12	19.9452	21.8193	11.2431	13.1978
ENSG00000117394	SLC2A1	-0.766273	5.77342	168.944	1.25865e-38	7.74693e-38	57.9567	58.3554	35.2624	33.3121
ENSG00000012232	EXTL3	-0.765812	6.4627	309.045	3.52643e-69	3.55111e-68	105.001	103.786	60.3039	62.2485
ENSG00000173638	SLC19A1	-0.765363	2.93932	30.708	2.99922e-08	6.7677e-08	9.39448	11.1976	5.96225	6.21074
ENSG00000105640	RPL18A	-0.765004	4.86066	102.057	5.39507e-24	2.30125e-23	35.41	38.3917	21.5493	21.9493
ENSG00000135387	CAPRIN1	-0.764514	8.61789	1312.33	2.36493e-287	8.80053e-286	444.142	445.919	262.85	261.274
ENSG00000160208	RRP1B	-0.763981	6.07805	218.118	2.32727e-49	1.7635e-48	82.0933	89.7726	51.616	49.9682
ENSG00000184207	PGP	-0.763864	4.47825	92.2486	7.64441e-22	3.07343e-21	31.9412	30.7133	19.1644	17.7853
ENSG00000013573	DDX11	-0.763431	3.16343	29.2158	6.47491e-08	1.43065e-07	10.1894	10.3658	5.28085	6.70477
ENSG00000138395	CDK15	-0.761919	3.85617	34.643	3.96057e-09	9.42992e-09	10.7675	12.6693	6.89917	6.98708
ENSG00000124191	TOX2	-0.761891	1.70657	10.6826	0.00108148	0.00173891	3.3242	4.35106	2.21455	2.32903
ENSG00000143776	CDC42BPA	-0.761534	7.40272	519.309	5.98174e-115	9.4583e-114	179.507	175.514	106.469	103.112
ENSG00000137166	FOXP4	-0.760103	3.44232	46.2822	1.02389e-11	2.79735e-11	16.0429	15.6126	9.11372	9.52784
ENSG00000155189	AGPAT5	-0.760072	4.41599	66.7775	3.0394e-16	1.00794e-15	23.6307	22.1392	14.2242	12.8449
ENSG00000198131	ZNF544	-0.760009	4.78662	93.4905	4.08145e-22	1.6543e-21	32.4471	31.5452	18.0571	19.5497
ENSG00000082515	MRPL22	-0.759988	3.71362	40.5846	1.8828e-10	4.83392e-10	14.0917	13.693	7.92127	8.39861
ENSG00000183506	PI4KAP2	-0.759592	1.66559	6.90396	0.00860051	0.0124904	2.38475	3.45525	1.61832	1.83499
ENSG00000198060	MARCH5	-0.758768	5.20368	121.394	3.13232e-28	1.51413e-27	43.4314	43.1267	27.0005	24.3489
ENSG00000147439	BIN3	-0.758741	4.97997	124.512	6.51002e-29	3.21406e-28	42.2029	43.1267	25.1266	25.337
ENSG00000139926	FRMD6	-0.758274	9.40495	1879.9	0	0	639.764	650.803	383.969	379.914
ENSG00000010704	HFE	-0.758265	3.76983	39.7512	2.88462e-10	7.33329e-10	15.3925	12.9892	8.43232	8.25746
ENSG00000141076	UTP4	-0.758117	4.34702	65.3756	6.18998e-16	2.02783e-15	21.8241	22.971	12.2652	14.1153
ENSG00000099917	MED15	-0.757915	6.54258	270.256	9.98017e-61	8.97522e-60	91.6323	95.3394	54.6823	55.8966
ENSG00000128915	ICE2	-0.757044	5.11362	100.737	1.05069e-23	4.44508e-23	37.7947	36.3441	20.2716	23.2903
ENSG00000145685	LHFPL2	-0.756498	6.23544	305.252	2.36408e-68	2.36408e-67	107.892	103.018	62.4333	62.178
ENSG00000130348	QRSL1	-0.75556	4.39106	67.3808	2.23818e-16	7.46446e-16	23.8475	22.7791	14.139	13.4801
ENSG00000275464		-0.755364	2.05334	12.0503	0.00051784	0.000855469	7.66011	4.607	3.32182	3.74056
ENSG00000145555	MYO10	-0.755295	9.08597	2511.1	0	0	861.112	877.314	512.753	517.397
ENSG00000189306	RRP7A	-0.754854	5.65137	232.589	1.62453e-52	1.29304e-51	84.0445	80.8785	49.2311	48.4155
ENSG00000124782	RREB1	-0.754803	6.06673	224.181	1.10771e-50	8.56921e-50	77.9742	80.8785	48.5497	45.9453
ENSG00000198824	CHAMP1	-0.754377	4.56052	55.676	8.54537e-14	2.5652e-13	18.7167	21.4354	11.3283	12.4921
ENSG00000141560	FN3KRP	-0.754272	4.47408	94.3076	2.7011e-22	1.10032e-21	31.4354	33.7847	19.4199	19.338
ENSG00000237190	CDKN2AIPNL	-0.754154	3.95044	39.4679	3.33505e-10	8.44522e-10	20.3065	16.5084	9.70995	11.7863
ENSG00000176406	RIMS2	-0.753766	2.43381	17.0972	3.55151e-05	6.51631e-05	6.6484	6.9105	4.85497	3.3171
ENSG00000100918	REC8	-0.753681	1.13369	5.52422	0.0187549	0.0260989	1.95116	1.8556	1.53315	0.776342
ENSG00000168781	PPIP5K1	-0.753656	2.48419	19.6803	9.15422e-06	1.75808e-05	7.51558	6.71855	3.91805	4.44632
ENSG00000160818	GPATCH4	-0.753608	4.92024	117.416	2.32735e-27	1.09757e-26	41.0467	40.5032	25.2118	23.2903
ENSG00000178127	NDUFV2	-0.752998	1.71464	10.3842	0.00127095	0.00202819	3.75779	3.45525	2.55525	1.76441
ENSG00000196498	NCOR2	-0.752839	7.1946	460.415	3.90475e-102	5.57513e-101	158.984	161.373	92.0742	97.678
ENSG00000177469	CAVIN1	-0.752808	10.7023	5781.61	0	0	2017.93	2038.34	1201.73	1206.15
ENSG00000151702	FLI1	-0.752636	4.75716	101.362	7.66147e-24	3.24872e-23	34.7596	35.7043	20.7827	21.0318
ENSG00000131378	RFTN1	-0.752094	6.57381	402.379	1.67154e-89	2.09549e-88	141.423	139.234	84.2381	82.4334
ENSG00000129680	MAP7D3	-0.751839	5.72116	111.834	3.88601e-26	1.76823e-25	55.0661	46.8379	31.0037	29.3598
ENSG00000108433	GOSR2	-0.751216	4.89299	94.6736	2.24515e-22	9.17763e-22	34.615	36.2162	20.5272	21.5259
ENSG00000064961	HMG20B	-0.749568	5.99867	180.44	3.88467e-41	2.5078e-40	70.1695	71.1526	42.1616	41.9931
ENSG00000169946	ZFPM2	-0.749476	3.36761	39.6981	2.96413e-10	7.52803e-10	14.9589	12.9892	8.5175	8.04573
ENSG00000168140	VASN	-0.749134	8.14681	944.145	2.48605e-207	6.84987e-206	332.203	331.512	195.306	199.238
ENSG00000253161	LINC01605	-0.748883	2.89568	27.0848	1.94724e-07	4.193e-07	9.24995	10.1738	6.4733	5.22267
ENSG00000149929	HIRIP3	-0.748832	3.17224	27.6777	1.43304e-07	3.1054e-07	12.3574	10.1098	6.72882	6.56362
ENSG00000158526	TSR2	-0.748728	4.44594	65.9488	4.62797e-16	1.52112e-15	27.244	29.0497	18.1423	15.5974
ENSG00000169139	UBE2V2	-0.748396	5.84516	132.504	1.1607e-30	5.98132e-30	62.5094	57.9075	37.3918	34.3708
ENSG00000105447	GRWD1	-0.748223	5.44681	160.801	7.56315e-37	4.49279e-36	59.1852	54.1963	35.4328	32.1123
ENSG00000143977	SNRPG	-0.748172	4.12387	61.2534	5.01807e-15	1.58575e-14	21.3182	21.6913	12.0948	13.4095
ENSG00000070770	CSNK2A2	-0.748084	6.08796	233.241	1.17101e-52	9.34356e-52	85.4898	84.5257	50.2532	50.8151
ENSG00000113328	CCNG1	-0.747596	6.78637	292.34	1.53704e-65	1.48764e-64	104.423	101.674	62.3481	60.4135
ENSG00000115761	NOL10	-0.746799	5.55287	135.338	2.78555e-31	1.46341e-30	55.3552	56.0519	30.7482	35.2883
ENSG00000102119	EMD	-0.745795	5.30655	149.457	2.27862e-34	1.28018e-33	51.9587	53.5564	31.3444	31.6183
ENSG00000151422	FER	-0.745758	6.05131	169.817	8.11012e-39	5.01797e-38	62.5094	62.5145	36.1994	38.1819
ENSG00000124333	VAMP7	-0.745426	5.63748	136.875	1.28424e-31	6.80477e-31	49.3572	47.5417	27.256	30.2068
ENSG00000261596		-0.745409	0.502928	4.43742	0.0351593	0.0471682	1.80663	1.47168	1.44797	0.564612
ENSG00000146676	PURB	-0.745052	6.18033	257.243	6.84585e-58	5.91025e-57	90.5483	94.3796	55.8748	54.6968
ENSG00000172795	DCP2	-0.745007	5.63085	137.464	9.54563e-32	5.0808e-31	48.9958	48.3735	28.9595	29.0775
ENSG00000139133	ALG10	-0.744454	2.33009	10.1063	0.0014776	0.00233894	3.25194	3.83917	2.3849	1.90557
ENSG00000066044	ELAVL1	-0.744421	6.12757	218.22	2.21082e-49	1.67623e-48	89.2476	81.1344	50.1681	51.0974
ENSG00000127663	KDM4B	-0.744319	5.30224	126.045	3.00574e-29	1.49824e-28	46.1775	43.3826	26.1487	27.1014
ENSG00000166166	TRMT61A	-0.744183	4.26088	69.6471	7.09238e-17	2.4151e-16	24.9315	24.5067	14.8204	14.6799
ENSG00000103126	AXIN1	-0.744143	5.13666	121.778	2.5823e-28	1.25153e-27	44.8044	41.783	25.297	26.1839
ENSG00000117543	DPH5	-0.743768	3.98167	50.2403	1.36026e-12	3.86641e-12	20.0897	18.62	10.6469	12.2803
ENSG00000154743	TSEN2	-0.743295	3.1693	27.6337	1.46605e-07	3.17588e-07	9.75581	11.3255	5.70672	6.84593
ENSG00000132436	FIGNL1	-0.741998	4.45618	58.5441	1.9878e-14	6.12322e-14	23.4862	22.8431	13.4576	14.1153
ENSG00000116133	DHCR24	-0.741022	6.64676	282.544	2.09562e-63	1.95661e-62	118.298	121.254	75.0392	68.8121
ENSG00000273841	TAF9	-0.740947	5.48828	147.113	7.41252e-34	4.11807e-33	52.1032	52.9805	33.1331	30.0656
ENSG00000074696	HACD3	-0.73987	7.2313	469.39	4.35009e-104	6.37259e-103	164.692	172.827	102.125	100.43
ENSG00000063244	U2AF2	-0.739845	7.01582	476.036	1.55708e-105	2.31772e-104	169.317	173.658	102.806	102.759
ENSG00000111231	GPN3	-0.739755	4.0902	51.4538	7.33013e-13	2.10945e-12	18.4276	18.428	10.9876	11.0805
ENSG00000170734	POLH	-0.739659	6.01099	183.468	8.47643e-42	5.5244e-41	69.3746	69.233	43.1837	40.0875
ENSG00000124160	NCOA5	-0.739493	5.14673	115.314	6.71791e-27	3.12153e-26	41.2634	42.3588	25.2118	24.9135
ENSG00000272888	LINC01578	-0.739302	4.63513	63.7901	1.38407e-15	4.47867e-15	23.2694	22.5231	13.7132	13.6919
ENSG00000145781	COMMD10	-0.739009	3.86523	34.6073	4.03382e-09	9.59551e-09	12.6464	15.1647	8.09162	8.61034
ENSG00000110925	CSRNP2	-0.738097	5.4976	155.936	8.74174e-36	5.05607e-35	56.7282	59.7631	34.4959	35.3589
ENSG00000188725	SMIM15	-0.737993	5.70377	134.274	4.75846e-31	2.47976e-30	52.6814	51.8928	33.9848	29.0775
ENSG00000168282	MGAT2	-0.73794	6.88048	343.676	1.00996e-76	1.11977e-75	148.144	143.137	83.216	90.6203
ENSG00000139514	SLC7A1	-0.737306	8.02071	787.741	2.49702e-173	5.69303e-172	284.002	288.514	175.46	168.819
ENSG00000129933	MAU2	-0.737104	5.36823	126.301	2.64183e-29	1.31989e-28	48.49	45.9421	26.7449	29.5716
ENSG00000163933	RFT1	-0.73687	4.17588	53.8854	2.1253e-13	6.2837e-13	20.3065	18.684	11.5838	11.7157
ENSG00000068654	POLR1A	-0.736735	6.39362	252.552	7.21363e-57	6.10166e-56	102.761	100.65	57.3228	64.0835
ENSG00000072110	ACTN1	-0.736104	9.28081	1841.09	0	0	673.367	659.697	398.193	401.298
ENSG00000103018	CYB5B	-0.735916	6.32097	258.396	3.83903e-58	3.32767e-57	97.1245	92.204	57.4079	56.1789
ENSG00000101367	MAPRE1	-0.735453	7.31705	545.317	1.31424e-120	2.15709e-119	198.874	197.141	121.63	116.592
ENSG00000254093	PINX1	-0.734908	2.63406	21.9734	2.7646e-06	5.52579e-06	8.59956	8.57414	4.68462	5.57555
ENSG00000117533	VAMP4	-0.734797	4.69895	53.7959	2.22441e-13	6.57072e-13	21.535	22.6511	13.1169	13.4095
ENSG00000119285	HEATR1	-0.734741	6.73214	313.854	3.15997e-70	3.21458e-69	115.119	112.872	69.5028	67.5418
ENSG00000108559	NUP88	-0.734423	5.76418	190.417	2.57803e-43	1.74428e-42	70.2418	68.1452	41.1395	41.8519
ENSG00000137513	NARS2	-0.734218	3.74543	29.3448	6.05789e-08	1.34102e-07	16.9101	16.5084	9.62477	10.3748
ENSG00000161542	PRPSAP1	-0.733932	5.43863	154.227	2.06618e-35	1.18237e-34	54.8493	57.0756	34.07	33.3827
ENSG00000123124	WWP1	-0.733277	4.16342	56.4401	5.79363e-14	1.74971e-13	19.5116	21.4354	12.4355	12.2803
ENSG00000103495	MAZ	-0.732905	7.51996	652.339	6.92576e-144	1.31895e-142	242.305	235.085	146.16	141.224
ENSG00000146410	MTFR2	-0.732697	1.38668	4.99638	0.0254004	0.0347601	1.80663	1.79161	1.0221	1.12922
ENSG00000136982	DSCC1	-0.732363	2.53968	15.879	6.75249e-05	0.000121384	5.27536	6.20666	2.89595	3.95229
ENSG00000142546	NOSIP	-0.732251	5.11283	121.399	3.12511e-28	1.51121e-27	42.1306	46.134	25.5525	27.5954
ENSG00000198860	TSEN15	-0.730534	4.54985	59.3138	1.34428e-14	4.17669e-14	20.8847	22.4591	14.2242	12.1392
ENSG00000104756	KCTD9	-0.730503	5.95999	125.121	4.78749e-29	2.37267e-28	55.3552	56.8197	34.1552	33.5239
ENSG00000249353	NPM1P27	-0.729977	1.16343	8.13491	0.0043421	0.00653232	2.89061	3.13532	1.78867	1.83499
ENSG00000091527	CDV3	-0.729911	8.22492	984.053	5.25577e-216	1.49587e-214	359.086	365.233	218.474	218.434
ENSG00000142453	CARM1	-0.729586	6.30066	275.807	6.15577e-62	5.62181e-61	99.7983	102.57	58.6856	63.0954
ENSG00000152767	FARP1	-0.729551	7.71515	471.149	1.80177e-104	2.65146e-103	175.243	171.547	103.743	105.088
ENSG00000159593	NAE1	-0.72943	5.80628	179.958	4.94924e-41	3.1871e-40	65.8336	66.2896	37.3918	41.9225
ENSG00000065665	SEC61A2	-0.729018	2.83598	21.1036	4.35107e-06	8.55808e-06	7.80464	7.67834	4.51427	4.79921
ENSG00000117133	RPF1	-0.728959	4.92372	77.175	1.56464e-18	5.67885e-18	34.5428	40.2473	23.6786	21.7376
ENSG00000225484	NUTM2B-AS1	-0.728378	2.82485	20.5713	5.74507e-06	1.11979e-05	8.16597	7.03848	4.85497	4.30517
ENSG00000114302	PRKAR2A	-0.728293	6.98863	325.212	1.06078e-72	1.11412e-71	146.337	149.28	86.0267	92.1024
ENSG00000147679	UTP23	-0.728122	4.39733	52.7566	3.77545e-13	1.10266e-12	20.0897	21.4993	11.8393	13.1978
ENSG00000183655	KLHL25	-0.728119	2.7833	24.845	6.21294e-07	1.29624e-06	8.23824	9.91785	5.02532	5.92843
ENSG00000122299	ZC3H7A	-0.728118	5.71232	137.33	1.021e-31	5.42995e-31	53.9099	54.2603	31.0037	34.0179
ENSG00000168066	SF1	-0.727755	6.91753	376.651	6.67022e-84	7.93928e-83	141.495	145.441	84.5788	88.503
ENSG00000138193	PLCE1	-0.726734	4.13142	48.4128	3.45314e-12	9.64586e-12	17.9218	17.8521	10.0506	11.4334
ENSG00000143742	SRP9	-0.726592	6.10159	111.17	5.43054e-26	2.46065e-25	50.947	51.5088	33.9848	28.3718
ENSG00000170860	LSM3	-0.726531	5.19544	109.681	1.15096e-25	5.16275e-25	40.5408	40.5672	24.4452	24.5606
ENSG00000006327	TNFRSF12A	-0.726043	8.12758	1101.94	1.25021e-241	3.89188e-240	414.08	405.16	249.903	245.324
ENSG00000102710	SUPT20H	-0.725652	5.74392	170.016	7.34129e-39	4.54444e-38	64.0993	62.0666	38.8398	37.4762
ENSG00000119335	SET	-0.725575	7.99732	776.552	6.76192e-171	1.5229e-169	322.158	316.284	193.858	192.251
ENSG00000113070	HBEGF	-0.725569	3.82389	41.7428	1.04107e-10	2.7121e-10	23.4862	20.9875	12.2652	14.3976
ENSG00000058453	CROCC	-0.725501	4.11554	53.2088	2.99916e-13	8.80307e-13	19.8007	19.6437	12.0948	11.7863
ENSG00000213398	LCAT	-0.725412	3.13519	27.0979	1.93404e-07	4.16666e-07	10.6953	10.7497	7.1547	5.92843
ENSG00000018699	TTC27	-0.724929	4.58983	55.5277	9.21509e-14	2.76103e-13	25.5096	24.1868	14.9056	15.1034
ENSG00000077514	POLD3	-0.724871	4.63138	74.7857	5.24678e-18	1.86204e-17	27.3885	30.0095	18.3126	16.6561
ENSG00000151067	CACNA1C	-0.724253	5.65432	159.115	1.76587e-36	1.03993e-35	58.8962	59.3791	34.7514	36.6998
ENSG00000089159	PXN	-0.723734	7.96018	789.78	8.99754e-174	2.05862e-172	292.385	296.896	178.016	178.912
ENSG00000127314	RAP1B	-0.723733	5.92762	186.631	1.72894e-42	1.14584e-41	70.8922	68.2732	42.9282	41.3579
ENSG00000112237	CCNC	-0.723303	5.46159	117.175	2.62816e-27	1.23672e-26	45.1658	42.3588	25.8932	26.8897
ENSG00000150990	DHX37	-0.722842	4.94142	111.983	3.60368e-26	1.64323e-25	41.4802	42.0389	24.2749	26.1839
ENSG00000135540	NHSL1	-0.722834	4.61477	98.9749	2.55716e-23	1.07169e-22	35.2654	38.3917	22.7417	22.0905
ENSG00000172115	CYCS	-0.722477	6.16911	167.748	2.29654e-38	1.40549e-37	65.8336	64.562	36.5401	41.9931
ENSG00000186567	CEACAM19	-0.722451	0.988353	4.50495	0.0337969	0.0454769	1.80663	1.53567	0.766575	1.1998
ENSG00000138032	PPM1B	-0.72245	5.35926	131.355	2.0702e-30	1.06259e-29	51.0193	47.3497	29.7261	29.7127
ENSG00000008256	CYTH3	-0.721627	6.69031	346.28	2.73731e-77	3.04538e-76	128.777	134.307	81.8532	78.2694
ENSG00000082898	XPO1	-0.721269	8.37701	938.443	4.31424e-206	1.17868e-204	356.701	348.341	213.619	213.635
ENSG00000103707	MTFMT	-0.721157	3.80138	43.5031	4.23291e-11	1.12328e-10	16.1151	16.4444	10.0506	9.73957
ENSG00000130921	C12orf65	-0.721063	3.71663	42.482	7.13343e-11	1.87114e-10	15.537	16.2525	9.96547	9.38668
ENSG00000172716	SLFN11	-0.721024	5.90269	171.709	3.13302e-39	1.95719e-38	64.0993	67.0575	39.7767	39.8758
ENSG00000164543	STK17A	-0.720917	6.81911	350.959	2.61982e-78	2.94759e-77	131.234	132.067	77.7648	81.6571
ENSG00000161956	SENP3	-0.720823	4.15233	59.5629	1.18446e-14	3.68896e-14	21.8964	22.7151	13.7132	13.4095
ENSG00000151893	CACUL1	-0.720622	6.23379	204.001	2.79801e-46	2.00521e-45	83.3941	80.1746	48.7201	50.3211
ENSG00000122176	FMOD	-0.720477	2.5711	5.83623	0.0156994	0.0220626	2.24022	2.11154	1.3628	1.27038
ENSG00000164151	ICE1	-0.720237	6.36257	260.241	1.52058e-58	1.32603e-57	100.087	95.7233	58.8559	59.7078
ENSG00000167562	ZNF701	-0.719928	3.49006	33.4918	7.15639e-09	1.67526e-08	13.7304	13.629	8.60267	8.04573
ENSG00000171488	LRRC8C	-0.719892	4.56385	52.6652	3.95537e-13	1.15287e-12	19.4393	20.0916	12.2652	11.7863
ENSG00000107164	FUBP3	-0.719677	6.03547	195.464	2.04005e-44	1.42188e-43	73.9273	75.3757	44.1206	46.3688
ENSG00000189376	C8orf76	-0.71952	1.90276	9.87452	0.00167583	0.00263886	3.68553	3.7112	2.55525	1.97614
ENSG00000162714	ZNF496	-0.719362	5.01098	107.733	3.07536e-25	1.36157e-24	39.8904	41.0791	23.5083	25.5487
ENSG00000109911	ELP4	-0.718968	3.46759	31.423	2.07505e-08	4.72847e-08	10.9843	13.3731	7.66575	7.26939
ENSG00000214753	HNRNPUL2	-0.718667	4.73209	90.8865	1.52158e-21	6.05359e-21	36.7107	33.5287	22.2307	20.4672
ENSG00000247077	PGAM5	-0.718423	5.26703	139.199	3.98438e-32	2.14276e-31	51.8142	53.4924	33.3886	30.9125
ENSG00000031081	ARHGAP31	-0.718192	6.42922	283.962	1.0284e-63	9.6366e-63	117.07	123.429	75.3799	71.3529
ENSG00000143499	SMYD2	-0.718129	5.15491	110.368	8.13839e-26	3.66072e-25	40.8299	42.3588	25.1266	25.4781
ENSG00000154319	FAM167A	-0.718033	6.06587	209.809	1.51178e-47	1.10984e-46	105.435	100.266	67.7141	57.8728
ENSG00000082126	MPP4	-0.717855	2.08167	9.2244	0.00238811	0.00369885	3.46873	3.51924	2.21455	2.04672
ENSG00000198563	DDX39B	-0.717558	5.51388	138.261	6.39166e-32	3.42033e-31	52.8981	51.7008	32.2813	31.336
ENSG00000160233	LRRC3	-0.717479	2.08166	17.3628	3.08806e-05	5.69582e-05	6.35934	8.25421	4.34392	4.58748
ENSG00000172780	RAB43	-0.717168	0.899227	5.60809	0.0178777	0.0249533	2.24022	1.98357	1.3628	1.1998
ENSG00000172172	MRPL13	-0.717144	5.03209	107.54	3.38925e-25	1.49849e-24	40.9021	40.5032	24.2749	25.1253
ENSG00000088205	DDX18	-0.716459	6.15671	203.139	4.31281e-46	3.08398e-45	82.9605	85.8054	51.105	51.662
ENSG00000172339	ALG14	-0.716449	3.26159	30.1463	4.00643e-08	8.96548e-08	10.8398	11.9014	6.814	7.05766
ENSG00000106344	RBM28	-0.716241	5.51678	110.24	8.68111e-26	3.90213e-25	52.031	52.3407	29.8112	33.5239
ENSG00000083635	NUFIP1	-0.71585	3.13068	22.5923	2.00282e-06	4.04121e-06	11.6347	9.85387	6.1326	6.84593
ENSG00000101311	FERMT1	-0.715269	3.57218	43.0451	5.34912e-11	1.41139e-10	16.9101	15.8686	9.96547	9.9513
ENSG00000165055	METTL2B	-0.714933	4.4098	54.0317	1.97278e-13	5.84209e-13	26.16	22.7791	14.139	15.4563
ENSG00000091622	PITPNM3	-0.71493	3.7938	34.1944	4.98721e-09	1.17726e-08	12.5741	13.3731	8.68785	7.26939
ENSG00000126254	RBM42	-0.71487	5.78561	184.495	5.05886e-42	3.31707e-41	69.5914	70.7047	41.1395	44.1104
ENSG00000169635	HIC2	-0.714616	2.66766	13.4362	0.000246812	0.000420832	5.2031	7.74232	3.83287	4.09344
ENSG00000179532	DNHD1	-0.714409	2.87424	22.2689	2.37012e-06	4.75861e-06	9.53901	9.72589	5.62155	6.06958
ENSG00000088038	CNOT3	-0.714125	4.89301	82.2807	1.18067e-19	4.45114e-19	31.4354	31.2892	20.1013	18.2793
ENSG00000189042	ZNF567	-0.714074	2.67594	19.3408	1.09344e-05	2.08665e-05	7.87691	6.9105	4.68462	4.30517
ENSG00000126216	TUBGCP3	-0.713832	4.75377	68.5197	1.25614e-16	4.23841e-16	25.2928	28.9217	16.5239	16.6561
ENSG00000156170	NDUFAF6	-0.713641	2.82112	19.7515	8.81936e-06	1.69578e-05	7.08199	8.25421	4.0884	5.22267
ENSG00000092621	PHGDH	-0.713158	5.75523	122.44	1.84929e-28	9.0099e-28	46.6833	46.8379	27.767	29.1481
ENSG00000172766	NAA16	-0.713154	3.87336	33.7958	6.12106e-09	1.43862e-08	13.2968	12.6693	6.814	8.82207
ENSG00000064995	TAF11	-0.713052	4.25538	60.7716	6.40974e-15	2.01765e-14	23.2694	23.163	14.3946	13.9742
ENSG00000181315	ZNF322	-0.712448	1.83413	8.36991	0.00381484	0.00577939	4.55271	3.13532	2.29972	2.32903
ENSG00000136816	TOR1B	-0.712246	5.6759	135.354	2.76299e-31	1.45214e-30	59.9801	59.4431	38.4991	34.6531
ENSG00000117262	GPR89A	-0.712133	1.75427	7.54715	0.0060105	0.00889148	3.39647	4.79896	2.98112	2.1173
ENSG00000112297	CRYBG1	-0.711941	4.15906	11.1227	0.000852787	0.0013827	4.40818	4.09511	2.55525	2.61133
ENSG00000065809	FAM107B	-0.711715	5.62999	176.665	2.59235e-40	1.64806e-39	68.2906	72.8802	44.1206	42.4165
ENSG00000259623		-0.711057	3.70454	22.5426	2.05531e-06	4.14389e-06	11.4902	10.6857	5.87707	7.48112
ENSG00000152689	RASGRP3	-0.710578	1.81927	5.14795	0.0232739	0.0319988	2.74608	2.23952	2.12937	0.988072
ENSG00000005075	POLR2J	-0.710037	3.83687	31.8171	1.69397e-08	3.88333e-08	15.8261	18.8759	10.0506	11.1511
ENSG00000122863	CHST3	-0.709849	8.19935	1217.92	7.76961e-267	2.66887e-265	470.158	472.986	280.907	294.657
ENSG00000183647	ZNF530	-0.709172	2.78904	21.3207	3.88516e-06	7.67666e-06	8.59956	7.8703	5.02532	5.01094
ENSG00000180376	CCDC66	-0.708693	4.57497	62.9181	2.15485e-15	6.91752e-15	24.4256	24.1868	16.0129	13.9036
ENSG00000165392	WRN	-0.708301	4.86927	89.391	3.24e-21	1.27648e-20	33.9647	35.0644	20.7827	21.4553
ENSG00000085872	CHERP	-0.707762	4.3816	56.6747	5.1422e-14	1.55733e-13	27.9666	25.0826	14.9908	17.2207
ENSG00000139726	DENR	-0.707563	6.32343	232.914	1.37981e-52	1.0996e-51	87.0796	92.9719	55.1082	55.4026
ENSG00000280219		-0.707266	0.686232	6.47029	0.0109693	0.0157189	3.3242	2.3035	1.61832	1.76441
ENSG00000107833	NPM3	-0.707155	4.15457	47.8735	4.54635e-12	1.26071e-11	24.2089	21.5633	14.3094	13.6919
ENSG00000111863	ADTRP	-0.706668	3.24221	29.0744	6.96505e-08	1.53632e-07	11.3456	11.1976	6.4733	7.26939
ENSG00000187720	THSD4	-0.706588	5.63423	160.181	1.03298e-36	6.11664e-36	83.8277	77.4872	48.6349	49.8976
ENSG00000186625	KATNA1	-0.706529	4.54364	41.724	1.05111e-10	2.7377e-10	31.4354	25.8504	17.6312	17.3618
ENSG00000234912	SNHG20	-0.705771	0.726647	4.59305	0.0321018	0.043313	1.73437	1.79161	0.85175	1.27038
ENSG00000116704	SLC35D1	-0.70572	5.64141	168.422	1.63652e-38	1.00488e-37	65.8336	65.2659	40.3729	40.0169
ENSG00000149591	TAGLN	-0.705615	9.39677	2443.09	0	0	957.008	946.547	587.878	579.645
ENSG00000111752	PHC1	-0.705577	1.31427	5.7063	0.0169041	0.0236632	2.45702	1.98357	1.3628	1.34095
ENSG00000083123	BCKDHB	-0.705545	3.80895	34.3086	4.7031e-09	1.11202e-08	13.1523	13.5011	8.60267	7.834
ENSG00000185798	WDR53	-0.705391	2.885	23.0181	1.60485e-06	3.25546e-06	9.24995	8.70212	6.04742	5.01094
ENSG00000132475	H3F3B	-0.705035	8.27472	1018.16	2.02578e-223	5.88204e-222	399.627	396.33	243.175	244.83
ENSG00000163634	THOC7	-0.704641	5.32117	120.974	3.87127e-28	1.86507e-27	47.6951	46.7739	30.9185	27.3131
ENSG00000117395	EBNA1BP2	-0.704635	6.31013	285.47	4.82575e-64	4.54498e-63	112.445	110.568	68.651	68.1064
ENSG00000175756	AURKAIP1	-0.704572	5.77364	170.13	6.93207e-39	4.29318e-38	66.8453	66.6736	39.6915	42.0636
ENSG00000264538	SUZ12P1	-0.704254	2.63406	14.3975	0.000147999	0.000258161	5.92575	6.97449	3.66252	4.23459
ENSG00000115756	HPCAL1	-0.703389	5.23621	138.618	5.33892e-32	2.86646e-31	55.572	53.1085	33.8145	32.8887
ENSG00000077312	SNRPA	-0.703255	5.33234	123.662	9.98746e-29	4.89915e-28	50.2243	46.8379	31.0037	28.6541
ENSG00000162929	KIAA1841	-0.703079	4.19112	49.4654	2.01905e-12	5.7064e-12	19.8007	19.0039	12.0097	11.7863
ENSG00000127804	METTL16	-0.702946	4.83272	76.3863	2.33266e-18	8.39575e-18	33.0975	35.0644	22.401	19.7614
ENSG00000204308	RNF5	-0.702919	4.18388	41.432	1.22044e-10	3.16777e-10	22.4022	23.035	15.3315	12.7744
ENSG00000132017	DCAF15	-0.702658	4.60508	69.7729	6.65409e-17	2.27003e-16	29.4119	28.1539	17.2053	18.0676
ENSG00000103187	COTL1	-0.702397	7.40906	380.466	9.8501e-85	1.17783e-83	177.989	173.594	109.109	106.923
ENSG00000173226	IQCB1	-0.701846	3.71463	40.9102	1.59389e-10	4.10845e-10	15.4648	16.5724	9.02855	10.5865
ENSG00000055483	USP36	-0.701757	5.19001	110.567	7.35965e-26	3.31851e-25	43.3591	43.5106	25.4673	27.7366
ENSG00000156469	MTERF3	-0.700906	3.83134	42.3528	7.62074e-11	1.99451e-10	17.2714	18.1721	10.9024	10.9394
ENSG00000137522	RNF121	-0.700842	3.98334	47.3273	6.00705e-12	1.6576e-11	17.994	19.1958	11.2431	11.6451
ENSG00000123607	TTC21B	-0.700795	4.6567	75.9563	2.90014e-18	1.03978e-17	28.617	31.0333	17.8867	18.8439
ENSG00000176390	CRLF3	-0.699857	4.452	55.1267	1.13006e-13	3.37195e-13	21.6073	21.8833	12.9466	13.7624
ENSG00000181450	ZNF678	-0.699842	2.81739	14.827	0.000117836	0.000207306	5.92575	5.75875	3.66252	3.52883
[truncated: 10,925 more rows]
