# Supplementary material for: FoxM1 repression during human aging leads to mitotic decline and aneuploidy-driven full senescence
Source: Nat Commun. 2018 Jul 19;9:2834. doi: 10.1038/s41467-018-05258-6 (PMC6053425; doi:10.1038/s41467-018-05258-6)
Supplement: Supplementary file 22 — Supplementary Data 8 [file 41467_2018_5258_MOESM22_ESM.xlsx]

## Sheet: dif expression
Supplementary data 8. RNA-sequencing datasets of differentially expressed 'Mitosis' GO term genes in 10y vs 10y siFoxM1-depleted mitotic fibroblasts.
ensembl_gene_id	hgnc_symbol	logFC	logCPM	LR	PValue	FDR	10y_ctrl_1	10y_ctrl_2	10y_siFoxM1_1	10y_siFoxM1_2
ENSG00000105127	AKAP8	-0.604270419	4.99909035	74.28680255	6.75536e-18	2.38826e-17	38.66189759	37.49588106	26.83012258	23.50199487
ENSG00000153107	ANAPC1	-1.076113169	5.097503469	223.0917608	1.91431e-50	1.47298e-49	44.8767073	40.88714675	21.12339809	19.54970745
ENSG00000164162	ANAPC10	-0.563206561	3.160488769	15.74500539	7.2479e-05	0.000129803	11.56243666	11.51750613	8.517499231	7.19880924
ENSG00000129055	ANAPC13	0.767300226	5.07273936	128.8235512	7.41234e-30	3.75107e-29	25.65415635	29.17768219	47.35729572	46.43937726
ENSG00000196510	ANAPC7	-1.076988019	5.625732367	349.7671837	4.76254e-78	5.33982e-77	68.14611108	65.26586805	31.94062212	31.2654166
ENSG00000011426	ANLN	-2.231609113	9.25020007	11156.7138	0	0	743.8260036	738.5920735	159.0217106	156.6799658
ENSG00000066279	ASPM	-3.33534397	9.126822199	16384.52116	0	0	707.5488586	706.3430563	71.88769351	68.45926435
ENSG00000087586	AURKA	-2.691368127	8.022850784	6292.195941	0	0	386.1853846	377.6462287	59.02626967	59.14315827
ENSG00000178999	AURKB	-1.985172433	4.746871262	468.7461065	6.0066e-104	8.7497e-103	36.85526686	35.44832441	9.9654741	8.398610781
ENSG00000089685	BIRC5	-2.89909698	7.895421705	7214.511969	0	0	360.2421673	354.2272995	47.69799569	47.9920616
ENSG00000136122	BORA	-3.313193638	5.39311307	1524.09927	0	0	66.7008065	65.58579878	5.962249462	7.19880924
ENSG00000169679	BUB1	-2.300422755	7.513312743	4030.397474	0	0	254.9517284	260.9994861	53.06402021	51.87377247
ENSG00000156970	BUB1B	-2.506630176	7.12255766	3483.427436	0	0	205.3777812	198.4210361	36.71042169	34.44136186
ENSG00000154473	BUB3	-0.907231513	7.165742954	518.5220446	8.8734e-115	1.3979e-113	152.9854901	143.8408543	77.42406801	80.31612662
ENSG00000145386	CCNA2	-3.513729137	8.201463995	8821.573385	0	0	489.9582536	489.0461074	41.90609622	43.61631481
ENSG00000134057	CCNB1	-3.662747046	8.83967501	17254.12666	0	0	773.7438085	786.9655992	61.66669443	61.61333791
ENSG00000157456	CCNB2	-3.10937608	7.1274915	5196.672856	0	0	242.8111699	236.7487371	26.48942261	28.79523696
ENSG00000162063	CCNF	-2.608448916	6.487128809	2457.9158	0	0	144.5304583	134.5628632	21.88997302	23.57257143
ENSG00000113328	CCNG1	-0.747595853	6.786371821	292.3400617	1.53704e-65	1.48764e-64	104.4232561	101.6739846	62.34809437	60.41353637
ENSG00000138764	CCNG2	0.83055994	4.399257461	78.45005178	8.20468e-19	3.00908e-18	13.73039354	11.96540914	23.33794789	22.23161677
ENSG00000090061	CCNK	-1.026107626	4.548133348	139.5913574	3.27021e-32	1.76235e-31	27.82211322	29.56159906	13.62799877	14.5387716
ENSG00000117399	CDC20	-2.920758734	7.75274174	7319.532062	0	0	358.9413932	359.4741634	45.05757093	49.40359283
ENSG00000094880	CDC23	-0.623765475	5.257420038	92.81493089	5.74203e-22	2.31649e-21	44.3708507	45.36617691	28.27809745	29.85388538
ENSG00000164045	CDC25A	-1.893258649	4.558201566	391.8683871	3.24436e-87	3.9862e-86	45.02123776	37.87979793	12.00967392	10.30417793
ENSG00000101224	CDC25B	-1.012346415	6.359870735	415.2184898	2.68048e-92	3.4747e-91	84.98390948	89.7085755	43.1837211	43.54573825
ENSG00000158402	CDC25C	-1.970327988	3.882299906	239.6584266	4.66857e-54	3.83373e-53	18.42763343	18.81192667	4.343924608	5.081512405
ENSG00000004897	CDC27	-1.049538245	7.649476299	1230.028775	1.8167e-269	6.2736e-268	248.5923883	241.6116841	118.4784143	118.0745869
ENSG00000094804	CDC6	-0.923970594	4.502903016	104.2797543	1.75675e-24	7.60104e-24	25.43736066	25.6584442	13.71317376	13.2683935
ENSG00000184661	CDCA2	-2.505361585	6.819051928	2749.825877	0	0	157.9717909	160.2213075	28.87432239	27.31312918
ENSG00000111665	CDCA3	-2.241550949	5.494361859	894.0106011	1.9672e-196	5.0647e-195	58.89616175	59.12319812	13.11694882	11.92743884
ENSG00000146670	CDCA5	-2.130125749	6.042442329	1169.155755	3.081e-256	1.0204e-254	93.2221456	90.47640924	21.63444805	20.39662618
ENSG00000134690	CDCA8	-2.609071282	6.8158859	3109.878133	0	0	173.0029586	170.9709798	28.27809745	28.08947135
ENSG00000170312	CDK1	-2.444069401	6.434733531	1630.496718	0	0	95.24557201	101.8019569	19.50507324	17.00895124
ENSG00000123374	CDK2	-1.437995896	6.211840277	661.781814	6.1212e-146	1.1778e-144	78.11871271	86.12535137	30.57782224	30.27734475
ENSG00000138778	CENPE	-2.45910328	8.307218351	6818.291603	0	0	404.3962223	403.5606175	72.56909345	74.1759658
ENSG00000117724	CENPF	-2.560378598	9.45032615	18147.58004	0	0	1019.156527	1028.769242	170.4351596	176.3002498
ENSG00000166582	CENPV	-1.41422482	1.498253882	39.17455772	3.87558e-10	9.77385e-10	4.624974665	5.054905467	1.959024823	1.693837468
ENSG00000110274	CEP164	-1.109025085	6.594969821	731.1426415	5.0552e-161	1.0803e-159	134.341061	131.6834867	63.1146693	60.34295981
ENSG00000138180	CEP55	-3.10411796	7.877217626	7479.543697	0	0	345.4277953	346.1650453	39.60637142	40.7226758
ENSG00000153140	CETN3	-0.641518916	3.713621092	30.84763962	2.79101e-08	6.30779e-08	15.97061564	14.14093808	8.687849216	10.37475449
ENSG00000122966	CIT	-1.759766443	7.38166961	2422.116167	0	0	220.119888	219.7284224	66.26614402	63.80121131
ENSG00000175216	CKAP5	-1.357112097	8.702297813	4073.918724	0	0	544.0849102	536.8437578	213.5337057	208.6243149
ENSG00000013573	DDX11	-0.763430945	3.163425265	29.21579726	6.47491e-08	1.43065e-07	10.18939731	10.36575551	5.280849523	6.704773312
ENSG00000126787	DLGAP5	-2.848007837	7.730080458	6429.217568	0	0	323.6036961	323.9618529	44.46134599	45.38072884
ENSG00000136982	DSCC1	-0.732362627	2.539677001	15.87897108	6.75249e-05	0.000121384	5.275361728	6.206656079	2.895949739	3.952287426
ENSG00000143924	EML4	-1.656935533	6.141614596	952.7079871	3.4205e-209	9.5466e-208	94.16159358	93.80368879	31.34439717	28.51293072
ENSG00000186871	ERCC6L	-2.096981194	5.400689627	810.4838658	2.8359e-178	6.6774e-177	57.16179625	58.99522583	13.88352375	13.33897006
ENSG00000135476	ESPL1	-2.257538901	5.982787217	1363.242429	2.0418e-298	7.8927e-297	90.40380166	89.13270019	19.16437327	18.42048247
ENSG00000101447	FAM83D	-2.441936868	5.439821231	858.5900134	9.8648e-189	2.438e-187	50.94698655	53.04451433	9.795124116	9.386682637
ENSG00000112029	FBXO5	-1.507201871	4.787080733	290.3302273	4.21311e-65	4.04746e-64	33.31427064	32.44097559	12.35037389	10.86879042
ENSG00000105255	FSD1	-0.851305185	0.539680313	8.385049122	0.0037832	0.005735476	2.52928302	2.23951508	1.022099908	1.552684346
ENSG00000147874	HAUS6	-1.644901321	5.605822586	573.1833375	1.1399e-126	1.9682e-125	58.46257038	55.92389086	16.86464848	19.40855432
ENSG00000213397	HAUS7	0.62931938	1.021225425	4.982800746	0.025600506	0.035008083	1.66210027	1.535667484	2.895949739	2.117296835
ENSG00000131351	HAUS8	-1.725062104	4.078514067	216.6603601	4.84026e-49	3.63792e-48	23.91979085	24.12277672	7.7509243	6.845926435
ENSG00000119969	HELLS	-1.153989513	5.110172334	195.2431813	2.28001e-44	1.58402e-43	35.33769705	31.48118341	14.90562365	14.96223097
ENSG00000019991	HGF	2.214419815	1.640441134	75.86088759	3.0437e-18	1.08974e-17	1.373039354	0.767833742	4.940149554	4.869782721
ENSG00000149948	HMGA2	0.664850948	5.30967369	91.46135045	1.13793e-21	4.54962e-21	24.93150406	24.44270745	37.56217161	40.44036956
ENSG00000149503	INCENP	-1.546300095	6.221753773	829.9061909	1.6985e-182	4.0732e-181	92.06590193	89.0047279	30.83334722	31.05368692
ENSG00000186625	KATNA1	-0.706529011	4.543639535	41.72399834	1.05111e-10	2.7377e-10	31.43537468	25.85040264	17.63122341	17.36183405
ENSG00000138160	KIF11	-2.519160705	7.903943657	5344.85792	0	0	316.5217037	302.3345358	53.06402021	54.55568179
ENSG00000163808	KIF15	-2.210602474	5.79935283	1201.006541	3.686e-263	1.2528e-261	87.65772295	81.51834892	19.41989825	17.22068093
ENSG00000121621	KIF18A	-2.489804292	6.744889715	2064.341505	0	0	144.0246017	150.8153441	28.10774746	24.70179641
ENSG00000138182	KIF20B	-2.660870893	7.620818533	2601.929157	0	0	214.6999958	232.2697069	36.79559668	34.15905561
ENSG00000079616	KIF22	-2.04334134	6.64543996	1728.382204	0	0	156.9600777	149.6635935	38.15839656	36.27635245
ENSG00000137807	KIF23	-2.632435715	8.328174305	8424.273671	0	0	458.9564703	464.1554969	76.06126813	73.11731738
ENSG00000142945	KIF2C	-2.66433296	7.180841631	4056.603347	0	0	218.5300529	219.8563947	35.17727182	34.08847905
ENSG00000183955	KMT5A	-0.873515331	5.815180254	288.0716207	1.30839e-64	1.24677e-63	74.8667774	80.04666758	43.01337112	41.85190078
ENSG00000184445	KNTC1	-1.944825433	6.824248498	1937.136042	0	0	154.8643861	153.8866791	37.73252159	42.06363046
ENSG00000185621	LMLN	0.872240554	3.535169326	35.81702051	2.16746e-09	5.24353e-09	8.960888414	8.126240434	17.37569843	14.04473567
ENSG00000133739	LRRCC1	-0.937410339	2.885003207	27.13147722	1.90078e-07	4.09705e-07	7.009727227	8.894074176	4.343924608	4.022863987
ENSG00000107816	LZTS2	0.716554443	6.018442903	233.6311667	9.62658e-53	7.71089e-52	56.58367442	54.38822338	88.581992	93.16106076
ENSG00000164109	MAD2L1	-2.329282235	6.120498283	1417.192335	0	0	90.40380166	88.36486645	18.48297333	17.15010437
ENSG00000116670	MAD2L2	-1.401094332	5.372969304	454.3230133	8.2664e-101	1.1623e-99	56.00555259	58.41935052	21.97514802	21.4552746
ENSG00000164114	MAP9	0.804809331	3.326164813	39.58225093	3.14529e-10	7.98187e-10	6.720666311	7.102462112	11.32827398	12.77435757
ENSG00000101367	MAPRE1	-0.73545335	7.317047678	545.3172974	1.3142e-120	2.1571e-119	198.8739106	197.1413132	121.629889	116.5924791
ENSG00000166974	MAPRE2	0.578447537	4.412327462	27.08505265	1.94698e-07	4.193e-07	10.62298868	9.597921772	14.99079865	15.10338409
ENSG00000084764	MAPRE3	0.801909062	2.145670735	17.37355971	3.07068e-05	5.66457e-05	3.39646577	4.09511329	6.984349369	6.210737384
ENSG00000129933	MAU2	-0.737103622	5.368233871	126.301209	2.64183e-29	1.31989e-28	48.48996876	45.94205222	26.74494759	29.57157913
ENSG00000159055	MIS18A	-1.905808423	4.363737242	323.1518767	2.98102e-72	3.11324e-71	25.79868681	27.6420147	6.558474408	7.622268608
ENSG00000129534	MIS18BP1	-1.629447791	6.589664018	1077.006607	3.2841e-236	1.0007e-234	109.5540874	108.2645576	34.58104688	35.6411634
ENSG00000010292	NCAPD2	-1.604644223	7.460009249	1844.367471	0	0	188.4677176	193.4301168	66.01061904	60.20180669
ENSG00000151503	NCAPD3	-1.241274587	6.1279116	614.4528559	1.203e-135	2.1849e-134	100.0873424	90.9882984	41.30987127	39.38172114
ENSG00000109805	NCAPG	-2.208072186	7.260323795	2090.512659	0	0	177.3388723	181.9126107	39.01014648	38.74653209
ENSG00000146918	NCAPG2	-1.942219367	6.603003851	1501.647093	0	0	131.0891257	128.0362764	34.41069689	33.10040719
ENSG00000121152	NCAPH	-1.703873432	5.248793961	433.8647224	2.34283e-96	3.15381e-95	40.68532401	41.46302206	12.43554888	12.77435757
ENSG00000080986	NDC80	-2.298204137	6.740398542	2064.974753	0	0	149.2276982	147.0401616	29.98159729	30.20676819
ENSG00000072864	NDE1	-2.26524926	6.521452578	1776.509626	0	0	126.8977424	128.9960686	24.3600478	28.51293072
ENSG00000139350	NEDD1	-0.960394035	5.806992642	269.2878683	1.62224e-60	1.45687e-59	62.29262752	61.55467163	31.0036972	32.46521814
ENSG00000111859	NEDD9	0.844799445	3.232459624	29.75622784	4.8993e-08	1.09201e-07	4.552709436	4.734974741	8.176799262	8.539763903
ENSG00000117650	NEK2	-3.565223513	6.176012961	2709.43594	0	0	109.2650265	111.0159618	8.602674223	9.880718565
ENSG00000119408	NEK6	0.574953047	5.752151625	110.6475216	7.06847e-26	3.19054e-25	43.72046363	47.28576127	69.84349369	66.34196751
ENSG00000164190	NIPBL	-0.580674542	6.075174029	119.6599801	7.50887e-28	3.58686e-27	68.29064154	72.04839944	46.5055458	47.42744911
ENSG00000090273	NUDC	-0.539254269	5.90600303	84.45878467	3.92308e-20	1.4982e-19	61.56997523	64.81796504	45.82414586	41.56959454
ENSG00000143228	NUF2	-2.978560306	6.33132757	2117.074431	0	0	106.8802739	109.7362389	12.94659883	14.39761848
ENSG00000075188	NUP37	-1.312488021	5.110517634	288.4264363	1.09503e-64	1.04423e-63	50.36886471	47.54170585	19.33472325	19.97316681
ENSG00000120253	NUP43	-0.79515653	6.04692093	228.3921395	1.33658e-51	1.0522e-50	77.1069995	71.21657955	42.92819612	42.34593671
ENSG00000137804	NUSAP1	-1.470783358	6.394889685	812.6518212	9.5798e-179	2.2597e-177	95.02877633	95.59530085	33.64412196	35.00597435
ENSG00000104147	OIP5	-2.625115658	3.825747091	365.6937463	1.62111e-81	1.87441e-80	20.95691645	19.25982969	2.981124731	3.458251498
ENSG00000112941	PAPD7	-1.200280198	5.689513732	258.5393502	3.57196e-58	3.10033e-57	62.07583184	62.70642225	30.15194728	24.56064329
ENSG00000168078	PBK	-2.649016578	6.627483201	1687.933844	0	0	126.3196205	122.0855649	19.07919828	20.39662618
ENSG00000163939	PBRM1	-0.792684647	6.868624732	388.3739816	1.8701e-86	2.2804e-85	121.8391763	125.1568999	70.01384368	72.48212833
ENSG00000121892	PDS5A	-0.566039101	7.547878829	363.8772617	4.03027e-81	4.63516e-80	207.7625338	211.9860989	144.6271369	139.5298615
ENSG00000083642	PDS5B	-0.939429885	5.198661529	158.6995116	2.17669e-36	1.27779e-35	37.28885824	38.32770094	19.9309482	19.54970745
ENSG00000100029	PES1	-0.529427388	6.056437421	127.8337544	1.2205e-29	6.13565e-29	81.58744371	84.33373931	56.55619489	58.3668161
ENSG00000127564	PKMYT1	-1.772154679	4.696388966	366.0892174	1.32955e-81	1.5428e-80	31.65217037	35.12839369	10.73204903	9.033799831
ENSG00000166851	PLK1	-2.85131678	7.382276471	4631.520372	0	0	233.7057511	232.1417346	31.25922218	33.10040719
ENSG00000160783	PMF1	-0.588921748	3.090978082	19.75099297	8.82158e-06	1.69595e-05	11.41790621	9.853866353	7.239874346	6.845926435
ENSG00000164611	PTTG1	-2.620742544	7.02831582	4098.457289	0	0	228.3581241	223.1836743	37.30664663	36.13519932
ENSG00000164754	RAD21	-1.773913221	8.792524346	6599.089356	0	0	598.7896887	586.9449095	171.4572595	174.6769889
ENSG00000132341	RAN	-1.012216297	8.566552721	2282.761965	0	0	490.6809059	476.3128645	242.8339031	236.6432096
ENSG00000180198	RCC1	-1.325942491	5.974650762	643.2570416	6.5401e-142	1.2292e-140	86.93507066	89.32465863	34.58104688	35.71173996
ENSG00000179051	RCC2	-1.027496425	6.746853942	711.4155657	9.8479e-157	2.0307e-155	146.6984152	146.1443555	72.22839348	71.49405648
ENSG00000169220	RGS14	1.233143436	0.913306308	20.34354705	6.47109e-06	1.25619e-05	0.939447979	1.599653629	2.981124731	3.105368692
ENSG00000112130	RNF8	-0.98492877	4.373327923	115.1260952	7.38492e-27	3.42777e-26	25.2928302	25.46648577	12.26519889	13.2683935
ENSG00000179041	RRS1	-0.90810281	4.058098256	52.39012918	4.55005e-13	1.32263e-12	17.34365499	18.93989896	11.58379895	8.045727975
ENSG00000168061	SAC3D1	-0.524584933	3.548721994	16.32167381	5.34491e-05	9.66983e-05	13.22453693	10.81365853	7.580574316	8.892646709
ENSG00000085415	SEH1L	-0.691706021	5.465178261	108.8495771	1.75081e-25	7.80482e-25	51.38057792	46.26198294	31.77027213	28.7246604
ENSG00000129810	SGO1	-3.139314194	4.708032071	710.3987796	1.6385e-156	3.3734e-155	31.65217037	33.0168509	3.577349677	3.740557743
ENSG00000068903	SIRT2	0.588377354	5.206609041	103.5093941	2.59162e-24	1.11611e-23	36.2048798	37.04797804	54.34164509	55.75548333
ENSG00000154839	SKA1	-2.228465088	5.875259019	1096.347755	2.0544e-240	6.3343e-239	75.22810354	78.63897239	15.75737358	17.00895124
ENSG00000182628	SKA2	-1.395874272	5.776545698	291.8330897	1.9822e-65	1.91706e-64	62.65395367	53.36444505	21.20857309	22.58449958
ENSG00000165480	SKA3	-2.397284267	5.390674464	895.9992488	7.2701e-197	1.8754e-195	55.93328736	53.30045891	10.22099908	10.44533105
ENSG00000072501	SMC1A	-0.639198287	6.713917963	262.9107027	3.98167e-59	3.5029e-58	122.055972	121.7016481	75.80574316	80.31612662
ENSG00000136824	SMC2	-1.51030809	6.77539054	974.6837488	5.7171e-214	1.6165e-212	111.3607181	108.7764468	37.90287158	39.16999146
ENSG00000113810	SMC4	-1.891467808	8.650153649	6287.436036	0	0	516.4795927	517.7758865	139.6018124	139.2475552
ENSG00000076382	SPAG5	-2.257970697	7.440828101	3617.827666	0	0	275.8363796	267.7820175	57.40794482	56.24951926
ENSG00000161888	SPC24	-2.34179942	6.106373503	1527.0477	0	0	100.2318728	97.32292677	18.90884829	19.90259025
ENSG00000152253	SPC25	-2.299566173	3.644638698	228.5238061	1.25107e-51	9.85481e-51	15.6092895	14.20492422	3.662524669	2.470179641
ENSG00000040275	SPDL1	-2.505610998	7.699519574	5173.651709	0	0	298.8167225	301.3107575	51.27534537	54.13222243
ENSG00000120948	TARDBP	-0.981526244	5.133637017	129.0572803	6.58892e-30	3.33828e-29	42.92554611	45.81407993	25.80802267	19.62028401
ENSG00000111602	TIMELESS	-1.306494569	5.196523866	233.1169402	1.24626e-52	9.93786e-52	33.16974018	33.46475391	13.54282378	13.40954662
ENSG00000075131	TIPIN	-0.976007551	2.72266153	22.06738015	2.63245e-06	5.26653e-06	4.986300811	5.054905467	3.236649708	1.976143713
ENSG00000088325	TPX2	-2.570974351	8.939185971	13825.74439	0	0	780.53674	775.0001901	130.4029132	131.2018272
ENSG00000196230	TUBB	-0.896522576	10.07433022	4843.076808	0	0	1257.993109	1244.338565	680.2074886	664.8312063
ENSG00000140830	TXNL4B	-0.533798307	3.34961972	10.42343711	0.001244261	0.001987809	13.08000648	11.70946456	8.09162427	8.96322327
ENSG00000175063	UBE2C	-1.574798265	5.24286908	416.3499535	1.5203e-92	1.98267e-91	45.23803345	43.19064798	13.71317376	15.73857314
ENSG00000156256	USP16	-0.596909285	6.256340996	161.6515095	4.92975e-37	2.94059e-36	86.21241837	84.84562847	58.60039471	54.69683492
ENSG00000166483	WEE1	-0.817568756	6.092339555	198.9576431	3.52615e-45	2.48037e-44	59.90787496	60.0829903	35.34762181	32.95925407
ENSG00000091732	ZC3HC1	-0.832542802	4.314897624	82.07325849	1.31135e-19	4.93949e-19	23.70299516	24.25074901	12.77624885	14.04473567
ENSG00000198783	ZNF830	1.344535783	2.458038004	64.28992926	1.07393e-15	3.4899e-15	4.119118061	3.071334967	8.517499231	9.527835759
ENSG00000086827	ZW10	-0.973518531	5.247380248	215.1976216	1.00915e-48	7.53663e-48	49.28488628	47.54170585	24.61557278	24.63121985
ENSG00000174442	ZWILCH	-1.767121771	6.256281296	1007.992054	3.2892e-221	9.4866e-220	90.04247552	92.9718689	27.25599754	26.60736357
ENSG00000122952	ZWINT	-2.075109428	5.834918074	1075.996962	5.4433e-236	1.6547e-234	76.89020381	79.40680613	19.24954826	17.9970231
