# Supplementary material for: FoxM1 repression during human aging leads to mitotic decline and aneuploidy-driven full senescence
Source: Nat Commun. 2018 Jul 19;9:2834. doi: 10.1038/s41467-018-05258-6 (PMC6053425; doi:10.1038/s41467-018-05258-6)
Supplement: Supplementary file 23 — Supplementary Data 9 [file 41467_2018_5258_MOESM23_ESM.xlsx]

## Sheet: dif expression
Supplementary data 9. List of genes differentially expressed in both 87y and 10y siFoxM1-depleted mitotic fibroblasts.
			N vs 87y										10y vs 10y siFoxM1
ensembl_gene_id	hgnc_symbol		logFC	logCPM	LR	PValue	FDR	Neo_1	Neo_2	87y_1	87y_2		logFC	logCPM	LR	PValue	FDR	10y_ctrl_1	10y_ctrl_2	10y_siFoxM1_1	10y_siFoxM1_2
ENSG00000268895	A1BG-AS1		1.139559102	2.314291824	5.591037483	0.018052601	0.09524065	2.457142093	4.646193481	9.025553388	6.605130038		1.309243344	2.678033758	42.66984323	6.48037e-11	1.70467e-10	3.974587603	4.543016306	11.75414894	9.527835759
ENSG00000087884	AAMDC		-0.782058247	3.37205489	4.888244546	0.027040167	0.127709573	9.437659404	12.0216195	5.16635125	7.375728542		-0.773313402	3.366337055	42.16852606	8.37369e-11	2.18716e-10	13.73039354	14.20492422	7.7509243	8.539763903
ENSG00000165029	ABCA1		1.287964777	5.018872352	6.753610865	0.009355816	0.059133729	22.50518781	24.40063849	71.58197515	38.41983972		1.839938103	4.933398357	522.0787835	1.4937e-115	2.3706e-114	12.21282373	12.02939529	44.80204596	42.20478359
ENSG00000179869	ABCA13		4.692783914	1.378579169	49.25331105	2.24953e-12	1.66921e-10	0.335064831	0.194945181	8.838817801	4.990542695		1.6593997	1.330095304	33.92029998	5.74165e-09	1.35214e-08	0.722652291	1.279722903	3.151474716	3.317098376
ENSG00000167972	ABCA3		-1.274429693	1.263031581	5.433994253	0.01974846	0.101689122	4.914284187	2.59926908	2.80103381	0.697208171		1.99751918	1.902776538	146.477149	1.02101e-33	5.65772e-33	2.52928302	2.879376532	10.56169905	11.15109667
ENSG00000154262	ABCA6		2.752516928	0.431410578	18.48254238	1.71468e-05	0.000297686	0.558441385	0.324908635	2.987769397	2.862223016		1.750466772	1.584372143	18.2248319	1.96303e-05	3.67784e-05	0.86718275	0.383916871	2.129374808	2.046720274
ENSG00000141338	ABCA8		-1.184707253	0.761928702	4.274731619	0.038683072	0.162014551	1.84285657	4.061357938	1.307149111	1.210940507		1.958591595	1.072301126	47.33042637	5.9974e-12	1.65529e-11	0.939447979	0.895806032	3.492174685	3.669981181
ENSG00000069431	ABCC9		1.834545922	5.347483355	36.61838877	1.4367e-09	6.25184e-08	20.15973399	19.62448156	72.2666723	69.4639509		1.479268753	5.10377281	207.213634	5.56917e-47	4.04491e-46	7.660114289	9.150018756	24.3600478	22.93738238
ENSG00000119688	ABCD4		0.764037376	4.175318195	5.910525172	0.015050684	0.083929468	14.40778773	14.13352562	27.07666016	21.61345329		0.568807333	4.150140898	28.95634644	7.40279e-08	1.62982e-07	11.05658006	12.98918747	18.31262335	17.57356373
ENSG00000161204	ABCF3		0.589945102	5.19400569	4.557892646	0.032767369	0.146003023	32.94804171	25.11543749	47.92880075	39.15374306		0.599542341	5.137108643	81.53002939	1.72619e-19	6.47008e-19	28.97835689	26.55425024	41.39504626	42.41651327
ENSG00000100439	ABHD4		1.532517696	3.698384959	19.63922065	9.35295e-06	0.000175789	11.50389253	3.476522395	30.9981075	10.9718549		1.20116147	3.55886759	107.8124826	2.9545e-25	1.3094e-24	7.371053373	7.358406692	17.20534845	16.726645
ENSG00000154175	ABI3BP		2.071383127	6.517564618	39.40719137	3.44028e-10	1.69857e-08	37.41557279	16.08297743	246.0552589	41.94257574		1.046662068	4.873882049	149.0050759	2.86043e-34	1.60288e-33	16.76553316	14.58884109	32.79237204	31.83002909
ENSG00000099204	ABLIM1		-4.486618269	4.168785832	110.4246553	7.90952e-26	3.27531e-23	33.9532362	39.28145398	1.369394307	1.834758344		-1.495963844	1.198338727	25.04299854	5.6066e-07	1.17314e-06	4.408178978	3.263293403	0.851749923	1.76441403
ENSG00000173210	ABLIM3		0.791942357	5.523115644	8.519371798	0.003513858	0.027575511	39.53765005	29.66415838	80.48303814	43.77733408		0.783246954	5.094155252	96.4886742	8.97558e-23	3.70289e-22	18.28310297	18.04409293	32.45167207	30.27734475
ENSG00000114626	ABTB1		1.47216761	3.515797997	17.93933454	2.28059e-05	0.000384198	10.1636332	3.996376211	29.19299682	10.71498873		1.39247677	2.754296249	61.74539233	3.90865e-15	1.24183e-14	3.251935312	3.071334967	8.432324239	8.186881097
ENSG00000166016	ABTB2		1.713938726	3.178005229	20.8784138	4.89379e-06	9.92441e-05	4.635063494	2.566778217	14.7521114	8.69675455		0.523623159	3.260234094	22.48658461	2.11616e-06	4.26195e-06	10.26166254	10.30176937	15.41667361	14.25646536
ENSG00000176244	ACBD7		-2.262116509	0.992980791	11.49502115	0.000697829	0.007279884	3.797401417	1.267143677	0.373471175	0.550427503		-3.389049191	0.71061384	59.8809229	1.00774e-14	3.14689e-14	2.52928302	2.495459661	0.170349985	0.282306245
ENSG00000110455	ACCS		1.234260092	1.549026092	6.577986541	0.010324762	0.064012103	2.010388986	1.722015766	4.979615662	3.889687689		1.900169283	1.808013608	43.51371546	4.20998e-11	1.11743e-10	0.939447979	2.23951508	5.791899477	6.140160823
ENSG00000102977	ACD		-0.920078925	4.478077123	7.454516459	0.006327747	0.043894542	31.44024997	29.37174061	22.47051568	11.15533073		-0.502589108	3.697450697	16.44532376	5.00735e-05	9.08197e-05	16.18741133	15.10073026	11.58379895	10.51590762
ENSG00000159640	ACE		0.815228382	2.664859566	3.900343981	0.048276222	0.188349954	8.48830905	2.50179649	13.00924592	5.027237862		0.991587421	2.74252243	31.8557786	1.66055e-08	3.81076e-08	3.830057145	3.071334967	6.302949431	7.269385802
ENSG00000130402	ACTN4		-0.768423876	10.09848319	3.986928135	0.045854591	0.181845964	1903.391616	819.6470136	857.4275719	622.7536771		-1.032419107	9.528056643	4868.952466	0	0	981.6508727	1004.07059	483.1125564	488.0369206
ENSG00000114739	ACVR2B		1.236258461	1.139865311	5.709877048	0.016869721	0.090817033	1.172726908	1.85197922	3.174504985	3.816297355		0.924691696	1.265727675	8.288134239	0.003990497	0.006029981	0.939447979	1.343709048	2.129374808	2.258449958
ENSG00000148848	ADAM12		1.51095783	8.477550433	24.04984983	9.38736e-07	2.26514e-05	181.1025411	193.6455465	644.7357379	446.5801809		-0.655308662	8.314655071	735.2117174	6.591e-162	1.4178e-160	329.0958535	327.99298	214.3854556	203.6839556
ENSG00000114948	ADAM23		3.065862253	2.83049783	45.05141066	1.91929e-11	1.23613e-09	2.289609678	1.234652813	13.19598151	14.93493292		0.717049632	3.353513014	21.90736117	2.86134e-06	5.71474e-06	5.492157415	5.054905467	8.176799262	9.033799831
ENSG00000142303	ADAMTS10		0.914310577	2.853236742	5.450009811	0.019568217	0.100963505	6.924673172	5.166047297	11.39087083	11.04524523		0.640483193	2.802346134	15.13551521	0.000100063	0.000177363	5.203096498	4.607002451	6.728824393	8.398610781
ENSG00000138316	ADAMTS14		2.783914479	2.679760847	15.8407452	6.89027e-05	0.001019014	2.177921401	1.916960947	10.20821211	16.10917826		1.056763905	3.862556193	116.0436304	4.64954e-27	2.17135e-26	11.63470189	10.94163082	23.42312289	23.50199487
ENSG00000166106	ADAMTS15		-5.841466977	1.424292732	58.17437998	2.39883e-14	2.63195e-12	4.858440048	9.064950917	0.124490392	0.110085501		1.47896729	0.376552445	28.60606551	8.87039e-08	1.94533e-07	1.011713208	1.279722903	2.895949739	3.528828059
ENSG00000156140	ADAMTS3		-1.402417815	0.215043857	5.215251931	0.022389603	0.111444486	1.396103462	2.176887855	0.248980783	1.247635674		0.97953082	0.53058997	6.24890546	0.012427007	0.017692364	0.578121833	0.767833742	1.533149862	1.19980154
ENSG00000154736	ADAMTS5		2.048243014	3.789632354	21.4751452	3.58445e-06	7.51855e-05	5.305193156	6.40070011	39.21447334	16.98986226		2.059251167	3.739580262	87.88540304	6.93586e-21	2.70459e-20	1.517569812	1.471681338	5.706724485	6.704773312
ENSG00000178031	ADAMTSL1		1.038207184	7.466730349	10.19138833	0.00141098	0.013259704	81.53244219	99.03215196	167.0038603	203.841652		1.201059746	8.57730579	4872.545979	0	0	331.6251366	336.5671235	760.5275063	775.4246777
ENSG00000143382	ADAMTSL4		0.784255202	6.166844347	9.080622458	0.002583321	0.021731384	103.9817859	34.05042495	215.555113	48.69448645		0.849510576	5.450002682	149.6257448	2.09297e-34	1.17792e-33	26.37680864	24.63466588	46.5055458	45.38072884
ENSG00000075340	ADD2		8.455376115	4.468369893	50.19644176	1.391e-12	1.0822e-10	0.055844138	0.032490864	7.656159081	18.49436411		-0.775744489	4.136655023	66.97083924	2.75553e-16	9.15212e-16	27.09946093	27.25809783	14.3945737	17.22068093
ENSG00000112414	ADGRG6		-1.314793653	3.617463481	4.852512384	0.027605895	0.129287439	17.19999465	22.32122323	17.80212599	2.752137516		-2.412037931	2.409200763	55.47953009	9.44373e-14	2.82635e-13	3.179670082	3.455251838	0.596224946	0.635189051
ENSG00000072071	ADGRL1		1.471624386	2.076045278	9.895103963	0.001657191	0.015023559	3.797401417	1.786997493	8.589837018	5.981312201		1.246990441	2.916823925	100.6584973	1.09292e-23	4.61922e-23	6.576135852	6.014697644	15.75737358	14.1858888
ENSG00000117114	ADGRL2		3.876160813	4.296993299	121.5434884	2.90562e-28	1.77616e-25	3.574024863	2.534287353	45.31450253	42.89665008		0.812203408	4.939369774	113.7855944	1.45188e-26	6.68869e-26	17.56045068	21.24340019	33.13307201	35.28828059
ENSG00000162618	ADGRL4		1.054609515	4.467717968	11.77181982	0.000601342	0.00641148	8.935062158	8.447624511	18.30008756	17.79715594		0.780154927	3.69543898	53.02150023	3.29917e-13	9.66832e-13	9.539010247	10.87764468	18.22744835	17.07952781
ENSG00000148671	ADIRF		0.801161715	4.809493194	6.087752168	0.013612216	0.078253477	15.02207325	21.80136941	35.29302601	29.42952384		0.900886398	5.126221602	214.1272427	1.72766e-48	1.2873e-47	28.54476551	29.30565448	54.08612012	54.06164586
ENSG00000148926	ADM		0.837896429	6.19677795	9.41653698	0.002150372	0.018647676	77.95841733	55.68934004	134.2628873	103.9207126		1.923441328	6.670081171	911.9559716	2.4703e-200	6.5825e-199	20.16199893	19.70773271	77.93511796	73.61135331
ENSG00000128165	ADM2		1.125052429	4.371814277	10.07892403	0.001499749	0.013961041	30.43505548	5.036083843	58.75946482	12.95339391		1.817228098	2.738570934	78.31689023	8.77682e-19	3.21436e-18	1.806630729	1.919584354	6.899174377	6.351890506
ENSG00000170425	ADORA2B		-2.704801153	2.322060152	31.05848853	2.50369e-08	8.51937e-07	9.996100789	8.220188466	1.556129895	1.247635674		-1.680290645	2.021210825	51.38123802	7.6062e-13	2.18598e-12	5.419892186	4.798960886	1.022099908	2.046720274
ENSG00000153531	ADPRHL1		1.139766194	3.222125158	5.398238527	0.020157085	0.102965194	3.518180725	6.758099609	14.6898662	9.540743388		0.89269133	2.401737239	14.84163233	0.000116926	0.000205844	2.52928302	1.599653629	3.832874654	3.740557743
ENSG00000111863	ADTRP		5.421652978	2.372050165	56.6100214	5.31403e-14	5.41399e-12	0.167532415	0.617326407	16.30824129	12.76991807		-0.706668485	3.242205763	29.07442241	6.96505e-08	1.53632e-07	11.34564098	11.1975754	6.473299416	7.269385802
ENSG00000196526	AFAP1		-1.345541217	8.214310808	22.89618594	1.70991e-06	3.90571e-05	460.099857	438.8540933	193.2713329	162.1192473		-0.553976552	7.592724383	323.6708304	2.29789e-72	2.40758e-71	194.8270578	193.4301168	132.1064131	132.2604757
ENSG00000157510	AFAP1L1		-1.366155762	3.827947516	13.23721851	0.000274445	0.003364783	26.86103061	17.93495665	9.772495738	7.559204377		0.712441721	2.863444781	13.84951161	0.000198048	0.000340601	3.39646577	4.159099435	7.325049339	5.293242089
ENSG00000026652	AGPAT4		1.898846236	4.222490769	27.49200173	1.57746e-07	4.55052e-06	6.980517311	5.913337158	19.54499148	27.99841233		-1.116408972	4.733024749	238.8503188	7.0047e-54	5.73394e-53	42.85328088	42.99868954	19.50507324	20.04374338
ENSG00000279355	AGPAT4-IT1		2.300792229	0.470977341	11.97407972	0.000539457	0.005888614	0.167532415	0.64981727	0.871432741	2.972308517		-1.838001089	1.502916033	43.14085069	5.09375e-11	1.34566e-10	4.26364852	5.438822338	1.873849831	0.917495295
ENSG00000188157	AGRN		-0.787702379	6.866987049	6.221633668	0.012619862	0.074210336	240.5207045	103.0935099	144.346609	56.98759416		0.844920467	6.104398878	342.0801389	2.24832e-76	2.47582e-75	60.84732294	60.0829903	111.4088899	106.147148
ENSG00000144891	AGTR1		3.583105715	1.543517669	36.62345282	1.43297e-09	6.25184e-08	0.335064831	0.292417772	3.112259789	4.403420025		-1.257211032	1.391706328	14.01135581	0.00018171	0.000313752	1.951161187	2.303501225	1.192449892	0.635189051
ENSG00000126705	AHDC1		1.582113109	4.252586829	16.39406951	5.14459e-05	0.000790912	9.60519182	12.18407381	49.98289221	21.90701463		1.278153014	4.091799953	146.2735829	1.13118e-33	6.26017e-33	7.949175206	9.150018756	20.95304811	20.74950899
ENSG00000185567	AHNAK2		1.715611688	7.551491871	35.28702476	2.84521e-09	1.15218e-07	104.0934741	62.25249447	420.0305811	170.7793066		1.80539172	7.65442239	4843.614599	0	0	118.9485672	118.3103824	415.6539625	413.7198016
ENSG00000173209	AHSA2		1.566382404	4.689637884	22.71027302	1.88358e-06	4.24948e-05	13.73765807	15.27070585	51.97473848	34.49345686		0.679613593	4.640997547	68.45074314	1.30087e-16	4.38818e-16	18.28310297	16.95632846	27.93739748	28.37177759
ENSG00000042286	AIFM2		-0.990900344	3.788248971	9.422490224	0.002143403	0.018616277	28.42466649	14.03605303	14.25414983	7.082167207		0.685247662	2.806128288	19.82852249	8.47092e-06	1.63145e-05	4.697239894	5.246863902	8.09162427	7.975151413
ENSG00000106992	AK1		0.836309651	2.655208236	4.076998636	0.04347081	0.175097205	4.188310387	4.743666072	9.461269759	6.788605872		0.709286389	2.710628228	21.86963518	2.91815e-06	5.82281e-06	4.986300811	5.182877757	8.006449277	8.610340464
ENSG00000154027	AK5		1.182748679	6.658178297	20.83193796	5.01398e-06	0.000101361	48.91946531	58.90593553	132.3332862	111.7734783		0.552079434	6.570918146	172.7991733	1.81062e-39	1.13383e-38	67.78478494	72.75224703	102.8062157	103.6769684
ENSG00000127914	AKAP9		0.780781808	5.940854328	7.689327179	0.005554833	0.039970512	44.28440182	44.28504696	60.56457549	93.31580937		0.741723817	6.388488985	289.7899586	5.52488e-65	5.29195e-64	67.64025448	67.44139699	108.3425902	116.8747853
ENSG00000187134	AKR1C1		2.483085188	5.281926117	39.03035536	4.17267e-10	2.00616e-08	11.39220425	12.47649159	108.3688859	38.16297355		0.522859073	4.831412891	29.70361576	5.03408e-08	1.12109e-07	15.17569812	13.37310434	19.50507324	21.24354492
ENSG00000196139	AKR1C3		3.424523975	-0.25302201	20.74329138	5.25152e-06	0.000105302	0.055844138	0.227436045	1.058168328	1.944843844		2.409562755	1.084793302	19.16589776	1.19835e-05	2.28048e-05	0.144530458	0.255944581	1.533149862	0.776342173
ENSG00000204673	AKT1S1		0.566526231	6.079040189	4.927474836	0.026432916	0.125580808	98.06230718	21.70389682	129.6567428	36.14473937		0.564741995	4.748932841	45.75680655	1.33883e-11	3.64012e-11	20.37879462	17.66017606	27.85222249	28.16004791
ENSG00000184254	ALDH1A3		3.23835635	5.303420022	84.45540777	3.92979e-20	8.13657e-18	6.868829034	7.60286206	96.23107268	47.63032661		2.122200543	5.809882487	1722.919876	0	0	27.82211322	26.61823638	120.2670891	116.7336322
ENSG00000136010	ALDH1L2		1.208831778	7.226731796	15.77405842	7.13745e-05	0.001048323	166.1921561	47.59911503	266.3471927	163.0366264		0.754553643	6.438662111	187.1300141	1.34528e-42	8.94319e-42	37.86698007	44.72631546	69.92866869	70.15310181
ENSG00000175548	ALG10B		0.785072312	2.799092113	4.014040697	0.045122886	0.179747107	4.579219356	5.00359298	7.407178298	9.173791719		-0.936497998	2.627685677	22.14685038	2.5257e-06	5.06e-06	5.781218332	5.310850047	2.725599754	3.034792131
ENSG00000073331	ALPK1		-0.740016252	4.689473033	6.318108552	0.011951104	0.071323256	32.55713274	32.848263	17.6776356	21.72353879		-1.257165177	4.589819575	172.9955073	1.6404e-39	1.02773e-38	26.01548249	25.53047191	11.072749	10.51590762
ENSG00000178038	ALS2CL		2.536103346	3.122352606	26.70276291	2.37282e-07	6.50852e-06	3.127271755	2.924177715	19.73172706	16.07248309		1.414098114	3.080131761	72.65455301	1.5445e-17	5.38683e-17	3.613261457	3.263293403	9.624774131	8.751493586
ENSG00000183684	ALYREF		-0.509022945	6.273895059	4.208793349	0.040214934	0.166690058	68.29738137	105.205416	48.98696908	72.50964975		-1.036170885	6.301807872	512.6809391	1.6555e-113	2.5892e-112	104.4955213	103.593569	51.10499539	50.39166468
ENSG00000181754	AMIGO1		-1.5724012	0.097599552	6.441290804	0.01114976	0.06815689	1.507791739	1.007216769	0.311225979	0.477037169		2.391546528	1.282102088	93.33148063	4.42301e-22	1.78938e-21	1.300774125	1.407695193	7.921274285	6.493043629
ENSG00000166025	AMOTL1		1.098089658	7.515366878	18.49968744	1.69932e-05	0.000295986	117.7752881	136.2016998	257.1349038	286.2589968		0.557672665	7.685765368	339.1467486	9.78801e-76	1.07237e-74	137.8820572	133.2191542	200.8426319	197.9672541
ENSG00000154188	ANGPT1		1.664782646	4.39593329	24.8832605	6.0909e-07	1.53012e-05	8.599997327	7.277953425	21.35010215	29.75978034		0.696184422	4.475958514	50.51147041	1.1847e-12	3.37704e-12	12.6464151	11.96540914	20.01612319	19.83201369
ENSG00000167772	ANGPTL4		2.617202529	3.353137685	35.80597722	2.17978e-09	9.05562e-08	3.68571314	3.411540668	36.53792992	12.76991807		1.209133705	3.377845811	75.78978485	3.15529e-18	1.12907e-17	5.203096498	4.990919322	12.77624885	10.93936698
ENSG00000145362	ANK2		1.79864733	4.382791877	26.9018015	2.14059e-07	5.94779e-06	9.60519182	12.18407381	48.24002673	30.20012234		2.801457822	5.011590144	909.6353681	7.8926e-200	2.0902e-198	7.298788144	6.718545241	50.08289548	47.70975536
ENSG00000154122	ANKH		0.953196138	5.883001028	7.968407771	0.004760079	0.035320887	38.97920866	37.07207526	77.37077836	70.49141557		1.98338794	6.552767539	3086.318353	0	0	60.70279248	56.81969689	231.3352791	232.3380394
ENSG00000088448	ANKRD10		1.275853142	4.752726663	17.710165	2.57248e-05	0.000426511	19.04285122	17.12268507	52.84617122	35.85117804		1.070059277	4.86799824	238.7247568	7.46051e-54	6.0955e-53	21.39050783	21.69130321	45.73897087	44.81611635
ENSG00000272031	ANKRD34A		1.774340692	0.496618136	9.466663305	0.002092396	0.018284609	1.061038631	0.487362953	2.489807831	2.385185847		1.614798405	1.034161844	33.72275898	6.35528e-09	1.4915e-08	1.156243666	1.023778322	2.555249769	4.022863987
ENSG00000137494	ANKRD42		0.842246586	3.091590981	5.003628988	0.02529423	0.121474785	7.427270419	6.043300612	12.13781318	11.77914857		1.146824363	3.283465183	82.62272155	9.93089e-20	3.7527e-19	6.865196769	6.078683789	15.07597364	13.62127631
ENSG00000011426	ANLN		-0.920597182	9.641620241	6.67099315	0.009799457	0.061423645	816.162084	1060.69673	495.96972	480.0094779		-2.231609113	9.25020007	11156.7138	0	0	743.8260036	738.5920735	159.0217106	156.6799658
ENSG00000074855	ANO8		1.38049054	3.037919355	13.0432893	0.000304373	0.003679131	6.310387649	3.15161376	17.86437119	7.559204377		1.433641999	2.916812091	75.88575927	3.0056e-18	1.0764e-17	4.552709436	5.758753063	13.20212381	14.75050129
ENSG00000213983	AP1G2		-1.267576042	2.841026257	9.707024601	0.00183565	0.016386812	16.58570913	7.70033465	7.469423494	2.898918183		0.823183759	1.340550266	11.08774818	0.000868999	0.001407925	1.951161187	1.727625919	3.662524669	2.893639008
ENSG00000182287	AP1S2		0.809968132	4.95036915	5.429804668	0.019795893	0.101746127	25.91168026	19.68946328	29.87769397	54.12537114		-0.52067443	5.486262558	51.20888776	8.30418e-13	2.38287e-12	33.9646577	35.83224128	26.65977259	22.44334646
ENSG00000134262	AP4B1		1.057221251	3.576730403	8.244797231	0.004086897	0.031228275	5.193504879	9.227405235	15.37456336	13.98085858		0.70288843	3.858907026	51.31380023	7.87203e-13	2.26087e-12	11.77923235	13.37310434	20.61234814	20.5377793
ENSG00000034053	APBA2		-7.827384012	2.116240428	103.4300176	2.69756e-24	1.01849e-21	13.73765807	10.26711287	0.062245196	0.036695167		1.395261495	-0.940304454	8.896677182	0.002856901	0.004390798	0.578121833	0.255944581	1.192449892	0.988071857
ENSG00000113108	APBB3		1.806912991	2.435832508	15.14496706	9.95634e-05	0.001412931	2.457142093	2.891686852	12.94700072	6.898691373		1.20068202	2.537430233	56.24213726	6.40736e-14	1.9328e-13	3.685526686	3.967140999	8.773024208	8.892646709
ENSG00000084234	APLP2		0.819676151	9.018537278	6.481527217	0.010900129	0.066885733	415.9829876	392.034759	817.6528918	628.1111714		1.405758883	9.870720841	13856.75337	0	0	654.072589	634.5506014	1693.619547	1715.36332
ENSG00000179750	APOBEC3B		-1.140275505	3.67395185	5.856613519	0.015518624	0.08568283	28.42466649	4.54872089	6.162274382	4.476810359		-2.037151767	2.160490525	39.03473168	4.16332e-10	1.04893e-09	2.818343937	2.943362677	0.766574931	0.635189051
ENSG00000128284	APOL3		-1.702765124	1.271630878	10.2662008	0.001354895	0.012874012	4.858440048	3.184104623	1.742865482	0.807293671		2.245644948	1.657267433	61.38299444	4.69851e-15	1.48658e-14	0.722652291	0.895806032	3.662524669	4.093440548
ENSG00000120318	ARAP3		-1.167513222	3.236562773	9.991245656	0.001572862	0.014494491	20.66233124	10.234622	7.656159081	5.467579865		0.5603475	2.001591884	4.46241549	0.034648469	0.046535747	1.445304583	2.175528935	3.066299723	2.39960308
ENSG00000187951	ARHGAP11B		-0.871960796	5.74045475	7.371894272	0.006625111	0.045479438	76.11556076	46.13702617	26.70318899	38.67670589		-2.934385958	5.479927027	1246.714233	4.2969e-273	1.5039e-271	63.2320755	63.73020057	8.687849216	7.975151413
ENSG00000165322	ARHGAP12		0.772924589	5.880844868	8.27816947	0.004012456	0.030843053	37.19219623	39.37892657	54.40230111	78.78452328		1.063706716	6.284279916	530.5118068	2.1858e-117	3.5032e-116	47.76731647	49.26933177	98.88816607	103.8181215
ENSG00000137727	ARHGAP20		-1.278171095	1.809581563	7.40151395	0.006516901	0.044856544	6.757140757	6.823081336	2.925524202	2.678747182		4.247672244	2.03739669	233.3436233	1.11218e-52	8.87964e-52	0.289060917	0.511889161	7.410224331	8.328034219
ENSG00000138639	ARHGAP24		1.341918215	4.704085183	18.34194012	1.84598e-05	0.000318506	12.67661944	18.25986529	29.00626123	50.52924479		1.400023682	5.435146757	543.6265722	3.0654e-120	5.0122e-119	25.2928302	25.6584442	66.09579403	68.31811122
ENSG00000134909	ARHGAP32		0.859516132	4.254930638	7.713151598	0.005481996	0.039555063	12.95584013	10.49454891	22.53276087	19.81539011		0.915655555	4.557757217	153.785818	2.5795e-35	1.47351e-34	19.29481618	20.66752488	37.98804657	37.61730711
ENSG00000132694	ARHGEF11		1.213947969	5.44481717	8.004181662	0.004666945	0.0347705	15.5246705	51.30307347	75.50342248	54.67579865		1.060105364	5.757580816	315.548872	1.35044e-70	1.38028e-69	40.61305878	35.0004214	79.12756786	77.9871001
ENSG00000137135	ARHGEF39		-1.058275479	3.133335835	6.644899465	0.009944009	0.062238539	10.4428539	15.85554139	7.531668689	5.210713697		-2.207213805	2.39671496	75.96718749	2.88418e-18	1.03434e-17	6.648401081	6.910503676	1.1072749	1.76441403
ENSG00000196843	ARID5A		-0.879461381	3.300623402	5.15548926	0.023173006	0.114397477	21.83505815	10.55953064	8.278611039	8.146327047		2.173699293	3.769900349	455.4566087	4.6841e-101	6.6005e-100	6.576135852	6.846517531	31.59992215	29.28927289
ENSG00000150347	ARID5B		-0.698859691	6.272170271	6.747585567	0.009387463	0.059246248	97.33633338	142.0175644	72.45340789	71.18862374		0.743075105	6.046495591	198.232502	5.07631e-45	3.56111e-44	48.12864261	44.66232931	79.21274285	76.01095639
ENSG00000122644	ARL4A		0.917480881	3.37656989	6.058936569	0.013836098	0.079398295	6.924673172	7.115499107	9.896986129	17.68707043		-0.782770041	3.665588665	32.38574853	1.2641e-08	2.91698e-08	9.683540706	11.70946456	6.388124423	6.140160823
ENSG00000188042	ARL4C		2.817407385	3.320129932	53.14389734	3.09987e-13	2.67067e-11	3.015583478	2.696741671	24.27562635	16.9531671		2.790982085	4.011510902	495.7815208	7.8674e-110	1.1986e-108	3.468730999	4.543016306	28.7891474	27.31312918
ENSG00000175906	ARL4D		1.739904571	2.8026989	9.187929583	0.002436163	0.020683217	1.898700709	6.043300612	16.49497688	10.34803706		1.757243836	3.126182181	147.8953298	5.00048e-34	2.78881e-33	3.757791916	3.967140999	13.54282378	12.70378101
ENSG00000170540	ARL6IP1		0.777108651	7.132866844	4.393314838	0.036080099	0.154438225	43.16751905	177.3026421	134.6986037	158.9634629		-1.782672651	7.283143615	1865.207876	0	0	161.3682567	170.7790214	47.52764571	49.05071002
ENSG00000184867	ARMCX2		1.119582351	5.40707845	15.7079974	7.3911e-05	0.001079403	25.9675244	26.67499894	52.72168083	61.53779485		1.095571614	5.636273804	317.1119796	6.16571e-71	6.33196e-70	30.06233532	29.56159906	60.98529449	65.9890847
ENSG00000102401	ARMCX3		0.751628922	5.625567685	6.878001701	0.008726307	0.056489969	35.62856035	36.84463921	46.31042566	78.38087645		1.283916866	6.06696325	656.3480169	9.3015e-145	1.7792e-143	37.9392453	38.32770094	94.71459145	91.39664673
ENSG00000196440	ARMCX4		0.87262185	2.945120947	4.183652554	0.040815646	0.168549066	8.990906296	2.371833036	13.13373631	5.28410403		0.690141453	2.059704354	9.59885051	0.001946992	0.003041441	2.818343937	2.23951508	4.684624577	3.528828059
ENSG00000113369	ARRDC3		2.76730713	4.731595624	76.01602241	2.81372e-18	5.15997e-16	6.477920065	10.78696668	49.79615662	66.41825205		2.747704165	6.171481346	2167.12709	0	0	22.76354718	21.69130321	147.5230867	150.6103816
ENSG00000180801	ARSJ		-0.829632299	6.385184945	11.23267316	0.000803698	0.008240473	91.86360781	121.8082473	55.70945022	63.62941936		-0.636242533	6.174108096	96.25669092	1.00914e-22	4.16188e-22	69.80821135	63.922159	44.46134599	41.6401711
ENSG00000151693	ASAP2		0.644315025	7.2809972	6.409485859	0.011351228	0.068831229	125.1467144	111.3136984	197.130535	172.7608457		-0.884572337	7.128399252	542.5499528	5.2565e-120	8.5733e-119	143.8800712	142.7530898	77.33889302	77.84594698
ENSG00000106819	ASPN		2.328709714	0.817857412	13.53608035	0.000234021	0.002936581	0.781817939	0.292417772	2.054091461	2.788832683		1.030556745	1.180997164	10.54675107	0.001163925	0.001864295	1.083978437	1.599653629	2.725599754	2.823062447
ENSG00000162772	ATF3		1.526110625	1.764403318	6.540483622	0.010544668	0.06510914	2.233765539	2.046924401	3.112259789	10.12786606		1.737481285	3.306309518	61.62114671	4.16323e-15	1.32142e-14	2.167956874	1.855598209	6.047424454	7.269385802
ENSG00000066739	ATG2B		0.668622269	5.598089919	5.808301269	0.015950695	0.087205736	41.938948	32.133464	53.59311357	63.51933386		0.702228487	5.898820456	104.6486663	1.45831e-24	6.32878e-24	46.82786849	50.22912394	79.63861781	78.55171259
ENSG00000149311	ATM		0.863943715	6.244827528	11.83289035	0.000581936	0.006261787	33.67401551	71.51239057	65.35745557	121.8646492		0.53006424	6.872575149	180.1126651	4.57953e-41	2.95049e-40	87.29639681	89.58060321	124.9517137	130.2137554
ENSG00000168874	ATOH8		0.860873289	6.212928182	9.648268908	0.001895301	0.016825713	38.47661142	60.04311575	75.69015807	102.1226494		-1.064742673	6.827605158	1019.84124	8.7405e-224	2.5493e-222	198.368054	197.9731331	95.90704134	93.72567325
ENSG00000166896	ATP23		-0.89474769	2.082773248	3.898675247	0.048324198	0.188437951	4.80259591	4.971102116	2.614298223	2.642052015		-1.361877504	1.714640277	21.73946542	3.123e-06	6.21911e-06	2.52928302	3.199307257	0.681399938	1.482107785
ENSG00000033627	ATP6V0A1		0.640736472	4.752267781	4.285811296	0.038431737	0.161187199	20.49479882	19.59199069	35.3552712	28.03510749		1.009101722	4.735137567	157.0671216	4.94861e-36	2.87761e-35	16.83779839	15.80457785	32.70719705	32.81810095
ENSG00000171130	ATP6V0E2		-1.822891111	3.235242005	23.68673497	1.13361e-06	2.6849e-05	19.04285122	15.33568757	5.975538795	3.926382856		-0.582593208	2.498267866	7.357577828	0.006678069	0.00981846	6.648401081	8.190226579	5.877074469	4.093440548
ENSG00000114573	ATP6V1A		1.161883072	5.716059338	17.11930375	3.51037e-05	0.000566825	15.41298222	52.99259837	43.63388224	95.37073871		0.754456727	6.300049988	273.2295666	2.24416e-61	2.03372e-60	55.93328736	55.09207097	92.07416669	94.92547479
ENSG00000081923	ATP8B1		-0.539313991	6.799738675	4.487129906	0.034150967	0.149165009	146.9259284	127.7865662	89.50859153	98.34304723		1.025706557	6.830330981	457.6194118	1.5847e-101	2.2502e-100	66.55627604	66.48160481	130.4880882	139.8827443
ENSG00000130270	ATP8B3		-0.683674142	3.653040529	4.357028445	0.036856542	0.156755064	21.83505815	13.48370835	13.69394307	8.329802881		-0.506351321	3.448399868	13.5631316	0.000230672	0.000394506	9.466745018	9.597921772	7.154699354	6.351890506
ENSG00000104043	ATP8B4		1.849712369	0.580328793	10.59273834	0.001135327	0.011142349	0.670129662	0.779780724	1.805110678	3.596126354		2.511749518	1.376559036	70.49704463	4.60957e-17	1.5792e-16	0.578121833	0.767833742	4.599449585	3.317098376
ENSG00000054793	ATP9A		0.553667929	6.012687472	4.267336654	0.038851781	0.162369036	61.59608475	50.81571052	74.63198974	89.09586518		1.211885265	6.793929114	1128.541292	2.0686e-247	6.5657e-246	81.80423939	82.92604411	188.407083	192.9563183
ENSG00000146776	ATXN7L1		0.93569762	2.53242601	3.925108297	0.047570126	0.186520521	3.68571314	4.938611253	10.70617367	5.944617034		0.885081477	2.394226038	23.21927075	1.44542e-06	2.94125e-06	2.890609166	3.583224128	6.132599446	5.928431139
ENSG00000127423	AUNIP		-0.748776008	3.36735556	4.146743774	0.041714669	0.170484307	8.935062158	15.07576067	5.726558012	8.329802881		-1.833807556	3.070705423	138.5750813	5.45534e-32	2.92775e-31	11.49017143	12.15736758	3.577349677	3.105368692
ENSG00000087586	AURKA		-1.570078328	8.338783602	26.06800942	3.296e-07	8.72387e-06	422.9635049	427.742218	110.6097129	185.5674589		-2.691368127	8.022850784	6292.195941	0	0	386.1853846	377.6462287	59.02626967	59.14315827
ENSG00000158321	AUTS2		1.030024611	5.526964364	7.17026324	0.00741219	0.049505869	34.45583345	16.31041348	71.14625878	33.02565019		-0.637469129	4.708072558	61.4063551	4.64309e-15	1.46976e-14	28.83382643	28.3458623	18.14227336	18.56163559
ENSG00000103126	AXIN1		-0.848049671	5.449117494	9.788246284	0.001756309	0.015788331	63.38309718	49.35362166	35.04404522	27.55807032		-0.744143128	5.136657534	121.7775279	2.5823e-28	1.25153e-27	44.80444207	41.78295278	25.29697272	26.1839042
ENSG00000168646	AXIN2		1.505254685	0.956090432	7.994226748	0.004692674	0.034921653	1.061038631	0.909744178	2.427562635	3.119089185		1.877697478	2.322220403	111.7775965	3.99727e-26	1.81822e-25	2.673813478	2.23951508	7.836099293	10.02187169
ENSG00000142920	AZIN2		1.5547324	0.193655799	6.396566284	0.01143413	0.069170561	0.390908969	0.714798997	1.18265872	2.128319679		1.85861947	0.826718424	34.31995436	4.67563e-09	1.10593e-08	0.650387062	0.895806032	2.555249769	3.105368692
ENSG00000169255	B3GALNT1		-1.607905564	2.787512852	13.24488094	0.000273325	0.003354375	10.10778907	11.46927482	2.116336657	5.577665365		-0.961174002	2.148636603	15.21621055	9.58769e-05	0.000170106	3.251935312	4.798960886	1.959024823	2.187873397
ENSG00000182272	B4GALNT4		-2.296365838	2.079307917	16.63840789	4.52259e-05	0.000708005	9.102594573	7.180480834	3.361240572	0.697208171		1.427514576	0.226807093	7.914573935	0.004903813	0.007319545	0.361326146	0.319930726	1.1072749	0.776342173
ENSG00000118276	B4GALT6		1.47690987	0.860830586	4.492634987	0.03404117	0.149126903	2.345453816	0.422381226	4.481654096	2.311795513		1.576434585	0.56665348	9.027921396	0.002658867	0.004097622	0.289060917	0.319930726	0.936924915	0.917495295
ENSG00000164929	BAALC		3.337478334	5.472568203	46.95265009	7.27226e-12	5.04616e-10	3.294804171	5.620919386	16.68171247	90.63706219		0.93741483	6.10438013	392.3882479	2.5001e-87	3.07467e-86	49.28488628	48.88541489	90.62619182	96.9016185
ENSG00000163930	BAP1		-0.602471076	6.671324073	6.095003701	0.013556464	0.078037817	136.8181393	105.1404343	90.69125025	68.80343789		-0.604005801	6.39315543	168.9714672	1.24112e-38	7.64263e-38	104.9291127	105.3211949	64.98851913	72.76443458
ENSG00000138376	BARD1		0.894113418	4.427899796	4.963085889	0.025893959	0.123707016	5.081816602	29.30675888	17.49090001	30.23681751		-1.308813198	4.901405013	194.1770532	3.89602e-44	2.68655e-43	30.71272239	32.69692017	13.37247379	12.35089821
ENSG00000105327	BBC3		1.307362697	1.96626908	6.232140389	0.012545201	0.073838948	1.731168293	3.703958439	7.718404277	5.651055699		2.885789359	2.839710368	347.4346548	1.53386e-77	1.70795e-76	2.167956874	2.495459661	16.26842353	18.34990591
ENSG00000050820	BCAR1		-0.804106253	7.089139577	10.01037572	0.001556608	0.014375663	217.345387	146.7612304	109.676035	95.18726288		-0.514876743	6.623724842	166.7196271	3.85188e-38	2.34517e-37	115.6243666	112.5516293	78.95721787	80.45727975
ENSG00000186716	BCR		-0.665467947	5.236772879	5.578267289	0.018184706	0.095749411	47.24414116	48.67131353	34.60832885	26.56730082		0.899278963	5.241595884	209.9255126	1.42599e-47	1.04805e-46	33.45880109	31.28922498	57.49311981	62.74256289
ENSG00000161267	BDH1		-1.961447913	1.383989218	13.23191949	0.000275222	0.003364783	4.132466248	4.678684345	0.746942349	1.504501842		1.587938094	0.819265554	33.28850064	7.94511e-09	1.85419e-08	1.011713208	1.215736758	3.151474716	3.59940462
ENSG00000176697	BDNF		1.375402506	5.085028632	16.26188581	5.51625e-05	0.000837022	16.64155327	27.97463348	45.25225733	70.19785424		1.658881471	6.070541985	1488.6571	0	0	45.96068574	44.85428775	144.8826619	141.9294645
ENSG00000165626	BEND7		-0.945837723	4.405287994	9.571607424	0.001976097	0.017362871	23.789603	19.65697242	12.57352955	10.01778056		-1.785229051	4.284054324	361.0099243	1.69698e-80	1.94477e-79	31.43537468	32.63293403	9.284074162	9.316106076
ENSG00000166681	BEX3		0.747916143	5.288685064	6.130656291	0.013285754	0.076812396	19.1545395	42.56303119	43.88286303	53.20799197		0.774164427	5.745529125	221.318274	4.66486e-50	3.57032e-49	42.27515905	42.48680038	73.0801434	71.9880924
ENSG00000023445	BIRC3		-0.990149266	1.533142316	4.046513683	0.044262667	0.1776735	6.031166957	3.931394484	2.427562635	2.495271348		1.205766902	2.056544274	26.8484381	2.20052e-07	4.7227e-07	2.818343937	3.135321112	7.921274285	5.928431139
ENSG00000089685	BIRC5		-0.859366141	7.976571771	10.06690506	0.001509564	0.014038417	242.363561	323.8689274	121.0046606	197.4199978		-2.89909698	7.895421705	7214.511969	0	0	360.2421673	354.2272995	47.69799569	47.9920616
ENSG00000104081	BMF		3.809808056	-0.098515832	13.32171127	0.000262351	0.003247633	0.390908969	0.064981727	1.307149111	2.788832683		5.004226221	2.64892155	695.0700977	3.5298e-153	7.109e-152	0.505856604	0.831819887	23.16759791	21.10239179
ENSG00000125845	BMP2		2.952826901	0.570702273	22.71332039	1.8806e-06	4.24948e-05	0.279220692	0.519853816	3.859202138	2.82552785		2.310339452	1.730640266	128.2124112	1.00851e-29	5.07981e-29	1.228508895	2.047556645	7.7509243	8.751493586
ENSG00000204217	BMPR2		0.735531886	7.362562501	4.154860542	0.041515192	0.170102306	142.737618	105.3678703	151.4425613	246.4080456		-0.543827752	7.564327899	318.8949307	2.52122e-71	2.60573e-70	195.3329144	199.8287313	137.8131376	133.81316
ENSG00000136122	BORA		-1.03517192	5.553646971	10.59645075	0.00113305	0.011137027	49.64543912	48.54135007	15.99701532	34.75032303		-3.313193638	5.39311307	1524.09927	0	0	66.7008065	65.58579878	5.962249462	7.19880924
ENSG00000204256	BRD2		0.717035392	7.205525534	6.808148947	0.009074278	0.05792467	112.4700949	129.8984723	243.5032059	163.0733216		0.549617248	7.285702314	338.0711116	1.67862e-75	1.82827e-74	140.339075	138.849935	202.3757817	205.9424055
ENSG00000112983	BRD8		-0.64844007	7.100255824	6.470269546	0.010969389	0.067214344	152.845407	148.0933558	95.04841396	97.13210672		-1.1032776	6.934326787	779.1105027	1.8788e-171	4.2537e-170	155.153447	148.9597459	71.46181855	70.01194869
ENSG00000078725	BRINP1		2.863644123	0.017471401	12.53020196	0.000400427	0.004630879	0.446753108	0.194945181	1.120413524	3.339260186		4.072046406	1.356094996	112.4421001	2.85893e-26	1.30778e-25	0.216795687	0.255944581	4.173574623	4.093440548
ENSG00000136492	BRIP1		-1.40046657	5.374107123	23.34408324	1.3546e-06	3.1613e-05	60.81426681	65.30663564	20.47866941	28.18188816		-1.95482536	4.631333147	353.3845785	7.76443e-79	8.78161e-78	31.65217037	33.27279548	7.7509243	8.892646709
ENSG00000160469	BRSK1		-1.051645827	2.022012874	4.637627944	0.031278207	0.141056171	6.031166957	6.238245793	2.552053027	3.302565019		1.53607996	2.262991279	98.47674692	3.28864e-23	1.37336e-22	3.39646577	4.031127144	10.98757401	10.7276373
ENSG00000222009	BTBD19		2.116609565	2.624516042	22.2834501	2.35225e-06	5.17052e-05	3.015583478	2.696741671	16.61946727	9.614133722		0.978601862	2.619135013	24.16430972	8.84564e-07	1.82464e-06	3.613261457	2.815390387	5.621549493	6.916502996
ENSG00000154640	BTG3		-0.623635091	5.639836016	5.546942111	0.018513002	0.096921457	64.83504478	57.44384667	39.08998295	39.8876464		-1.025737976	5.452235241	279.4876238	9.71074e-63	8.97602e-62	59.83560973	55.73193243	29.38537235	27.38370574
ENSG00000124549	BTN2A3P		1.236182102	1.785762862	5.864144448	0.015452367	0.085353718	2.233765539	1.981942674	8.029630256	3.045698851		0.730071856	1.958121331	14.34149424	0.000152467	0.000265525	3.035139624	3.775182564	4.684624577	6.56362019
ENSG00000169679	BUB1		-1.143646124	7.873170089	17.18862494	3.38457e-05	0.000548582	282.2921201	292.6127167	106.6882656	158.5965112		-2.300422755	7.513312743	4030.397474	0	0	254.9517284	260.9994861	53.06402021	51.87377247
ENSG00000156970	BUB1B		-1.057419207	7.502881799	14.54155777	0.000137102	0.001846772	244.764859	178.7972219	91.00247623	111.700088		-2.506630176	7.12255766	3483.427436	0	0	205.3777812	198.4210361	36.71042169	34.44136186
ENSG00000112276	BVES		1.141461376	4.571721318	11.4904118	0.000699561	0.007289179	12.6207753	11.66422	19.91846265	34.64023753		0.688000187	5.200894386	128.5815192	8.37364e-30	4.22269e-29	31.79670082	32.44097559	50.08289548	53.21472713
ENSG00000165507	C10orf10		6.148432893	1.254924475	28.74416934	8.25982e-08	2.51259e-06	0.446753108	0	6.473500361	6.238178369		3.981938641	2.486579976	365.4317906	1.84864e-81	2.13368e-80	1.083978437	0.575875306	13.03177382	12.98608726
ENSG00000173715	C11orf80		-0.881814181	2.770980487	4.91506052	0.02662353	0.12631345	9.549347681	9.487332143	6.037783991	4.403420025		-0.618406053	2.550974366	14.13910177	0.000169778	0.000294012	5.998014019	7.742323563	4.088399631	4.869782721
ENSG00000168005	C11orf84		-1.248183094	4.678627398	17.35994778	3.09275e-05	0.000504468	35.57271622	44.96735509	17.30416443	16.40273959		-0.84273357	4.267743169	77.61822786	1.25011e-18	4.56155e-18	24.28111699	26.10634722	13.62799877	14.46819504
ENSG00000185742	C11orf87		4.878720688	2.715863127	59.42290457	1.2718e-14	1.44479e-12	0.055844138	0.422381226	8.340856235	8.036241546		1.89222481	2.103330045	57.28133563	3.77723e-14	1.15067e-13	1.373039354	1.087764468	4.854974562	4.305170232
ENSG00000187479	C11orf96		1.501494696	0.314106993	6.164238176	0.01303585	0.075912433	0.335064831	1.20216195	1.556129895	2.678747182		0.664436007	1.539692547	4.826294255	0.028028814	0.038135442	1.373039354	1.215736758	2.384899785	1.76441403
ENSG00000130921	C12orf65		-0.663111527	3.958921374	4.224222575	0.039850871	0.165448136	17.31168293	18.64975565	11.95107759	10.78837906		-0.721063327	3.716632899	42.48203811	7.13343e-11	1.87114e-10	15.53702427	16.25248087	9.9654741	9.386682637
ENSG00000179476	C14orf28		1.522613758	1.747827927	8.001036879	0.004675057	0.034810736	2.122077263	1.397107131	3.485730964	6.678520372		2.313484533	2.409218649	148.8321341	3.12057e-34	1.74563e-33	2.023426416	1.663639774	9.19889917	9.104376392
ENSG00000139971	C14orf37		2.565311745	3.930924741	41.75334346	1.03545e-10	5.68037e-09	4.244154525	3.216595487	17.86437119	25.24627481		0.941008401	4.32025819	103.6671228	2.3933e-24	1.03139e-23	12.1405585	13.11715976	25.29697272	23.50199487
ENSG00000167173	C15orf39		1.523848173	4.078584422	13.17734347	0.000283354	0.003441265	8.711685604	9.974695096	46.55940644	16.40273959		0.744038675	3.844296174	43.45383544	4.3408e-11	1.15144e-10	9.611275476	8.638129595	14.82044866	15.59742002
ENSG00000128891	C15orf57		1.110164664	2.608153382	6.41333389	0.011326655	0.068779694	2.903895201	6.888063063	9.212288976	10.64159839		1.282391393	3.419121165	65.96254746	4.59573e-16	1.51129e-15	5.781218332	7.358406692	17.20534845	15.03280753
ENSG00000205363	C15orf59		2.246416392	2.759584067	18.42530973	1.76695e-05	0.000305693	1.284415185	3.411540668	11.20413524	11.0819404		0.979287318	3.216925151	44.92875389	2.04335e-11	5.51165e-11	5.275361728	4.734974741	9.624774131	10.02187169
ENSG00000171155	C1GALT1C1		-0.571758782	4.647315978	3.858055079	0.049507687	0.191729552	30.82596445	30.18401219	19.42050108	21.65014846		0.559532381	4.854819029	63.00189013	2.06508e-15	6.63594e-15	29.2674178	27.0661394	41.22469628	41.56959454
ENSG00000000460	C1orf112		-0.635399441	4.552940315	4.356046369	0.036877798	0.156755064	22.84025264	32.71829955	16.86844806	18.34758344		-1.912264022	4.233783953	303.7389365	5.04893e-68	5.02951e-67	23.77526039	25.27452733	6.728824393	6.351890506
ENSG00000119280	C1orf198		-1.280428273	6.49779345	12.40343275	0.000428545	0.004876983	158.2064443	120.9959757	35.04404522	86.7473745		-1.342813988	6.317212058	439.6211718	1.30886e-97	1.77484e-96	80.72026096	77.42323563	29.8964223	32.25348846
ENSG00000118292	C1orf54		-1.32390234	0.077843815	4.264734375	0.038911332	0.16249342	0.781817939	1.267143677	0.311225979	0.513732336		1.472089138	1.391717273	56.97434118	4.41535e-14	1.33971e-13	2.457017791	2.23951508	5.962249462	6.987079557
ENSG00000162757	C1orf74		1.414987983	1.673547979	5.847428848	0.015599827	0.085983246	0.893506216	3.833921893	5.290841641	5.28410403		0.778572659	2.732612578	14.81694379	0.000118466	0.000208386	4.697239894	7.550365128	10.30617407	10.79821386
ENSG00000173918	C1QTNF1		-0.960916423	3.302334907	7.359827907	0.006669718	0.045617363	20.55064296	10.20213114	10.3949477	5.320799197		2.057996849	3.622390135	456.6626314	2.5596e-101	3.6186e-100	8.093705664	7.614351273	32.79237204	32.5357947
ENSG00000145861	C1QTNF2		-1.024757832	1.748093819	4.420760888	0.035504201	0.153028031	3.68571314	4.223812255	2.240827048	1.724672843		-1.702727346	1.631935801	52.08290121	5.32062e-13	1.54109e-12	5.203096498	4.670988596	1.277624885	1.693837468
ENSG00000159403	C1R		-2.10476579	7.483578952	37.12622225	1.10725e-09	5.00483e-08	490.2556918	239.1652462	148.3303015	39.59408506		0.844070759	5.991186534	270.5782101	8.48968e-61	7.65076e-60	42.70875043	42.35882809	76.14644313	76.50499232
ENSG00000139178	C1RL		-0.888980075	3.869651462	6.208891291	0.012711022	0.0744395	34.39998931	12.11909209	13.2582267	9.357267554		1.608111516	3.867085052	233.3437488	1.11211e-52	8.87964e-52	7.949175206	9.405963337	25.12662273	27.87774167
ENSG00000182326	C1S		-0.677477963	7.38653035	5.611432338	0.017843672	0.094540172	280.2817311	213.2050463	214.5591899	105.4986048		1.893385553	7.190502906	3151.472098	0	0	68.14611108	67.8893	251.3514023	253.793314
ENSG00000101220	C20orf27		-0.568733423	5.28472358	3.981203365	0.046010681	0.182296024	43.78180457	41.65328701	34.35934807	23.88855364		-1.091757101	4.976613329	237.9836748	1.08234e-53	8.79865e-53	43.86499409	44.72631546	20.69752313	20.89066211
ENSG00000197927	C2orf27A		1.278833897	1.287984338	5.967887379	0.014568725	0.082025754	0.893506216	1.364616267	1.805110678	3.852992522		0.550318038	1.792860278	6.117905681	0.013381925	0.018985094	2.095691645	3.263293403	4.258749616	3.740557743
ENSG00000159239	C2orf81		1.381447625	0.579944982	6.754493335	0.00935119	0.059133606	1.172726908	0.682308134	3.174504985	1.724672843		1.097717202	0.465211414	8.178912847	0.004238015	0.006385375	0.650387062	0.703847597	1.447974869	1.482107785
ENSG00000125730	C3		-2.738624614	3.681183625	18.59998632	1.61222e-05	0.000283119	33.28310654	21.47646078	15.06333738	0.917379172		3.026764677	3.718737273	851.2177874	3.952e-187	9.6929e-186	5.275361728	5.438822338	42.16162119	45.16899916
ENSG00000174749	C4orf32		1.557023224	3.803007643	16.66558872	4.45824e-05	0.000698784	10.77791873	3.80143103	21.16336657	17.46689943		0.533920121	3.473553026	15.82545123	6.94619e-05	0.000124641	6.431605394	7.358406692	9.795124116	10.23360137
ENSG00000106804	C5		-1.096351452	3.11170719	8.568328204	0.003420611	0.027105175	12.89999599	11.98912863	6.224519578	5.430884698		-1.345646819	3.164899603	49.84123153	1.66704e-12	4.72388e-12	11.34564098	8.254212724	2.895949739	4.587476477
ENSG00000186493	C5orf38		1.024054597	1.863798212	4.684794305	0.030430707	0.138721229	2.512986232	1.689524902	5.16635125	3.41265052		1.195610761	1.881449315	36.96279869	1.20405e-09	2.95591e-09	2.601548249	2.495459661	6.6436494	5.152088966
ENSG00000188112	C6orf132		1.667151234	4.293695267	28.20224766	1.09278e-07	3.23971e-06	13.68181393	6.010809748	48.7379883	16.98986226		0.654851449	3.427725869	16.10090191	6.00554e-05	0.000108227	4.769505124	4.22308558	7.325049339	6.845926435
ENSG00000164743	C8orf48		1.148888505	1.211212475	4.852628618	0.027604035	0.129287439	1.172726908	2.209378718	3.672466551	3.596126354		1.655630139	1.340551445	30.31666005	3.6696e-08	8.22881e-08	1.156243666	0.831819887	2.895949739	3.317098376
ENSG00000241852	C8orf58		1.387244723	2.157647697	9.71230634	0.001830382	0.016351154	2.848051063	2.59926908	7.905139864	6.45834937		1.073831556	2.448400185	38.81395134	4.66184e-10	1.17089e-09	3.830057145	3.135321112	6.984349369	7.551692046
ENSG00000147894	C9orf72		0.983023706	1.92041138	4.088767712	0.043169105	0.174484193	2.903895201	2.826705125	4.4194089	7.339033375		0.808728451	2.562202547	24.6644083	6.82327e-07	1.41946e-06	4.697239894	4.862947031	9.113724177	7.76342173
ENSG00000099991	CABIN1		-0.648722641	6.802842526	7.019973388	0.008060543	0.052954549	158.3181326	105.1404343	96.72903424	69.97768323		-0.638492928	6.474663121	221.0965524	5.21435e-50	3.98853e-49	109.120496	106.1530148	69.92866869	68.38868778
ENSG00000154040	CABYR		-1.494318837	3.612221496	17.79369188	2.46198e-05	0.000410981	18.26103329	16.14795916	5.726558012	6.34826387		-1.309007777	3.222562922	73.25859279	1.13729e-17	3.98374e-17	12.1405585	10.36575551	4.343924608	4.658053038
ENSG00000105298	CACTIN		-0.633129858	5.298992887	5.350948587	0.020711	0.105039341	57.91037161	39.89878038	37.59609825	25.53983615		-0.525072732	4.834098561	52.25667972	4.87e-13	1.41215e-12	35.12090136	33.91265693	25.12662273	22.93738238
ENSG00000182985	CADM1		-1.469727474	1.369151675	6.843438868	0.008896741	0.057132299	2.56883037	5.166047297	1.244903916	1.504501842		6.482616417	-0.072753828	31.83947572	1.67455e-08	3.84084e-08	0	0	0.681399938	0.917495295
ENSG00000172137	CALB2		6.420465025	4.092179071	92.53226684	6.6236e-22	1.7714e-19	0.390908969	0.584835543	68.09624418	21.24650162		1.422136735	3.993365737	255.0843459	2.02325e-57	1.72945e-56	11.20111052	11.77345071	31.08887219	30.63022755
ENSG00000012822	CALCOCO1		0.978078803	5.858166855	12.86920628	0.000334033	0.003988823	50.76232188	33.49808027	81.72794206	80.43580579		1.148128728	5.922171207	408.5558948	7.55914e-91	9.63493e-90	36.42167549	37.30392262	85.00464233	78.97517196
ENSG00000160014	CALM3		-0.820025423	8.894128125	6.754821576	0.00934947	0.059133606	705.9815988	405.6809217	336.3107928	271.4341494		-0.846834266	8.601764847	1771.216229	0	0	508.674948	501.5873918	285.9324492	276.3778136
ENSG00000171302	CANT1		-0.749086709	6.984829702	8.834027214	0.002956652	0.024159479	171.8882583	142.4074547	110.9209389	78.01392478		-0.796380573	6.709730529	365.3223632	1.95289e-81	2.252e-80	135.4250394	136.1625169	74.78364325	81.23362192
ENSG00000103326	CAPN15		-0.580255294	6.502854678	5.429936902	0.019794394	0.101746127	125.3700909	82.75422934	82.72386519	56.07021499		-1.130148015	6.047449419	447.3431424	2.731e-99	3.76642e-98	84.69484856	87.91696344	35.68832178	42.69881951
ENSG00000149260	CAPN5		0.646458281	5.638700227	5.197876047	0.022614504	0.112389621	45.79219356	29.37174061	82.5371296	40.6582449		0.867132005	5.389568172	228.9827799	9.93536e-52	7.83097e-51	32.88067926	36.15217201	64.39229419	62.10737384
ENSG00000105519	CAPS		1.740013037	0.526904525	9.039370124	0.002642267	0.022154655	0.7259738	0.714798997	2.240827048	2.568661681		1.715395703	0.566656827	17.51654701	2.84818e-05	5.26612e-05	0.361326146	0.575875306	1.703499846	1.482107785
ENSG00000132357	CARD6		2.659119097	3.694113409	48.81652623	2.81062e-12	2.04999e-10	2.512986232	4.061357938	21.59908294	20.21903695		0.763295968	4.068380564	34.91117379	3.45095e-09	8.2423e-09	8.238236123	10.17379708	14.3945737	16.86779812
ENSG00000079691	CARMIL1		-1.332802208	4.085636365	15.77994077	7.11529e-05	0.001047465	26.30258923	26.41507203	8.714327409	12.62313741		0.643752317	3.779495619	30.68516953	3.03476e-08	6.84432e-08	8.816357956	8.958060321	14.47974869	13.40954662
ENSG00000003400	CASP10		2.525533204	2.126680594	23.08111012	1.55309e-06	3.55887e-05	0.781817939	2.014433537	7.095952319	7.669289877		1.017513055	2.653079666	22.9159883	1.69238e-06	3.42872e-06	2.818343937	2.559445806	4.088399631	6.634196751
ENSG00000114423	CBLB		1.300414667	5.317789718	17.4221039	2.99325e-05	0.000491989	19.71298089	28.3970147	47.80431036	70.93175757		1.393771353	5.740414816	555.3243955	8.7444e-123	1.463e-121	28.97835689	32.12104487	83.21596749	78.19882979
ENSG00000108468	CBX1		-0.591076962	7.367046385	5.135375847	0.023443011	0.115523197	221.1427884	138.6710054	121.5648674	111.0028798		-1.495359875	7.076998839	1590.654632	0	0	181.5302556	183.0003751	66.60684399	63.02486913
ENSG00000141582	CBX4		1.972231864	2.419187533	10.9357092	0.000943284	0.009482328	1.396103462	3.768940166	13.75618827	7.926156045		1.573852057	2.722666504	80.92316716	2.34666e-19	8.76277e-19	3.179670082	4.09511329	9.624774131	12.06859196
ENSG00000094916	CBX5		0.717735977	7.987903899	4.82356092	0.028073291	0.130998488	104.6519155	319.9050421	260.060428	340.4210631		-1.538608378	8.115581043	2525.983054	0	0	275.4750535	280.0673573	96.07739133	95.27835759
ENSG00000141570	CBX8		1.032263449	1.254361913	4.13983369	0.041885284	0.171072668	1.619480016	2.209378718	4.232673313	3.559431187		1.991698655	1.597498259	73.09525334	1.23541e-17	4.32511e-17	1.228508895	1.471681338	4.599449585	6.140160823
ENSG00000159884	CCDC107		0.760824358	3.857151043	5.399221105	0.02014574	0.102950186	13.73765807	7.960261558	27.45013134	11.37550173		0.745627154	3.48657231	27.55158493	1.5296e-07	3.31132e-07	8.527297039	8.958060321	16.01289855	13.48012319
ENSG00000135637	CCDC142		1.62919761	2.12296658	8.968606085	0.002746581	0.022776392	1.787012432	3.021650306	11.07964485	5.137323363		1.020234067	2.186813908	23.47897884	1.26286e-06	2.58072e-06	2.240222104	3.903154854	6.728824393	5.928431139
ENSG00000165813	CCDC186		1.663395624	3.624504769	21.81171937	3.00757e-06	6.43564e-05	4.355842802	8.122715876	17.36640962	21.24650162		1.321385906	4.434493807	237.3248596	1.50667e-53	1.22175e-52	14.09171968	13.05317361	35.00692184	32.88867751
ENSG00000223745	CCDC18-AS1		1.233586887	1.725778059	5.088441701	0.024085825	0.117652107	1.451947601	2.891686852	5.664312816	3.99977319		1.476216123	2.29559046	76.41448392	2.29958e-18	8.28362e-18	2.52928302	3.647210274	7.921274285	9.386682637
ENSG00000055813	CCDC85A		-6.297110107	2.482836786	71.75650685	2.4346e-17	4.00679e-15	9.828568374	12.47649159	0.124490392	0.146780668		-0.821999764	2.726611919	43.97183621	3.33135e-11	8.88772e-11	15.68155472	16.12450858	7.921274285	9.951295127
ENSG00000205476	CCDC85C		-1.879341588	6.517615212	32.98801957	9.27285e-09	3.42056e-07	159.8259244	116.0898553	27.94809291	45.9790441		-1.986896015	5.913542101	1255.081559	6.5277e-275	2.3097e-273	98.35297687	95.01942555	23.76382285	24.84294954
ENSG00000204536	CCHCR1		-0.67093704	4.839480572	5.078638047	0.02422239	0.117965721	36.29869002	29.8266127	26.70318899	15.85231209		-1.134551955	4.145640104	123.993142	8.45353e-29	4.1609e-28	22.98034287	20.60353874	9.9654741	9.810142004
ENSG00000185972	CCIN		1.503801104	1.790920044	6.093101363	0.013571067	0.078086862	0.893506216	3.476522395	6.411255165	4.807066861		0.702126877	1.8117672	9.875288236	0.001675134	0.002638086	1.878895958	2.751404241	3.662524669	3.952287426
ENSG00000108691	CCL2		-5.233770689	4.340512092	110.7978095	6.55241e-26	2.89537e-23	85.94412913	30.99628378	1.18265872	1.577892176		2.371332935	2.337963985	194.7733791	2.88716e-44	2.00154e-43	2.312487333	2.175528935	11.83932393	11.43340291
ENSG00000145386	CCNA2		-0.756830732	8.287957506	6.374943279	0.011574274	0.069714817	307.9245796	324.7786716	142.0435368	247.4722054		-3.513729137	8.201463995	8821.573385	0	0	489.9582536	489.0461074	41.90609622	43.61631481
ENSG00000134057	CCNB1		-1.439899933	8.919959973	20.22728006	6.87653e-06	0.000133143	480.3154351	730.6870293	149.8864314	315.5784351		-3.662747046	8.83967501	17254.12666	0	0	773.7438085	786.9655992	61.66669443	61.61333791
ENSG00000157456	CCNB2		-1.476797577	7.436958854	29.55343849	5.43961e-08	1.74135e-06	218.4064256	218.1436576	63.30336411	97.53575356		-3.10937608	7.1274915	5196.672856	0	0	242.8111699	236.7487371	26.48942261	28.79523696
ENSG00000110092	CCND1		1.19785008	10.26184588	8.227869653	0.004125192	0.03142148	639.5829181	872.6721028	2075.317073	1479.549128		1.447624342	10.85467013	28791.97719	0	0	1324.47712	1314.531366	3591.573901	3604.486133
ENSG00000175305	CCNE2		3.099748736	2.264277916	29.79445713	4.80363e-08	1.56508e-06	0.614285523	2.176887855	11.95107759	10.42142739		0.686555094	2.634076022	14.3722225	0.000149999	0.000261438	4.046852832	3.199307257	5.621549493	5.928431139
ENSG00000138764	CCNG2		1.347422431	4.537871044	11.03764538	0.000892802	0.009052842	22.0584347	6.498172701	29.93993917	30.42029334		0.83055994	4.399257461	78.45005178	8.20468e-19	3.00908e-18	13.73039354	11.96540914	23.33794789	22.23161677
ENSG00000134480	CCNH		-0.650749766	4.902906556	4.793395002	0.028569063	0.13254104	33.9532362	35.6099864	18.36233276	26.78747182		-0.779533737	4.720642652	77.64116789	1.23568e-18	4.51015e-18	32.08576174	28.40984845	17.7163984	17.43241061
ENSG00000163660	CCNL1		0.994261465	5.556357307	12.54033379	0.000398261	0.00461415	29.26232857	36.55222144	50.1696278	85.42634849		0.670893915	6.117364807	158.3555418	2.58794e-36	1.51509e-35	41.33571107	42.35882809	67.03271895	66.41254407
ENSG00000260916	CCPG1		1.461941055	3.449615543	8.158606316	0.004285729	0.032362298	9.158438712	2.826705125	11.26638044	18.2741931		1.194653773	3.599685539	88.24925924	5.77049e-21	2.25764e-20	6.648401081	5.630780773	14.13904872	13.83300599
ENSG00000156535	CD109		1.293662469	8.098026685	15.3598474	8.88566e-05	0.001283073	161.6129368	106.7649775	264.6665725	376.235546		0.934066774	8.750929514	1909.697935	0	0	321.363474	307.6453859	610.0232949	591.6433124
ENSG00000150637	CD226		1.381061462	0.027819469	5.533134344	0.01865965	0.0975301	0.390908969	0.747289861	1.369394307	1.577892176		-0.886659349	0.436255215	4.46222977	0.034652236	0.04653598	1.300774125	1.023778322	0.766574931	0.494035928
ENSG00000026508	CD44		1.109788234	10.61366229	7.5046574	0.006153965	0.042980655	1176.52431	854.9970731	2419.47076	1926.936603		0.505844201	10.43969353	1534.462086	0	0	1003.041381	973.4852123	1400.958274	1403.414919
ENSG00000010278	CD9		-2.770547291	4.820215318	34.080712	5.28728e-09	2.03212e-07	42.49738939	87.14049592	13.44496229	7.008776873		1.261182036	3.812745021	208.9164504	2.36738e-47	1.73207e-46	13.29680216	12.15736758	31.08887219	29.85388538
ENSG00000081377	CDC14B		0.699122601	4.913042726	5.551342829	0.018466515	0.096756999	27.36362786	18.09741097	36.72466551	35.5576167		0.687832947	5.068413827	70.23950272	5.2524e-17	1.79516e-16	23.99205608	21.56333092	35.34762181	37.68788367
ENSG00000117399	CDC20		-1.654886484	8.433602497	29.48650905	5.63073e-08	1.79359e-06	579.2154044	413.4787289	157.7293261	151.074002		-2.920758734	7.75274174	7319.532062	0	0	358.9413932	359.4741634	45.05757093	49.40359283
ENSG00000231007	CDC20P1		-2.70087833	3.711911285	57.52853318	3.33112e-14	3.53401e-12	23.67791472	25.44034612	4.294918509	3.339260186		-2.545580798	3.29955033	389.4628317	1.08348e-86	1.32368e-85	20.81238599	23.22697069	4.258749616	3.387674937
ENSG00000164045	CDC25A		-0.770208507	4.607070929	5.125080769	0.023582473	0.115854653	20.82986366	43.92764746	17.55314521	17.68707043		-1.893258649	4.558201566	391.8683871	3.24436e-87	3.9862e-86	45.02123776	37.87979793	12.00967392	10.30417793
ENSG00000158402	CDC25C		-1.113786357	4.421246587	7.866137193	0.005036914	0.036969047	21.44414918	42.04317737	15.93477012	11.1920259		-1.970327988	3.882299906	239.6584266	4.66857e-54	3.83373e-53	18.42763343	18.81192667	4.343924608	5.081512405
ENSG00000128283	CDC42EP1		-0.767918079	7.261924712	8.839900415	0.002947152	0.02412793	296.2531547	133.8623576	165.8834468	82.85768681		-1.305374943	6.248894237	572.1189784	1.9426e-126	3.3409e-125	95.24557201	88.94074176	39.01014648	35.6411634
ENSG00000149798	CDC42EP2		0.931593988	3.659001145	6.99019699	0.008195733	0.053760158	10.10778907	10.62451237	24.77358792	16.25595893		0.862341132	3.735627716	32.5448946	1.16471e-08	2.69387e-08	5.130831269	4.607002451	9.113724177	8.610340464
ENSG00000184661	CDCA2		-0.73279129	6.848595289	8.599455497	0.003362635	0.026711726	103.0882796	152.6745676	57.14108973	99.99432974		-2.505361585	6.819051928	2749.825877	0	0	157.9717909	160.2213075	28.87432239	27.31312918
ENSG00000146670	CDCA5		-0.553690053	6.391987742	4.030651836	0.044680674	0.178736621	85.44153189	107.9346486	77.68200433	54.67579865		-2.130125749	6.042442329	1169.155755	3.081e-256	1.0204e-254	93.2221456	90.47640924	21.63444805	20.39662618
ENSG00000144354	CDCA7		-2.598216106	3.510802619	39.46429904	3.34112e-10	1.6624e-08	20.94155193	28.98185025	3.734711747	4.440115192		-1.924386558	2.401716802	72.39371809	1.76274e-17	6.13808e-17	7.154257685	7.294420547	2.810774746	1.129224979
ENSG00000164649	CDCA7L		-0.57339778	5.638005827	4.449920991	0.034902862	0.151632257	64.66751237	67.4835235	52.65943563	37.28228955		-1.13744772	5.282390469	221.6429514	3.96296e-50	3.03851e-49	38.01151053	39.22350698	18.31262335	16.93837468
ENSG00000134690	CDCA8		-0.987239715	7.058002133	15.38299711	8.77746e-05	0.001268876	158.5973533	161.9994454	78.36670149	83.33472398		-2.609071282	6.8158859	3109.878133	0	0	173.0029586	170.9709798	28.27809745	28.08947135
ENSG00000140945	CDH13		2.791842132	6.290654977	76.0995021	2.69725e-18	5.01806e-16	29.98830237	14.00356217	149.8864314	140.6158795		1.322645553	6.810509952	1166.461582	1.1864e-255	3.9093e-254	65.97815421	63.21831141	166.7726349	156.7505424
ENSG00000179242	CDH4		-0.972696961	4.708507135	7.192681467	0.007320151	0.049018664	45.68050528	14.26348908	14.87660179	11.88923407		-1.07200939	4.428242355	215.6167783	8.17559e-49	6.11988e-48	41.98609813	40.88714675	20.78269812	18.77336527
ENSG00000170312	CDK1		1.492006508	6.368696406	6.014800581	0.014186382	0.080751877	12.00648977	121.15843	91.4381926	90.82053802		-2.444069401	6.434733531	1630.496718	0	0	95.24557201	101.8019569	19.50507324	17.00895124
ENSG00000123374	CDK2		-0.658037017	6.736989589	6.132465348	0.013272167	0.076794059	110.2363294	147.1836117	87.0810289	74.12423709		-1.437995896	6.211840277	661.781814	6.1212e-146	1.1778e-144	78.11871271	86.12535137	30.57782224	30.27734475
ENSG00000136861	CDK5RAP2		-0.794716509	6.894012939	9.55526774	0.001993764	0.017506123	184.7324101	105.2703978	90.31777908	71.11523341		-0.910425385	6.447204639	442.9454581	2.47403e-98	3.38318e-97	111.9388399	110.8879895	60.55941953	58.15508641
ENSG00000132964	CDK8		-0.688036814	4.85783372	4.901592121	0.026831946	0.126959711	35.01427483	34.66775136	16.99293845	26.67738632		-1.025197224	4.794237297	174.3491071	8.30513e-40	5.22348e-39	36.27714503	35.70426899	17.20534845	18.06759966
ENSG00000124762	CDKN1A		1.463295023	7.311301445	6.086761268	0.013619852	0.078262329	43.50258388	159.8225576	441.3806833	160.9083068		2.499451585	7.946781775	10640.69586	0	0	107.6029262	105.5771395	609.171545	596.7248248
ENSG00000100526	CDKN3		-1.45327151	6.084779609	26.3773568	2.80813e-07	7.62114e-06	83.31945462	80.93474099	22.65725126	39.04365756		-4.320361674	5.909144879	2720.832766	0	0	97.1967332	94.57152253	4.4290996	5.081512405
ENSG00000064309	CDON		1.650553701	2.531086378	14.43164636	0.000145339	0.001941437	2.903895201	3.119122896	9.212288976	9.760914389		1.07558683	3.487754586	21.47771354	3.57965e-06	7.10117e-06	1.806630729	1.9835705	4.258749616	3.811134304
ENSG00000281508	CDR1-AS		0.726848245	4.136754744	4.12039007	0.042369308	0.172173095	10.88960701	10.42956718	15.00109218	19.96217078		1.062684298	3.915079014	80.52694947	2.86767e-19	1.06836e-18	9.105418872	9.661907918	21.12339809	18.34990591
ENSG00000167513	CDT1		-0.790762923	5.149600033	6.533617318	0.010585447	0.065329513	53.38699639	38.33921893	40.39713206	16.47612993		-1.613496483	4.181668024	264.2658263	2.01696e-59	1.79024e-58	27.17172616	27.00215325	9.028549185	8.680917025
ENSG00000172216	CEBPB		1.631002212	5.231604382	23.09046022	1.54556e-06	3.54925e-05	22.84025264	19.62448156	100.2770104	40.91511107		1.432934434	5.140534807	422.7810189	6.05521e-94	7.99337e-93	18.13857252	19.19584354	50.50877044	50.53281781
ENSG00000221869	CEBPD		-1.17231191	3.511642673	4.089278519	0.04315606	0.174484193	34.95843069	7.960261558	5.353086837	9.650828889		2.044086226	3.501816686	268.4363876	2.48711e-60	2.23048e-59	5.419892186	5.310850047	22.23067299	22.09046365
ENSG00000237438	CECR7		2.313391172	1.751623526	18.77279074	1.47253e-05	0.00026037	1.061038631	1.527070585	8.091875451	5.027237862		-1.22016503	1.682129278	12.83550394	0.000340104	0.000572439	2.167956874	2.687418096	1.1072749	0.988071857
ENSG00000143126	CELSR2		-1.164918682	1.63733865	5.923740488	0.014938212	0.083493503	7.092205588	3.703958439	2.863279006	1.834758344		1.288463177	0.557721897	16.11345309	5.96587e-05	0.000107557	1.156243666	0.703847597	2.384899785	2.117296835
ENSG00000103888	CEMIP		-1.886086868	9.164006641	10.86413704	0.000980444	0.009817444	1886.526686	383.3272076	278.7339867	266.4069115		1.467490972	8.737246545	2297.570094	0	0	123.2122157	128.6121518	345.1290688	351.6830044
ENSG00000115163	CENPA		-1.21315781	5.764468609	13.48916635	0.000239945	0.002999193	78.01426147	58.87344467	20.91438578	40.18120773		-3.750842807	5.605509287	1665.456698	0	0	66.98986742	66.28964637	4.4290996	5.36381865
ENSG00000125817	CENPB		-0.613716272	7.042204344	6.038495165	0.01399721	0.080156393	152.2869657	154.6240194	94.48820719	106.3792888		-0.785537929	7.120847217	575.4115033	3.734e-127	6.4647e-126	183.4814168	189.1430451	108.1722402	108.2644449
ENSG00000151849	CENPJ		-0.556274543	5.705449512	4.005024028	0.045364851	0.180405386	65.67270686	47.53413331	39.33896373	37.20889921		-1.350876517	5.331645112	406.3425999	2.29222e-90	2.91308e-89	55.35516553	53.10850047	20.69752313	21.66700428
ENSG00000100162	CENPM		-0.88842893	4.172076111	6.481705487	0.010899036	0.066885733	20.66233124	24.85551058	15.31231816	9.540743388		-2.222208207	3.848823136	254.0697106	3.36693e-57	2.86289e-56	24.49791268	21.49934477	5.5363745	4.375746793
ENSG00000166451	CENPN		-0.550934211	6.386403234	4.488267133	0.034128255	0.149126903	78.29348216	107.9996303	59.44416197	65.64765354		-2.157707415	6.286421699	1692.231278	0	0	119.3098933	115.2390474	24.95627275	27.31312918
ENSG00000138092	CENPO		-0.651704473	6.687733446	6.40178351	0.011400578	0.069000103	116.6025612	122.2631194	86.64531253	66.01460521		-1.89882632	6.355226635	1481.920649	0	0	122.9231548	121.0617866	33.64412196	31.90060565
ENSG00000031691	CENPQ		0.78892092	3.901367901	4.745820821	0.029369539	0.135083044	10.83376287	7.992752422	18.05110678	14.42120058		-0.866455228	3.654110899	47.84617384	4.61006e-12	1.27783e-11	14.09171968	12.4772983	7.325049339	7.19880924
ENSG00000151725	CENPU		-0.815125867	5.486987504	6.014238829	0.014190898	0.080751877	44.17271354	49.19116734	29.69095839	22.64091796		-1.785099485	4.796558181	428.1794518	4.04699e-95	5.38628e-94	42.92554611	46.13401065	13.79834875	12.20974508
ENSG00000166582	CENPV		-2.431742531	2.396593725	28.94629486	7.4413e-08	2.31293e-06	9.940256651	12.57396418	1.805110678	2.385185847		-1.41422482	1.498253882	39.17455772	3.87558e-10	9.77385e-10	4.624974665	5.054905467	1.959024823	1.693837468
ENSG00000203760	CENPW		-0.610084708	4.57070828	4.02505959	0.044829036	0.179101581	17.59090362	33.59555286	10.2704573	24.32889564		-2.09601366	4.612065568	455.6798573	4.1883e-101	5.9083e-100	33.89239247	31.67314185	7.069524362	8.116304536
ENSG00000174007	CEP19		-0.966720411	2.174190774	4.562280498	0.032683526	0.145831916	6.087011095	6.660627018	3.734711747	2.82552785		0.685669958	1.56219383	8.814261404	0.002988852	0.004582717	2.240222104	2.175528935	3.236649708	3.811134304
ENSG00000101639	CEP192		-0.761089529	6.627533353	8.5295342	0.003494291	0.027468595	92.19867264	119.8912863	45.56348331	85.16948232		-1.19634746	6.688999398	772.287809	5.719e-170	1.2791e-168	138.3156486	137.3142675	61.07046949	59.35488795
ENSG00000138180	CEP55		-1.076915651	8.274526996	11.28489926	0.000781401	0.008031098	404.0881861	300.5729783	133.8271709	202.9242728		-3.10411796	7.877217626	7479.543697	0	0	345.4277953	346.1650453	39.60637142	40.7226758
ENSG00000114107	CEP70		-1.694799839	4.334076937	16.16715998	5.79908e-05	0.000873742	30.3233672	22.02880546	4.730634879	12.62313741		-1.681828591	4.134404921	251.5570608	1.18848e-56	1.002e-55	26.81040001	25.7864165	8.261974254	8.116304536
ENSG00000130695	CEP85		-0.937764206	5.50529954	12.2242423	0.000471725	0.005284066	52.10258121	55.42941314	30.25116515	26.01687332		-1.613897527	5.236198324	534.0368032	3.7388e-118	6.0597e-117	52.39229113	56.62773846	17.03499846	18.56163559
ENSG00000167123	CERCAM		1.237837305	7.657218614	22.32689954	2.29963e-06	5.07222e-05	146.8142401	73.33187893	308.7361711	194.2275183		0.837010092	7.830910372	1202.85478	1.4618e-263	4.9815e-262	196.2000971	190.9986433	343.595919	347.236681
ENSG00000206530	CFAP44		1.09943139	2.877382213	7.612474646	0.005796588	0.041295146	4.858440048	4.678684345	9.834740933	10.64159839		0.563863961	3.159019201	17.05565634	3.63001e-05	6.65636e-05	6.214809707	7.486378982	9.795124116	10.51590762
ENSG00000128849	CGNL1		1.369852181	0.724485279	5.294790942	0.021389298	0.107845413	0.670129662	0.617326407	1.680620286	1.651282509		0.786521787	1.05969643	9.689673644	0.001853064	0.002904173	1.589835041	2.175528935	3.662524669	2.96421557
ENSG00000138135	CH25H		4.174472171	1.142439556	28.96513174	7.36929e-08	2.29611e-06	0.558441385	0.097472591	3.796956943	5.137323363		0.991200085	1.386679834	9.75844241	0.001785011	0.002802945	1.373039354	0.895806032	2.2145498	2.258449958
ENSG00000128965	CHAC1		2.938440489	3.274534379	35.64173602	2.37152e-09	9.7888e-08	2.233765539	3.411540668	34.48383846	13.57721174		0.960828593	3.331408912	37.15077119	1.09339e-09	2.69499e-09	5.636687873	8.254212724	12.43554888	14.67992473
ENSG00000173575	CHD2		0.730808703	5.736994936	7.545337177	0.006016556	0.042389974	53.66621709	35.05764172	80.66977373	63.77620003		1.169872782	5.68249135	412.1044176	1.27659e-91	1.64169e-90	30.42366147	29.68957135	67.62894389	67.54176905
ENSG00000171316	CHD7		3.548951774	1.340720425	32.52555727	1.17635e-08	4.25376e-07	0.279220692	0.64981727	5.913293599	5.651055699		1.382251369	2.059701167	43.34797185	4.58211e-11	1.21371e-10	1.66210027	2.623431951	5.962249462	5.434395211
ENSG00000085872	CHERP		-0.531899099	5.639884129	4.163089472	0.041313982	0.169709599	92.92464644	26.31759944	66.16664311	17.68707043		-0.70776225	4.381596375	56.67465794	5.1422e-14	1.55733e-13	27.96664368	25.0825689	14.99079865	17.22068093
ENSG00000204116	CHIC1		0.98019762	3.158019097	5.394720999	0.020197754	0.103010954	8.153244219	4.483739163	10.2704573	14.12763925		1.018115034	3.159048504	30.0892471	4.12613e-08	9.22696e-08	3.974587603	3.519237983	8.176799262	7.057656118
ENSG00000255112	CHMP1B		0.833512497	5.564493213	7.538968324	0.006037861	0.042492552	34.06492448	33.53057114	42.88693989	82.38064964		0.908761475	6.114115562	428.5193391	3.41315e-95	4.55203e-94	56.36687873	57.13962762	103.4024407	109.3936698
ENSG00000122863	CHST3		-0.558480892	7.747262957	4.545711649	0.033001301	0.146742749	262.8583599	295.2444767	187.6070201	191.3286001		-0.709848576	8.199345178	1217.921877	7.7696e-267	2.6689e-265	470.1575808	472.9855849	280.9071246	294.6571429
ENSG00000258289	CHURC1		1.565417782	5.842197014	28.35940359	1.00756e-07	3.00792e-06	20.6064871	18.77971911	45.31450253	74.23432259		0.505773337	5.576418693	50.49425993	1.19514e-12	3.40604e-12	26.08774772	23.86683214	35.85867176	34.93539778
ENSG00000159208	CIART		4.032938504	2.304309367	47.37407585	5.86533e-12	4.11438e-10	0.446753108	0.877253315	14.31639503	9.724219222		2.203758878	2.343163667	101.7761373	6.21645e-24	2.64465e-23	1.156243666	1.791612064	7.495399323	6.422467067
ENSG00000122966	CIT		-0.973076547	7.904972064	12.76453931	0.000353253	0.004164099	355.7830063	222.2699972	156.9823838	130.7448796		-1.759766443	7.38166961	2422.116167	0	0	220.119888	219.7284224	66.26614402	63.80121131
ENSG00000164442	CITED2		1.295469111	7.508686093	17.97532018	2.23788e-05	0.000377995	180.5999439	91.23434472	317.4504985	299.505952		1.238687579	7.614313599	1182.691286	3.5236e-259	1.1883e-257	76.09528629	74.35190066	175.7160091	178.6998529
ENSG00000136108	CKAP2		-0.743900247	8.672236548	4.237043641	0.039550981	0.164522341	591.556959	306.0964251	220.5347287	279.6905619		-3.379934465	8.137076666	8707.199469	0	0	373.1776433	370.4157943	36.62524669	34.93539778
ENSG00000166165	CKB		-1.444578444	5.277430637	16.51790212	4.81929e-05	0.000748974	74.21686005	33.17317164	17.30416443	17.76046077		-0.501961588	4.896510083	66.88176355	2.88289e-16	9.57024e-16	46.32201188	49.33331791	34.75139686	33.10040719
ENSG00000123975	CKS2		-1.35272912	6.873949094	24.18750225	8.73976e-07	2.12485e-05	111.9116535	162.1618997	33.8613865	82.85768681		-2.423403512	6.775447219	2599.296968	0	0	154.3585295	158.0457785	28.53362242	29.6421557
ENSG00000109572	CLCN3		0.681554594	5.868243889	6.815273818	0.009038144	0.057722716	41.60388317	47.66409676	68.59420575	74.52788393		0.698092863	6.094176737	209.5661216	1.70815e-47	1.25329e-46	51.45284315	50.03716551	80.57554273	83.70380156
ENSG00000013297	CLDN11		1.315982658	6.683481222	13.44664241	0.000245445	0.003059008	56.90517712	41.84823219	172.5436827	79.26156045		-1.067457887	7.649031192	314.7531646	2.01282e-70	2.05244e-69	62.94301459	58.99522583	29.55572233	28.58350728
ENSG00000153132	CLGN		2.358502775	2.201452132	14.4169443	0.000146478	0.001952589	1.228571047	0.389890362	2.738788614	4.146553857		0.608572248	2.934171281	22.35056776	2.27146e-06	4.56477e-06	6.720666311	8.254212724	11.58379895	11.43340291
ENSG00000176444	CLK2		1.703555566	3.837683191	16.97276129	3.792e-05	0.0006062	6.142855234	9.064950917	36.16445875	16.91647193		1.039000976	3.884148705	112.285877	3.09331e-26	1.41399e-25	10.406193	11.26156155	22.06032301	22.58449958
ENSG00000166250	CLMP		0.984793799	9.265066881	8.268604563	0.00403365	0.03093628	360.0271608	520.0487612	766.9230572	965.8901825		0.745479235	9.699193414	3379.235517	0	0	707.4765933	703.0797629	1179.332944	1184.557003
ENSG00000182372	CLN8		1.756399325	3.902002119	26.76026107	2.30325e-07	6.34482e-06	6.924673172	7.342935152	29.13075163	20.07225628		1.421035447	3.926410641	186.4998238	1.84663e-42	1.22259e-41	8.382766581	8.44617116	21.20857309	23.71372456
ENSG00000120885	CLU		0.999861886	6.904819844	12.07454155	0.00051115	0.005622653	100.016852	98.67475246	245.7440329	155.3673366		2.789320412	6.073227613	1320.659803	3.6609e-289	1.3662e-287	9.755805935	9.214004902	66.01061904	65.00101285
ENSG00000168405	CMAHP		-1.014844394	3.724397177	5.415819242	0.019955087	0.10234257	20.88570779	9.649786461	5.539822424	9.210486886		-2.344573232	3.739509626	262.6699304	4.4931e-59	3.95015e-58	16.40420702	16.63639774	3.577349677	2.96421557
ENSG00000184220	CMSS1		-0.695244333	4.876864315	4.422821126	0.035461361	0.152962867	35.90778105	36.84463921	27.26339575	17.8338511		-0.864160816	4.20334863	71.92046618	2.24048e-17	7.7682e-17	23.5584647	22.01123393	12.1800239	12.77435757
ENSG00000164309	CMYA5		1.965512574	1.934640205	15.29314511	9.20499e-05	0.001323231	1.172726908	2.079415264	4.108182922	8.916925551		1.396515416	2.794767734	69.79269519	6.58764e-17	2.24796e-16	3.179670082	3.711196419	9.454424147	8.822070148
ENSG00000143786	CNIH3		1.328431185	2.805417497	6.041586321	0.013972724	0.080081122	2.066233124	2.339342172	2.303072244	10.38473223		0.794038889	4.218346891	101.9157807	5.79332e-24	2.46788e-23	18.28310297	18.55598209	31.25922218	32.5357947
ENSG00000143771	CNIH4		-0.592107337	5.810963173	5.06198495	0.024456212	0.118559061	56.62595643	68.68568545	37.22262708	46.01573926		-0.634593882	5.891651261	151.9461597	6.51018e-35	3.69443e-34	72.48202483	70.25678737	46.25002082	45.66303508
ENSG00000064666	CNN2		-1.337468534	8.374627056	16.77519318	4.20798e-05	0.000665245	502.7089347	402.6267805	138.3710702	226.8128265		-1.20545736	7.903333789	1970.312047	0	0	312.1135247	315.8995986	138.3241875	134.5189256
ENSG00000119865	CNRIP1		-0.815280292	5.898232996	9.442592972	0.002120036	0.018463294	89.9649071	61.73264066	44.56756018	40.1078174		-0.873788722	5.405391914	194.6558632	3.06281e-44	2.12217e-43	57.30632671	53.17248662	28.53362242	31.33599316
ENSG00000119397	CNTRL		-1.058004595	5.966297081	12.7460552	0.000356761	0.004186233	70.36361449	71.64235403	24.08889077	46.7496426		-2.714721591	5.779781935	1177.949687	3.7799e-258	1.2681e-256	77.75738656	79.91869529	12.77624885	11.36282635
ENSG00000170037	CNTROB		-0.724151349	6.494117918	8.181507514	0.004231958	0.032012752	146.8700842	102.7361104	78.80241786	70.27124457		-1.205403933	6.307006961	597.9792346	4.6061e-132	8.2616e-131	94.59518495	95.59530085	39.94707139	42.34593671
ENSG00000060718	COL11A1		-4.130046961	5.621636808	35.967262	2.00661e-09	8.3905e-08	181.7168266	79.79756076	2.925524202	8.953620718		-2.217088209	3.770719487	453.7147214	1.1212e-100	1.5714e-99	30.27913101	30.45740509	6.813999385	6.281313945
ENSG00000197467	COL13A1		0.926954974	5.459159848	9.836466185	0.001710859	0.015433796	31.88700308	31.45115587	72.3289175	51.40992879		0.707525638	5.507327734	163.5522924	1.89481e-37	1.14076e-36	37.28885824	39.35147927	61.24081947	63.94236443
ENSG00000182871	COL18A1		-4.617194341	6.355996359	142.6425511	7.03698e-33	8.21215e-30	282.6271849	115.5700015	7.220442711	7.889460879		2.068470957	4.27266423	672.4767665	2.8906e-148	5.6375e-147	12.93547602	12.4772983	55.53409499	51.30915998
ENSG00000164692	COL1A2		1.188525384	13.76958102	4.129343202	0.042145705	0.171644803	12369.19745	5685.218805	20659.98967	17829.92472		0.732649714	13.76162231	437682.2169	0	0	10313.6935	10338.1135	17223.40555	17096.46618
ENSG00000169436	COL22A1		-7.71001109	1.60955061	18.96875887	1.32876e-05	0.000238564	0.279220692	1.85197922	0	0		3.633883574	-0.728797636	40.94491361	1.56581e-10	4.03768e-10	0.216795687	0.063986145	2.044199815	1.552684346
ENSG00000196739	COL27A1		-0.582364074	4.688363154	4.037796505	0.044491879	0.178247801	23.34284989	41.68577787	15.12558257	28.62223016		-1.183186453	4.887183882	234.4713028	6.31344e-53	5.06875e-52	38.44510191	38.39168709	17.37569843	16.51491532
ENSG00000187498	COL4A1		-1.246168544	9.024768684	13.28902639	0.000266964	0.003288885	1067.572395	519.8538161	502.007504	192.3927599		0.504766623	7.94181499	592.9888101	5.6079e-131	1.0003e-129	293.4690956	296.3198382	418.9757872	418.2367016
ENSG00000188153	COL4A5		-4.133750195	2.828791796	75.47763304	3.6957e-18	6.49886e-16	17.36752707	21.5414425	0.809187545	1.394416341		1.124894159	1.181000068	23.65641612	1.15161e-06	2.35934e-06	2.023426416	2.11154279	3.577349677	5.36381865
ENSG00000142156	COL6A1		1.371320147	11.65663548	8.193860822	0.004203238	0.031833017	2424.417428	1223.768374	7090.661477	2731.918479		-1.095573992	10.8859311	2310.764744	0	0	1367.04134	1373.398619	654.7401659	628.7665836
ENSG00000158270	COLEC12		-1.516073362	5.845679255	29.21124322	6.49015e-08	2.04703e-06	83.87789601	40.54859765	24.46236194	16.76969126		0.948891049	6.641404086	774.1675629	2.2316e-170	5.0172e-169	107.6751914	105.0012642	201.6943818	208.0597024
ENSG00000198756	COLGALT2		2.18413042	2.386936554	24.30415736	8.22613e-07	2.00505e-05	1.619480016	2.079415264	8.091875451	8.770144884		0.877134962	3.204089516	33.25394568	8.08755e-09	1.88675e-08	7.009727227	7.166448257	12.52072387	13.48012319
ENSG00000135469	COQ10A		0.854767617	2.347029023	3.919455106	0.047730348	0.186860165	3.238960032	3.866412757	6.722481144	6.091397702		1.017817486	2.343157294	32.88100974	9.79757e-09	2.27381e-08	3.107404853	3.519237983	6.558474408	6.916502996
ENSG00000173085	COQ2		-1.002972998	4.639272774	11.26819766	0.000788462	0.008097194	34.12076862	29.59917665	15.25007297	16.51282509		-0.974899331	4.211903504	96.79158259	7.70229e-23	3.18063e-22	20.59559031	22.65109538	9.880299108	11.9980154
ENSG00000106789	CORO2A		-1.737353516	1.930943167	9.912063406	0.001641989	0.014938494	3.797401417	3.703958439	0.933677937	1.247635674		-0.806422424	1.89921459	15.62985506	7.70288e-05	0.000137665	8.093705664	6.846517531	3.492174685	4.940359283
ENSG00000167549	CORO6		2.236539293	2.26866117	20.20512027	6.95665e-06	0.000134492	1.675324155	1.85197922	11.45311602	6.531739704		1.512057822	2.363805703	80.29079753	3.23171e-19	1.20122e-18	3.035139624	3.135321112	8.261974254	9.316106076
ENSG00000161281	COX7A1		1.546741159	2.52584123	12.8440176	0.00033856	0.004031627	1.898700709	4.418757436	5.913293599	12.14610024		1.434086452	3.816492712	193.754029	4.81891e-44	3.31412e-43	8.238236123	8.830088031	23.42312289	22.86680582
ENSG00000128510	CPA4		-1.171202498	1.688738516	5.059747192	0.02448781	0.118651466	7.538958696	3.476522395	4.917370467	0.954074339		2.53518976	0.877866901	66.30338089	3.86595e-16	1.27389e-15	0.794917521	0.511889161	4.003224639	3.59940462
ENSG00000108582	CPD		0.566531215	7.606924638	4.098994333	0.042908729	0.173705252	172.9492969	132.0428693	194.0805204	255.068105		0.766878729	8.007099398	636.790626	1.667e-140	3.1061e-139	195.5497101	208.082944	341.8924191	345.6134201
ENSG00000109472	CPE		5.180917258	3.066032638	94.10401361	2.99372e-22	8.73417e-20	0.837662077	0.292417772	16.55722208	21.13641612		2.058944331	3.150143428	28.47753573	9.4792e-08	2.07533e-07	0.505856604	0.447903016	1.959024823	2.046720274
ENSG00000214575	CPEB1		2.628442073	2.037072546	22.66800036	1.92548e-06	4.32879e-05	0.670129662	1.786997493	8.278611039	6.788605872		1.710915625	2.154595347	47.933442	4.40936e-12	1.22377e-11	1.300774125	2.047556645	5.5363745	5.575548333
ENSG00000135678	CPM		-1.783450336	2.510728693	15.78078214	7.11213e-05	0.001047465	16.19480016	6.30322752	3.485730964	2.495271348		0.874532721	2.669756834	44.3592702	2.73315e-11	7.32345e-11	6.142544477	6.654559096	11.75414894	11.78628572
ENSG00000140848	CPNE2		-1.013227772	5.068814552	12.65017217	0.000375531	0.004386436	50.76232188	38.76160016	24.02664557	20.14564662		-0.690545472	4.679520754	83.94154382	5.09623e-20	1.93821e-19	31.65217037	35.89622743	20.18647318	21.73758084
ENSG00000139117	CPNE8		3.942696326	2.179987958	52.31778323	4.7208e-13	3.9869e-11	0.335064831	0.779780724	7.656159081	9.100401385		3.050875824	2.215496162	8.398939427	0.0037544	0.005693814	0	0.063986145	0.425874962	0.282306245
ENSG00000118260	CREB1		0.69164425	5.161575288	5.739331797	0.016589102	0.089645003	27.86622511	25.6352913	39.65018971	47.4101556		0.665296549	5.259253989	94.68157479	2.23611e-22	9.14355e-22	28.11117414	24.57067974	41.39504626	41.78132422
ENSG00000157613	CREB3L1		-0.660674584	8.069036457	5.163466371	0.023066815	0.113975638	501.9829609	119.5663777	252.9644757	93.57267554		-1.064989173	6.581575364	643.4924817	5.8127e-142	1.0941e-140	129.7883515	126.2446644	62.17774439	60.27238325
ENSG00000146592	CREB5		2.118726825	3.452971059	25.10686324	5.42395e-07	1.37603e-05	5.52856971	4.906120389	38.52977619	14.01755375		1.305891114	3.250586896	27.3967132	1.65713e-07	3.58141e-07	1.806630729	1.599653629	4.4290996	4.022863987
ENSG00000111269	CREBL2		0.846787404	4.818906506	8.52066701	0.003511358	0.027575511	15.63635878	24.3031659	30.18891995	40.73163523		0.806096666	5.072347642	114.7026458	9.14288e-27	4.23463e-26	20.16199893	20.47556645	38.58427152	32.95925407
ENSG00000164463	CREBRF		1.218087676	3.514143752	9.024247847	0.002664215	0.022280477	9.046750435	5.848355431	12.88475553	21.54006296		2.374995538	4.183244559	561.0944053	4.859e-124	8.2362e-123	6.865196769	6.078683789	33.30342199	33.59444312
ENSG00000103196	CRISPLD2		1.334544002	5.65971712	14.57617059	0.000134606	0.00181506	32.94804171	28.20206952	49.42268545	120.6904039		-0.86650464	6.313472023	334.9539473	8.01373e-75	8.64095e-74	96.04048953	95.27537013	54.2564701	50.95627717
ENSG00000121671	CRY2		1.99161199	3.426703047	14.81057955	0.000118867	0.001631063	2.233765539	8.415133647	21.72357333	17.32011877		1.677411189	3.959863563	282.3137342	2.3518e-63	2.19422e-62	7.949175206	8.70211574	26.23389763	27.17197605
ENSG00000116791	CRYZ		1.200645207	4.428860843	15.16028456	9.87589e-05	0.001404483	10.10778907	12.0216195	20.85214059	30.60376918		0.638357722	4.522031294	27.72745281	1.39667e-07	3.0281e-07	12.50188464	11.70946456	19.50507324	18.20875278
ENSG00000103653	CSK		-0.622788951	5.689620619	4.968276674	0.025816357	0.123487949	72.37400348	52.99259837	59.94212354	26.89755732		-0.597441704	5.005263786	73.97066736	7.92865e-18	2.79238e-17	39.24001943	40.2472853	27.6818725	25.12525578
ENSG00000121904	CSMD2		2.752619428	5.931801912	75.87033882	3.02916e-18	5.47681e-16	16.08311188	16.76528557	119.3862855	104.7280063		-0.691499096	6.075013747	144.1138313	3.35508e-33	1.83947e-32	59.61881405	57.07564147	35.85867176	36.27635245
ENSG00000070770	CSNK2A2		-0.522386401	6.410647824	4.475469817	0.034384748	0.149778421	121.2934688	81.51957653	78.42894668	61.02406252		-0.748083805	6.087964963	233.2409749	1.17101e-52	9.34356e-52	85.48976608	84.52569774	50.25324546	50.81512405
ENSG00000144655	CSRNP1		0.891842455	3.619609309	6.148932352	0.013149146	0.076481914	7.315582142	13.61367181	15.74803453	22.4941373		1.697196841	4.183966251	254.7561383	2.3856e-57	2.0338e-56	7.804644748	8.190226579	27.42634752	24.77237297
ENSG00000110925	CSRNP2		-0.623605667	5.713251667	5.074655087	0.024278102	0.118097004	73.7142628	51.30307347	38.77875697	40.47476907		-0.738096516	5.497595583	155.9362522	8.74174e-36	5.05607e-35	56.72820488	59.76305957	34.49587189	35.35885715
ENSG00000159176	CSRP1		-0.603576702	8.671991889	4.035722502	0.044546597	0.17836702	431.9544112	630.1602977	317.8862149	372.932981		-1.487360155	8.211551236	1906.344799	0	0	422.7515905	423.1403779	145.0530119	156.1153533
ENSG00000150527	CTAGE5		1.244674784	0.585754259	5.080384882	0.024197998	0.117930789	0.558441385	1.007216769	1.307149111	2.421881014		0.76406351	1.133696829	8.342925791	0.003871919	0.005861059	1.734365499	1.535667484	2.384899785	3.105368692
ENSG00000178971	CTC1		1.345384537	2.77065098	9.795719617	0.001749185	0.015735315	3.964933833	4.321284846	14.8143566	7.742680211		0.965902388	2.557741138	14.5762284	0.000134602	0.000235713	4.697239894	2.303501225	7.665749308	5.857854578
ENSG00000118523	CTGF		4.001275393	8.454577943	37.05537496	1.14822e-09	5.17181e-08	53.72206122	44.67493732	881.7031982	706.4920479		1.49823919	8.409310569	3593.560737	0	0	146.1925586	139.297838	399.044839	405.6740737
ENSG00000164932	CTHRC1		1.532973297	6.156176797	19.1667071	1.19784e-05	0.000218419	24.73895335	26.73998066	40.95733882	134.9281286		0.778855901	6.585324873	272.5568895	3.14526e-61	2.84633e-60	57.66765286	52.78856975	92.75556663	95.98412321
ENSG00000119326	CTNNAL1		-0.938808471	7.017019602	10.31353788	0.001320579	0.012622688	159.0441064	187.5047733	91.25145701	87.22441167		-1.039945077	6.469802931	365.7544681	1.57251e-81	1.82146e-80	74.36092079	73.2641362	36.96594666	34.93539778
ENSG00000107611	CUBN		2.35052585	2.163354044	21.22552657	4.0829e-06	8.49469e-05	1.172726908	1.169671086	4.855125271	7.082167207		0.683056351	2.922038369	24.18766173	8.73904e-07	1.8038e-06	6.214809707	7.806309708	10.98757401	11.64513259
ENSG00000163739	CXCL1		1.931919815	3.562347384	23.57295455	1.20266e-06	2.83797e-05	7.483114557	1.94945181	42.13999754	4.843762028		1.318441195	3.905447963	283.8903948	1.06618e-63	9.98343e-63	16.18741133	14.84478567	39.8618964	37.47615399
ENSG00000081041	CXCL2		3.985939613	1.284562755	28.22008941	1.08275e-07	3.21742e-06	0.223376554	0.389890362	11.39087083	2.34849068		2.484275298	1.571114121	108.5167629	2.07091e-25	9.21909e-25	1.083978437	1.087764468	7.069524362	5.293242089
ENSG00000163734	CXCL3		4.549195171	1.104088187	35.66770929	2.34011e-09	9.69031e-08	0.111688277	0.194945181	10.14596691	1.724672843		1.304615367	1.571103935	44.58411543	2.43661e-11	6.54105e-11	2.52928302	2.431473516	5.621549493	6.56362019
ENSG00000124875	CXCL6		1.014919373	2.495828706	5.825318034	0.015797112	0.08673547	4.523375217	2.469305626	8.091875451	5.651055699		0.655307057	2.678018633	26.56858291	2.54346e-07	5.43888e-07	7.154257685	7.614351273	12.09484891	11.29224979
ENSG00000169429	CXCL8		2.990091691	2.977284641	22.54623299	2.05146e-06	4.57994e-05	1.172726908	1.462088858	29.19299682	4.660286193		1.956484428	5.531657003	1712.033711	0	0	38.51736713	36.2801443	143.605037	146.0229051
ENSG00000008283	CYB561		0.928121205	4.605412634	8.320986651	0.003918963	0.030360727	20.38311055	15.59561448	36.16445875	31.48445318		1.309489011	4.691921634	253.941764	3.59026e-57	3.05078e-56	13.94718923	14.14093808	34.24034691	35.35885715
ENSG00000051523	CYBA		-0.682925484	5.215090021	5.311864126	0.021180681	0.106919547	46.46232322	50.13340239	26.88992458	33.20912602		0.637429744	5.36574909	136.8797558	1.28113e-31	6.79108e-31	41.98609813	39.86336843	61.58151944	65.21274253
ENSG00000161544	CYGB		3.161001692	1.379804353	23.2382802	1.4312e-06	3.3163e-05	0.390908969	0.292417772	1.556129895	5.063933029		1.55618628	1.90980498	37.86233688	7.59168e-10	1.88663e-09	1.517569812	1.407695193	3.577349677	4.940359283
ENSG00000083799	CYLD		0.583237437	5.597608696	4.257922406	0.039067674	0.163040225	38.53245556	40.84101542	45.87470929	75.4452631		1.091738816	6.155097527	560.4073038	6.8551e-124	1.1574e-122	47.98411215	48.43751188	102.4655158	103.1123559
ENSG00000138061	CYP1B1		2.065134253	4.51143343	12.90220461	0.000328195	0.003926415	15.74804705	6.530663564	22.34602529	58.23522983		3.964511886	6.13083128	2914.020054	0	0	7.081992456	6.59057295	104.8504155	108.1232917
ENSG00000003137	CYP26B1		5.025812608	1.09542738	50.06257915	1.4892e-12	1.15162e-10	0.335064831	0.032490864	10.89290926	1.394416341		3.008816144	1.366363399	102.4953345	4.32385e-24	1.8492e-23	0.794917521	0.767833742	5.621549493	6.987079557
ENSG00000135929	CYP27A1		-1.289548992	1.701553413	6.021355767	0.014133785	0.080709697	7.594802834	3.833921893	1.867355873	2.531966515		0.871881685	1.127673707	4.376478818	0.036438199	0.048792749	0.578121833	0.959792177	1.533149862	1.340954662
ENSG00000222041	CYTOR		1.191241066	4.42951643	13.14418562	0.000288413	0.003492788	7.538958696	17.70752061	22.71949646	31.85140485		0.836041807	4.745509055	116.7303881	3.28869e-27	1.54306e-26	20.59559031	18.61996824	36.28454672	33.73559624
ENSG00000146122	DAAM2		-1.226874205	3.687280133	7.315598887	0.006835861	0.046478789	34.39998931	11.98912863	9.15004378	9.430657887		2.127669146	3.040621848	68.04054264	1.60168e-16	5.37411e-16	1.228508895	1.343709048	6.984349369	4.516899916
ENSG00000197380	DACT3		1.644028799	2.609271173	13.43110202	0.000247487	0.003078475	2.066233124	2.696741671	5.60206762	9.467353054		0.606874625	3.379099358	30.16475003	3.96857e-08	8.88231e-08	11.99602804	9.150018756	16.43877352	15.52684346
ENSG00000006634	DBF4		-0.722660618	6.103445416	4.430569632	0.035300725	0.152628967	83.15192221	50.32834757	29.5042228	52.91443064		-2.532918601	5.861028846	1377.2213	1.8721e-301	7.2802e-300	78.19097794	79.02288926	14.3945737	12.9155107
ENSG00000161692	DBF4B		-1.078935256	5.701183211	16.61857233	4.57013e-05	0.000714577	68.52075792	57.57381013	35.16853562	25.09949414		-2.597151605	5.228082796	842.773526	2.7079e-185	6.5915e-184	55.06610461	60.97879633	9.709949123	9.527835759
ENSG00000105516	DBP		3.849683173	1.860775814	31.76464664	1.74032e-08	6.07078e-07	0.614285523	0.454872089	6.722481144	7.889460879		3.293383714	2.33011416	240.4417386	3.15056e-54	2.5921e-53	1.228508895	0.831819887	10.90239902	9.316106076
ENSG00000057019	DCBLD2		1.775660991	8.649196475	22.1674329	2.49877e-06	5.44595e-05	93.70646438	340.9916125	519.6851396	773.1304709		1.446399334	9.355180024	8596.726187	0	0	368.5526686	374.702866	1010.260584	1016.020175
ENSG00000156136	DCK		0.691358184	5.776529094	6.408581873	0.011357008	0.068833767	38.86752039	33.14068077	50.91657015	65.64765354		-0.658001866	5.530255316	111.9799724	3.60938e-26	1.64525e-25	50.44112994	48.24555344	31.77027213	30.77138067
ENSG00000133083	DCLK1		-1.743075886	3.142486865	13.46025125	0.000243671	0.003039851	19.04285122	11.53425654	3.174504985	5.28410403		2.803810383	2.130702112	121.8162116	2.53244e-28	1.22821e-27	0.722652291	0.959792177	5.962249462	5.9990077
ENSG00000170390	DCLK2		-3.322507677	4.462224756	88.23905578	5.80033e-21	1.37887e-18	55.34154124	32.88075387	4.170428117	4.219944191		-1.45020023	3.744408092	236.8342167	1.92755e-53	1.55817e-52	27.67758276	28.98572375	10.30617407	10.44533105
ENSG00000165490	DDIAS		-0.635127661	5.252723462	5.017855181	0.025087225	0.120720096	44.00518113	42.88793982	27.88584771	28.10849783		-2.736426521	4.688727709	473.2423186	6.3128e-105	9.3429e-104	30.85725285	33.97664307	5.195674531	4.587476477
ENSG00000175197	DDIT3		0.96162825	2.649992075	4.253321077	0.039173652	0.163323212	3.797401417	6.563154428	12.26230357	7.705985044		1.420210251	3.095648751	122.4448538	1.84472e-28	8.99101e-28	5.781218332	5.310850047	14.3945737	15.17396065
ENSG00000168209	DDIT4		1.657109195	5.145902023	15.58702433	7.87935e-05	0.001146793	29.70908168	15.95301398	112.8505399	38.16297355		0.951207137	4.792901175	166.0678057	5.34632e-38	3.25046e-37	20.59559031	19.06787125	38.49909652	38.04076648
ENSG00000178105	DDX10		-0.713661725	5.487581833	6.954476718	0.008360975	0.054461383	51.20907499	51.04314656	27.57462173	35.26405537		-1.075547621	5.210783421	262.5974118	4.65965e-59	4.09379e-58	50.36886471	49.90919322	22.82689794	24.56064329
ENSG00000088205	DDX18		-0.522089583	6.350622524	4.332277418	0.037396178	0.158271371	87.73114156	99.09713369	56.64312816	74.67466459		-0.716458511	6.15671136	203.139448	4.31281e-46	3.08398e-45	82.96048306	85.80542065	51.10499539	51.66204278
ENSG00000123136	DDX39A		-0.542495084	6.5755083	4.783279194	0.028737347	0.133129314	107.4441224	113.7505131	81.04324491	71.22531891		-1.294959916	6.323189981	619.329823	1.046e-136	1.9159e-135	103.2670124	105.5771395	40.88399631	44.03977418
ENSG00000198563	DDX39B		1.295624388	5.644006025	7.75862617	0.005345661	0.038857444	19.04285122	50.75072879	100.5259912	50.89619646		-0.717557696	5.513878765	138.2605231	6.39166e-32	3.42033e-31	52.89814773	51.70080528	32.28132209	31.33599316
ENSG00000213782	DDX47		1.375629494	1.470447142	5.092940719	0.024023421	0.117570972	0.335064831	2.891686852	1.61837509	4.58689586		-1.932011377	1.913293105	50.47098813	1.20939e-12	3.44439e-12	4.408178978	4.22308558	1.703499846	0.635189051
ENSG00000123064	DDX54		-0.572792469	6.499702722	5.300639857	0.021317592	0.107568368	127.2687916	88.18020355	79.79834099	63.55602903		-0.536430128	6.079446799	121.3252569	3.24348e-28	1.56494e-27	81.00932187	84.4617116	56.81171987	57.37874424
ENSG00000160570	DEDD2		0.974862549	3.107540246	5.330938933	0.020950096	0.105963901	5.751946264	7.407916879	17.98886158	9.28387722		1.492556102	3.316933273	123.1296057	1.30631e-28	6.38849e-28	6.142544477	6.398614515	15.67219859	19.47913089
ENSG00000023892	DEF6		-2.641599645	1.766399775	20.7542616	5.22153e-06	0.000104896	4.970128325	5.945828021	0.871432741	0.880684005		-1.86903796	0.539684102	22.65746251	1.93607e-06	3.91018e-06	2.890609166	1.9835705	0.596224946	0.705765612
ENSG00000105339	DENND3		-0.667517041	4.122009427	3.92349708	0.047615733	0.18661016	25.79999198	18.29235615	15.12558257	12.21949057		1.284969079	4.216250232	226.968799	2.73159e-51	2.13612e-50	13.58586308	12.79722903	33.30342199	31.05368692
ENSG00000024526	DEPDC1		-0.737248162	7.428378018	5.430873688	0.019783779	0.101746127	180.8233204	157.8731058	69.52788369	148.7622065		-2.75858696	7.256431891	3714.11447	0	0	194.2489359	192.5982969	29.04467238	28.16004791
ENSG00000035499	DEPDC1B		-0.96180082	4.716022592	7.528635084	0.00607259	0.042597724	37.13635209	24.92049231	12.01332279	19.55852395		-2.168604246	4.562122665	435.5213814	1.02136e-96	1.38064e-95	31.0017833	32.18503101	6.558474408	7.410538924
ENSG00000175084	DES		-3.404626738	1.179477671	31.62353616	1.87148e-08	6.44079e-07	5.807790403	4.678684345	0.311225979	0.660513004		-0.837208452	0.53968477	5.33865944	0.020857507	0.028860424	1.806630729	1.279722903	0.681399938	0.988071857
ENSG00000062282	DGAT2		1.901881915	0.845333001	12.80441012	0.000345803	0.00409887	0.949350354	0.844762451	3.859202138	2.972308517		2.887926183	2.306318358	290.5608916	3.7527e-65	3.61857e-64	1.951161187	1.791612064	14.47974869	13.33897006
ENSG00000128191	DGCR8		1.118582165	4.79085394	11.61632358	0.000653755	0.00688755	17.7025919	22.06129632	55.39822424	33.86963903		0.731675625	5.115205823	144.877924	2.28376e-33	1.25796e-32	31.50763991	31.54516956	51.70122033	52.93242089
ENSG00000149091	DGKZ		-0.615332715	6.152580222	6.16375508	0.013039411	0.075912433	118.7804826	52.7001806	78.36670149	34.01641969		-0.887021352	5.224286645	157.5222205	3.93585e-36	2.29282e-35	46.39427711	44.98226004	22.91207293	26.1839042
ENSG00000116133	DHCR24		-1.322513937	6.980480209	23.10400064	1.53471e-06	3.53066e-05	185.6817605	173.0788299	64.73500361	77.94053445		-0.741022308	6.64676314	282.5435934	2.09562e-63	1.95661e-62	118.2981801	121.2537451	75.03916823	68.81214715
ENSG00000157379	DHRS1		1.411290683	2.16124863	8.757339924	0.003083585	0.024926938	2.233765539	2.729232534	8.154120647	5.614360532		2.062237798	2.21550377	102.1094366	5.25377e-24	2.24172e-23	1.734365499	1.727625919	7.239874346	7.269385802
ENSG00000139734	DIAPH3		-0.731157306	7.294198633	7.351933262	0.006699068	0.045766864	217.736296	134.1222845	102.2688567	103.2968948		-2.431241656	6.833141349	2536.570096	0	0	150.6730028	154.718499	26.83012258	29.57157913
ENSG00000162595	DIRAS3		1.389359338	4.068364983	5.390130881	0.020250952	0.103200265	3.127271755	8.577587965	5.975538795	26.45721532		-1.948196892	4.492298575	586.8376921	1.2211e-129	2.1574e-128	46.6110728	46.13401065	13.11694882	11.08052011
ENSG00000130826	DKC1		-0.60433481	6.147013771	5.946891103	0.014743265	0.082700449	88.06620639	79.18023436	61.68498902	48.87796228		-1.329242718	5.864647416	629.6071522	6.085e-139	1.1257e-137	85.56203131	86.4452821	35.68832178	33.02983063
ENSG00000262001	DLGAP1-AS2		1.314460318	1.120827141	5.899170809	0.015148015	0.084325699	1.396103462	1.29963454	5.104106054	2.165014846		1.02782665	0.742509193	7.940269631	0.004834663	0.007224658	1.228508895	0.575875306	1.788674839	1.834990591
ENSG00000126787	DLGAP5		-1.174990094	7.843957079	14.58419677	0.000134034	0.001811151	274.8090055	251.3493201	85.46265381	160.1377083		-2.848007837	7.730080458	6429.217568	0	0	323.6036961	323.9618529	44.46134599	45.38072884
ENSG00000115844	DLX2		2.240726966	2.726732899	23.45256298	1.28032e-06	3.00466e-05	1.84285657	3.054141169	11.51536122	11.92592923		-1.268587007	3.223944318	108.4187612	2.17588e-25	9.68306e-25	16.18741133	15.67660556	6.217774439	6.916502996
ENSG00000132002	DNAJB1		0.961617683	5.942279589	5.350342031	0.020718206	0.105039341	23.00778506	79.37517954	93.30554847	72.14269808		0.570778366	6.171415919	160.0678601	1.09351e-36	6.46322e-36	62.36489275	62.00257465	94.62941646	90.40857487
ENSG00000128590	DNAJB9		2.477090702	3.139465514	36.56192145	1.47893e-09	6.40276e-08	2.122077263	4.711175208	16.2459961	20.14564662		1.580608774	3.851636995	217.5913993	3.03231e-49	2.29238e-48	7.58784906	7.422392837	22.06032301	22.79622926
ENSG00000178401	DNAJC22		-2.68376738	0.790866413	20.01177356	7.69668e-06	0.000147027	2.792206924	3.703958439	0.373471175	0.660513004		-1.078665372	0.204079193	10.46677537	0.001215407	0.001942671	1.951161187	1.9835705	1.022099908	0.846918734
ENSG00000079805	DNM2		-0.633617664	7.644981983	5.808306644	0.015950646	0.087205736	300.8882182	179.2520939	166.2569179	134.2309204		-0.553542943	7.252232211	227.1095895	2.54513e-51	1.99151e-50	182.3974384	185.8157655	130.2325632	121.3916852
ENSG00000197959	DNM3		1.303571439	0.610540771	4.941194832	0.026223903	0.124818776	0.614285523	0.682308134	1.058168328	2.201710013		-0.67061712	1.386678799	4.555471631	0.032813725	0.044209087	2.457017791	1.663639774	1.533149862	1.058648418
ENSG00000230630	DNM3OS		2.97452146	2.980478753	46.13692935	1.1027e-11	7.3726e-10	1.228571047	1.85197922	8.40310143	16.43943476		1.266329794	3.750391669	150.805037	1.15611e-34	6.5293e-34	9.105418872	9.022046466	21.80479803	21.8081574
ENSG00000130816	DNMT1		-0.76845777	8.155664081	7.571304049	0.005930486	0.041992932	397.6661102	318.1180446	261.8032935	165.6052881		-1.140581884	7.644006676	1385.85952	2.4843e-303	9.7194e-302	242.6666395	239.820072	109.3646901	109.3936698
ENSG00000134516	DOCK2		-1.978276295	3.467753045	26.73097716	2.33842e-07	6.42791e-06	16.92077396	15.85554139	3.547976159	4.917152362		-0.672388182	3.098704465	23.42206446	1.30078e-06	2.65528e-06	10.11713208	9.725894063	6.217774439	6.210737384
ENSG00000128512	DOCK4		1.149504219	1.992253434	6.331879955	0.011858655	0.070903377	2.066233124	3.15161376	5.041860858	6.421654203		1.691799119	2.391720852	63.763447	1.40293e-15	4.53744e-15	1.66210027	1.9835705	5.366024516	6.422467067
ENSG00000129932	DOHH		-0.751878035	4.106720644	5.608444529	0.017874123	0.094579601	25.63245957	20.40426228	14.87660179	12.36627124		-1.029013477	3.675923704	80.73247433	2.5844e-19	9.63939e-19	16.83779839	16.31646701	8.09162427	8.116304536
ENSG00000206052	DOK6		6.000999686	1.49937035	57.45906563	3.45087e-14	3.60153e-12	0.167532415	0.064981727	3.859202138	11.11863556		1.315148466	3.034174869	69.38648109	8.09416e-17	2.749e-16	5.275361728	4.287071725	10.13582409	13.40954662
ENSG00000083097	DOPEY1		0.925988363	3.870026378	7.241749397	0.007122755	0.048047715	6.254543511	15.85554139	15.99701532	22.89778413		0.696834285	4.25334763	54.79413634	1.33839e-13	3.98259e-13	13.51359785	13.11715976	20.69752313	22.30219333
ENSG00000117543	DPH5		-0.693791721	4.175104216	5.021058485	0.025040857	0.120664221	19.65713675	23.75082122	11.57760642	15.37527492		-0.74376814	3.981669978	50.24029257	1.36026e-12	3.86641e-12	20.0897337	18.61996824	10.64687404	12.28032165
ENSG00000197635	DPP4		1.249701103	5.30545429	6.548629465	0.010496498	0.06490537	36.29869002	19.81942674	99.21884207	37.13550888		2.179673382	5.698417798	730.5440869	6.8217e-161	1.453e-159	10.69525391	10.68568624	47.10177075	49.61532251
ENSG00000143196	DPT		5.866756165	4.609170014	180.3678894	4.02806e-41	1.03416e-37	0.781817939	1.624543175	68.96767692	66.08799555		1.416735635	5.134516442	237.2924676	1.53138e-53	1.24101e-52	10.98431483	10.62170009	28.53362242	29.07754321
ENSG00000178904	DPY19L3		0.984889033	4.783761056	11.29466236	0.000777302	0.007995377	21.66752573	15.92052312	37.59609825	35.81448287		1.250724931	4.768451412	239.4739574	5.12161e-54	4.20044e-53	15.32022858	14.39688266	35.09209683	35.50001027
ENSG00000151640	DPYSL4		1.298059579	2.212754829	6.858992035	0.008819629	0.056836131	3.964933833	3.281577214	11.01739965	6.898691373		0.86149084	2.379102753	16.11475341	5.96178e-05	0.000107498	2.818343937	2.431473516	5.621549493	4.022863987
ENSG00000151914	DST		0.720102909	9.606278627	3.974894564	0.046183345	0.182734287	478.1933579	681.2684259	654.632724	1319.448115		0.75386056	10.32565357	4606.547694	0	0	938.0749395	941.5561259	1589.706056	1580.844394
ENSG00000104047	DTWD1		0.861115457	4.593606902	6.40646546	0.011370554	0.068856373	21.27661676	14.65337944	27.01441497	38.78679139		0.511416334	4.779477082	27.9696339	1.23234e-07	2.67766e-07	17.8495116	20.02766343	24.18969782	29.6421557
ENSG00000091073	DTX2		1.219046106	3.042786972	9.43628897	0.002127335	0.018514306	4.914284187	4.061357938	14.93884699	7.375728542		0.583198964	2.815528662	9.528705826	0.002022827	0.003155718	3.830057145	3.071334967	5.110499539	5.152088966
ENSG00000178498	DTX3		1.487223949	2.213442172	8.886275887	0.002873222	0.023674654	2.066233124	3.216595487	7.718404277	7.375728542		1.826030329	2.767922718	155.0916098	1.33713e-35	7.6891e-35	3.613261457	3.711196419	13.62799877	12.49205133
ENSG00000168393	DTYMK		-0.600494051	6.043218988	5.017658926	0.025090069	0.120720096	63.49478546	83.82642784	51.16555093	44.87818909		-1.517710833	5.845745107	740.3962322	4.9161e-163	1.0628e-161	82.8159526	82.99003026	30.23712227	27.87774167
ENSG00000120129	DUSP1		1.551461171	6.008534904	21.38977902	3.74764e-06	7.82251e-05	32.11037963	52.99259837	137.0016759	115.222824		2.079520672	6.83292644	2837.100014	0	0	47.55052078	47.22177512	200.1612319	200.3668572
ENSG00000144048	DUSP11		1.428894567	3.262977905	10.01145461	0.001555696	0.014375663	3.127271755	9.682277324	15.99701532	14.78815225		1.189054406	3.679080618	82.5204407	1.04583e-19	3.94854e-19	7.154257685	7.806309708	19.16437327	15.31511378
ENSG00000139318	DUSP6		3.061957633	3.974941931	47.38184764	5.84212e-12	4.11438e-10	2.95973934	6.30322752	45.19001214	33.53938253		3.08450109	5.077149734	1645.260384	0	0	8.093705664	9.725894063	73.84671833	77.9871001
ENSG00000088986	DYNLL1		-0.583026407	7.261873261	5.265507912	0.021752075	0.10898961	128.4973627	223.9270313	96.41780826	133.8639688		-0.696648265	7.40788923	599.0694158	2.6681e-132	4.7923e-131	242.1607829	236.300834	148.8858866	146.2346348
ENSG00000165169	DYNLT3		0.976682833	4.879022516	6.720203605	0.009532674	0.0600741	22.72856436	17.18766679	25.33379468	57.13437483		0.707643456	5.236339212	87.00046253	1.08496e-20	4.20036e-20	19.29481618	21.37137248	32.53684706	34.01790249
ENSG00000105204	DYRK1B		1.231932091	2.681113135	9.211423293	0.002405096	0.020487208	5.751946264	2.924177715	11.57760642	8.072936713		1.477874901	2.934175913	71.91198195	2.25013e-17	7.79958e-17	5.203096498	3.839168709	11.15792399	13.69185287
ENSG00000198919	DZIP3		-1.17114005	4.615067293	12.6742245	0.000370731	0.004338262	32.11037963	28.59195988	10.45719289	17.35681393		-1.383459862	4.226090288	131.7409963	1.70471e-30	8.76029e-30	18.57216389	17.34024534	6.217774439	7.410538924
ENSG00000007968	E2F2		-0.87225332	2.794846338	4.010120354	0.045227922	0.179972361	6.924673172	11.66422	4.979615662	4.69698136		-1.297991874	2.27936354	41.77191159	1.02566e-10	2.67358e-10	6.070279248	5.758753063	2.725599754	2.117296835
ENSG00000205250	E2F4		-0.863782992	6.182772951	10.59482437	0.001134047	0.0111383	89.57399813	104.8155257	60.68906589	46.45608127		-1.274538742	5.940024109	631.4007322	2.4784e-139	4.5916e-138	90.47606689	93.41977192	36.36972172	39.4522977
ENSG00000133740	E2F5		-1.509238891	1.254333781	8.103288792	0.004418502	0.033228063	3.574024863	3.606485849	0.871432741	1.724672843		0.778020542	1.066010906	7.431017183	0.006410909	0.009446044	1.445304583	1.343709048	2.299724792	2.470179641
ENSG00000221818	EBF2		2.856344774	2.924821078	36.4211474	1.58969e-09	6.84794e-08	3.015583478	1.786997493	20.16744343	14.27441992		1.954457497	3.600795562	77.60969033	1.25553e-18	4.58002e-18	1.228508895	1.791612064	6.6436494	5.36381865
ENSG00000117395	EBNA1BP2		-1.015321402	6.774077305	14.20062153	0.000164316	0.002139277	139.3311255	177.107697	86.27184135	69.09699923		-0.704634698	6.310125106	285.4702928	4.82575e-64	4.54498e-63	112.4446966	110.5680588	68.6510438	68.10638154
ENSG00000117298	ECE1		-0.751587706	8.058789005	7.407321415	0.006495897	0.044821311	509.4660754	293.6524243	268.650265	195.4017636		0.962416531	7.95857818	1601.541595	0	0	185.2880475	186.90353	358.5867176	366.4335057
ENSG00000121310	ECHDC2		-0.800155787	4.345004873	4.299636648	0.038120517	0.16044363	27.64284855	26.44756289	20.72765019	10.75168389		-0.55494785	3.306280727	15.0717823	0.000103499	0.000183028	11.70696712	10.4937278	7.495399323	7.551692046
ENSG00000143369	ECM1		1.308191061	7.91889683	21.62215068	3.31995e-06	7.02113e-05	179.2596845	99.03215196	539.4791118	203.2178342		0.591928268	7.872271454	456.0732039	3.439e-101	4.8567e-100	204.9441899	203.3479693	307.7372472	307.7138067
ENSG00000114346	ECT2		-0.704415646	7.848020715	5.173978584	0.022927647	0.113375273	281.0077049	208.1039807	120.9424154	186.3380574		-1.917967078	7.598644229	2815.55988	0	0	222.649171	231.7578177	57.91899477	62.10737384
ENSG00000116406	EDEM3		1.122043916	6.52072644	18.92042695	1.36286e-05	0.000243324	39.70518246	78.56290795	100.5259912	148.3952549		0.830424264	7.060809988	605.3748812	1.1343e-133	2.0458e-132	101.6771774	96.74705147	180.3154587	172.6302686
ENSG00000101210	EEF1A2		-3.429312146	0.539118651	24.47999681	7.50853e-07	1.85004e-05	4.41168694	2.339342172	0.124490392	0.403646836		1.706634099	0.994997379	59.1764212	1.44151e-14	4.47019e-14	1.806630729	1.535667484	5.791899477	5.152088966
ENSG00000103319	EEF2K		0.687207768	5.200634003	5.102395093	0.02389283	0.117110448	19.21038364	43.86266573	41.95326196	52.65756447		0.912256393	5.708181998	322.6003596	3.93092e-72	4.09207e-71	40.54079355	43.95848172	79.12756786	80.31612662
ENSG00000122547	EEPD1		1.289212598	0.406143799	5.23826326	0.022095321	0.110279019	1.061038631	0.584835543	1.991846265	1.908148678		1.86489116	1.232438855	41.47868846	1.19163e-10	3.09499e-10	1.083978437	0.767833742	3.747699662	3.034792131
ENSG00000184349	EFNA5		3.102167846	0.728751149	27.18505244	1.84883e-07	5.23916e-06	0.502597246	0.454872089	3.796956943	4.440115192		4.315948821	2.008176599	146.8316341	8.54156e-34	4.74124e-33	0.216795687	0.255944581	4.599449585	5.152088966
ENSG00000120738	EGR1		1.862062247	5.337468706	22.37533106	2.24236e-06	4.96296e-05	34.90258655	14.0685439	113.4107467	55.22622615		2.160370541	5.574320417	558.522298	1.7623e-123	2.9638e-122	7.949175206	8.766101885	39.09532147	36.20577589
ENSG00000179388	EGR3		1.257296992	1.271586226	4.165670342	0.041251087	0.169561383	1.451947601	1.689524902	2.489807831	4.990542695		-1.174894514	2.001581529	26.09528961	3.24976e-07	6.90021e-07	4.335913749	4.415044015	2.129374808	1.76441403
ENSG00000176396	EID2		0.849113195	2.873520427	4.665988487	0.030765709	0.139702654	5.472725572	4.743666072	8.901062997	9.504048221		0.713214549	2.918559882	18.75153341	1.48904e-05	2.81545e-05	4.841770353	5.182877757	9.454424147	7.19880924
ENSG00000172071	EIF2AK3		1.596577937	3.557722542	10.1566629	0.001437806	0.013442914	3.127271755	11.17685705	22.90623205	16.07248309		2.014189335	4.444855361	573.6922681	8.8339e-127	1.5274e-125	11.34564098	12.09338143	50.50877044	44.81611635
ENSG00000233830	EIF4HP1		1.242543195	0.105507408	4.288075944	0.038380576	0.161187199	0.279220692	0.779780724	0.684697154	1.834758344		1.402331564	0.416631579	10.49309932	0.001198212	0.001916133	0.433591375	0.511889161	1.277624885	1.270378101
ENSG00000066044	ELAVL1		-0.505487802	6.64567839	4.268945086	0.03881502	0.162369036	131.3454137	101.7613845	97.72495738	67.81266839		-0.744421417	6.127574606	218.2204657	2.21082e-49	1.67623e-48	89.247558	81.13443205	50.16807047	51.09743029
ENSG00000166897	ELFN2		1.983608712	3.94305952	6.527868736	0.010619713	0.065509492	3.183115894	7.05051738	66.72684988	7.155557541		0.598099413	2.661432641	19.80630893	8.56993e-06	1.64904e-05	6.503870623	6.974489821	10.30617407	10.16302481
ENSG00000161671	EMC10		-1.277572007	5.789157148	23.51462722	1.23968e-06	2.91995e-05	90.29997193	65.04670873	36.41343953	27.41128966		0.649384862	5.611908907	196.0702535	1.50464e-44	1.05041e-43	57.16179625	54.58018181	87.64506709	87.37378274
ENSG00000100908	EMC9		-1.163948907	3.459050537	10.78137608	0.001025264	0.010210487	14.85454084	17.86997493	7.344933102	7.192252708		-1.200064322	3.336622069	82.06789849	1.31491e-19	4.95146e-19	13.58586308	12.73324288	5.877074469	5.575548333
ENSG00000164035	EMCN		6.736902561	0.75570926	21.70374302	3.1817e-06	6.75099e-05	0	0	0.373471175	0.733903338		2.026361794	1.441139106	70.94608071	3.67122e-17	1.26409e-16	1.517569812	1.599653629	7.325049339	5.575548333
ENSG00000102119	EMD		-0.650150051	5.983088494	6.237746602	0.012505549	0.073706949	102.41815	50.97816484	63.80132567	33.17243086		-0.745794594	5.306552679	149.4568878	2.27862e-34	1.28018e-33	51.95869976	53.55640349	31.34439717	31.61829941
ENSG00000143924	EML4		-0.717158958	6.339680039	7.933047788	0.004853997	0.035872629	100.2960727	87.17298678	55.27373385	58.85904767		-1.656935533	6.141614596	952.7079871	3.4205e-209	9.5466e-208	94.16159358	93.80368879	31.34439717	28.51293072
ENSG00000214595	EML6		1.796751196	2.23139462	14.32252445	0.000154011	0.002036086	2.010388986	2.111906128	7.095952319	7.302338209		1.593910147	2.908066653	82.42548614	1.0973e-19	4.14044e-19	3.613261457	5.182877757	13.2872988	13.40954662
ENSG00000170370	EMX2		3.861795613	3.39189499	85.92234956	1.87142e-20	4.0039e-18	1.340259324	1.397107131	25.20930429	16.32934926		0.888849506	4.213383217	106.8165455	4.88346e-25	2.15398e-24	15.46475904	14.39688266	26.48942261	28.51293072
ENSG00000229847	EMX2OS		2.918789892	5.292058948	85.59346068	2.21005e-20	4.65089e-18	7.148049726	5.718391977	58.07476766	40.7683304		0.584968397	5.839279794	147.5257462	6.02285e-34	3.35466e-33	51.74190407	53.94032036	79.55344282	79.25747821
ENSG00000163064	EN1		5.603759062	1.955102107	66.91159455	2.8396e-16	4.2386e-14	0	0.259926908	8.216365843	6.605130038		1.255485908	3.318260089	141.5967357	1.1914e-32	6.4799e-32	8.599562268	8.766101885	20.27164817	21.17296835
ENSG00000149218	ENDOD1		0.623215898	5.807240906	5.110238872	0.023785045	0.116702615	37.47141692	40.97097888	50.04513741	71.59227058		0.579177009	6.633351546	290.5219984	3.82664e-65	3.68165e-64	103.9173995	108.9684052	159.0217106	159.5736048
ENSG00000108515	ENO3		1.168948376	0.987463408	4.884906064	0.027092509	0.127862697	1.340259324	1.29963454	4.232673313	2.165014846		1.079185256	0.826719848	12.07662019	0.000510581	0.000844124	0.86718275	1.215736758	2.2145498	2.258449958
ENSG00000197594	ENPP1		2.563090686	8.051938195	23.72147736	1.11333e-06	2.64174e-05	52.71686673	95.00328488	141.0476136	928.0941607		-1.103694681	9.303193668	4255.330577	0	0	785.6675713	774.2963425	366.5931669	359.4464261
ENSG00000136960	ENPP2		0.684800758	7.838578042	3.933130973	0.047343722	0.185913539	285.9778332	120.4111401	426.3173459	214.4832504		-1.678752691	7.814425482	1234.908691	1.5804e-270	5.4868e-269	120.6106674	118.8222715	37.98804657	36.84096494
ENSG00000001561	ENPP4		3.523758814	1.701343103	35.38385497	2.70722e-09	1.10137e-07	0.670129662	0.519853816	5.60206762	7.779375378		1.659129217	1.82300346	8.273961561	0.004021766	0.006075813	0.361326146	0.12797229	0.681399938	0.846918734
ENSG00000159023	EPB41		-0.860813511	2.179732097	3.843513541	0.049938769	0.192743228	7.594802834	6.920553926	4.730634879	3.375955353		2.615948269	2.465236766	247.3551333	9.79617e-56	8.17927e-55	2.023426416	2.23951508	13.20212381	13.12724038
ENSG00000154928	EPHB1		2.713568235	2.712293213	22.57994783	2.01578e-06	4.5081e-05	1.619480016	1.981942674	15.43680855	10.38473223		1.024938282	3.04059576	66.62979791	3.27596e-16	1.08362e-15	6.214809707	7.038475966	13.88352375	13.2683935
ENSG00000182580	EPHB3		0.938730976	3.090254651	5.780737707	0.01620274	0.088133292	5.52856971	3.89890362	9.523514954	8.403193215		-0.610367582	3.26570749	22.41542245	2.19604e-06	4.41731e-06	11.77923235	10.81365853	6.728824393	7.904574852
ENSG00000186871	ERCC6L		-0.584807927	5.621457204	4.981403794	0.025621185	0.122769374	49.31037428	50.06842066	30.25116515	36.29152004		-2.096981194	5.400689627	810.4838658	2.8359e-178	6.6774e-177	57.16179625	58.99522583	13.88352375	13.33897006
ENSG00000178752	ERFE		-1.281521313	2.379509976	4.434461498	0.035220329	0.152538245	12.00648977	5.783373704	5.60206762	1.908148678		-1.837772322	0.934169561	15.06806247	0.000103703	0.000183364	1.083978437	1.407695193	0.255524977	0.423459367
ENSG00000157554	ERG		2.992644698	0.343314514	6.864860902	0.008790709	0.0567067	0.167532415	0.129963454	0.186735587	2.165014846		-0.637164924	3.879592862	70.42121098	4.79021e-17	1.63936e-16	33.89239247	31.92908643	21.12339809	21.10239179
ENSG00000142396	ERVK3-1		1.16274599	2.730219075	4.329536889	0.037456436	0.158375581	2.289609678	7.083008244	11.32862563	6.715215538		-0.786442775	2.748394827	26.06921568	3.29394e-07	6.98944e-07	8.238236123	8.510157305	4.514274592	5.152088966
ENSG00000135476	ESPL1		-0.622657534	6.446813768	6.296134366	0.012100156	0.071845374	117.7752881	79.83005163	80.85650932	48.98804778		-2.257538901	5.982787217	1363.242429	2.0418e-298	7.8927e-297	90.40380166	89.13270019	19.16437327	18.42048247
ENSG00000158220	ESYT3		3.199241618	1.289382718	27.46145848	1.60257e-07	4.60227e-06	0.279220692	0.747289861	5.726558012	4.219944191		0.993324621	2.67802322	58.31589548	2.23233e-14	6.86504e-14	6.214809707	7.038475966	13.79834875	12.77435757
ENSG00000134954	ETS1		-0.547014175	6.958656112	3.989342063	0.045788941	0.181697877	180.4882556	127.0717672	98.34740933	106.7462404		-0.650347316	6.706343	263.5593191	2.87534e-59	2.53995e-58	117.936854	119.01423	76.06126813	75.02288454
ENSG00000006468	ETV1		2.277262849	4.092121978	31.22167372	2.30182e-08	7.90065e-07	5.863634541	4.776156935	19.1092751	31.70462418		2.823892813	5.22100841	1461.830204	0	0	14.81437197	13.50107663	100.3361409	99.79525751
ENSG00000175832	ETV4		-0.8930214	3.451818545	5.80043539	0.016022207	0.087410568	15.97142361	15.59561448	11.51536122	6.384959037		-1.625957017	2.145665888	38.41494395	5.71928e-10	1.42927e-09	4.624974665	3.583224128	1.533149862	1.129224979
ENSG00000166979	EVA1C		-1.316374266	1.429754457	6.293217344	0.012120085	0.071930435	4.188310387	4.191321392	2.178581852	1.357721174		0.934510717	0.474730529	7.162417263	0.00744468	0.010889937	0.794917521	0.959792177	1.277624885	2.046720274
ENSG00000110723	EXPH5		1.243014342	1.30441465	5.321377196	0.021065356	0.106504915	0.781817939	3.379049804	2.36531744	6.495044537		1.501568184	2.922047932	37.28863906	1.01876e-09	2.51535e-09	1.517569812	1.471681338	3.662524669	4.728629599
ENSG00000064655	EYA2		-1.982703186	2.364522938	9.582717174	0.001964175	0.017281779	8.041555942	7.570371196	1.369394307	2.34849068		-0.599667291	1.927227694	7.320492503	0.006817273	0.010011758	7.58784906	6.59057295	3.662524669	5.575548333
ENSG00000106462	EZH2		-0.773718179	6.100516627	7.454084349	0.006329267	0.043894542	99.01165754	54.90955932	42.7624495	43.88741958		-2.203967239	5.888180373	1136.689956	3.5047e-249	1.1234e-247	96.18501999	91.30822913	18.48297333	21.87873397
ENSG00000092820	EZR		-0.68950582	8.366025812	5.78117994	0.016198664	0.088133292	403.8089654	370.4283348	280.9748138	205.4929345		-1.254459658	7.782762233	2164.421965	0	0	329.7462406	319.5468089	137.3872626	134.6600787
ENSG00000181104	F2R		-1.769934255	5.301459249	27.44916606	1.61278e-07	4.62127e-06	56.12335918	57.44384667	10.76841887	25.87009265		0.696442714	3.708605788	21.43379725	3.66258e-06	7.26235e-06	5.05856604	5.758753063	8.261974254	9.245529515
ENSG00000164251	F2RL1		-2.793721578	1.926160928	25.5224725	4.3726e-07	1.13168e-05	4.132466248	11.79418345	0.373471175	2.054929345		3.355953993	1.530600106	194.3624024	3.54951e-44	2.45153e-43	0.722652291	0.895806032	8.517499231	8.328034219
ENSG00000145569	FAM105A		-2.875773926	1.040785866	17.86791933	2.36779e-05	0.000397845	3.68571314	5.133556434	0.186735587	1.027464673		-1.891686019	-0.031730939	11.06883592	0.000877908	0.001421469	0.794917521	0.959792177	0.170349985	0.282306245
ENSG00000065809	FAM107B		-1.784147544	6.10480255	41.25727877	1.33454e-10	7.1981e-09	123.5830785	108.9743562	28.13482849	39.59408506		-0.711715484	5.629988489	176.6646773	2.59235e-40	1.64806e-39	68.29064154	72.88021933	44.12064602	42.41651327
ENSG00000169122	FAM110B		1.101010315	3.033547046	7.983415064	0.004720781	0.035110463	5.081816602	6.725608745	13.81843346	11.59567273		0.502382519	3.552129332	17.45881204	2.936e-05	5.42231e-05	10.406193	8.510157305	13.71317376	12.98608726
ENSG00000189057	FAM111B		2.339929701	2.647290824	29.68439066	5.08426e-08	1.63612e-06	3.238960032	2.079415264	18.30008756	9.39396272		1.764580154	2.665609871	88.21699796	5.86537e-21	2.29407e-20	2.095691645	2.431473516	6.984349369	8.398610781
ENSG00000138439	FAM117B		2.624859766	0.707954008	19.40961512	1.05475e-05	0.000194817	0.335064831	0.55234468	3.361240572	2.421881014		1.941226186	1.001593802	35.38885632	2.70027e-09	6.48647e-09	0.722652291	0.831819887	2.2145498	3.740557743
ENSG00000187866	FAM122A		1.055474821	3.33522837	7.221278907	0.007204436	0.048471355	6.087011095	8.25267933	18.61131354	11.7424534		0.693245684	3.254716471	27.51972324	1.55501e-07	3.36463e-07	6.937461998	6.59057295	10.39134906	11.36282635
ENSG00000189320	FAM180A		3.927658466	6.428200726	64.71417984	8.65895e-16	1.22148e-13	5.696102126	17.02521248	203.9152614	140.6525746		0.882870961	6.670420222	367.9250638	5.29633e-82	6.19021e-81	65.11097146	60.01900415	114.6455397	115.4632541
ENSG00000188916	FAM196A		2.854380651	0.269572324	16.37316851	5.20164e-05	0.000797771	0.055844138	0.454872089	1.805110678	2.128319679		1.137853181	0.885014874	14.73971395	0.000123419	0.000216774	1.445304583	1.215736758	2.384899785	3.387674937
ENSG00000204767	FAM196B		1.120945039	4.875826684	10.26180554	0.001358127	0.012895174	14.35194359	26.22012685	36.66242031	50.60263512		-0.823150845	5.201540265	122.6203512	1.68856e-28	8.23608e-28	36.99979732	36.15217201	21.20857309	20.1848965
ENSG00000124098	FAM210B		1.077131677	5.386780943	15.31118882	9.11749e-05	0.001312121	32.11037963	26.02518167	61.80947941	59.77642684		1.436281486	6.043967836	730.4760849	7.0579e-161	1.5008e-159	33.38653587	33.08083704	89.7744419	90.05569207
ENSG00000197852	FAM212B		-2.368210514	1.403961989	20.43088108	6.18241e-06	0.000120797	5.52856971	5.296010751	0.995923132	1.100855006		1.168555208	0.619127488	8.11071001	0.004400449	0.006615488	0.650387062	0.511889161	1.277624885	1.340954662
ENSG00000047346	FAM214A		1.244416282	3.345769514	12.12088587	0.000498602	0.005505912	6.701296618	5.75088284	14.7521114	14.60467642		1.447374435	3.399249489	107.8683693	2.87235e-25	1.27387e-24	5.347626957	5.438822338	15.24632362	14.25646536
ENSG00000005238	FAM214B		0.873468391	5.796343408	6.880389579	0.008714657	0.056443011	34.90258655	52.21281765	101.5219143	63.99637103		0.910135238	5.763848643	305.0811007	2.57514e-68	2.57315e-67	44.65991161	42.16686965	80.74589271	82.00996409
ENSG00000196227	FAM217B		0.88174301	2.75844112	4.853556743	0.027589186	0.129287439	5.305193156	5.00359298	8.589837018	10.34803706		1.700221886	2.671836371	75.84397746	3.06987e-18	1.09881e-17	2.457017791	2.303501225	9.19889917	6.493043629
ENSG00000178761	FAM219B		0.819979063	5.118100904	7.092520879	0.007740629	0.051362287	26.47012164	27.4222888	60.75131108	36.47499588		0.84606561	5.342576052	162.8661972	2.67579e-37	1.60572e-36	38.30057145	35.5762967	69.41761873	63.51890506
ENSG00000178033	FAM26E		0.730148115	4.211979355	5.176425958	0.022895372	0.113346662	10.61038631	16.79777643	19.1715203	25.42975065		1.114234676	4.498310678	176.02715	3.57196e-40	2.26195e-39	14.30851537	14.52485495	31.85544712	30.70080411
ENSG00000185112	FAM43A		2.676982398	2.115413225	20.1109501	7.30771e-06	0.000140363	2.010388986	1.169671086	7.593913885	10.89846456		3.214440294	3.453280089	586.6469831	1.3435e-129	2.3704e-128	3.107404853	2.431473516	26.14872264	25.12525578
ENSG00000158246	FAM46B		-1.56559777	2.15119783	10.60509366	0.001127765	0.01110209	7.092205588	5.490955932	2.054091461	2.201710013		-1.268399445	1.078554815	8.471665739	0.00360721	0.005480859	1.517569812	0.959792177	0.425874962	0.564612489
ENSG00000128923	FAM63B		0.824765863	5.723870004	7.643452882	0.005697874	0.040839539	43.27920733	30.63888428	55.64720503	72.58304008		0.759853456	5.827291406	136.4257603	1.61023e-31	8.51121e-31	30.64045716	29.43362677	54.51199508	47.6391788
ENSG00000129195	FAM64A		-1.815647789	6.736622103	43.38648503	4.49281e-11	2.62155e-09	145.1389159	156.4110169	32.74097298	54.71249381		-3.139570797	6.443312155	3168.571206	0	0	152.4073683	154.5265405	17.29052344	17.50298717
ENSG00000009780	FAM76A		1.616523352	2.909683261	13.88356834	0.000194491	0.002496687	1.787012432	6.595645291	8.154120647	14.16433441		0.839491287	3.625558523	56.54993705	5.47891e-14	1.65698e-13	8.816357956	9.150018756	15.67219859	16.44433876
ENSG00000144554	FANCD2		-0.685514795	5.861695598	4.384748446	0.036261843	0.154993293	59.6415399	83.20910143	50.23187299	35.92456837		-2.165209268	5.487894109	945.0386813	1.5893e-207	4.3885e-206	64.02699302	66.03370179	14.3945737	14.60934816
ENSG00000112039	FANCE		-1.231044941	4.08861089	13.23319421	0.000275035	0.003364783	22.67272023	31.22371983	12.44903916	10.34803706		-0.903967526	3.535122724	58.57677969	1.9551e-14	6.02393e-14	15.46475904	14.39688266	8.09162427	7.833998291
ENSG00000203780	FANK1		1.112149633	1.062866047	4.544640228	0.033021961	0.146742749	0.949350354	1.494579721	1.680620286	3.779602188		1.16278802	1.232427558	14.21921833	0.0001627	0.000282209	1.228508895	1.023778322	2.384899785	2.611332764
ENSG00000064763	FAR2		-3.991314457	3.113000563	61.6839974	4.03244e-15	4.92995e-13	24.40388852	22.64613186	0.746942349	2.275100346		-2.58864202	1.03416178	9.619716374	0.001924995	0.003009881	0.361326146	0.639861451	0	0.141153122
ENSG00000006607	FARP2		-0.549694403	6.268193213	4.567537843	0.032583364	0.145536757	89.07140089	80.90225012	51.41453171	65.68434871		-1.203990174	6.255762806	563.5390005	1.4281e-124	2.4303e-123	98.64203778	105.8970702	46.25002082	42.98112576
ENSG00000196159	FAT4		1.329671905	5.073208111	9.283217093	0.002312629	0.019844865	22.72856436	17.41510284	27.82360251	75.92230027		1.098336512	5.921705444	474.5163672	3.3341e-105	4.9402e-104	41.11891538	39.47945156	85.3453423	86.87974681
ENSG00000170271	FAXDC2		1.886701825	1.464275288	10.29013299	0.001337434	0.01274584	2.122077263	0.779780724	4.294918509	4.807066861		3.778871105	2.519157531	379.810281	1.36857e-84	1.63345e-83	1.011713208	1.023778322	14.05387373	14.11531224
ENSG00000105202	FBL		-0.662098593	6.029291176	4.780040481	0.028791444	0.133331806	95.43763267	73.75426015	62.92989293	45.06166492		-0.616205827	5.579322318	126.7366902	2.12131e-29	1.06107e-28	63.95472779	61.55467163	41.05434629	40.7226758
ENSG00000108306	FBXL20		1.696853349	3.991037035	26.30440585	2.91623e-07	7.84813e-06	7.036361449	10.26711287	24.02664557	31.55784351		1.954313661	4.754376321	649.6416931	2.6732e-143	5.076e-142	13.29680216	12.41331216	49.65702052	49.82705219
ENSG00000183580	FBXL7		-1.099441435	5.60499064	10.58387049	0.001140786	0.011170302	99.45841065	39.37892657	28.32156408	28.84240117		-0.944180321	5.034930728	148.6573408	3.40755e-34	1.90534e-33	35.91581889	34.48853224	18.99402329	17.6441403
ENSG00000135722	FBXL8		1.55560568	0.724670607	8.271133155	0.004028036	0.030929587	1.061038631	0.617326407	2.676543419	2.128319679		1.482091641	1.356096145	32.16836046	1.41374e-08	3.25475e-08	1.66210027	1.919584354	5.877074469	4.305170232
ENSG00000156804	FBXO32		3.81425882	2.612968939	64.64054085	8.98868e-16	1.2332e-13	1.005194493	1.007216769	12.20005837	16.25595893		3.064809459	3.961596232	872.6035214	8.8632e-192	2.2244e-190	4.986300811	4.415044015	40.37294636	38.25249616
ENSG00000165355	FBXO33		0.682669455	4.45070213	5.10614969	0.023841174	0.116901889	14.35194359	18.22737443	21.97255411	30.56707401		0.756239627	4.639399135	87.09399154	1.03484e-20	4.00875e-20	16.04288087	18.93989896	28.95949739	30.34792131
ENSG00000112029	FBXO5		2.100053791	4.48658988	12.59278739	0.000387238	0.0044954	3.183115894	23.16598568	37.40936266	31.44775801		-1.507201871	4.787080733	290.3302273	4.21311e-65	4.04746e-64	33.31427064	32.44097559	12.35037389	10.86879042
ENSG00000116663	FBXO6		-1.321904025	1.0520167	6.795028822	0.009141205	0.058149477	3.183115894	3.021650306	1.307149111	1.17424534		1.345206423	0.981695516	23.88609776	1.02207e-06	2.09959e-06	1.083978437	1.343709048	2.895949739	3.317098376
ENSG00000132185	FCRLA		1.735484757	2.79514512	18.13250875	2.06053e-05	0.000352211	2.95973934	3.411540668	11.14189004	10.27464673		-0.544839333	3.239417023	14.42722966	0.000145681	0.000254288	13.58586308	11.901423	8.517499231	8.892646709
ENSG00000162746	FCRLB		1.285457153	3.214051177	10.62247848	0.001117212	0.01102356	4.858440048	5.523446796	16.30824129	10.23795156		0.693692745	3.898361901	59.30902827	1.34757e-14	4.1859e-14	14.8866372	14.26891037	23.59347287	23.50199487
ENSG00000145780	FEM1C		0.701388023	4.784806127	5.512962823	0.018876045	0.098182173	21.27661676	24.17320245	41.14407441	32.84217435		0.656650786	4.802387588	52.7250137	3.83673e-13	1.1198e-12	15.10343289	14.20492422	24.44522279	21.87873397
ENSG00000268388	FENDRR		-5.198446062	1.527111839	62.89201399	2.18356e-15	2.83135e-13	6.477920065	5.848355431	0.124490392	0.183475834		2.51021042	-1.685731765	7.273755659	0.006996935	0.010263968	0.072265229	0.063986145	0.596224946	0.282306245
ENSG00000151422	FER		0.504510255	6.100437571	3.853770002	0.049634307	0.191959287	54.16881433	57.28139236	73.13810504	84.98600649		-0.745757515	6.051314127	169.8174952	8.11012e-39	5.01797e-38	62.50942321	62.51446381	36.19937173	38.1819196
ENSG00000139132	FGD4		-1.645854771	2.663025665	8.770222869	0.00306188	0.024778938	6.087011095	20.82664351	2.987769397	5.063933029		3.983349681	1.885033496	137.9533389	7.46095e-32	3.98594e-31	0.144530458	0.447903016	4.854974562	5.081512405
ENSG00000180263	FGD6		0.788544014	3.534917192	5.095880528	0.023982735	0.117461417	6.589608342	10.29960373	11.51536122	17.65037527		0.972043885	4.088697719	116.0137468	4.72013e-27	2.20352e-26	13.44133262	12.86121518	25.38214771	26.11332764
ENSG00000129682	FGF13		4.435283058	0.94494947	37.79570071	7.85547e-10	3.65365e-08	0.223376554	0.162454318	2.614298223	5.834531533		0.862869902	2.642561192	21.22845411	4.07667e-06	8.03545e-06	3.613261457	4.22308558	8.261974254	6.210737384
ENSG00000140285	FGF7		1.654538722	6.29251405	20.57943552	5.72073e-06	0.000112634	54.16881433	37.36449303	94.73718798	193.3835294		1.222893614	7.052881373	1249.951736	8.5031e-274	2.9922e-272	82.59915691	81.45436278	189.4291829	192.9563183
ENSG00000183386	FHL3		-0.78583815	4.426626143	6.170109131	0.012992659	0.075812167	37.63894934	24.92049231	17.36640962	17.9439366		-0.911906993	3.979165279	74.56665273	5.86252e-18	2.07658e-17	20.01746847	17.53220377	10.81722402	9.174952954
ENSG00000130720	FIBCD1		-3.982496046	3.622792604	89.17408237	3.61555e-21	8.92554e-19	18.87531881	12.89887281	1.556129895	0.58712267		-0.550383398	2.857956242	23.81547064	1.06027e-06	2.17564e-06	16.54873747	15.29268869	10.73204903	10.93936698
ENSG00000176971	FIBIN		2.084981212	1.300549976	13.55200054	0.000232044	0.002914627	1.11688277	1.20216195	4.543899292	5.320799197		3.038370977	2.629845435	327.8773178	2.78686e-73	2.94611e-72	1.445304583	2.11154279	14.47974869	15.17396065
ENSG00000106080	FKBP14		0.557012618	5.915662949	4.493176753	0.034030384	0.149126903	52.71686673	48.86625871	70.71054241	78.41757162		0.678498051	5.83673772	161.4703003	5.40026e-37	3.2168e-36	41.26344584	41.97491122	67.28824393	66.13023783
ENSG00000096060	FKBP5		-1.738981368	3.698068374	23.75840354	1.09217e-06	2.59634e-05	29.98830237	10.85194841	6.909216732	4.256639358		-2.020473114	2.458023437	65.6521447	5.37964e-16	1.7646e-15	5.492157415	4.926933177	1.362799877	1.19980154
ENSG00000079150	FKBP7		0.75964534	3.896847382	5.044209414	0.02470838	0.119518053	8.990906296	7.895279831	12.07556798	16.47612993		0.803975764	4.406724856	82.05003041	1.32685e-19	4.99353e-19	21.02918168	20.85948332	33.81447195	39.02883833
ENSG00000122642	FKBP9		0.704863166	7.78867652	6.623276708	0.010065448	0.062712917	225.7778519	117.1295629	305.3749305	232.0602353		0.64997031	7.846824072	553.2093641	2.5225e-122	4.1987e-121	157.8272605	157.0859863	249.6479025	244.9006673
ENSG00000176826	FKBP9P1		3.077516942	1.62117408	33.22169816	8.22279e-09	3.07743e-07	0.781817939	0.487362953	5.726558012	4.807066861		2.862286698	1.579956161	22.27484659	2.36281e-06	4.74468e-06	0.144530458	0.12797229	1.362799877	0.776342173
ENSG00000204315	FKBPL		1.468821628	1.581807456	7.680371943	0.005582466	0.040124366	1.507791739	1.916960947	6.909216732	3.302565019		1.737252078	1.758194013	59.46114252	1.24733e-14	3.88011e-14	1.734365499	1.471681338	5.621549493	5.081512405
ENSG00000151702	FLI1		-1.048009412	4.962648435	10.36019786	0.001287614	0.012372082	42.60907767	27.51976139	14.31639503	18.86131577		-0.752636117	4.757164011	101.3621274	7.66147e-24	3.24872e-23	34.75957522	35.70426899	20.78269812	21.03181523
ENSG00000137312	FLOT1		-0.921034205	7.353283625	13.35671998	0.000257498	0.003190642	234.4336934	175.9705167	119.1373047	96.39820339		-0.820415996	7.04722255	500.4580062	7.5564e-111	1.1663e-109	181.4579904	187.351433	107.4056653	101.9831309
ENSG00000185070	FLRT2		2.044451022	7.397848053	42.9156733	5.71509e-11	3.27521e-09	59.02725438	59.39329848	199.6203429	287.836889		-0.545504548	8.097047008	440.1696734	9.94303e-98	1.35254e-96	394.6404164	406.7599247	280.7367747	269.4613106
ENSG00000184922	FMNL1		-2.401490315	2.510441581	23.89264516	1.0186e-06	2.43044e-05	18.98700709	6.270736656	2.178581852	1.871453511		0.801157942	0.610508712	5.828160798	0.015771604	0.0221593	1.083978437	0.959792177	1.959024823	1.623260907
ENSG00000122176	FMOD		-1.513330239	4.405238335	13.68749236	0.000215888	0.002746629	41.71557145	40.64607024	26.08073703	8.733449717		-0.720477327	2.571101493	5.83623443	0.015699391	0.022062627	2.240222104	2.11154279	1.362799877	1.270378101
ENSG00000164694	FNDC1		1.427865197	4.220825399	6.823243814	0.008997899	0.057541814	35.90778105	2.111906128	35.04404522	13.13686974		2.260351674	2.819284705	148.9695783	2.91199e-34	1.63036e-33	2.023426416	2.11154279	10.05064909	9.880718565
ENSG00000170345	FOS		3.910494609	5.563999793	36.34762618	1.6508e-09	7.06378e-08	12.39739874	6.498172701	68.71869614	171.5499051		2.876735011	7.485374262	6347.138098	0	0	40.46852832	42.55078652	307.3965473	303.8320959
ENSG00000125740	FOSB		4.50617292	4.855141421	24.56328327	7.19089e-07	1.7786e-05	5.52856971	2.761723398	28.0103381	118.9290358		2.084980756	6.555662704	1393.68254	4.9571e-305	1.9572e-303	24.13658653	25.33851348	109.1091652	101.7714012
ENSG00000103241	FOXF1		-1.109825573	2.721365439	5.393974347	0.020206398	0.10301411	7.036361449	11.24183877	5.851048403	2.93561335		1.03264528	2.226812304	37.44286914	9.41302e-10	2.32809e-09	3.540996228	4.47903016	8.943374193	7.692845169
ENSG00000137273	FOXF2		-1.165810037	4.48242021	12.27656315	0.000458682	0.005151448	50.9298543	22.80858618	19.2337655	12.32957607		-0.857504689	3.507561161	35.94294025	2.03181e-09	4.92641e-09	14.23625014	13.11715976	6.558474408	8.398610781
ENSG00000198815	FOXJ3		1.230212326	5.038927981	12.86476544	0.000334827	0.003994584	14.01687876	30.24899392	51.16555093	45.79556826		0.535930841	5.390820038	75.42652943	3.7926e-18	1.35301e-17	33.24200541	32.37698945	47.01659576	47.9920616
ENSG00000176678	FOXL1		-0.797336005	4.363243851	5.920478331	0.014965895	0.083537189	24.85064163	28.88437765	16.37048649	14.82484742		-0.616216969	4.325482688	39.80341672	2.80853e-10	7.14408e-10	26.95493047	23.93081829	16.35359852	16.726645
ENSG00000111206	FOXM1		-0.848592541	8.093026617	9.275900475	0.002321885	0.019897222	435.3609036	223.8620495	208.7703866	143.4047122		-4.989211007	7.48698442	4917.273898	0	0	236.6686255	220.3682839	6.558474408	7.692845169
ENSG00000137166	FOXP4		-0.611305544	4.718189834	4.424538747	0.035425687	0.152927397	53.16361984	14.75085203	35.29302601	9.504048221		-0.760103162	3.442315974	46.28221141	1.02389e-11	2.79735e-11	16.04288087	15.61261942	9.113724177	9.527835759
ENSG00000181274	FRAT2		2.480653778	0.703288338	18.7788863	1.46783e-05	0.000259897	0.502597246	0.617326407	2.987769397	3.375955353		2.356526752	1.796675661	130.9610407	2.52514e-30	1.29149e-29	1.66210027	1.407695193	7.580574316	8.116304536
ENSG00000137218	FRS3		2.245920572	0.737646337	12.17553688	0.000484204	0.005390912	0.502597246	0.714798997	5.290841641	1.724672843		1.932891416	0.512207649	25.66592027	4.05933e-07	8.56161e-07	0.433591375	0.575875306	1.873849831	2.046720274
ENSG00000105255	FSD1		-4.022206223	1.991905455	40.74375342	1.73557e-10	9.20643e-09	7.76233525	7.180480834	0.124490392	0.770598504		-0.851305185	0.539680313	8.385049122	0.0037832	0.005735476	2.52928302	2.23951508	1.022099908	1.552684346
ENSG00000134363	FST		1.587643645	6.146275699	11.04649266	0.000888551	0.009016865	36.18700174	42.85544896	225.4520991	50.74941579		1.504516976	5.346164275	415.570957	2.24642e-92	2.9208e-91	16.25967656	16.25248087	45.99449585	46.22764757
ENSG00000162613	FUBP1		-0.619477305	7.244017384	5.776883961	0.016238304	0.088251954	170.8272196	191.8260581	131.7108343	105.1316531		-1.099571798	6.995761607	971.6691608	2.585e-213	7.2931e-212	183.8427429	175.1940654	85.3453423	82.15111721
ENSG00000179163	FUCA1		-1.085869613	1.911734926	4.010781281	0.045210196	0.179957609	6.701296618	5.458465069	2.178581852	3.302565019		1.605266687	2.424030699	99.38983552	2.07384e-23	8.71391e-23	3.39646577	4.415044015	11.32827398	12.56262789
ENSG00000163820	FYCO1		-0.969761085	5.524911921	13.50521943	0.000237901	0.002976543	102.9207472	40.15870729	54.21556552	19.85208528		0.984295572	4.879709979	221.5583776	4.13492e-50	3.16847e-49	24.13658653	24.57067974	49.23114556	47.35687255
ENSG00000164930	FZD6		0.964520742	6.192218624	11.85979441	0.000573589	0.006179718	41.82725973	44.90237336	60.75131108	115.5897757		-1.524434041	6.285037031	555.7496979	7.0666e-123	1.1839e-121	76.23981675	76.27148502	28.7891474	24.56064329
ENSG00000155760	FZD7		-0.793141755	6.54281475	10.2113558	0.001395785	0.013194179	120.5116509	122.3281011	65.35745557	75.07831143		-0.631942552	6.353432962	190.7401168	2.1917e-43	1.48444e-42	90.54833212	89.90053393	56.98206986	59.21373483
ENSG00000092140	G2E3		-0.582240751	6.503127382	3.971570305	0.0462746	0.182890097	84.93893464	88.86251168	39.7746801	84.83922582		-2.180721124	6.440163682	1578.669141	0	0	106.7357434	109.4802944	23.93417284	23.78430112
ENSG00000171298	GAA		1.031076707	5.060028493	13.27950863	0.000268323	0.003299291	33.11557412	15.79055966	67.72277301	32.25505168		1.045825077	5.247517359	301.3555071	1.66899e-67	1.65367e-66	28.61703074	28.79376532	58.17451975	60.27238325
ENSG00000166206	GABRB3		-8.048774165	0.585787287	43.7539378	3.72367e-11	2.213e-09	1.507791739	1.462088858	0	0		1.415078575	0.215489898	24.85915901	6.16753e-07	1.28718e-06	1.156243666	1.087764468	2.555249769	3.387674937
ENSG00000069482	GAL		1.44796667	3.566948387	8.02262001	0.004619669	0.03447831	5.137660741	7.732825514	32.18076622	11.48558723		0.867530838	2.839677606	38.73602775	4.85171e-10	1.2181e-09	5.564422644	5.822739209	10.05064909	10.7276373
ENSG00000131386	GALNT15		2.098036306	3.310172248	20.12587594	7.2509e-06	0.00013955	3.574024863	3.996376211	24.40011675	9.760914389		1.642869816	2.843376879	88.26337429	5.72945e-21	2.24226e-20	3.251935312	3.455251838	10.98757401	10.09244825
ENSG00000136542	GALNT5		1.861075518	7.339877204	31.15900521	2.37734e-08	8.13811e-07	51.76751638	53.15505269	135.9435076	249.5638299		1.596533631	7.992564457	4217.413906	0	0	145.3253758	139.5537826	432.6037859	428.0468436
ENSG00000141441	GAREM1		2.625072208	1.192242438	19.21918533	1.16536e-05	0.000213102	0.390908969	0.844762451	3.174504985	4.623591026		1.58859446	2.366364383	98.0928881	3.9921e-23	1.66231e-22	3.324200541	3.647210274	9.880299108	11.08052011
ENSG00000139354	GAS2L3		-1.155584597	7.028118377	10.39569514	0.001263094	0.012200408	157.5363147	120.8660122	38.71651178	96.50828889		-3.632103904	6.913741945	4110.740842	0	0	164.8369877	164.6363515	13.54282378	13.05666382
ENSG00000007237	GAS7		1.521217726	4.32890103	21.11872163	4.3169e-06	8.86657e-05	11.78311322	10.42956718	25.76951105	38.64001072		-0.941052374	4.934544836	138.4521582	5.80369e-32	3.11083e-31	32.59161834	33.20880933	16.69429849	17.50298717
ENSG00000179348	GATA2		-0.726024625	6.63470442	7.488676119	0.006208819	0.043293104	145.8648897	119.501396	82.10141323	76.83967944		-0.7701323	6.521566818	472.9181855	7.426e-105	1.0978e-103	157.3936691	159.7734044	93.86284153	92.31414202
ENSG00000114480	GBE1		0.511316972	7.121684473	4.112454771	0.042568533	0.172654743	101.8597086	122.7504823	140.7363877	180.099879		0.797518274	7.479677693	685.7824003	3.6937e-151	7.3139e-150	144.4581931	146.336314	245.2188029	259.4394389
ENSG00000117228	GBP1		-1.24524999	4.228484059	15.31573158	9.09559e-05	0.001310439	27.36362786	28.94935938	9.710250542	14.45789575		0.664473038	4.101030402	46.28520519	1.02233e-11	2.79425e-11	13.1522717	13.05317361	19.76059822	21.59642772
ENSG00000001084	GCLC		0.884094947	3.366355347	5.907803526	0.015073956	0.083949834	6.031166957	10.62451237	14.12965944	15.81561692		0.952639007	3.751351028	63.83322654	1.3541e-15	4.38391e-15	10.11713208	12.02939529	21.12339809	21.87873397
ENSG00000125965	GDF5		2.398224135	-0.086873901	14.71871588	0.000124801	0.001695316	0.502597246	0.227436045	1.991846265	1.651282509		3.329668432	1.479480585	68.61982109	1.19398e-16	4.03182e-16	0.289060917	0.255944581	2.384899785	3.175945253
ENSG00000168621	GDNF		3.185280368	4.611787404	63.10510847	1.95965e-15	2.56694e-13	4.299998664	4.971102116	56.0829214	34.64023753		-0.524581313	4.743989288	29.61395324	5.2724e-08	1.17134e-07	19.36708141	19.70773271	14.22422372	13.05666382
ENSG00000046647	GEMIN8		0.873439089	2.215275991	3.993406458	0.045678627	0.181316183	3.574024863	2.989159442	6.846971536	5.247408863		1.404421974	2.282098711	58.67407927	1.86077e-14	5.73874e-14	2.746078708	2.687418096	6.6436494	7.692845169
ENSG00000198380	GFPT1		0.640858112	7.290803793	6.214317063	0.012672123	0.074314726	117.4960674	131.7829424	179.4528994	209.3826222		0.986784668	7.699716127	1389.269006	4.5113e-304	1.7757e-302	149.155433	155.2943743	302.6267477	301.5736459
ENSG00000131459	GFPT2		1.691157503	5.123469443	31.92877017	1.59931e-08	5.60937e-07	12.22986633	14.55590685	49.48493065	37.86941222		-0.558681154	5.613674117	113.8408663	1.41197e-26	6.50714e-26	69.37461998	65.13789576	46.42037081	44.81611635
ENSG00000137563	GGH		-0.631949642	5.337471857	4.646916969	0.031109373	0.140666087	35.18180725	40.45112506	17.36640962	33.90633419		-1.337694274	5.442832025	498.8169048	1.7194e-110	2.6414e-109	66.55627604	68.27321687	26.5745976	26.81909325
ENSG00000112964	GHR		2.633533059	0.399960985	12.70916406	0.000363868	0.004261838	0.7259738	0.227436045	1.929601069	2.82552785		1.449621236	1.133701153	23.21674143	1.44732e-06	2.94466e-06	1.156243666	0.831819887	2.895949739	2.540756203
ENSG00000147536	GINS4		-0.769798463	5.380637689	7.632180311	0.005733595	0.040981157	45.8480377	53.38248874	32.429747	25.98017815		-1.420630924	5.040499691	392.414092	2.46792e-87	3.03798e-86	47.83958169	49.01338718	18.31262335	17.92644654
ENSG00000182963	GJC1		-0.632334939	6.741119697	5.995311956	0.014343944	0.081187484	118.2220412	114.4003304	64.48602283	87.70144884		-1.372269503	6.736815348	965.9136401	4.6083e-212	1.2945e-210	125.5969683	125.9247337	48.03869566	49.05071002
ENSG00000106571	GLI3		0.707852139	4.650400323	5.332289945	0.020933863	0.105939813	31.88700308	9.064950917	42.32673313	18.12741244		0.503779681	4.077801243	20.20143032	6.97008e-06	1.34982e-05	10.76751914	9.405963337	14.47974869	14.04473567
ENSG00000250571	GLI4		1.559933632	1.937326437	10.80193792	0.001013939	0.010127276	3.183115894	1.29963454	10.83066407	3.265869852		1.83626216	1.243616301	44.22519231	2.9269e-11	7.83128e-11	0.722652291	1.279722903	3.406999692	3.881710865
ENSG00000139278	GLIPR1		0.691159595	7.653142928	3.890238392	0.048567529	0.18915697	130.4519075	132.9201226	137.997599	297.8179744		-0.518919693	8.219320949	450.9239222	4.5399e-100	6.3081e-99	304.3811452	304.5100648	210.808106	213.8469804
ENSG00000174332	GLIS1		1.237004413	1.282225895	5.055033488	0.024554508	0.118900873	2.345453816	1.462088858	5.913293599	3.155784351		4.718033912	0.584359183	9.090186686	0.002569846	0.003967041	0	0	0.255524977	0.211729684
ENSG00000109738	GLRB		1.670588334	2.158732849	9.838065989	0.001709371	0.015431223	1.507791739	2.664250807	7.593913885	5.100628196		0.855443549	2.45323074	19.43036454	1.04335e-05	1.99342e-05	3.251935312	2.751404241	6.217774439	4.728629599
ENSG00000182512	GLRX5		-0.748873863	5.147907085	6.501558809	0.010777996	0.066262994	43.6701163	40.7760337	23.03072244	27.70485099		-0.56247997	4.951287992	46.00656216	1.17858e-11	3.21249e-11	38.51736713	36.85601961	22.48619797	28.23062447
ENSG00000112624	GLTSCR1L		0.858187773	3.999257187	7.087721583	0.007761386	0.051362287	12.28571047	10.55953064	24.89807831	17.09994776		0.654676969	4.038206921	24.05060692	9.38367e-07	1.93132e-06	12.28508895	12.66925674	22.23067299	17.36183405
ENSG00000089639	GMIP		0.835891483	3.041496777	4.866006671	0.027390814	0.128514576	7.818179388	5.815864567	13.69394307	10.56820806		0.720081579	2.985038422	24.12433873	9.03116e-07	1.86202e-06	5.347626957	5.502808483	9.19889917	8.751493586
ENSG00000114450	GNB4		0.601679728	7.45506981	4.755397686	0.029206543	0.134574441	136.0363214	110.696372	157.2936097	220.3544771		-0.801899073	7.465895207	551.2445857	6.7491e-122	1.1176e-120	168.5225144	176.2818299	96.58844128	101.1362122
ENSG00000127920	GNG11		0.735592514	6.507211102	4.019029991	0.044989582	0.179357536	47.74673841	68.16583163	44.2563342	181.4942954		0.916082388	7.055010293	691.7296177	1.88e-152	3.7572e-151	91.41551487	89.19668634	166.00606	173.8300702
ENSG00000120370	GORAB		0.732883356	3.507781904	4.475724767	0.034379618	0.149778421	8.209088358	8.447624511	11.95107759	15.88900726		0.6441973	3.858893798	35.85944706	2.12077e-09	5.1373e-09	11.77923235	11.64547842	17.63122341	18.84394184
ENSG00000120053	GOT1		-0.580323764	6.04489091	5.287992221	0.021472963	0.108097421	82.7051691	72.87700684	57.5145609	46.82303293		-1.049980466	5.569641977	298.0186698	8.90105e-67	8.75236e-66	60.34146634	58.0994198	28.87432239	28.30120103
ENSG00000076716	GPC4		4.534256906	2.246981721	30.86213455	2.77025e-08	9.28502e-07	1.061038631	0.194945181	6.846971536	12.95339391		2.68633423	3.658355697	545.9246895	9.6949e-121	1.5933e-119	4.26364852	4.47903016	28.36327244	28.08947135
ENSG00000163328	GPR155		1.553783972	1.797540454	9.909177628	0.001644566	0.01495134	2.010388986	1.29963454	5.353086837	4.256639358		1.58792963	1.870672634	48.96398801	2.60705e-12	7.32509e-12	1.806630729	1.535667484	5.195674531	4.869782721
ENSG00000184194	GPR173		1.486654664	0.948177001	5.515809021	0.018845355	0.098101307	0.7259738	0.942235042	4.4194089	1.467806675		1.066107217	1.186807462	20.99344095	4.60858e-06	9.05083e-06	2.023426416	1.791612064	4.173574623	3.811134304
ENSG00000013588	GPRC5A		-1.468939216	5.559359356	7.494369305	0.00618922	0.043203383	75.78049593	77.7181455	77.99323031	9.944390224		1.062968835	3.13520337	57.53880584	3.31376e-14	1.01163e-13	5.419892186	6.59057295	12.52072387	12.70378101
ENSG00000121957	GPSM2		-1.076211549	7.042484179	11.82733866	0.000583674	0.006269973	163.6233258	118.8840696	51.29004132	86.85746		-3.41233381	6.897010264	3586.705161	0	0	160.5010739	167.2597834	15.67219859	15.17396065
ENSG00000155324	GRAMD3		-0.674590142	6.380388285	3.973916492	0.046210174	0.182747999	129.2791806	85.80837051	46.68389684	89.64629268		-0.651394085	6.28322013	122.8775258	1.48328e-28	7.24574e-28	64.966441	70.64070424	44.12064602	42.48708983
ENSG00000115290	GRB14		2.302466957	1.144286263	5.720421948	0.0167687	0.090445296	0.223376554	1.169671086	0.684697154	7.118862374		2.800825146	3.622401155	758.0410467	7.1614e-167	1.5826e-165	5.130831269	5.566794628	34.49587189	40.01691019
ENSG00000141449	GREB1L		3.032999124	2.49024946	36.78590783	1.3184e-09	5.85615e-08	1.451947601	2.111906128	17.6776356	11.9626244		1.964973597	2.675969212	5.935855372	0.014835866	0.020914922	0.144530458	0.063986145	0.255524977	0.564612489
ENSG00000180875	GREM2		2.988614099	5.914596051	76.97469897	1.73162e-18	3.31774e-16	11.83895736	11.43678395	85.02693744	98.34304723		0.87642501	6.398424204	461.5482906	2.2129e-102	3.1665e-101	68.36290677	64.94593733	123.2482139	121.2505321
ENSG00000125675	GRIA3		1.339797003	4.791739227	19.5105472	1.00046e-05	0.000185859	14.57532015	15.69308707	30.74912672	46.9698136		0.851443354	5.295980955	182.4581567	1.4084e-41	9.15598e-41	28.47250028	27.76998699	50.84947041	50.60339437
ENSG00000198055	GRK6		-1.286216314	5.603450046	23.34078877	1.35692e-06	3.1613e-05	73.21166556	67.19110573	28.44605447	29.09926733		-1.472107243	5.231294668	454.1612687	8.9643e-101	1.2591e-99	56.15008305	55.98787701	19.9309482	20.46720274
ENSG00000126010	GRPR		2.104214478	1.273747191	14.88216482	0.00011444	0.001583044	1.061038631	1.169671086	6.037783991	3.742907021		-2.249509262	2.384149952	45.10355671	1.86886e-11	5.04938e-11	2.601548249	3.647210274	0.511049954	0.776342173
ENSG00000134184	GSTM1		5.140272005	2.046112704	64.63145468	9.03022e-16	1.2332e-13	0.167532415	0.129963454	6.100029186	4.807066861		-3.981648354	1.426475839	5.035194759	0.024837294	0.034014695	0.072265229	0.191958435	0	0
ENSG00000134202	GSTM3		-2.255204482	3.852926959	44.61007926	2.40451e-11	1.49804e-09	22.7844085	32.32840919	4.917370467	6.568434871		0.934672657	3.512231665	76.49593439	2.20667e-18	7.95777e-18	10.62298868	10.04582479	20.10129819	19.40855432
ENSG00000100577	GSTZ1		-0.901014037	3.06661829	4.848907786	0.027663644	0.129463433	10.83376287	10.46205805	3.921447334	7.926156045		0.518172076	2.771781401	9.2852334	0.002310085	0.003583136	4.986300811	5.566794628	8.517499231	6.775349873
ENSG00000233369	GTF2IP4		1.043969027	1.71604721	4.755964397	0.029196927	0.134574441	1.954544847	1.527070585	3.98369253	3.192479518		0.689458619	2.19259278	12.89089607	0.000330184	0.000556756	2.52928302	4.47903016	5.451199508	5.9990077
ENSG00000172432	GTPBP2		1.166817525	5.629508913	8.691736246	0.00319656	0.025646399	24.06882369	47.82655108	106.0658136	53.97859048		0.558035521	5.57780125	92.94639507	5.37301e-22	2.17167e-21	42.78101565	37.75182564	59.62249462	58.57854578
ENSG00000130299	GTPBP3		1.634239909	2.138844864	7.560206679	0.005967115	0.042203776	1.787012432	2.761723398	13.3204719	4.146553857		1.718308428	2.021228403	84.63565425	3.58737e-20	1.37202e-19	2.384752562	2.303501225	7.580574316	7.833998291
ENSG00000178605	GTPBP6		-1.167453943	5.571913295	19.15800293	1.20332e-05	0.000218796	85.32984361	56.76153854	36.28894914	26.38382498		-0.821272243	4.977466304	132.6520604	1.07731e-30	5.56044e-30	41.26344584	40.56721602	22.23067299	23.92545424
ENSG00000075218	GTSE1		-1.081413832	7.112011978	17.85896021	2.37896e-05	0.0003992	194.3376019	142.5374182	87.0810289	70.74828174		-2.747690041	6.564642891	1815.809933	0	0	138.9660356	151.9670947	21.63444805	21.73758084
ENSG00000061918	GUCY1B3		-1.630433764	0.931561212	9.024738069	0.002663501	0.022280477	4.244154525	2.794214261	1.058168328	1.100855006		-1.710942912	0.58435503	8.533390847	0.003486895	0.005306144	0.939447979	0.639861451	0.170349985	0.282306245
ENSG00000144366	GULP1		-2.659839456	3.132427186	14.33506653	0.000152988	0.002028835	28.08960166	13.06132713	0.995923132	5.577665365		1.855183294	1.941061236	52.88232344	3.54142e-13	1.03571e-12	1.156243666	1.215736758	4.4290996	4.234593671
ENSG00000136732	GYPC		-0.88556697	4.311364123	6.850452582	0.008861882	0.057027799	38.36492314	20.14433537	15.18782777	15.15510392		0.795319188	3.530610553	20.43281881	6.17615e-06	1.20092e-05	3.685526686	3.647210274	6.473299416	6.281313945
ENSG00000197465	GYPE		1.287890395	0.431614075	5.033934148	0.024855377	0.119995665	0.949350354	0.812271588	1.867355873	2.34849068		1.266231012	0.841519941	12.24391786	0.000466777	0.000774473	1.083978437	0.575875306	1.447974869	2.470179641
ENSG00000189060	H1F0		1.836443444	5.414669859	40.31736675	2.15881e-10	1.12197e-08	24.62726507	16.66781298	87.45450007	59.84981718		1.425707509	5.273997138	262.4579073	4.99759e-59	4.38177e-58	14.16398491	14.4608688	34.66622187	41.85190078
ENSG00000188486	H2AFX		-0.781471817	7.488333604	8.937188997	0.002794224	0.023111761	304.7973079	134.8045927	184.9304767	75.48195827		-2.165036172	6.440569874	1825.881773	0	0	125.5969683	126.1166921	27.51152252	28.51293072
ENSG00000224189	HAGLR		5.751545336	1.836174295	46.88767612	7.51739e-12	5.18821e-10	0	0.097472591	3.547976159	3.669516688		-0.507432456	2.090991187	5.059828905	0.024486655	0.033555787	4.552709436	4.607002451	2.810774746	3.59940462
ENSG00000145681	HAPLN1		3.143586388	3.269165183	25.43110926	4.58465e-07	1.18e-05	0.614285523	0.779780724	2.676543419	10.49481773		-1.961516007	3.072261756	161.8660086	4.4255e-37	2.6459e-36	14.66984152	13.37310434	3.066299723	4.022863987
ENSG00000180423	HARBI1		1.334340922	1.368485228	7.032352479	0.008005013	0.052654162	1.284415185	1.559561448	4.108182922	3.192479518		0.814649216	1.657257674	13.04498893	0.000304097	0.000514711	1.951161187	2.431473516	3.151474716	4.516899916
ENSG00000170961	HAS2		2.442099971	8.074947397	19.40234226	1.05877e-05	0.000195279	40.82206523	141.9525826	274.376823	688.4380258		-1.741300209	9.575426772	10702.55103	0	0	988.6605999	980.7796329	293.8537235	294.9394492
ENSG00000131351	HAUS8		-0.697901651	4.145769252	4.709280998	0.030000196	0.137050719	17.19999465	25.6352913	12.57352955	13.35704074		-1.725062104	4.078514067	216.6603601	4.84026e-49	3.63792e-48	23.91979085	24.12277672	7.7509243	6.845926435
ENSG00000113070	HBEGF		-1.197497219	3.692925272	7.888321555	0.004975502	0.036602014	10.49869804	33.07569905	7.96738506	9.357267554		-0.725569454	3.823892231	41.74276153	1.04107e-10	2.7121e-10	23.48619947	20.98745561	12.26519889	14.39761848
ENSG00000105856	HBP1		0.927045705	5.350489137	7.807717588	0.005202357	0.03800948	31.99869135	22.74360445	43.57163705	63.55602903		1.404060045	5.864288054	570.2003245	5.0786e-126	8.7225e-125	34.68730999	32.76090632	90.37066684	88.07954835
ENSG00000228223	HCG11		1.973681835	2.947621071	24.30293444	8.23136e-07	2.00505e-05	3.406492448	3.184104623	14.37864023	11.6323679		0.977106541	2.944491683	28.08678169	1.15995e-07	2.52376e-07	4.19138329	2.943362677	7.154699354	6.775349873
ENSG00000143630	HCN3		1.612114039	1.449782267	10.17664013	0.001422311	0.013346644	1.787012432	1.20216195	6.909216732	2.972308517		1.350495813	1.163441719	19.56128494	9.74235e-06	1.86605e-05	0.86718275	1.535667484	2.981124731	3.246521814
ENSG00000048052	HDAC9		1.958803289	1.462885524	14.33676914	0.00015285	0.002028835	0.949350354	1.559561448	3.112259789	6.972081707		3.837620457	3.706677964	854.7603196	6.7091e-188	1.6518e-186	2.384752562	2.943362677	39.94707139	37.12327118
ENSG00000143321	HDGF		-0.77503218	8.671325513	6.799063157	0.009120572	0.058104605	569.8894333	423.6808601	310.5412817	265.856484		-0.884915265	8.333781003	1530.41463	0	0	399.265391	408.9354537	217.4517554	220.340024
ENSG00000002746	HECW1		2.31302063	2.093639065	20.42233962	6.21006e-06	0.000120969	1.675324155	1.494579721	6.473500361	9.100401385		3.670078666	1.994998129	15.15196195	9.91952e-05	0.000175897	0	0.063986145	0.511049954	0.564612489
ENSG00000138411	HECW2		2.379383571	4.521105765	42.89018728	5.79004e-11	3.30341e-09	6.924673172	6.693117882	27.20115056	43.85072442		1.611663114	5.301739652	663.9125456	2.106e-146	4.0705e-145	21.39050783	22.13920622	68.05481886	65.42447221
ENSG00000119969	HELLS		0.749186002	4.85126653	4.406150204	0.035809569	0.153741617	12.17402219	35.28507776	27.82360251	41.2086724		-1.153989513	5.110172334	195.2431813	2.28001e-44	1.58402e-43	35.33769705	31.48118341	14.90562365	14.96223097
ENSG00000089472	HEPH		0.938409543	4.615368302	9.674688268	0.00186824	0.01659695	14.68700842	13.97107131	26.5786986	28.21858333		0.929861339	5.481637917	286.6641882	2.65102e-64	2.50773e-63	41.9138329	39.35147927	78.6165179	76.15210951
ENSG00000051108	HERPUD1		0.882298053	6.210886793	11.98367333	0.000536687	0.005863361	56.84933298	61.53769548	114.9046314	104.2876643		0.500606475	6.391301233	131.7994781	1.65522e-30	8.51274e-30	66.41174559	66.6095771	91.30759176	96.47815913
ENSG00000182218	HHIPL1		0.946745146	3.228891708	6.944218283	0.008409058	0.054670879	7.259738003	7.440407742	14.7521114	13.61390691		0.516955123	3.750381166	22.43940019	2.16879e-06	4.36387e-06	11.12884529	10.04582479	15.58702359	14.67992473
ENSG00000127946	HIP1		1.201700221	6.709377583	20.83360422	5.00962e-06	0.000101361	61.09348751	62.05754929	148.3303015	136.1757643		0.551313403	7.53178815	526.2841907	1.817e-116	2.9013e-115	215.3503829	217.1689766	307.9075972	324.7933346
ENSG00000124610	HIST1H1A		2.04705778	0.50238027	8.216511231	0.004151093	0.031568472	0.055844138	1.819488356	1.058168328	4.219944191		1.211340525	1.484197878	23.42740203	1.29718e-06	2.64834e-06	1.951161187	1.215736758	3.406999692	3.811134304
ENSG00000184357	HIST1H1B		3.498920033	4.010454426	16.50448285	4.85352e-05	0.000752471	0	10.39707632	4.108182922	77.16993594		0.994681558	5.694225977	307.9612641	6.07231e-69	6.09585e-68	32.44708789	36.02419972	70.01384368	67.11830968
ENSG00000187837	HIST1H1C		2.199083141	4.506740844	15.17918694	9.77752e-05	0.0013946	3.68571314	12.76890936	6.722481144	102.5629914		2.191963352	6.409972474	2604.040815	0	0	37.79471484	37.36790877	169.7537597	173.3360343
ENSG00000124575	HIST1H1D		2.486638885	2.099465082	8.885027098	0.002875188	0.023674654	0.055844138	3.573994985	0.746942349	19.30165778		1.349543933	4.005750454	142.3843999	8.01366e-33	4.37324e-32	10.62298868	11.26156155	29.47054734	26.536787
ENSG00000168298	HIST1H1E		3.389082979	3.79450345	22.22822045	2.42089e-06	5.30324e-05	0.223376554	6.823081336	3.734711747	67.99614422		2.069631412	5.890372964	1465.030287	0	0	27.5330523	28.40984845	118.7339393	116.5924791
ENSG00000278463	HIST1H2AB		2.366217044	0.742962132	11.65836295	0.000639146	0.006769564	0	1.429597994	0.373471175	6.531739704		1.054818182	2.51683579	44.07460277	3.16096e-11	8.44182e-11	4.697239894	3.583224128	8.943374193	8.186881097
ENSG00000180573	HIST1H2AC		2.437681974	3.56079489	25.62613491	4.14389e-07	1.08783e-05	2.233765539	6.238245793	7.656159081	46.01573926		2.276658477	5.359470087	1379.740959	5.3062e-302	2.0697e-300	16.91006362	18.74794053	87.38954211	86.1739812
ENSG00000277075	HIST1H2AE		2.278283284	2.547867069	14.51174134	0.000139289	0.001872302	0.390908969	4.581211754	1.680620286	25.06279898		1.450962211	4.242270125	209.0598686	2.20281e-47	1.6144e-46	11.34564098	9.789880208	30.06677229	27.66601198
ENSG00000196787	HIST1H2AG		1.386685293	3.201463456	8.11007082	0.004402001	0.033142805	1.675324155	8.99996919	2.552053027	32.87886952		1.394151029	4.709674693	337.3346431	2.42854e-75	2.64282e-74	15.24796335	16.63639774	42.92819612	41.28728829
ENSG00000274997	HIST1H2AH		2.573240278	2.111687744	14.78727862	0.000120345	0.001646976	0	3.509013258	0.560206762	19.30165778		1.062933329	3.781414539	93.70557829	3.66128e-22	1.48585e-21	8.816357956	8.382185015	17.7163984	18.13817622
ENSG00000196747	HIST1H2AI		2.666405388	1.617339803	14.73297468	0.000123861	0.001686111	0	2.274360445	0.560206762	13.24695524		0.939543247	3.242226297	52.39347979	4.5423e-13	1.32067e-12	6.214809707	6.59057295	11.66897395	12.84493413
ENSG00000276368	HIST1H2AJ		3.004990368	0.949205072	17.83555521	2.40841e-05	0.000403612	0	1.169671086	0.933677937	7.669289877		0.787588002	2.327473425	16.8307567	4.08656e-05	7.45155e-05	3.685526686	2.559445806	5.706724485	5.010935844
ENSG00000276903	HIST1H2AL		2.770018923	1.343402804	15.15957003	9.87963e-05	0.001404483	0.055844138	1.85197922	1.431639503	10.23795156		1.091466948	2.813657561	48.65143406	3.05745e-12	8.5627e-12	4.046852832	4.287071725	8.687849216	9.104376392
ENSG00000276410	HIST1H2BB		3.098211832	1.30242764	20.65703508	5.4935e-06	0.000108995	0	1.429597994	0.43571637	11.15533073		1.27392603	3.157563786	95.90036186	1.20813e-22	4.9715e-22	5.419892186	5.886725354	13.45764879	13.97415911
ENSG00000180596	HIST1H2BC		1.98407436	2.360025401	15.40404339	8.68024e-05	0.001256237	0.670129662	4.256303119	2.489807831	18.09071727		1.281007812	3.969990748	136.0723245	1.92393e-31	1.01445e-30	9.394479789	11.58149227	27.25599754	24.20776049
ENSG00000158373	HIST1H2BD		1.849022206	2.632764242	9.644911545	0.001898768	0.016844845	1.005194493	5.10106557	2.489807831	22.86108896		1.996019435	4.435120753	497.6123976	3.1439e-110	4.8239e-109	11.56243666	9.469949482	40.9691713	42.41651327
ENSG00000274290	HIST1H2BE		2.128996932	0.915872998	12.0111173	0.000528841	0.0057875	0.111688277	1.689524902	0.809187545	6.715215538		1.472202656	2.416643617	71.61761639	2.61214e-17	9.03505e-17	3.324200541	2.623431951	9.454424147	7.128232679
ENSG00000277224	HIST1H2BF		2.31187255	1.073476558	13.75573555	0.000208184	0.002659165	0.167532415	1.494579721	0.809187545	8.072936713		1.235399702	2.601855952	56.03039732	7.13592e-14	2.14608e-13	3.613261457	3.519237983	8.006449277	8.751493586
ENSG00000273802	HIST1H2BG		2.010794826	2.473421783	13.83792225	0.000199273	0.002550422	0.558441385	4.418757436	1.369394307	23.74177297		1.574365122	4.337346852	293.2477026	9.7482e-66	9.47031e-65	10.98431483	12.86121518	36.79559668	34.7236681
ENSG00000278588	HIST1H2BI		2.552797057	2.015827236	17.39041813	3.04356e-05	0.000498345	0	3.89890362	0.995923132	15.99909276		0.763212171	3.686240274	47.47397106	5.57392e-12	1.54005e-11	9.32221456	10.68568624	16.35359852	17.6441403
ENSG00000124635	HIST1H2BJ		1.557025197	2.293104516	6.638211142	0.009981411	0.06238139	0.781817939	4.4512483	1.307149111	17.8338511		1.518688787	3.981730404	256.8278137	8.43321e-58	7.26614e-57	9.394479789	10.17379708	27.51152252	28.65408384
ENSG00000197903	HIST1H2BK		2.056010729	2.595182631	12.34056208	0.000443222	0.005012894	1.284415185	4.418757436	4.232673313	21.31989196		1.841411632	4.073914699	350.3915536	3.48236e-78	3.91463e-77	7.732379519	8.44617116	29.55572233	28.7246604
ENSG00000185130	HIST1H2BL		2.409331015	1.258723321	14.91532006	0.000112446	0.001560509	0.055844138	2.046924401	0.871432741	9.173791719		1.197221877	2.621277222	48.94185299	2.63664e-12	7.40662e-12	3.613261457	3.135321112	7.325049339	8.045727975
ENSG00000273703	HIST1H2BM		2.25586279	1.249961784	11.92805777	0.000552948	0.005995095	0	2.566778217	0.746942349	8.770144884		1.050836699	2.877862045	38.15600588	6.53084e-10	1.62894e-09	4.408178978	5.630780773	11.49862396	9.598412321
ENSG00000233822	HIST1H2BN		2.176477721	1.58034818	14.23969064	0.00016094	0.002105827	0.223376554	2.469305626	1.18265872	11.1920259		1.791252433	3.194057254	178.6885789	9.37049e-41	5.98953e-40	4.697239894	4.22308558	15.58702359	15.24453722
ENSG00000274641	HIST1H2BO		2.546629972	1.433055894	15.63928135	7.66458e-05	0.00111807	0.055844138	2.046924401	0.809187545	11.04524523		1.097457893	3.238052411	64.98830423	7.53439e-16	2.46141e-15	7.154257685	5.502808483	12.77624885	14.04473567
ENSG00000275714	HIST1H3A		2.498414237	1.080469908	14.45469934	0.000143571	0.001923824	0.055844138	1.559561448	0.497961566	8.880230384		1.603894342	2.789053478	66.2257164	4.02132e-16	1.32475e-15	3.830057145	3.839168709	9.880299108	13.33897006
ENSG00000274267	HIST1H3B		2.953478663	3.360726224	39.19859405	3.82816e-10	1.86144e-08	0.111688277	7.505389469	2.614298223	46.9698136		0.945057907	4.973790464	161.6374997	4.96461e-37	2.96002e-36	20.30652939	18.87591282	38.32874654	37.05269462
ENSG00000278272	HIST1H3C		2.883042787	2.331174403	15.99859803	6.33894e-05	0.000948403	0.111688277	3.054141169	1.244903916	23.08125997		0.894133188	4.088694621	75.05966543	4.56702e-18	1.62436e-17	11.99602804	12.28533987	25.21179772	20.32604962
ENSG00000277775	HIST1H3F		2.130724931	1.87277881	11.50546758	0.000693918	0.007259838	0	4.353775709	0.622451958	15.15510392		0.928131908	3.900139634	104.4144196	1.64132e-24	7.11347e-24	13.29680216	13.05317361	24.70074777	25.40756203
ENSG00000278828	HIST1H3H		2.822231148	2.008758588	24.38992134	7.86792e-07	1.92749e-05	0.111688277	2.696741671	1.369394307	17.43020427		1.157668147	3.847967178	133.98148	5.51475e-31	2.86927e-30	10.04486685	9.981838643	22.31584799	22.37276989
ENSG00000275379	HIST1H3I		2.098365225	1.268109784	6.787743134	0.009178587	0.058300607	0.167532415	1.786997493	0.373471175	10.20125639		1.380644564	2.925527034	74.95884185	4.8063e-18	1.70712e-17	3.902322374	4.926933177	11.58379895	11.57455603
ENSG00000197153	HIST1H3J		2.898726154	1.199963523	19.01649707	1.29593e-05	0.00023365	0.055844138	1.332125404	0.497961566	10.31134189		0.978332379	2.918559408	49.06810747	2.47227e-12	6.95848e-12	5.853483561	5.118891612	10.81722402	10.7276373
ENSG00000278637	HIST1H4A		1.772218843	0.450994996	5.701144492	0.016953854	0.091137617	0	1.462088858	0.124490392	4.403420025		1.321436796	2.069172447	25.42793101	4.59221e-07	9.65408e-07	2.673813478	2.047556645	8.09162427	4.022863987
ENSG00000278705	HIST1H4B		2.59082119	2.181145584	14.98793797	0.000108201	0.00151304	0.111688277	2.891686852	0.560206762	20.87954995		1.621958208	4.024509027	185.1426101	3.65313e-42	2.40386e-41	9.900336393	7.550365128	24.87109775	28.37177759
ENSG00000197061	HIST1H4C		1.542600141	2.906358237	8.75162164	0.003093269	0.024989484	0.335064831	8.35015192	0.622451958	29.7964755		0.851658115	4.539706851	83.03836891	8.04761e-20	3.04638e-19	16.98232885	17.46821763	29.98159729	32.11233534
ENSG00000277157	HIST1H4D		1.984983255	1.760024635	10.99981356	0.000911211	0.009210401	0.055844138	4.093848801	0.746942349	13.17356491		0.917811768	3.549870314	57.17937211	3.97822e-14	1.21019e-13	8.527297039	8.894074176	16.18324854	16.726645
ENSG00000276966	HIST1H4E		1.859240539	3.246564405	16.16945826	5.79205e-05	0.000873708	0.558441385	8.772533146	1.556129895	37.42907021		1.708851519	5.093028875	667.9498002	2.7891e-147	5.4233e-146	18.06630729	19.51577427	62.34809437	60.97814886
ENSG00000274618	HIST1H4F		1.589686684	0.681370716	5.155272341	0.023175901	0.114397477	0	2.111906128	0.124490392	5.981312201		1.062251142	2.411686763	40.37668668	2.09425e-10	5.35768e-10	4.19138329	3.263293403	7.836099293	7.622268608
ENSG00000158406	HIST1H4H		2.145233599	2.808601207	15.02141735	0.000106298	0.001491308	0.502597246	5.198538161	1.742865482	27.19111866		1.162737112	4.276008315	158.4112635	2.51639e-36	1.47387e-35	11.05658006	12.28533987	25.89319766	26.536787
ENSG00000184260	HIST2H2AC		3.144846816	2.228022448	25.53469381	4.34499e-07	1.1268e-05	0.223376554	1.884470083	1.307149111	21.54006296		2.132487921	3.996698513	417.0459456	1.0726e-92	1.40021e-91	6.503870623	6.46260066	27.6818725	29.14811977
ENSG00000184678	HIST2H2BE		2.080682918	2.659231531	10.37964912	0.001274119	0.012279179	2.56883037	2.989159442	4.357163705	21.94370979		1.97219249	4.287571681	463.3197932	9.1086e-103	1.3121e-101	9.033153643	8.830088031	35.85867176	34.3707853
ENSG00000197837	HIST4H4		2.108817079	0.931535193	9.719677197	0.001823055	0.016297048	0.111688277	1.429597994	0.311225979	7.485814043		1.964199927	2.546497356	129.5539963	5.13017e-30	2.6043e-29	2.601548249	2.431473516	9.539599139	10.09244825
ENSG00000123485	HJURP		-0.832644319	7.243740374	10.8407295	0.000992916	0.009934578	166.6947534	176.9452426	98.28516414	94.37996921		-2.839189071	7.017026195	2790.171159	0	0	183.2646211	182.936389	24.61557278	26.39563388
ENSG00000234745	HLA-B		-1.340985763	7.565899552	20.82559093	5.03063e-06	0.000101538	343.55314	203.4252964	109.3025638	102.9299431		1.001104603	8.037855748	2500.226758	0	0	264.7797996	266.4383084	539.4984013	525.0896152
ENSG00000204525	HLA-C		1.02237595	7.77999315	10.69136538	0.001076367	0.010661366	216.6194132	90.97441781	302.5116515	274.8467999		0.866012564	8.004414005	773.8772292	2.5807e-170	5.7921e-169	159.7784216	153.6307345	276.648375	293.1044586
ENSG00000204642	HLA-F		-1.879686791	1.246494381	12.50773581	0.00040527	0.004678468	4.858440048	3.15161376	0.933677937	1.137550173		0.579923786	2.56442915	17.87991706	2.35291e-05	4.38799e-05	7.081992456	8.44617116	12.1800239	11.22167323
ENSG00000204632	HLA-G		-3.143520825	2.400169659	22.28397027	2.35161e-06	5.17052e-05	20.27142227	5.848355431	0.684697154	1.541197009		0.522983933	2.332711049	12.53335043	0.000399752	0.000667801	6.79293154	6.654559096	8.8581992	10.37475449
ENSG00000206341	HLA-H		-2.669738978	2.929654807	30.53920243	3.27188e-08	1.0825e-06	23.5103823	11.56674741	3.423485768	2.018234178		0.500020361	2.916797698	19.05378807	1.27085e-05	2.41242e-05	9.828071164	11.51750613	15.16114863	15.17396065
ENSG00000204622	HLA-J		-2.290673143	0.873210359	15.45514169	8.44868e-05	0.001225488	2.56883037	3.021650306	0.560206762	0.58712267		0.924317847	2.26298512	29.02313595	7.1519e-08	1.57646e-07	6.79293154	5.374836193	10.90239902	11.9980154
ENSG00000136630	HLX		1.923620753	2.550830755	16.84596483	4.05394e-05	0.000644065	2.56883037	2.989159442	15.56129895	7.449118876		0.507939796	2.728648806	10.23551069	0.001377625	0.002188986	4.914035582	5.054905467	6.984349369	7.19880924
ENSG00000101294	HM13		0.674275164	7.481463619	4.67609234	0.030585246	0.139277334	138.6051517	132.2053236	311.2882241	158.4497306		0.546058548	7.211321883	344.7330796	5.94444e-77	6.6021e-76	146.1202933	142.4331591	210.808106	210.1769992
ENSG00000143341	HMCN1		2.89761954	4.992640649	58.33845788	2.20688e-14	2.44221e-12	5.640257987	6.465681837	27.26339575	68.54657173		1.009639607	5.911459119	268.045327	3.02641e-60	2.71037e-59	27.67758276	27.83397314	56.55619489	55.33202397
ENSG00000064961	HMG20B		-1.013656794	6.61164759	14.22954187	0.00016181	0.002110933	167.2531948	90.97441781	65.29521037	57.64810716		-0.749568213	5.998668551	180.439985	3.88467e-41	2.5078e-40	70.1695375	71.15259341	42.16162119	41.9930539
ENSG00000164104	HMGB2		-0.826502323	7.513763748	7.593956337	0.005856429	0.04162734	246.775248	140.7179298	98.59639012	114.6723965		-2.082828041	7.481734469	3828.999862	0	0	273.0180357	281.8589694	63.45536927	67.33003937
ENSG00000029993	HMGB3		-0.637437946	6.202081824	5.257747783	0.021849276	0.109348597	77.67919664	76.45100182	37.65834345	65.75773904		-1.99585084	6.252252778	1436.860256	0	0	109.120496	110.5680588	25.63767269	29.14811977
ENSG00000198830	HMGN2		-0.66399187	6.682935821	6.356395812	0.011695889	0.070356199	169.2635838	68.16583163	84.96469224	54.34554214		-0.970512664	5.923692495	336.7464841	3.26166e-75	3.54053e-74	76.45661244	75.69560971	37.81769659	39.66402738
ENSG00000072571	HMMR		-1.406600909	7.281355018	17.82133548	2.42647e-05	0.00040611	215.1116215	167.0355293	49.29819506	104.3243594		-2.217608511	6.890195545	2349.834626	0	0	157.3936691	157.2139586	33.47377198	34.08847905
ENSG00000100292	HMOX1		3.946082912	5.896630205	71.47738462	2.80454e-17	4.5572e-15	6.589608342	8.934987463	226.3857771	63.2624677		1.44283863	6.926547937	1937.608863	0	0	101.8217079	103.145666	285.6769242	272.6372558
ENSG00000177733	HNRNPA0		-0.577646178	6.840672128	4.619139216	0.031617101	0.142160674	196.7388999	84.99609893	102.5178375	72.17939325		-0.77330454	6.324722739	294.8985935	4.25821e-66	4.1524e-65	99.07562916	96.87502376	55.10822003	59.07258171
ENSG00000092199	HNRNPC		-0.539633404	8.077818928	3.960159422	0.046589291	0.183850823	287.3180925	319.9700238	207.8989539	208.9789754		-0.655558468	7.946422898	405.6941154	3.17263e-90	4.02405e-89	305.5373888	320.058698	195.4766074	201.6372353
ENSG00000152795	HNRNPDL		0.65189846	6.856932886	5.889128029	0.015234642	0.084551275	90.85841332	97.18017274	164.4518073	130.1210617		0.674215532	6.955833665	349.2154188	6.28049e-78	7.01746e-77	89.7534146	92.9718689	146.9268617	145.1054098
ENSG00000125944	HNRNPR		-0.635160553	7.919706358	5.474085013	0.019300462	0.09986297	330.9323647	218.7934748	185.366193	162.4128086		-1.052091317	7.562864729	1094.345772	5.595e-240	1.7129e-238	251.0494061	256.136539	124.1851388	120.7564962
ENSG00000051128	HOMER3		-0.940133219	5.848362465	12.49816447	0.000407352	0.004692497	90.13243952	80.21994199	50.41860858	39.15374306		-0.566739308	5.372727525	75.05506342	4.57767e-18	1.62725e-17	43.93725932	42.35882809	29.72607232	28.58350728
ENSG00000106031	HOXA13		-1.870988573	1.84529834	13.00912558	0.000309977	0.003732805	5.081816602	10.10465855	1.742865482	2.201710013		1.565265198	0.455624668	10.93876648	0.000941728	0.001521368	0.433591375	0.319930726	1.277624885	0.988071857
ENSG00000106004	HOXA5		3.203762213	0.365838917	27.41381684	1.64253e-07	4.69604e-06	0.390908969	0.194945181	3.236750181	2.091624512		1.416927762	0.988358353	19.67196797	9.19402e-06	1.76494e-05	1.228508895	1.087764468	3.406999692	2.823062447
ENSG00000122592	HOXA7		1.200472466	2.389590082	7.935499977	0.004847423	0.035844684	3.964933833	1.85197922	8.901062997	4.366724858		0.731140604	1.892144068	8.479039293	0.003592618	0.00546061	1.806630729	1.855598209	2.725599754	3.317098376
ENSG00000078399	HOXA9		1.04485058	3.540773636	7.770134863	0.005311708	0.038668425	10.88960701	4.711175208	16.61946727	13.54051658		0.920127042	3.304970341	45.39948488	1.60677e-11	4.35397e-11	6.431605394	5.310850047	11.41344897	10.7276373
ENSG00000173917	HOXB2		6.491619277	3.610428353	146.7262675	9.00681e-34	1.28467e-30	0.390908969	0.129963454	31.80729504	12.88000357		0.875176153	3.741536569	73.49875719	1.007e-17	3.53404e-17	10.76751914	10.4937278	19.24954826	19.69086057
ENSG00000120093	HOXB3		9.712151501	3.589340701	166.6427126	4.00381e-38	7.34242e-35	0.055844138	0	26.08073703	17.90724144		0.903123825	4.135974157	87.53903877	8.26326e-21	3.21542e-20	11.49017143	12.41331216	19.9309482	24.56064329
ENSG00000182742	HOXB4		10.24607788	1.623861684	98.26789639	3.65443e-23	1.23452e-20	0	0	11.07964485	4.293334525		1.93270928	2.460444069	157.188589	4.65523e-36	2.70823e-35	3.035139624	3.327279548	12.77624885	11.71570916
ENSG00000260027	HOXB7		10.80472877	2.03368305	119.0871256	1.00229e-27	5.59409e-25	0	0	12.44903916	8.623364216		1.812773615	3.127702297	191.5321711	1.47197e-43	1.0001e-42	4.697239894	4.543016306	16.18324854	16.30318563
ENSG00000180818	HOXC10		-8.088202571	1.598635543	80.67653006	2.65861e-19	5.33259e-17	10.38700976	6.108282339	0.062245196	0		0.820942124	3.500610974	69.18808123	8.95073e-17	3.03196e-16	17.12685931	15.42066098	27.59669751	29.6421557
ENSG00000123388	HOXC11		-8.970816188	0.042239785	53.55313218	2.51693e-13	2.1831e-11	2.010388986	3.184104623	0	0		0.905522377	0.81926276	12.68827128	0.000367956	0.000617312	1.878895958	2.623431951	4.599449585	3.952287426
ENSG00000198353	HOXC4		2.770568925	2.950974086	31.88152613	1.63868e-08	5.73182e-07	1.675324155	0.974725905	9.399024563	7.742680211		0.57152706	3.078558106	18.61550555	1.59915e-05	3.0188e-05	7.443318602	6.654559096	10.81722402	10.09244825
ENSG00000197757	HOXC6		4.139403781	3.322964112	68.3099583	1.39714e-16	2.13512e-14	0.893506216	1.267143677	31.93178544	13.32034558		1.314934775	3.791935204	187.0680446	1.38784e-42	9.2214e-42	10.69525391	9.853866353	24.70074777	26.1839042
ENSG00000037965	HOXC8		5.064477147	3.635101987	110.7340852	6.76645e-26	2.89537e-23	0.502597246	0.844762451	36.10221355	16.43943476		1.224863083	3.956460679	144.3049578	3.04731e-33	1.67428e-32	9.683540706	9.150018756	21.12339809	22.7256527
ENSG00000128709	HOXD9		4.192016777	1.630224004	49.15085927	2.37015e-12	1.7486e-10	0.502597246	0.129963454	7.344933102	3.41265052		0.724780349	1.276652279	7.260469212	0.007048887	0.010337412	1.517569812	1.727625919	2.299724792	3.034792131
ENSG00000166189	HPS6		0.884040513	3.702295261	4.38180563	0.036324498	0.155154149	7.148049726	13.74363526	24.52460714	14.93493292		1.51201171	4.046230118	283.800609	1.11531e-63	1.04359e-62	10.18939731	11.64547842	31.0036972	31.54772285
ENSG00000168453	HR		-3.359308164	1.696747909	29.11991245	6.80341e-08	2.13013e-06	7.985711804	3.89890362	0.311225979	0.733903338		-1.650235976	1.773676007	83.37938754	6.77245e-20	2.56893e-19	7.876909977	8.57414345	2.555249769	2.681909325
ENSG00000099377	HSD3B7		1.502127993	5.46739495	15.58222158	7.89939e-05	0.001148408	21.10908435	23.00353136	94.48820719	37.31898471		0.848217039	4.870725699	65.53662431	5.7044e-16	1.87018e-15	14.59757629	15.99653629	28.7891474	26.536787
ENSG00000204389	HSPA1A		1.674501674	3.245637189	17.12001438	3.50906e-05	0.000566825	3.797401417	6.660627018	18.17559717	14.78815225		1.776535651	3.757253941	259.1916042	2.57471e-58	2.23775e-57	6.214809707	7.934281999	25.12662273	23.85487768
ENSG00000204388	HSPA1B		1.856932743	3.004404938	22.53186595	2.06686e-06	4.60631e-05	3.574024863	4.288793982	14.6898662	13.90746825		1.842273482	3.605125941	191.5805392	1.43662e-43	9.76597e-43	5.564422644	5.438822338	18.48297333	20.82008555
ENSG00000173641	HSPB7		3.670107716	6.748054375	57.4989506	3.3816e-14	3.55816e-12	24.79479749	14.16601649	178.8304475	261.6365398		1.648321247	7.880507251	4624.063698	0	0	147.4210675	140.7695193	450.9164093	451.1959556
ENSG00000152137	HSPB8		1.816189592	3.045982043	16.85882103	4.02658e-05	0.00064051	2.512986232	5.913337158	14.19190464	14.53128608		2.167300769	3.240848479	232.3120871	1.86692e-52	1.48505e-51	3.179670082	3.903154854	16.43877352	15.66799658
ENSG00000271361	HTATSF1P2		2.150127976	1.836445983	17.24958528	3.27769e-05	0.000532604	1.005194493	1.072198496	4.232673313	5.027237862		2.570937237	1.115548211	16.20210642	5.69308e-05	0.000102757	0.144530458	0.12797229	0.936924915	0.776342173
ENSG00000102468	HTR2A		5.898174687	0.985107683	43.81389168	3.61133e-11	2.17646e-09	0	0.129963454	2.676543419	7.082167207		4.25686432	3.721760534	1302.628517	3.034e-285	1.1194e-283	2.457017791	2.175528935	44.97239594	43.68689137
ENSG00000148680	HTR7		2.187116087	0.500656337	12.7749916	0.000351284	0.004152334	0.390908969	0.714798997	2.614298223	2.642052015		1.485108702	1.350931065	45.59096345	1.45712e-11	3.95178e-11	1.951161187	1.727625919	5.451199508	4.869782721
ENSG00000166033	HTRA1		1.316406858	7.656252899	18.95783325	1.33639e-05	0.000239599	122.5220398	99.259588	215.8040938	355.0624347		0.697023892	8.179977948	727.9982493	2.4404e-160	5.164e-159	202.4871721	214.3535863	340.4444443	336.79135
ENSG00000142149	HUNK		1.017769451	2.232494448	4.600916249	0.031954874	0.143208344	4.579219356	3.671467576	6.535745557	9.981085391		1.626660287	3.272588517	154.7221759	1.6103e-35	9.22717e-35	5.203096498	4.734974741	16.26842353	14.46819504
ENSG00000178922	HYI		-0.881106099	4.215781932	6.961130991	0.008329936	0.05441801	25.57661543	28.72192334	17.80212599	11.92592923		-0.789860926	3.57551791	42.57801378	6.79185e-11	1.78515e-10	13.65812831	13.56506277	7.069524362	8.539763903
ENSG00000090339	ICAM1		-4.062248511	4.379227438	78.9360447	6.41535e-19	1.24779e-16	74.60776902	35.51251381	3.112259789	2.752137516		0.773352649	3.397998419	68.70339233	1.14444e-16	3.86857e-16	13.94718923	12.54128445	23.59347287	21.66700428
ENSG00000125968	ID1		1.425534145	7.150341461	18.70938774	1.52231e-05	0.000268433	54.28050261	115.212602	234.5398977	204.061823		0.512728508	7.443760902	311.0692224	1.27733e-69	1.29129e-68	175.3877111	181.0807908	255.6101519	253.5815843
ENSG00000115738	ID2		1.472586359	6.394231759	27.14814365	1.88446e-07	5.31666e-06	31.049341	51.17311002	95.8576015	130.1944521		0.87342088	6.881370581	734.6868152	8.5721e-162	1.8409e-160	105.651765	107.9446269	198.1170321	193.8738136
ENSG00000172201	ID4		2.201284987	2.876002711	25.74198451	3.90244e-07	1.03078e-05	1.563635878	3.768940166	8.278611039	15.96239759		1.279296189	4.16274418	255.2533501	1.8587e-57	1.59194e-56	14.01945445	15.80457785	36.28454672	36.41750557
ENSG00000010404	IDS		0.768445843	5.214610184	5.773324087	0.016271229	0.088281388	46.35063494	16.57034039	55.08699827	39.33721889		0.881640747	5.101843206	158.8463105	2.02172e-36	1.1879e-35	22.54675149	22.58710924	40.62847133	42.41651327
ENSG00000127415	IDUA		1.062085732	3.832377738	10.38075247	0.001273358	0.012279179	13.57012565	5.783373704	32.30525661	10.64159839		1.402316401	3.25058112	112.8751579	2.29798e-26	1.05341e-25	4.769505124	5.694766918	13.62799877	14.1858888
ENSG00000160888	IER2		1.920213749	4.846717355	39.44045815	3.38216e-10	1.67633e-08	18.81947467	11.46927482	74.32076376	41.79579507		2.264765063	5.061805856	761.7883119	1.097e-167	2.4327e-166	10.11713208	9.917852498	47.44247072	48.83898034
ENSG00000137331	IER3		2.255256082	5.209169162	50.85932252	9.92289e-13	8.01133e-11	16.13895602	16.18045002	101.8331403	60.03329301		2.020898676	5.010304014	565.0360443	6.7471e-125	1.1527e-123	9.539010247	10.74967239	41.48022126	41.28728829
ENSG00000162783	IER5		1.503938045	4.859460377	13.10222641	0.000294945	0.003568529	11.05713942	26.05767253	62.99213813	39.30052373		1.307652684	5.117159112	327.5570997	3.27235e-73	3.45652e-72	18.28310297	18.10807908	46.07967084	44.1809273
ENSG00000188483	IER5L		2.291404588	4.138643698	36.28873275	1.70145e-09	7.2563e-08	5.305193156	9.032460054	40.89509363	29.75978034		1.414654848	4.863506119	459.0633849	7.6863e-102	1.0938e-100	20.95691645	20.98745561	55.363745	56.46124894
ENSG00000185745	IFIT1		-1.841824891	3.802682662	23.9051691	1.012e-06	2.41918e-05	26.52596578	19.36455465	6.037783991	6.861996206		0.739944401	3.366373462	34.57464795	4.10214e-09	9.74908e-09	7.660114289	7.038475966	12.77624885	11.78628572
ENSG00000119917	IFIT3		-0.731992367	3.891715272	4.335462043	0.037326284	0.158033478	26.52596578	14.32847081	13.50720748	10.49481773		0.632431177	3.876078038	34.86419972	3.53522e-09	8.44202e-09	11.34564098	9.789880208	16.52394851	16.09145595
ENSG00000185885	IFITM1		-1.373933659	3.04606046	10.19214286	0.001410403	0.013259704	14.24025531	8.480115374	3.98369253	4.69698136		1.560849658	3.906341114	336.8925634	3.03127e-75	3.29596e-74	13.08000648	11.06960311	35.94384676	35.00597435
ENSG00000244242	IFITM10		3.892775062	2.476758285	55.85794755	7.79012e-14	7.57589e-12	1.340259324	0.487362953	12.82251033	11.92592923		1.783184739	2.754295203	111.4091478	4.81367e-26	2.18573e-25	3.324200541	2.495459661	9.19889917	10.58648418
ENSG00000142089	IFITM3		-0.703675604	7.084274357	7.368787791	0.006636566	0.045509398	227.7323968	107.1548678	126.1087667	73.61050476		0.796087626	6.978776635	562.9670791	1.9019e-124	3.2322e-123	107.6029262	107.4327377	190.8771578	183.0755997
ENSG00000142166	IFNAR1		0.587199755	6.094276188	4.462527682	0.034646193	0.150763791	77.84672905	35.51251381	88.5126684	71.26201407		0.555935219	5.881486053	76.01629688	2.81333e-18	1.00949e-17	34.18145339	36.2801443	52.72332024	51.09743029
ENSG00000103742	IGDCC4		-2.236636366	1.87749324	16.51124373	4.83624e-05	0.0007507	9.661035958	6.270736656	1.805110678	1.577892176		-2.724606356	0.566658895	6.395971457	0.011437962	0.016352573	0.361326146	0.255944581	0	0.070576561
ENSG00000136231	IGF2BP3		-1.014522539	5.022371358	10.17279006	0.001425284	0.013364773	38.58829969	41.36086924	18.73580393	20.76946445		0.750159851	3.760160172	8.14794441	0.004311	0.0064893	1.951161187	1.599653629	3.3218247	2.681909325
ENSG00000197081	IGF2R		-0.924827865	7.510778464	12.8097848	0.000344811	0.004094673	336.0700254	207.4216726	199.2468717	96.69176472		0.843164352	6.987537224	685.2523253	4.8165e-151	9.5227e-150	107.2416001	108.904419	196.3283573	192.038823
ENSG00000115457	IGFBP2		-3.295057836	3.054316769	20.78770391	5.13113e-06	0.000103404	8.655841466	34.92767827	2.863279006	0.954074339		2.01056036	2.528332204	11.77804521	0.000599334	0.000983947	0.144530458	0.255944581	1.192449892	0.564612489
ENSG00000141753	IGFBP4		-1.3039312	9.364447593	14.29753897	0.000156069	0.002054826	1675.547531	524.4025369	841.4305566	172.7241505		0.658245889	8.005302313	889.6931495	1.7077e-195	4.3879e-194	244.5455354	248.7141462	386.5241151	391.8410677
ENSG00000115461	IGFBP5		-2.496497683	8.75302145	6.517494269	0.01068184	0.06576632	1057.464606	973.7836701	454.0787032	16.98986226		1.138887116	6.190274992	603.9007324	2.3734e-133	4.2687e-132	46.68333803	47.22177512	103.9986656	102.9712028
ENSG00000182700	IGIP		1.825878739	1.974440411	10.4385455	0.001234124	0.0119837	2.345453816	1.364616267	4.730634879	7.449118876		1.585002268	2.532874772	75.05740033	4.57226e-18	1.62578e-17	2.890609166	2.623431951	7.836099293	8.610340464
ENSG00000030419	IKZF2		1.964702177	3.392858883	21.21527085	4.10481e-06	8.51286e-05	1.898700709	7.927770695	11.764342	22.67761313		0.948564749	4.730184211	178.1905178	1.20369e-40	7.68628e-40	23.34166901	19.64374656	42.24679619	40.369793
ENSG00000123496	IL13RA2		1.396776412	4.440922083	10.94884742	0.000936619	0.009422706	8.711685604	15.92052312	40.27264167	21.94370979		1.30942692	4.461653373	165.8143593	6.0732e-38	3.68547e-37	14.66984152	14.58884109	35.17727182	37.19384774
ENSG00000144730	IL17RD		-2.616831155	2.444284253	29.31743468	6.14404e-08	1.94264e-06	15.07791739	8.285170193	1.680620286	1.834758344		0.670826861	1.215495282	4.528020558	0.033344165	0.044909717	1.228508895	1.279722903	2.129374808	1.905567152
ENSG00000174564	IL20RB		4.725061564	3.890386382	93.82921287	3.43958e-22	9.81197e-20	1.284415185	1.007216769	42.38897833	19.92547561		0.633652991	3.980882597	31.36927039	2.13331e-08	4.85866e-08	9.972601622	10.87764468	17.20534845	15.38569034
ENSG00000143621	ILF2		-0.862485651	8.004768291	10.25198786	0.001365374	0.012944834	280.3375752	341.576448	156.4844222	185.2005072		-1.105084555	7.806707901	1728.915034	0	0	321.5080045	312.5083329	146.0751118	148.1402019
ENSG00000133731	IMPA1		-0.607853995	5.118444359	3.972349045	0.046253205	0.18286184	32.89219757	37.36449303	15.99701532	32.69539369		-1.313700575	4.84788411	241.5344279	1.82027e-54	1.50048e-53	33.53106632	33.65671235	12.94659883	13.97415911
ENSG00000141401	IMPA2		-1.623377622	2.716949473	12.59623211	0.000386525	0.004494405	13.51428151	7.342935152	3.361240572	3.265869852		-1.14438213	2.066003959	21.64791183	3.27566e-06	6.5141e-06	3.179670082	4.607002451	1.959024823	1.623260907
ENSG00000224975	INE1		1.780265864	0.858712658	4.084752736	0.043271782	0.174517784	0.055844138	2.371833036	1.867355873	2.201710013		-1.098427385	1.265717467	14.97863931	0.000108735	0.000191946	3.324200541	2.23951508	1.277624885	1.270378101
ENSG00000122641	INHBA		3.817573639	6.511146609	40.27767972	2.20312e-10	1.1358e-08	7.37142628	23.39342172	209.7040646	226.8862168		1.86435171	8.032513915	7877.749206	0	0	175.6045068	178.7772895	644.4339918	646.6224535
ENSG00000163083	INHBB		-3.739395054	2.874702902	65.20122926	6.76273e-16	9.64591e-14	21.72336987	17.18766679	2.116336657	0.990769506		-2.622870491	2.235196843	213.1777702	2.7835e-48	2.06332e-47	10.69525391	12.54128445	1.873849831	1.905567152
ENSG00000109452	INPP4B		-1.146224684	5.240440443	7.55239036	0.005993052	0.042270777	55.62076193	62.18751275	14.19190464	42.01596607		1.308242555	4.988852732	191.635345	1.39759e-43	9.50564e-43	11.05658006	10.23778322	26.06354765	26.536787
ENSG00000186480	INSIG1		2.328793907	4.859566349	32.69683135	1.07713e-08	3.90595e-07	8.48830905	10.78696668	28.88177084	72.06930775		1.711948509	5.815921961	866.2526012	2.1294e-190	5.2928e-189	28.68929597	29.24166833	94.97011643	94.99605135
ENSG00000125629	INSIG2		0.954715233	2.819082972	5.375338224	0.020423381	0.103913967	7.818179388	2.924177715	11.32862563	7.705985044		0.79435641	2.53970011	16.96365992	3.81022e-05	6.96827e-05	3.39646577	2.943362677	5.877074469	5.152088966
ENSG00000171105	INSR		1.619561986	4.287817757	21.91030579	2.85696e-06	6.14885e-05	9.940256651	11.27432964	38.4052858	26.75077665		1.030372952	4.387972796	129.9862545	4.12625e-30	2.09796e-29	12.86321079	12.79722903	26.5745976	25.90159795
ENSG00000185085	INTS5		1.177732978	3.366998896	7.209669753	0.007251184	0.048683809	5.361037295	8.934987463	21.47459254	12.73322291		1.556527424	3.405499882	160.9606692	6.97843e-37	4.14734e-36	6.214809707	5.374836193	17.29052344	16.726645
ENSG00000151151	IPMK		1.093277758	3.279930182	6.872187277	0.008754743	0.056550459	7.818179388	3.638976712	10.58168328	12.54974707		0.598290299	3.356105017	14.88563873	0.000114229	0.000201316	6.287074936	6.846517531	10.39134906	9.598412321
ENSG00000183856	IQGAP3		-0.988356217	8.29067439	11.73576603	0.000613103	0.006526044	401.8544206	329.6198102	220.970445	151.2574779		-2.507092736	7.829291313	5202.888312	0	0	301.7795969	301.4387298	51.01982039	54.76741148
ENSG00000125347	IRF1		1.499067127	3.358384287	16.79404472	4.16639e-05	0.000661111	4.355842802	8.122715876	13.44496229	21.42997746		1.841318149	4.352283317	369.4622402	2.45065e-82	2.86943e-81	8.45503181	8.638129595	29.98159729	31.2654166
ENSG00000119669	IRF2BPL		0.801519016	5.435941768	8.291391372	0.003983346	0.030711236	38.92336453	35.44753208	81.97692284	51.44662396		1.519851959	5.651635246	828.4696915	3.4864e-182	8.3453e-181	30.27913101	32.76090632	91.9889917	89.49107958
ENSG00000185950	IRS2		1.521150089	5.444220505	21.93099518	2.82632e-06	6.09773e-05	41.4921949	12.57396418	79.92283138	52.32730797		1.530368659	4.957329252	251.1160578	1.48297e-56	1.24785e-55	9.828071164	9.725894063	26.65977259	29.57157913
ENSG00000137809	ITGA11		3.900252942	6.967560666	113.6384839	1.5637e-26	7.43452e-24	22.39349953	7.765316377	200.4295304	192.8697971		1.301033121	7.729259468	1511.214376	0	0	161.3682567	156.7020695	394.7860894	388.8062755
ENSG00000164171	ITGA2		1.746019341	7.536145822	15.52295127	8.15096e-05	0.001183641	49.03115359	170.1546522	336.9332448	344.0905798		1.866564075	9.171407985	18590.69154	0	0	417.4039635	415.2060959	1514.666888	1520.854317
ENSG00000138448	ITGAV		0.771199755	7.892599243	5.28638889	0.021492743	0.108147777	216.1168159	133.1800495	230.2449792	367.7222673		0.506964314	8.230024309	279.033166	1.2198e-62	1.1235e-61	249.0259796	225.8071062	338.3150695	335.0269359
ENSG00000160255	ITGB2		4.276034362	1.398587323	34.38655112	4.51835e-09	1.7792e-07	0.111688277	0.227436045	8.216365843	1.687977676		-1.04705919	2.053347601	27.20988175	1.82523e-07	3.93815e-07	6.937461998	5.182877757	3.151474716	2.681909325
ENSG00000082781	ITGB5		0.753434498	8.450486735	5.892462875	0.01520582	0.084458358	239.2921334	267.3673158	466.7767232	397.4453524		0.98787074	8.918542296	3215.442411	0	0	432.362866	434.7858563	872.1919213	849.4594904
ENSG00000198542	ITGBL1		1.26887461	7.574230207	19.91226722	8.10784e-06	0.000153511	78.40517044	84.67119029	170.9875528	222.0791499		0.71899196	8.046489714	1188.185579	2.2538e-260	7.6205e-259	268.3207958	271.4292277	445.1245098	443.7854167
ENSG00000135916	ITM2C		-1.165672759	5.993415222	19.20013513	1.17705e-05	0.000214933	123.9181433	69.33550272	49.23594986	34.97049403		0.682163281	5.368666209	122.5386427	1.75955e-28	8.57911e-28	32.88067926	31.67314185	49.91254549	53.35588025
ENSG00000150995	ITPR1		-1.179721285	2.656231367	5.24002153	0.022073001	0.110210467	8.990906296	10.00718596	2.36531744	6.164788035		0.648898821	2.802349314	24.91308417	5.9974e-07	1.25248e-06	7.226522915	6.974489821	11.58379895	10.7276373
ENSG00000102221	JADE3		-0.716185065	3.654862882	4.536261954	0.033183981	0.147093497	16.41817672	16.37539521	11.14189004	9.027011052		-0.536711887	3.349620501	19.62523519	9.42166e-06	1.80756e-05	12.21282373	12.60527059	8.09162427	8.96322327
ENSG00000008083	JARID2		1.064791609	4.417440017	11.78649423	0.00059662	0.006382341	14.0727229	15.4006693	31.06035269	30.75054984		1.18783741	4.857579342	291.301953	2.58747e-65	2.50057e-64	20.45105985	20.47556645	46.07967084	47.07456631
ENSG00000152409	JMY		1.975093784	3.556590565	22.69070594	1.90286e-06	4.28544e-05	8.544153189	3.476522395	20.6031598	22.97117446		2.257641973	3.953066374	394.3954274	9.14115e-88	1.12741e-86	4.26364852	6.078683789	24.18969782	25.76044483
ENSG00000149596	JPH2		0.722374992	3.57438749	4.064605073	0.043790924	0.176165493	10.38700976	8.967478327	12.69801994	19.77869495		-1.137747384	3.786173827	59.08952586	1.50659e-14	4.66643e-14	10.18939731	10.36575551	3.832874654	5.36381865
ENSG00000177606	JUN		1.205599097	6.789543388	17.36845264	3.07894e-05	0.000502855	70.97790002	74.20913224	222.6510653	130.2678424		1.449056969	7.206012142	1970.800493	0	0	85.778827	84.20576702	231.2501041	232.4791925
ENSG00000171223	JUNB		2.109908904	5.090555594	27.96210881	1.23714e-07	3.65085e-06	23.90129127	12.2815464	75.62791287	66.30816655		2.741982126	5.991540653	2331.989001	0	0	17.56045068	17.66017606	119.8412142	116.1690197
ENSG00000130522	JUND		2.43109589	4.79036768	44.69786473	2.29908e-11	1.44673e-09	11.95064564	9.844731642	59.31967158	56.65733766		2.424749783	5.596026346	1331.438389	1.6645e-291	6.2843e-290	14.09171968	14.71681338	76.99819305	77.84594698
ENSG00000173801	JUP		-2.900281637	3.917245967	65.3211975	6.36332e-16	9.17819e-14	47.46751771	21.31400646	6.909216732	2.642052015		2.014132585	1.77756509	71.04764894	3.48701e-17	1.20226e-16	1.517569812	1.599653629	6.473299416	6.210737384
ENSG00000160145	KALRN		0.997352305	2.891625764	5.316044171	0.021129927	0.106705301	5.137660741	6.790590472	8.40310143	15.77892176		2.19409119	3.029342268	156.444952	6.76763e-36	3.92129e-35	2.746078708	1.791612064	10.64687404	9.951295127
ENSG00000186625	KATNA1		-0.655208046	4.631027299	4.910270274	0.026697463	0.126556624	29.42986098	28.52697816	16.93069325	19.99886595		-0.706529011	4.543639535	41.72399834	1.05111e-10	2.7377e-10	31.43537468	25.85040264	17.63122341	17.36183405
ENSG00000120696	KBTBD7		1.896026722	1.527786271	13.51917934	0.000236138	0.002960253	1.172726908	1.234652813	3.98369253	4.990542695		1.44523674	2.10333152	49.63375929	1.85298e-12	5.24504e-12	2.601548249	1.727625919	5.962249462	5.716701456
ENSG00000157551	KCNJ15		4.083862728	1.497343137	36.86369054	1.26683e-09	5.66632e-08	0.390908969	0.357399499	8.589837018	4.366724858		2.140352652	1.493601494	33.89698809	5.81086e-09	1.3677e-08	0.578121833	0.447903016	2.555249769	2.046720274
ENSG00000123700	KCNJ2		2.369421288	0.361826538	15.7492958	7.23149e-05	0.00105971	0.390908969	0.714798997	3.174504985	2.715442349		6.118497185	2.424058599	610.4728122	8.829e-135	1.5946e-133	0.216795687	0.255944581	16.6091235	17.57356373
ENSG00000121361	KCNJ8		1.273686931	3.329543091	8.77556366	0.003052928	0.024741438	5.640257987	7.375426015	18.79804913	12.03601474		1.14500168	2.704575865	39.84036931	2.7559e-10	7.01157e-10	3.540996228	3.071334967	7.495399323	7.128232679
ENSG00000135750	KCNK1		-2.168792075	0.265924044	10.68996488	0.001077183	0.010661366	2.401297955	2.274360445	0.311225979	0.660513004		1.721090695	1.777563153	105.8544539	7.93547e-25	3.47177e-24	3.179670082	2.687418096	9.19889917	10.02187169
ENSG00000082482	KCNK2		1.99411873	6.317039499	55.98280424	7.31077e-14	7.16399e-12	27.97791338	29.59917665	112.3525784	116.764021		1.003727525	6.870365529	540.5221716	1.4516e-119	2.3645e-118	56.80047011	56.81969689	117.2859644	111.0875073
ENSG00000099337	KCNK6		1.793927915	4.807591144	19.57112432	9.69231e-06	0.000181106	13.68181393	13.54869008	84.1555047	29.83317067		1.201538152	4.556661647	184.9209155	4.08378e-42	2.68452e-41	13.22453693	12.09338143	28.87432239	29.21869633
ENSG00000104783	KCNN4		3.73303337	3.281521185	28.90440548	7.60398e-08	2.3521e-06	0.390908969	1.754506629	24.96032351	10.01778056		1.330391469	4.201983197	333.942729	1.33067e-74	1.43244e-73	17.70498114	17.8521345	43.95029603	45.4513054
ENSG00000170745	KCNS3		1.059474891	1.983570958	4.653733448	0.030986084	0.140454931	1.340259324	1.592052312	2.116336657	4.183249024		0.667763964	3.094086793	38.99122977	4.25714e-10	1.07111e-09	10.83978437	10.04582479	15.84254857	17.15010437
ENSG00000188997	KCTD21		0.88342241	3.389045338	4.671916886	0.030659689	0.139431735	5.361037295	10.39707632	16.30824129	12.1827954		0.781656864	3.85435552	63.97391878	1.26077e-15	4.08584e-15	11.63470189	12.28533987	20.10129819	21.03181523
ENSG00000243335	KCTD7		1.231040816	3.206402035	10.40270037	0.001258312	0.012163364	5.081816602	6.368209247	15.68578934	11.70575823		0.970357167	3.462837174	67.55675044	2.04709e-16	6.83772e-16	7.371053373	7.934281999	14.47974869	15.52684346
ENSG00000100196	KDELR3		1.045169153	6.628211194	16.02922696	6.23722e-05	0.000934273	53.88959364	62.83733002	111.5433908	129.3871584		0.898332026	6.958210432	721.4055906	6.6224e-159	1.3922e-157	98.85883347	97.89880208	188.407083	178.9115826
ENSG00000004487	KDM1A		-0.522917538	6.98516618	4.196812803	0.04050003	0.167709319	137.8791779	139.5482587	83.71978832	111.0028798		-0.777084928	6.992232337	375.3632835	1.27193e-83	1.50562e-82	170.2568799	168.0276172	103.7431406	94.29028574
ENSG00000186280	KDM4D		-1.03281501	0.861452866	3.968262118	0.046365602	0.183136995	2.792206924	1.94945181	1.307149111	0.990769506		-1.918940957	0.059691275	15.10037313	0.000101943	0.000180548	1.011713208	1.343709048	0.255524977	0.352882806
ENSG00000073614	KDM5A		0.555874736	5.866267182	4.282232396	0.038512734	0.161459167	32.61297688	66.31385241	57.20333492	81.79352697		0.758367247	6.481361702	372.5581972	5.19039e-83	6.11607e-82	75.73396014	74.03196994	128.7845884	124.638207
ENSG00000119537	KDSR		1.30202569	5.206579	18.53880696	1.6648e-05	0.000291556	20.82986366	26.51254462	67.03807586	49.97881729		1.557566202	5.345530447	551.6612568	5.4777e-122	9.0828e-121	20.01746847	21.56333092	63.37019428	59.6371942
ENSG00000121774	KHDRBS1		-0.765248378	7.276375803	7.18613348	0.007346913	0.049172219	266.8791378	132.5627231	141.9812916	84.80253065		-0.676768159	6.436468103	238.1433244	9.98965e-54	8.13111e-53	98.56977255	100.8421648	63.71089425	61.33103167
ENSG00000131773	KHDRBS3		-1.541454231	4.020060613	22.26069368	2.38029e-06	5.22322e-05	22.0584347	29.56668579	7.220442711	10.60490323		-1.072081684	4.158975501	137.9244037	7.57046e-32	4.04111e-31	26.66586955	26.29830566	12.43554888	12.70378101
ENSG00000166398	KIAA0355		0.638398911	4.690923874	3.994005498	0.045662392	0.18130965	15.07791739	31.19122896	31.62055946	37.39237505		1.094938722	5.416370597	318.1357216	3.68965e-71	3.79817e-70	36.63847118	38.77560396	76.31679311	84.55072029
ENSG00000100578	KIAA0586		-0.669516432	6.151539075	6.30874072	0.012014414	0.071534805	78.40517044	64.29941887	38.84100217	51.18975779		-1.01666741	5.974298798	237.3318171	1.50142e-53	1.21826e-52	80.64799573	73.52008078	35.34762181	40.44036956
ENSG00000169330	KIAA1024		1.019147544	1.831591592	4.639561645	0.031242982	0.140982617	1.731168293	3.314068077	4.045937726	6.018007368		0.638921733	2.142691865	4.728807865	0.029661437	0.0402426	4.046852832	1.855598209	3.747699662	5.293242089
ENSG00000120549	KIAA1217		1.658645866	4.788179203	11.8299433	0.000582858	0.006266452	8.097400081	17.57755716	61.87172461	23.5949923		0.994985868	4.977587359	113.5639407	1.6236e-26	7.47181e-26	14.01945445	11.64547842	25.04144774	25.76044483
ENSG00000116299	KIAA1324		1.198841376	0.788173621	4.722339238	0.029773214	0.136499551	1.228571047	0.974725905	1.929601069	3.082394018		1.207305842	0.899231483	13.27194835	0.000269407	0.000457791	0.794917521	0.959792177	2.299724792	1.834990591
ENSG00000164659	KIAA1324L		3.636964337	2.758610883	40.59360163	1.87419e-10	9.86026e-09	2.177921401	0.747289861	14.50313062	20.54929345		0.875438734	3.747442968	24.36245299	7.98091e-07	1.65285e-06	4.552709436	3.519237983	8.261974254	6.56362019
ENSG00000250305	KIAA1456		-2.025569397	4.933810634	32.13829202	1.43579e-08	5.10562e-07	27.64284855	33.30313509	4.979615662	11.5222824		-2.267291579	3.895622663	391.6609488	3.59989e-87	4.41882e-86	24.71470837	26.17033337	4.940149554	5.575548333
ENSG00000165757	KIAA1462		-1.388373457	7.256429298	28.25752358	1.06201e-07	3.16312e-06	236.2207058	203.4252964	82.47488441	85.64651949		-0.537046945	6.773126647	147.6027226	5.79395e-34	3.22856e-33	95.89595908	91.37221527	64.13676921	64.64813004
ENSG00000149633	KIAA1755		-1.557750839	1.177717201	4.516688959	0.033565731	0.148222664	4.690907633	3.411540668	0.622451958	1.871453511		0.914914848	0.758187434	10.27213768	0.001350542	0.002149118	1.445304583	1.215736758	2.2145498	2.752485886
ENSG00000118193	KIF14		-0.810055444	7.339854127	6.80453501	0.009092663	0.05800581	196.9622764	138.1186608	74.50749935	121.0573555		-2.790388132	7.136425208	3659.137606	0	0	183.553682	192.8542415	25.04144774	29.07754321
ENSG00000163808	KIF15		-1.0520848	6.062519773	15.19170078	9.71294e-05	0.001386929	81.08568908	70.57015553	32.74097298	41.06189174		-2.210602474	5.79935283	1201.006541	3.686e-263	1.2528e-261	87.65772295	81.51834892	19.41989825	17.22068093
ENSG00000121621	KIF18A		-0.894122064	7.001709783	7.712312931	0.005484544	0.039555063	148.4895642	121.9382107	50.04513741	104.8747869		-2.489804292	6.744889715	2064.341505	0	0	144.0246017	150.8153441	28.10774746	24.70179641
ENSG00000112984	KIF20A		-1.580678249	8.701342891	24.7190554	6.63252e-07	1.64684e-05	546.0998303	535.80683	147.3966236	219.2903173		-3.367996759	8.392942225	13717.27087	0	0	585.7096822	590.3361751	59.02626967	55.2614474
ENSG00000079616	KIF22		-0.80607275	7.020879063	10.24646861	0.001369465	0.01297404	160.886963	140.8803842	96.29331787	76.87637461		-2.04334134	6.64543996	1728.382204	0	0	156.9600777	149.6635935	38.15839656	36.27635245
ENSG00000137807	KIF23		-0.945905227	8.586369438	9.411536597	0.002156245	0.018677268	466.4660888	396.810916	196.2591023	256.7193875		-2.632435715	8.328174305	8424.273671	0	0	458.9564703	464.1554969	76.06126813	73.11731738
ENSG00000186638	KIF24		-0.642141442	5.035782423	4.649765624	0.031057788	0.140531837	39.70518246	35.28507776	27.94809291	20.36581762		-2.049830239	4.578783344	442.8821204	2.55382e-98	3.4886e-97	33.89239247	32.12104487	7.069524362	8.680917025
ENSG00000142945	KIF2C		-1.030801775	7.463419342	15.26956226	9.32064e-05	0.001338176	178.4220225	265.6128091	103.0780442	109.6084635		-2.66433296	7.180841631	4056.603347	0	0	218.5300529	219.8563947	35.17727182	34.08847905
ENSG00000090889	KIF4A		-1.189698416	7.270899978	21.10072515	4.35763e-06	8.92168e-05	210.4207138	181.4939635	79.23813423	92.03147853		-2.365149738	6.839435239	2810.80848	0	0	172.2803063	175.5139961	33.98482193	33.59444312
ENSG00000075945	KIFAP3		1.590323192	4.523113513	26.114053	3.21833e-07	8.55356e-06	8.879218019	15.88803225	31.62055946	41.0985869		0.931311297	5.149059219	176.3751239	2.99862e-40	1.90354e-39	24.7869736	23.86683214	44.63169597	47.78033192
ENSG00000237649	KIFC1		-0.929229004	7.047302191	12.63797375	0.000377989	0.00440713	172.5025438	146.6637579	108.0576599	64.40001787		-2.092862733	6.284637833	1406.937253	6.5306e-308	2.6022e-306	104.712317	103.2096521	25.89319766	23.07853551
ENSG00000167702	KIFC2		0.822556876	3.184903193	4.777484072	0.028834219	0.133413583	8.655841466	4.776156935	18.67355873	7.008776873		1.336234948	2.934178893	107.8927146	2.83728e-25	1.25918e-24	5.05856604	6.206656079	13.37247379	15.17396065
ENSG00000140859	KIFC3		-1.007749377	6.51431117	14.14876972	0.000168908	0.002190527	152.2869657	113.7180223	59.56865236	71.33540441		-0.503285657	6.012584076	104.9811458	1.23304e-24	5.36192e-24	73.56600327	75.823582	50.84947041	54.34395211
ENSG00000149571	KIRREL3		-1.196547908	5.180599062	18.11484503	2.07974e-05	0.00035455	58.07790403	50.6532562	23.21745803	23.99863914		-1.20994055	4.975343839	273.9010184	1.60222e-61	1.45503e-60	43.07007657	43.70253714	17.97192338	19.40855432
ENSG00000127528	KLF2		2.6528781	4.339887206	52.92414759	3.46681e-13	2.9669e-11	8.041555942	4.581211754	65.04622959	23.19134547		1.085002138	3.90717786	65.17814044	6.84243e-16	2.23931e-15	6.865196769	8.126240434	14.65009868	17.15010437
ENSG00000109787	KLF3		1.150170958	5.614189261	18.92982071	1.35616e-05	0.000242466	36.52206657	29.98906701	73.6983118	73.20685792		1.209717357	5.867374423	396.5015082	3.18068e-88	3.94539e-87	31.36310945	30.64936353	68.82139379	74.10538924
ENSG00000136826	KLF4		1.467186181	5.301331067	19.28770126	1.12428e-05	0.000205883	22.95194092	28.10459693	76.93506198	66.93198438		2.306610553	5.747132479	1049.134249	3.7541e-230	1.1125e-228	13.22453693	13.56506277	68.6510438	64.43640036
ENSG00000067082	KLF6		2.459639441	7.226189451	51.65261053	6.62425e-13	5.45099e-11	46.12725839	62.86982088	390.4641131	241.9312352		1.295166151	7.527631079	1538.727596	0	0	87.44092727	87.91696344	219.7514802	211.3062242
ENSG00000119138	KLF9		1.584890632	2.796831639	13.18010332	0.000282937	0.003441265	6.868829034	2.274360445	13.75618827	10.38473223		2.538913733	3.02935876	187.6783059	1.02123e-42	6.82048e-42	1.878895958	2.623431951	14.3945737	12.20974508
ENSG00000114796	KLHL24		1.904575443	2.915932275	16.58818997	4.64393e-05	0.000723473	3.183115894	3.411540668	7.033707123	19.66860945		3.036265281	4.169415307	850.5250479	5.5901e-187	1.3685e-185	5.636687873	4.798960886	42.50232116	42.83997264
ENSG00000179454	KLHL28		1.260559453	3.783120367	12.72782956	0.000360254	0.004223366	6.310387649	8.382642784	11.26638044	25.98017815		0.621015699	4.323547069	41.71322672	1.05692e-10	2.75227e-10	13.94718923	12.34932601	20.01612319	20.25547306
ENSG00000119771	KLHL29		-0.979238044	3.94964123	9.20757133	0.002410162	0.020516746	34.34414517	17.4475937	17.49090001	8.80684005		0.513263476	3.141188557	14.11177833	0.000172262	0.000298154	7.226522915	8.894074176	11.15792399	11.92743884
ENSG00000198642	KLHL9		1.407763907	5.515890569	19.67739457	9.16795e-06	0.000172818	17.42337121	39.05401793	68.46971536	70.1244639		0.591710806	5.808536093	111.9459868	3.67178e-26	1.6731e-25	36.99979732	41.01511904	57.66346979	60.13123013
ENSG00000133247	KMT5C		2.278131599	1.218639184	12.06444039	0.000513927	0.005643529	0.502597246	1.29963454	6.597990753	3.082394018		1.117923719	1.530591694	24.36658561	7.96381e-07	1.6501e-06	1.806630729	2.11154279	4.599449585	4.022863987
ENSG00000128944	KNSTRN		-1.014466251	7.358169041	16.19991902	5.69966e-05	0.000860782	153.3480043	232.7320553	72.39116269	120.506928		-3.005106555	7.25778037	4845.081948	0	0	229.8034287	231.7578177	28.36327244	29.07754321
ENSG00000184445	KNTC1		-0.728053876	6.935480318	7.717210356	0.005469685	0.039535105	119.1155474	146.9236848	64.859494	99.2604264		-1.944825433	6.824248498	1937.136042	0	0	154.8643861	153.8866791	37.73252159	42.06363046
ENSG00000171345	KRT19		-3.269880578	5.899029539	71.42063467	2.88638e-17	4.63155e-15	135.3661917	113.2306593	24.83583312	6.45834937		1.474026651	6.273683947	1915.894994	0	0	80.14213912	80.4945706	226.6506545	220.1282943
ENSG00000170421	KRT8		-1.935415681	2.50089316	19.32427231	1.10295e-05	0.000202555	11.05713942	4.54872089	3.174504985	1.064159839		-1.931298459	0.73459647	24.5716723	7.15965e-07	1.48777e-06	1.734365499	2.11154279	0.596224946	0.423459367
ENSG00000221852	KRTAP1-5		2.953270794	3.284582725	24.4728391	7.53648e-07	1.85337e-05	3.629869002	2.209378718	20.665405	20.40251278		1.453472397	3.89040183	160.0528536	1.10179e-36	6.50923e-36	6.142544477	7.422392837	18.8236733	18.63221215
ENSG00000212724	KRTAP2-3		6.59087662	3.939903909	96.59891275	8.48949e-23	2.65804e-20	0.502597246	0.324908635	58.9462004	25.79670231		0.988886906	3.221173097	20.38246459	6.34082e-06	1.2322e-05	2.095691645	2.495459661	4.854974562	4.375746793
ENSG00000174611	KY		2.973020837	0.123385025	12.92826694	0.000323657	0.003886612	0	0.389890362	1.18265872	2.091624512		0.592321784	1.021218266	5.393476963	0.020212158	0.028012355	1.806630729	1.919584354	2.725599754	2.893639008
ENSG00000126790	L3HYPDH		1.271922226	3.016722992	9.948599953	0.001609718	0.014728401	3.127271755	6.368209247	10.3327025	11.70575823		0.758075342	3.49594663	46.48908707	9.21301e-12	2.52345e-11	9.611275476	9.086032611	16.09807355	15.52684346
ENSG00000053747	LAMA3		-4.241295871	3.796560405	55.67865962	8.53397e-14	8.17541e-12	47.35582944	26.83745325	2.427562635	1.467806675		1.171383378	2.295594959	66.51585293	3.47091e-16	1.14693e-15	4.841770353	4.798960886	10.39134906	11.29224979
ENSG00000130702	LAMA5		-1.458456096	5.382148592	16.08973752	6.04105e-05	0.000907006	152.6778746	27.4222888	40.70835804	12.73322291		2.980624142	2.718673783	108.7765757	1.8165e-25	8.09485e-25	0.722652291	0.703847597	4.854974562	6.422467067
ENSG00000058085	LAMC2		-2.39818295	5.25800162	16.08028395	6.07128e-05	0.00091048	41.938948	91.4292899	24.96032351	8.183022214		0.626001367	2.48655073	11.68547899	0.000629898	0.00103164	3.613261457	4.543016306	6.984349369	5.787278017
ENSG00000213626	LBH		2.414444451	5.901337893	62.7887567	2.30109e-15	2.95391e-13	14.68700842	27.71470657	64.11255165	175.2194218		2.283229971	8.036967968	10759.66746	0	0	136.1476917	142.1772145	678.2484638	678.6642123
ENSG00000162194	LBHD1		1.310070659	0.801158669	4.601201411	0.031949559	0.143208344	0.558441385	1.689524902	3.050014593	2.311795513		1.323055391	1.226804622	25.99908865	3.41579e-07	7.23968e-07	1.156243666	1.663639774	2.981124731	4.093440548
ENSG00000143815	LBR		-0.822536971	6.332304275	6.419318156	0.01128855	0.068678251	104.8752921	75.08638556	36.22670394	66.30816655		-1.640782147	6.233189444	808.8530028	6.4161e-178	1.5052e-176	92.64402376	88.30088031	30.06677229	28.01889479
ENSG00000169744	LDB2		0.712088276	5.490786793	4.086545791	0.043225896	0.174517784	21.3324609	18.81220997	20.54091461	48.69448645		-2.0275309	5.816993548	1098.552578	6.8151e-241	2.1164e-239	89.31982322	88.49283874	22.06032301	21.59642772
ENSG00000157978	LDLRAP1		0.697593264	4.747153706	3.860085038	0.049447822	0.191597251	17.87012432	24.85551058	46.37267086	24.95271348		1.18549101	4.279411551	109.2574365	1.4252e-25	6.37965e-25	10.04486685	9.086032611	21.0382231	22.30219333
ENSG00000108679	LGALS3BP		-1.181278031	5.777058767	10.32357662	0.001313415	0.012582321	111.4090563	71.99975352	54.90026268	27.15442349		0.973556425	4.936381047	134.8482115	3.564e-31	1.86179e-30	14.95890243	15.42066098	28.44844743	31.05368692
ENSG00000205213	LGR4		1.088165577	5.684867028	14.98397258	0.000108428	0.001514573	37.47141692	29.63166752	70.52380682	70.1244639		-0.588229295	5.982541797	64.20826463	1.11938e-15	3.63308e-15	37.86698007	42.48680038	24.78592276	28.51293072
ENSG00000128342	LIF		-1.487545813	0.562453037	5.658490002	0.017371072	0.092720355	2.066233124	3.573994985	0.995923132	1.027464673		2.810693368	1.48891108	161.3537943	5.72622e-37	3.40784e-36	1.011713208	1.215736758	7.665749308	8.116304536
ENSG00000113594	LIFR		-0.796357972	5.23246563	7.774528927	0.005298803	0.038648146	56.79348884	41.62079615	28.38380928	27.81493649		-0.836493052	5.283769344	132.9193932	9.41582e-31	4.86766e-30	39.74587603	37.49588106	21.63444805	21.52585116
ENSG00000105486	LIG1		-0.646824378	6.016214248	6.019003148	0.014152638	0.080731244	78.79607941	73.65678756	59.81763315	39.41060923		-1.715013527	5.552846574	697.4433523	1.0756e-153	2.1765e-152	64.4605844	66.41761867	20.35682316	19.62028401
ENSG00000064042	LIMCH1		-3.162042692	4.558480157	30.92870471	2.67683e-08	9.04276e-07	29.03895201	29.24177715	1.058168328	6.091397702		0.561599553	5.710405562	132.8456032	9.77238e-31	5.04796e-30	80.21440435	80.55855674	124.9517137	113.063651
ENSG00000183814	LIN9		-0.709525356	4.546202529	4.389055002	0.036170356	0.154752449	27.53116027	20.72917092	12.82251033	17.1733381		-1.760267264	4.35281075	262.944578	3.91455e-59	3.44619e-58	29.48421349	28.85775146	7.921274285	9.174952954
ENSG00000232977	LINC00327		1.666144133	1.377235614	8.907275682	0.002840367	0.023433027	1.172726908	1.104689359	2.36531744	4.990542695		0.916933064	2.33794212	31.73168209	1.77011e-08	4.055e-08	4.119118061	4.09511329	7.410224331	8.045727975
ENSG00000232931	LINC00342		1.377750832	1.945339239	6.108280932	0.013454994	0.077523228	1.675324155	2.664250807	7.407178298	3.779602188		-1.048610724	1.881433473	17.54477084	2.80621e-05	5.19372e-05	3.468730999	3.711196419	1.362799877	2.046720274
ENSG00000233117	LINC00702		3.235644555	3.05526076	57.84480851	2.83635e-14	3.08561e-12	1.11688277	1.689524902	11.63985161	14.64137158		-0.644163931	3.610504922	22.88862639	1.71665e-06	3.47624e-06	10.98431483	9.981838643	7.325049339	6.140160823
ENSG00000231298	LINC00704		2.112298586	0.409922487	12.49710876	0.000407582	0.004692497	0.335064831	0.714798997	2.614298223	2.054929345		0.637937828	1.431380542	9.420025102	0.002146286	0.003340211	3.468730999	2.495459661	4.940149554	4.305170232
ENSG00000203721	LINC00862		1.171671634	0.384929087	3.887768063	0.048639022	0.189377956	0.558441385	0.974725905	0.809187545	3.009003684		-1.939611103	0.669746955	17.31353212	3.16922e-05	5.84219e-05	1.589835041	1.151750613	0.425874962	0.282306245
ENSG00000242086	LINC00969		0.707991427	4.461833821	4.672077232	0.030656827	0.139431735	8.097400081	21.63891509	16.99293845	27.44798482		-1.817353606	4.718116507	275.5874677	6.87369e-62	6.27303e-61	26.30454341	27.83397314	7.921274285	7.481115485
ENSG00000248698	LINC01085		-2.039784382	2.116422487	15.59686441	7.83845e-05	0.001142136	9.828568374	5.880846294	2.489807831	1.357721174		-1.550288586	1.661424856	31.68144766	1.81649e-08	4.15758e-08	4.19138329	2.751404241	1.192449892	1.129224979
ENSG00000163364	LINC01116		4.009301879	4.260963028	114.0599199	1.2643e-26	6.24222e-24	1.507791739	1.429597994	19.79397226	27.66815583		-0.779761857	4.949570811	117.1863089	2.61329e-27	1.23018e-26	43.57593317	39.5434377	24.95627275	23.43141831
ENSG00000261326	LINC01355		1.387445745	2.213708285	6.28534546	0.012174035	0.072183872	1.005194493	3.444031531	3.547976159	6.311568703		-1.577582233	2.568868151	63.00818371	2.0585e-15	6.61641e-15	7.226522915	7.102462112	2.384899785	2.39960308
ENSG00000267325	LINC01415		2.250827919	0.111648076	12.83965923	0.000339349	0.004037283	0.390908969	0.292417772	1.493884699	1.724672843		-1.753304706	0.718652959	21.90850324	2.85964e-06	5.71222e-06	1.806630729	2.11154279	0.425874962	0.705765612
ENSG00000228065	LINC01515		-7.406488358	0.678325078	58.38377612	2.15662e-14	2.40735e-12	3.238960032	5.133556434	0	0.036695167		-2.030840296	1.163422428	72.4026373	1.75479e-17	6.11204e-17	5.708953103	6.910503676	1.788674839	1.340954662
ENSG00000261008	LINC01572		-1.213494751	1.659052108	4.711864628	0.029955144	0.136986718	3.015583478	5.166047297	2.054091461	1.321026008		-2.502335123	1.450801573	59.51588754	1.21311e-14	3.77638e-14	3.830057145	3.711196419	1.022099908	0.352882806
ENSG00000223485	LINC01615		1.898794695	1.288149128	12.19399554	0.000479436	0.005347242	1.563635878	1.137180223	5.477577229	4.550200693		1.461176712	1.381623188	9.197055065	0.002424048	0.003751365	0.289060917	0.447903016	0.936924915	1.129224979
ENSG00000231721	LINC-PINT		1.206710319	2.630433623	7.803870552	0.005213444	0.038068818	1.731168293	5.296010751	3.174504985	14.60467642		0.593498788	3.474737584	21.31606265	3.89454e-06	7.69403e-06	7.009727227	7.742323563	11.83932393	10.58648418
ENSG00000079435	LIPE		-2.503009927	2.470322431	25.70067596	3.98687e-07	1.05091e-05	13.45843738	6.238245793	1.556129895	1.541197009		-2.187039652	1.17516428	43.89604469	3.46288e-11	9.22722e-11	3.468730999	2.943362677	0.340699969	0.988071857
ENSG00000114988	LMAN2L		-0.727262215	4.470587287	5.713282029	0.016837033	0.090774111	24.29220024	30.99628378	16.55722208	16.69630093		-0.605564921	4.564393647	60.58483221	7.04749e-15	2.2141e-14	31.29084422	30.58537738	21.37892307	19.40855432
ENSG00000139636	LMBR1L		1.166603167	3.562608677	7.534946226	0.006051354	0.042506021	4.858440048	11.14436618	19.73172706	14.16433441		1.760982832	4.369621182	499.869039	1.015e-110	1.5611e-109	13.29680216	12.79722903	43.52442107	44.74553979
ENSG00000168216	LMBRD1		1.093473195	3.721325203	7.749670323	0.005372235	0.038955035	11.72726908	5.490955932	15.12558257	19.08148678		1.210524033	3.886835739	122.9238828	1.44903e-28	7.08376e-28	9.249949331	8.70211574	20.61234814	20.89066211
ENSG00000113368	LMNB1		-1.192749996	7.413301846	16.34153253	5.2892e-05	0.00080966	262.1882302	167.8478009	80.29630256	104.2876643		-2.703309495	7.18292063	4140.457026	0	0	222.8659667	218.0647827	35.4327968	32.46521814
ENSG00000176619	LMNB2		-1.005015392	9.00575436	9.771420496	0.001772455	0.015922323	813.1465005	466.6012908	334.3811917	281.3418444		-2.011446487	8.529757789	6855.077089	0	0	522.4776067	518.0318311	127.4217885	130.2843319
ENSG00000143013	LMO4		0.881350563	5.896974274	10.0660703	0.001510248	0.014038417	52.94024329	36.3247854	85.46265381	77.46349728		-1.329716129	6.578178778	730.5831298	6.6896e-161	1.4272e-159	130.9445952	137.9541289	53.57507016	53.49703338
ENSG00000163431	LMOD1		-3.500581219	5.061838128	38.19220768	6.41079e-10	3.03673e-08	92.92464644	39.05401793	2.738788614	9.39396272		-0.920190652	4.065196579	92.13357726	8.1019e-22	3.25231e-21	22.40222104	23.48291527	10.98757401	13.12724038
ENSG00000072201	LNX1		4.43411878	1.31585316	48.89149141	2.70522e-12	1.98439e-10	0.167532415	0.194945181	4.917370467	3.559431187		1.5116712	2.066021582	63.53329917	1.57679e-15	5.09085e-15	2.601548249	2.303501225	7.069524362	6.916502996
ENSG00000115318	LOXL3		-1.900567239	5.529914155	34.12845403	5.15913e-09	2.0006e-07	81.14153322	77.0033465	26.95216977	17.32011877		-0.947981735	4.779387525	204.773241	1.89786e-46	1.36313e-45	48.20090784	48.05359501	25.80802267	24.20776049
ENSG00000132793	LPIN3		0.709732871	4.318955111	4.671753846	0.030662599	0.139431735	16.64155327	14.00356217	36.22670394	17.09994776		0.641434052	3.915081103	32.84369672	9.98744e-09	2.31621e-08	10.18939731	10.10981093	16.77947349	15.03280753
ENSG00000077454	LRCH4		-1.033252995	3.55385566	9.29644042	0.002295995	0.019728041	20.66233124	11.69671086	10.45719289	5.504275032		-0.794816654	2.72065461	24.19736868	8.6951e-07	1.79531e-06	7.371053373	8.254212724	5.195674531	3.952287426
ENSG00000162337	LRP5		-1.400209399	3.721503546	16.3882291	5.16047e-05	0.000792404	28.92726374	16.1154683	11.51536122	5.7611412		0.597847535	2.507579383	12.64492811	0.000376586	0.000631054	4.552709436	4.09511329	6.558474408	6.493043629
ENSG00000163827	LRRC2		2.11416206	3.90148233	32.88010711	9.80212e-09	3.59514e-07	8.655841466	4.418757436	28.69503525	25.94348298		1.261626973	4.757749305	185.5038453	3.04653e-42	2.00878e-41	11.85149758	12.60527059	29.12984737	29.57157913
ENSG00000172731	LRRC20		-1.305242124	2.36105536	8.797570631	0.003016319	0.02452216	9.940256651	5.296010751	3.921447334	2.201710013		1.067682123	1.673895603	24.84926501	6.19927e-07	1.2936e-06	2.457017791	2.047556645	4.514274592	4.869782721
ENSG00000137507	LRRC32		1.896810108	2.196045047	16.28009803	5.46348e-05	0.00083098	2.122077263	1.884470083	6.411255165	8.660059383		6.367979897	5.161155346	4168.240431	0	0	1.589835041	1.215736758	114.4751897	116.7336322
ENSG00000214425	LRRC37A4P		-1.307920362	0.986929965	6.4685509	0.010980003	0.067247278	3.183115894	2.306851309	1.244903916	0.954074339		-1.133690605	0.51220348	10.34941532	0.001295157	0.002065298	2.312487333	1.343709048	0.851749923	0.776342173
ENSG00000129295	LRRC6		1.772181504	0.115952677	9.236194344	0.002372776	0.020265684	0.390908969	0.584835543	1.742865482	1.651282509		1.131199314	0.474730674	6.491499652	0.01083915	0.015546239	0.505856604	0.575875306	1.1072749	1.270378101
ENSG00000133739	LRRCC1		-1.063659413	3.45313556	8.203980047	0.00417986	0.031749622	16.58570913	10.68949409	6.411255165	6.421654203		-0.937410339	2.885003207	27.13147722	1.90078e-07	4.09705e-07	7.009727227	8.894074176	4.343924608	4.022863987
ENSG00000093167	LRRFIP2		-0.586670532	7.528745078	5.402396052	0.020109126	0.102881728	216.1726601	197.4794684	133.4536998	141.9002103		-0.922451741	7.256276772	702.1883845	9.996e-155	2.0322e-153	173.5810804	173.0825226	97.35501621	86.45628745
ENSG00000188906	LRRK2		1.358239302	2.252593191	8.990797037	0.002713426	0.02258901	3.350648309	3.054141169	6.722481144	9.834304723		2.437318903	3.073896513	187.9980281	8.69621e-43	5.81394e-42	1.951161187	2.431473516	13.45764879	10.7276373
ENSG00000177363	LRRN4CL		1.563277532	2.150918565	9.434629499	0.002129261	0.018518512	2.736362786	2.729232534	10.3949477	6.715215538		0.959754811	3.320914902	15.90813065	6.64925e-05	0.000119561	3.540996228	2.495459661	7.239874346	4.587476477
ENSG00000185565	LSAMP		3.768046978	3.352819185	56.93147585	4.51265e-14	4.63431e-12	1.172726908	1.85197922	33.9236317	13.50382141		1.466878838	3.182477942	10.86403808	0.000980497	0.001581249	0.144530458	0.703847597	1.703499846	0.846918734
ENSG00000149657	LSM14B		-0.58939586	5.662415985	4.921454218	0.026525181	0.125925944	69.80517311	45.74713581	41.64203598	34.01641969		-0.567475325	5.430729282	86.45736476	1.42783e-20	5.51457e-20	49.79074288	49.33331791	33.55894697	33.31213688
ENSG00000130520	LSM4		-0.525830239	6.288051518	4.168344816	0.041186016	0.16934814	72.82075659	99.77944182	57.88803208	60.06998818		-0.575009215	6.272294177	182.207103	1.59785e-41	1.03824e-40	102.7611558	101.3540539	69.16209376	67.89465186
ENSG00000090006	LTBP4		-1.127712994	4.874331071	10.2153396	0.001392773	0.013175411	60.42335784	24.07572986	27.51237653	11.0819404		0.581494196	3.405481406	22.80584934	1.79219e-06	3.62583e-06	8.888623185	7.742323563	12.35037389	12.42147477
ENSG00000153714	LURAP1L		3.666870285	2.936887646	66.30511791	3.86254e-16	5.69925e-14	1.11688277	1.592052312	18.30008756	16.8430816		2.359963251	3.374041392	223.9265384	1.25875e-50	9.72021e-50	2.601548249	2.623431951	14.56492369	12.49205133
ENSG00000240053	LY6G5B		1.488087108	0.741741803	5.270843325	0.021685505	0.108825966	0.614285523	1.29963454	3.547976159	1.76136801		-0.928243967	0.5931238	6.831511642	0.008956343	0.012966422	1.806630729	1.599653629	0.936924915	0.846918734
ENSG00000160886	LY6K		-2.118509036	5.82791365	24.31949244	8.1609e-07	1.99546e-05	72.42984762	83.5015192	35.54200679	8.953620718		-1.544381703	3.91849811	216.7528244	4.62061e-49	3.47889e-48	23.34166901	23.93081829	7.325049339	8.751493586
ENSG00000254087	LYN		-0.817736456	3.16989711	4.796679495	0.028514643	0.132336398	16.2506443	16.57034039	10.08372172	8.549973882		0.883663285	2.154584593	12.08597453	0.000508025	0.000840006	1.878895958	1.535667484	3.662524669	2.681909325
ENSG00000011009	LYPLA2		1.34041735	3.245310383	6.815510766	0.009036945	0.057722716	4.523375217	6.595645291	25.89400144	8.843535217		2.388717929	3.387983051	402.8810862	1.29946e-89	1.63221e-88	4.624974665	4.47903016	22.74172295	24.84294954
ENSG00000180660	MAB21L1		-3.000683063	3.448288014	44.60104713	2.41562e-11	1.49804e-09	34.06492448	18.42231961	2.552053027	3.41265052		2.209778471	2.9133382	308.5170924	4.59482e-69	4.61979e-68	4.19138329	4.47903016	20.69752313	19.62028401
ENSG00000164109	MAD2L1		-0.688185118	6.376511665	6.127865053	0.013306746	0.076876104	91.02594573	84.2163182	43.13592068	69.5740364		-2.329282235	6.120498283	1417.192335	0	0	90.40380166	88.36486645	18.48297333	17.15010437
ENSG00000116670	MAD2L2		-1.346305363	5.570051053	24.98772589	5.76964e-07	1.45797e-05	67.96231654	65.40410823	24.02664557	28.54883983		-1.401094332	5.372969304	454.3230133	8.2664e-101	1.1623e-99	56.00555259	58.41935052	21.97514802	21.4552746
ENSG00000178573	MAF		-2.299013294	1.016735927	12.12158427	0.000498415	0.005505912	5.081816602	3.833921893	0.43571637	1.577892176		3.190711201	0.145669937	9.706240874	0.001836433	0.002880116	0	0.063986145	0.170349985	0.564612489
ENSG00000204103	MAFB		3.766077636	1.636499066	30.57531974	3.21153e-08	1.06528e-06	0.446753108	0.389890362	4.917370467	6.201483202		3.018207668	2.290218639	206.4592558	8.13554e-47	5.89235e-46	1.373039354	0.959792177	10.39134906	8.539763903
ENSG00000197063	MAFG		1.113452492	5.08278911	14.87932265	0.000114612	0.001583724	23.45453816	22.87356791	60.06661393	41.86918541		1.168184966	5.131879439	317.069991	6.29694e-71	6.4616e-70	23.0526081	23.29095683	49.40149554	54.41452867
ENSG00000265688	MAFG-AS1		1.365140422	1.381784323	7.366434026	0.006645258	0.045544678	1.787012432	1.364616267	5.726558012	2.898918183		1.382496445	1.2324356	22.87783459	1.72631e-06	3.49472e-06	0.939447979	1.599653629	3.747699662	3.034792131
ENSG00000187601	MAGEH1		0.772929515	3.605431059	5.401493374	0.020119529	0.102881728	8.935062158	8.382642784	14.8143566	14.75145708		1.675207406	3.718687284	196.4989971	1.213e-44	8.49103e-44	7.226522915	7.422392837	22.06032301	24.63121985
ENSG00000177943	MAMDC4		1.012191776	2.991223339	4.119609431	0.042388863	0.172198051	5.91947868	4.093848801	22.03479931	3.99977319		-0.807406824	2.094072809	16.98562103	3.7664e-05	6.89202e-05	5.419892186	5.054905467	3.577349677	2.470179641
ENSG00000161021	MAML1		-0.547333572	5.950611678	3.950899946	0.046846308	0.184524719	96.66620372	49.84098461	53.34413278	41.61231924		-0.869691322	5.382837603	183.9421569	6.6794e-42	4.36199e-41	50.36886471	49.52527635	26.74494759	27.80716511
ENSG00000184384	MAML2		0.726620951	4.793762793	5.507696926	0.018932962	0.098366824	18.81947467	27.4222888	40.95733882	35.0071892		0.526298139	4.858459109	45.75951381	1.33698e-11	3.63586e-11	22.11316012	19.45178813	28.95949739	30.48907443
ENSG00000196782	MAML3		1.302961265	1.844912676	5.614316145	0.017814331	0.094457899	2.066233124	1.916960947	4.792880075	4.953847528		3.239841596	2.62343565	287.1499602	2.07761e-64	1.96963e-63	1.878895958	1.599653629	14.65009868	18.06759966
ENSG00000111885	MAN1A1		1.738616909	5.695387503	25.39411806	4.67341e-07	1.19746e-05	32.38960032	12.60645504	76.12587444	64.40001787		0.881832269	6.026212117	271.0853995	6.58192e-61	5.94393e-60	38.44510191	40.9511329	74.35776829	72.41155177
ENSG00000104774	MAN2B1		-0.548200522	5.346377552	4.081615007	0.043352204	0.174729118	64.38829168	41.65328701	48.05329114	26.01687332		1.138577169	5.00208529	299.5992288	4.02797e-67	3.97881e-66	23.26940378	23.54690141	53.31954519	50.10935844
ENSG00000185090	MANEAL		1.292473746	0.325547504	3.981804572	0.045994263	0.182287234	0.446753108	1.104689359	2.614298223	1.504501842		1.126450798	0.636196643	12.51806827	0.000403035	0.000672938	0.722652291	1.215736758	2.299724792	2.046720274
ENSG00000212916	MAP10		1.96852804	0.186851374	12.16289858	0.000487496	0.005418165	0.558441385	0.519853816	2.303072244	1.981539011		1.860215776	0.465211813	20.14104802	7.19361e-06	1.39186e-05	0.433591375	0.447903016	1.959024823	1.340954662
ENSG00000166963	MAP1A		0.927440792	8.139659122	7.392843526	0.006548388	0.04500089	231.6973306	148.3207919	297.7187714	390.6200514		0.63027532	8.39508258	667.0150338	4.454e-147	8.6346e-146	267.0922869	263.9428487	420.423762	402.4275519
ENSG00000076984	MAP2K7		0.676058583	4.395766251	4.712514982	0.029943815	0.136986718	22.72856436	12.31403727	44.3185794	16.07248309		0.526363368	4.00407681	22.54719709	2.05043e-06	4.13471e-06	13.00774125	13.69303506	20.86787312	17.85586998
ENSG00000085511	MAP3K4		0.732798885	5.936886854	6.572492133	0.010356683	0.064133497	38.47661142	44.93486423	49.36044025	94.04971271		-0.6696805	6.363977697	240.1061972	3.72863e-54	3.06382e-53	113.528675	109.3523221	71.03594359	69.0944534
ENSG00000156265	MAP3K7CL		2.787032965	3.061724982	40.79516452	1.69051e-10	9.00459e-09	1.563635878	3.379049804	14.8143566	17.21003327		1.437511173	3.804267787	98.48688014	3.27185e-23	1.36679e-22	5.564422644	5.118891612	15.07597364	13.90358255
ENSG00000168067	MAP4K2		-0.726067667	3.795519762	5.086457304	0.024113403	0.117742014	20.38311055	15.36817844	11.39087083	10.01778056		0.614269689	3.520289533	31.64916115	1.84694e-08	4.22429e-08	9.900336393	10.42974166	15.84254857	15.38569034
ENSG00000171533	MAP6		-1.490387736	2.346636045	11.94584729	0.000547693	0.005958252	11.33636011	8.057734149	3.921447334	2.93561335		0.61160397	1.204082611	4.85497641	0.027566491	0.037549811	1.517569812	1.599653629	1.873849831	2.823062447
ENSG00000107643	MAPK8		-0.654208966	5.747576004	6.259381848	0.01235373	0.072985139	59.69738404	76.3860201	34.85730964	52.8410403		-0.589402298	5.687427178	92.93280381	5.41003e-22	2.18596e-21	60.12467065	67.05748012	41.99127121	42.69881951
ENSG00000101367	MAPRE1		-0.549376417	7.429371388	4.708214302	0.030018817	0.137087001	205.5064296	186.2376296	126.7934638	140.5424891		-0.73545335	7.317047678	545.3172974	1.3142e-120	2.1571e-119	198.8739106	197.1413132	121.629889	116.5924791
ENSG00000166974	MAPRE2		1.141251373	4.501103207	14.26805622	0.000158533	0.002085126	13.96103462	15.14074239	32.36750181	31.92479518		0.578447537	4.412327462	27.08505265	1.94698e-07	4.193e-07	10.62298868	9.597921772	14.99079865	15.10338409
ENSG00000173926	MARCH3		-1.00357804	3.872448789	4.041892585	0.04438402	0.178049271	11.67142494	33.59555286	13.2582267	6.93538654		-1.319090842	3.208362006	63.71423002	1.43842e-15	4.64874e-15	11.85149758	9.533935627	4.684624577	3.881710865
ENSG00000247626	MARS2		2.064322514	1.216663841	10.0366134	0.001534591	0.014202986	0.390908969	2.209378718	4.606144488	4.440115192		1.55514555	1.944489515	59.06281108	1.52718e-14	4.72795e-14	2.095691645	2.367487371	6.558474408	6.634196751
ENSG00000127241	MASP1		-1.29254692	7.276590478	16.8705216	4.00183e-05	0.000637363	357.0674215	155.1438732	137.6241279	68.21631522		-0.676663129	6.188182549	84.13338432	4.62495e-20	1.76156e-19	35.12090136	35.32035212	22.48619797	21.66700428
ENSG00000099308	MAST3		0.799602332	3.030807792	4.421857791	0.035481386	0.152997833	7.315582142	5.555937659	14.93884699	8.293107714		0.785395377	2.890377638	28.07994152	1.16406e-07	2.53227e-07	5.708953103	4.734974741	9.19889917	8.751493586
ENSG00000069020	MAST4		1.004900774	3.777702558	4.984656902	0.025573056	0.122584509	5.975322818	11.95663777	22.03479931	15.52205559		1.041117179	3.947078068	106.3392815	6.21326e-25	2.73122e-24	11.12884529	12.28533987	24.87109775	23.57257143
ENSG00000132561	MATN2		-1.175800024	5.953209129	18.51324593	1.68728e-05	0.000294288	106.7181486	84.05386388	58.44823884	30.01664651		-0.81802882	4.990353449	112.4878141	2.79377e-26	1.27887e-25	42.99781134	45.23820462	22.145498	27.59543542
ENSG00000015479	MATR3		1.186330689	2.912884355	5.497667841	0.019041853	0.098883602	0.837662077	7.635352923	2.303072244	14.05424891		-1.625744989	3.671808901	117.0400206	2.81333e-27	1.32194e-26	12.86321079	11.96540914	3.3218247	4.587476477
ENSG00000143797	MBOAT2		0.734431361	6.312790001	7.84744886	0.005089247	0.037225451	36.18700174	62.73985743	63.4900997	99.77415874		-0.577962155	6.405872751	148.5103522	3.6692e-34	2.04988e-33	94.52291972	91.11627069	61.75186943	62.46025665
ENSG00000124370	MCEE		1.326338128	1.452087661	7.334888878	0.006762886	0.046117761	1.507791739	1.494579721	3.423485768	4.10985869		1.490987832	2.226817412	77.3819562	1.40897e-18	5.12675e-18	3.613261457	2.623431951	8.773024208	8.610340464
ENSG00000143384	MCL1		1.783973557	7.677444518	27.17473112	1.85872e-07	5.2556e-06	73.49088625	155.5337636	418.1009801	324.7155317		1.271181511	8.09549732	2202.440843	0	0	153.1300206	147.680023	361.9085423	363.328137
ENSG00000166508	MCM7		-0.93641223	7.412411784	10.2072333	0.001398909	0.013194518	222.203827	241.9919514	147.2721332	96.14133722		-1.305217226	6.848858872	951.1767021	7.3614e-209	2.0413e-207	157.68273	154.3985682	61.15564448	64.78928316
ENSG00000197771	MCMBP		-0.545519533	6.89304218	4.669595058	0.030701166	0.13950827	134.0817765	145.7865045	95.8576015	95.44412905		-0.825691994	6.688764093	434.894754	1.39817e-96	1.88607e-95	137.0871397	130.4037638	74.01706832	76.43441576
ENSG00000198625	MDM4		0.751651097	5.092803833	6.277666842	0.012226897	0.072430402	18.76363053	35.77244072	36.28894914	51.7401853		-0.693590039	5.324830788	70.88260164	3.79127e-17	1.30369e-16	31.36310945	33.33678162	20.18647318	19.90259025
ENSG00000085276	MECOM		-3.036143907	3.397519569	42.58920291	6.75311e-11	3.79754e-09	6.087011095	11.66422	0.43571637	1.76136801		-1.127805659	1.469968254	29.27156387	6.29122e-08	1.39101e-07	5.203096498	5.118891612	2.640424762	2.117296835
ENSG00000160563	MED27		-0.695772595	4.044745474	4.422827389	0.035461231	0.152962867	23.95713541	18.94217342	13.3204719	12.80661324		-0.663809823	3.572196296	27.80274594	1.34335e-07	2.91397e-07	12.28508895	13.37310434	9.113724177	7.269385802
ENSG00000164758	MED30		-1.277469049	3.000129266	10.30186313	0.00132896	0.012683907	10.1636332	12.08660122	3.98369253	5.17401853		-0.904330853	3.043770785	45.55986444	1.48044e-11	4.01418e-11	12.06829327	11.13358926	5.791899477	6.493043629
ENSG00000081189	MEF2C		1.855139937	3.04893673	11.22217099	0.000808259	0.008274019	3.406492448	3.054141169	5.477577229	19.44843844		1.853117895	4.701111493	755.3290357	2.7841e-166	6.1316e-165	17.19912454	17.21227305	61.32599446	62.95429257
ENSG00000116604	MEF2D		1.046905024	5.711168296	14.75856429	0.000122191	0.001665498	49.70128325	26.41507203	98.09842855	56.87750866		1.028354211	5.63467479	380.2464993	1.09975e-84	1.31382e-83	35.55449274	39.60742385	75.46504319	78.19882979
ENSG00000214548	MEG3		1.85443459	8.256405874	28.89391064	7.64529e-08	2.35354e-06	170.1012458	100.3642774	826.1182384	285.5617886		1.499134527	7.73009384	3144.875497	0	0	125.4524378	123.6852186	351.0061433	352.8828059
ENSG00000106780	MEGF9		0.837583857	4.526492414	7.552912222	0.005991317	0.042270777	15.97142361	15.23821498	27.32564095	28.32866883		1.014260122	4.66513126	171.3057526	3.83693e-39	2.39231e-38	17.92177683	17.21227305	35.09209683	35.78231652
ENSG00000143995	MEIS1		-1.127706567	4.757513538	14.84496358	0.000116719	0.001611103	33.00388585	57.41135581	14.44088542	27.48467999		0.871592647	5.283846921	258.0608319	4.54166e-58	3.93145e-57	38.58963236	36.85601961	68.90656878	68.95330027
ENSG00000106484	MEST		-2.001350821	3.301613906	16.40312724	5.12007e-05	0.000788085	19.93635744	23.13349481	9.710250542	2.715442349		1.390954834	2.568902022	10.91263643	0.000955105	0.001542221	0.361326146	0.639861451	1.362799877	1.340954662
ENSG00000197614	MFAP5		0.795933028	8.004947424	8.676082963	0.003224132	0.02573892	204.1103262	157.6131789	342.6598028	283.433469		-0.564187863	7.596687178	125.6704248	3.63034e-29	1.80541e-28	74.28865556	71.47252413	47.6128207	50.60339437
ENSG00000140545	MFGE8		-1.137931927	8.118098067	15.92100749	6.60416e-05	0.00098236	664.4335597	316.9483735	297.7187714	146.3036303		0.5555188	6.996440405	284.7710317	6.85388e-64	6.43638e-63	115.0462448	114.2152691	169.7537597	167.3370266
ENSG00000147324	MFHAS1		-0.58010945	4.989184183	3.979583477	0.04605495	0.182415119	42.10648042	38.46918239	29.62871319	24.58576181		-1.085320558	4.737539259	167.8089276	2.22708e-38	1.36363e-37	31.50763991	32.3130033	16.01289855	14.25646536
ENSG00000118855	MFSD1		0.70325959	6.125129622	7.710210718	0.005490934	0.039555063	39.09089694	60.66044216	62.30744098	100.7282331		0.709606192	6.429491303	274.036606	1.49683e-61	1.36028e-60	67.71251971	67.12146626	107.8315403	112.2873088
ENSG00000167700	MFSD3		1.52951698	1.815164065	10.16374444	0.001432294	0.013410913	1.954544847	1.85197922	6.411255165	4.807066861		0.845251773	2.271207076	25.85125657	3.68765e-07	7.80056e-07	4.119118061	3.967140999	7.921274285	6.704773312
ENSG00000182544	MFSD5		1.271611851	3.704655488	6.601731046	0.010187967	0.06333314	5.081816602	11.53425654	29.5042228	13.57721174		1.662634957	3.973364322	312.6677105	5.72914e-70	5.81445e-69	8.671827497	10.17379708	30.66299723	29.43042601
ENSG00000151690	MFSD6		-1.320063107	3.070963932	7.320147578	0.006818581	0.046401001	16.9766181	7.732825514	4.232673313	4.330029691		0.632630723	2.80234435	24.10843137	9.10607e-07	1.87627e-06	7.009727227	7.550365128	11.32827398	11.29224979
ENSG00000154305	MIA3		0.594395301	6.363123023	4.828344619	0.027995498	0.130730525	77.51166422	53.64241564	89.32185594	105.8655564		0.865115381	6.644134822	512.1943367	2.1125e-113	3.2999e-112	75.66169492	76.5274296	138.3241875	138.8946724
ENSG00000133816	MICAL2		0.821162231	8.571378816	7.359730748	0.006670078	0.045617363	323.6726267	232.6345827	530.640294	439.6080992		-0.641765799	8.556816561	956.0212662	6.5144e-210	1.8221e-208	441.0346935	440.3526509	279.8850247	284.6352712
ENSG00000167470	MIDN		1.477955401	5.2229658	15.06740006	0.000103739	0.001462672	19.21038364	24.79052885	97.16475061	38.41983972		0.523220964	4.922931263	43.26945569	4.76971e-11	1.26211e-10	19.07802049	20.47556645	28.61879742	28.37177759
ENSG00000177427	MIEF2		1.024935434	2.744526931	6.17262347	0.012974207	0.075738926	4.299998664	5.75088284	11.57760642	8.880230384		1.231802217	3.024480046	79.30297214	5.32795e-19	1.96517e-18	4.986300811	5.182877757	11.92449892	11.9980154
ENSG00000125457	MIF4GD		-1.54784941	2.390775964	12.64274405	0.000377026	0.004399895	10.66623045	6.205754929	3.050014593	2.531966515		0.585110332	2.271197375	12.71099313	0.000363512	0.000610252	4.914035582	4.862947031	6.984349369	7.622268608
ENSG00000164654	MIOS		-0.825298966	4.88711615	7.847467789	0.005089194	0.037225451	36.29869002	41.71826874	19.73172706	24.51237147		-1.020675387	4.612087353	145.5314173	1.64354e-33	9.07629e-33	32.15802697	28.60180688	15.41667361	14.46819504
ENSG00000255248	MIR100HG		0.635684936	6.815191943	6.02797996	0.014080839	0.080481007	95.27010026	94.84083057	125.9842763	170.852697		0.996357466	7.09479008	869.1234633	5.0599e-191	1.265e-189	90.62059735	95.33935627	188.832958	183.2167528
ENSG00000262454	MIR193BHG		2.031253583	0.433571548	12.37103643	0.000436045	0.004944802	0.502597246	0.519853816	2.489807831	1.871453511		1.344024314	0.512206061	15.97525687	6.41758e-05	0.000115443	0.650387062	0.959792177	1.873849831	2.258449958
ENSG00000270069	MIR222HG		2.780808847	3.714139463	47.47855489	5.5609e-12	3.94394e-10	2.624674509	5.458465069	28.63279006	24.21881014		1.233714036	3.979223241	98.27341482	3.64426e-23	1.51991e-22	8.45503181	5.822739209	17.46087342	15.87972627
ENSG00000186594	MIR22HG		2.467821546	4.004003375	44.89442171	2.07949e-11	1.315e-09	5.640257987	6.075791475	37.22262708	29.246048		1.392899015	4.676016074	349.4627288	5.54802e-78	6.2044e-77	16.40420702	16.76437003	43.52442107	43.68689137
ENSG00000267519	MIR24-2		3.213109971	3.134692494	43.19287592	4.9601e-11	2.88112e-09	2.233765539	2.144396991	19.48274628	20.91624512		0.961793563	3.684198264	52.67599985	3.93369e-13	1.14681e-12	6.359340165	5.886725354	12.26519889	11.57455603
ENSG00000226380	MIR29A		1.085338093	3.978202017	8.77204078	0.00305883	0.024773629	3.406492448	22.71111359	11.01739965	34.27328586		0.671484277	4.828614527	71.41621382	2.89285e-17	9.99798e-17	20.01746847	18.93989896	29.72607232	32.04175878
ENSG00000265112	MIR3153		-1.506025343	0.330394846	4.395856484	0.03602636	0.154259634	0.335064831	1.85197922	0.062245196	0.807293671		-2.154718042	0.734590295	26.28157109	2.95091e-07	6.28111e-07	1.951161187	2.559445806	0.596224946	0.423459367
ENSG00000228526	MIR34A		2.858633291	2.199133968	22.64385952	1.94982e-06	4.37585e-05	0.893506216	1.494579721	15.12558257	5.907921867		1.849399405	2.419110705	122.1183424	2.17471e-28	1.05676e-27	2.384752562	3.135321112	9.284074162	10.7276373
ENSG00000247516	MIR4458HG		1.175544404	0.726523251	4.061181269	0.043879794	0.176467705	0.558441385	1.657034039	1.680620286	2.898918183		1.253261008	1.465216956	22.10383916	2.58293e-06	5.17064e-06	1.878895958	1.535667484	4.4290996	3.740557743
ENSG00000259976	MIR568		1.394757378	1.355968494	5.839599154	0.015669396	0.086193223	2.401297955	0.909744178	3.423485768	4.10985869		2.592070068	2.008180271	138.1729203	6.67993e-32	3.57311e-31	1.011713208	1.407695193	7.836099293	7.057656118
ENSG00000187098	MITF		-2.58971902	2.828006058	35.92137528	2.05442e-09	8.56255e-08	23.0636292	11.07938445	3.298995376	2.165014846		1.571234274	1.204091215	28.44425536	9.64355e-08	2.11024e-07	1.083978437	0.895806032	3.492174685	2.470179641
ENSG00000148773	MKI67		-0.930044628	10.12807549	5.641135397	0.017543842	0.09348705	1979.451333	844.9898871	809.3120355	555.0510942		-2.993867448	9.275052578	16719.10909	0	0	792.532768	805.0736783	103.4876157	97.67796067
ENSG00000150051	MKX		1.245995326	5.209199073	5.572913696	0.018240384	0.095885261	47.35582944	21.57393337	46.49716125	90.08663468		1.777942585	5.36548307	214.0963708	1.75466e-48	1.30666e-47	5.564422644	5.310850047	20.01612319	17.50298717
ENSG00000089693	MLF2		-0.615523136	7.415411827	6.012825666	0.014202267	0.080751877	248.6739487	154.9164372	155.5507443	105.3518241		-0.605463599	6.891639537	285.3016937	5.25174e-64	4.94259e-63	152.2628378	143.9688266	96.67361627	97.46623099
ENSG00000168404	MLKL		0.986181283	3.655345915	5.908362936	0.015069169	0.083949834	5.863634541	11.33931136	19.29601069	14.93493292		0.787406963	3.967441644	78.17210898	9.44426e-19	3.45489e-18	13.73039354	14.97275796	22.57137296	26.81909325
ENSG00000130382	MLLT1		-0.574848379	6.915638024	4.809782304	0.02829862	0.131476433	223.2648657	83.8589187	121.1913962	69.61073157		-0.550845921	6.137234152	116.5752745	3.55622e-27	1.66617e-26	76.52887767	74.67183139	50.50877044	52.50896152
ENSG00000151611	MMAA		1.23618032	2.603008194	8.688043889	0.003203042	0.025650312	3.574024863	3.606485849	8.714327409	8.183022214		1.103658782	2.78904952	35.29630102	2.83169e-09	6.79711e-09	3.540996228	5.310850047	9.539599139	9.668988882
ENSG00000132763	MMACHC		-0.751990092	3.926688886	5.557732458	0.018399231	0.096483222	19.8805133	18.42231961	11.63985161	11.0819404		-1.277064738	3.736546588	130.0217638	4.05309e-30	2.06157e-29	17.27138977	20.28360801	7.239874346	8.257457658
ENSG00000196549	MME		-1.390186621	7.328765359	7.274443831	0.006994255	0.047330125	420.0037656	166.158276	140.7363877	80.28902513		0.539979578	6.826981153	117.0885368	2.74535e-27	1.29093e-26	49.35715151	50.7410131	74.61329326	71.35290335
ENSG00000196611	MMP1		1.5252987	7.265797119	32.80347184	1.01963e-08	3.72904e-07	74.10517177	122.7504823	212.7540792	354.3285314		1.893800698	9.342440838	21196.09578	0	0	448.9838687	462.5558433	1696.856197	1694.190351
ENSG00000262406	MMP12		3.179533531	1.214048359	6.642890567	0.009955228	0.062278392	0.223376554	1.104689359	9.834740933	0.807293671		2.096685139	1.221167307	83.93360052	5.11675e-20	1.94545e-19	1.589835041	1.151750613	5.877074469	5.787278017
ENSG00000157227	MMP14		0.794083981	9.89484344	4.38750378	0.036203282	0.154810635	698.3867959	672.7233288	1161.121882	1208.225065		0.685275952	10.39450333	5311.201131	0	0	1368.70344	1350.043677	2185.164428	2184.909181
ENSG00000156103	MMP16		1.308037267	5.137208427	17.40560165	3.01935e-05	0.000495644	18.09350087	23.26345827	40.52162245	62.60195469		2.347066412	5.815979466	2193.807173	0	0	26.01548249	26.17033337	132.1064131	133.3897006
ENSG00000087245	MMP2		0.748919023	10.16300156	3.947745589	0.046934205	0.184700918	1146.815228	532.7851797	1651.925251	1048.050661		1.319392393	9.940667799	11750.7053	0	0	634.2719162	643.2527172	1577.014983	1610.204243
ENSG00000173269	MMRN2		4.457288139	1.190091625	28.7982948	8.03218e-08	2.4565e-06	0	0.259926908	7.407178298	2.018234178		1.590642354	0.627684859	18.38012501	1.80935e-05	3.40124e-05	0.578121833	0.639861451	2.044199815	1.693837468
ENSG00000169184	MN1		2.263900755	5.383273342	42.14931004	8.45638e-11	4.67907e-09	12.89999599	17.8049932	80.48303814	70.1244639		0.592593524	5.467948308	87.17211743	9.94763e-21	3.85463e-20	30.56819193	30.20146051	47.35729572	44.53381011
ENSG00000070444	MNT		1.971105717	3.999120268	35.26682963	2.87487e-09	1.15689e-07	10.05194493	4.743666072	43.82061783	16.7329961		1.599970044	3.577765634	158.1261779	2.90449e-36	1.69735e-35	5.492157415	5.694766918	15.33149862	18.42048247
ENSG00000173542	MOB1B		1.272338147	6.124676413	13.84791171	0.000198217	0.002539431	47.85842668	30.99628378	69.3411481	115.9567273		-0.599958991	6.030085723	74.28241422	6.7704e-18	2.39292e-17	46.03295097	45.62212149	29.21502236	31.05368692
ENSG00000075643	MOCOS		0.733599037	5.11890334	4.508618765	0.033724464	0.148470875	41.65972731	20.33928055	66.54011429	35.6677022		1.087964538	4.095646997	6.78012952	0.00921782	0.013322631	0.794917521	0.383916871	1.362799877	1.129224979
ENSG00000108852	MPP2		1.332277905	1.616181137	6.714463246	0.009563407	0.060179145	2.122077263	1.559561448	3.921447334	5.063933029		0.611527653	2.130692766	7.05379966	0.007909729	0.01153892	3.757791916	2.879376532	4.4290996	5.646124894
ENSG00000161647	MPP3		0.703467838	4.310950666	5.255468269	0.021877914	0.109406613	12.17402219	16.37539521	21.91030891	24.25550531		-1.288174057	4.264995828	161.8724117	4.41127e-37	2.63861e-36	22.76354718	23.61088756	10.22099908	8.892646709
ENSG00000154719	MRPL39		-0.645740203	4.473782375	4.115875487	0.042482532	0.172464095	21.83505815	31.5161376	15.56129895	17.90724144		-0.619087784	4.298913691	46.92374309	7.38032e-12	2.02963e-11	23.19713856	22.84305382	14.82044866	15.10338409
ENSG00000143436	MRPL9		-0.615561702	5.12694494	4.816979408	0.028180688	0.131165879	37.19219623	48.05398712	27.38788614	27.81493649		-0.623615634	5.019544227	88.86029176	4.23703e-21	1.66524e-20	44.15405501	42.03889736	28.95949739	27.03082293
ENSG00000125445	MRPS7		-0.671057076	5.329082962	6.012600776	0.014204077	0.080751877	39.81687074	59.52326194	28.50829967	32.84217435		-0.514768854	5.274547566	67.14800508	2.5187e-16	8.38272e-16	49.86300811	49.20534562	33.218247	35.85289308
ENSG00000072952	MRVI1		-2.129648736	4.345775982	14.93442456	0.000111313	0.001548134	56.34673573	29.72914011	4.792880075	18.60444961		2.836605238	4.115627196	718.1297381	3.4146e-158	7.1669e-157	4.335913749	5.374836193	34.41069689	35.50001027
ENSG00000178860	MSC		1.762402393	1.907473984	13.67547042	0.000217274	0.0027588	2.010388986	2.111906128	5.539822424	8.660059383		0.951223405	2.604023242	27.19935724	1.8352e-07	3.95833e-07	3.179670082	3.263293403	5.451199508	6.916502996
ENSG00000052802	MSMO1		1.196967915	4.317914128	9.982390366	0.001580444	0.014543482	13.73765807	10.16964028	18.79804913	37.42907021		0.652762046	4.587669523	54.21335434	1.7986e-13	5.32752e-13	15.32022858	15.80457785	23.50829788	25.33698546
ENSG00000173531	MST1		1.340480534	0.067865759	5.666088218	0.017295983	0.092550454	0.949350354	0.422381226	2.303072244	1.137550173		2.023228695	0.345747243	30.94559635	2.65364e-08	6.00255e-08	0.361326146	0.703847597	2.129374808	2.329026519
ENSG00000163132	MSX1		2.298636427	4.145704609	37.99995746	7.07462e-10	3.31448e-08	4.07662211	5.555937659	22.03479931	25.64992165		0.844125123	5.070765949	212.4607812	3.99032e-48	2.95284e-47	32.80841403	33.91265693	60.98529449	59.07258171
ENSG00000169715	MT1E		-1.233817311	5.42476384	14.44093823	0.000144624	0.001935911	41.26881834	99.16211541	15.25007297	46.7496426		-0.693953879	5.735718023	193.6217976	5.15002e-44	3.53996e-43	77.1069995	77.99911094	45.65379588	49.89762875
ENSG00000182979	MTA1		-0.563702201	6.251853367	5.190388892	0.022712133	0.112743873	114.8155487	68.16583163	78.80241786	45.42861659		-0.800260355	5.711545467	219.0751148	1.43922e-49	1.09441e-48	68.00158063	68.97706447	37.6473466	40.79325236
ENSG00000149480	MTA2		-0.739973524	7.129812248	8.834821279	0.002955366	0.024159479	173.3402059	171.616741	98.40965453	108.2874375		-0.56700418	7.025431229	281.0876365	4.35094e-63	4.04194e-62	163.6084788	159.7734044	109.1943401	108.8996339
ENSG00000146410	MTFR2		1.794898706	1.662625083	8.22713229	0.004126869	0.03142148	0.893506216	2.339342172	7.469423494	3.596126354		-0.732697025	1.386677241	4.996381881	0.025400364	0.034760087	1.806630729	1.791612064	1.022099908	1.129224979
ENSG00000139505	MTMR6		-0.718094644	7.17081559	5.540921534	0.018576798	0.097176184	161.8363133	155.8261814	64.79724881	142.2304668		-1.261943892	7.080209133	897.5739988	3.3053e-197	8.6123e-196	161.5850524	156.7020695	66.26614402	66.34196751
ENSG00000104643	MTMR9		0.668717538	5.544132677	6.470280999	0.010969319	0.067214344	31.83115894	36.74716662	49.85840182	59.26269451		-1.344605217	5.419334977	331.340516	4.90708e-74	5.23449e-73	47.55052078	44.40638473	16.43877352	19.40855432
ENSG00000170873	MTSS1		2.057002126	2.323526602	12.11087308	0.000501287	0.005523619	1.228571047	2.144396991	10.08372172	5.8712267		1.799189661	2.716676257	169.8156522	8.11764e-39	5.02022e-38	4.552709436	3.839168709	14.56492369	14.5387716
ENSG00000180354	MTURN		1.680015585	4.1698751	27.07319425	1.95896e-07	5.46676e-06	8.209088358	7.505389469	24.83583312	25.50314098		0.719311505	4.573901482	87.34896523	9.09677e-21	3.53339e-20	19.5838771	19.89969114	32.45167207	32.60637127
ENSG00000059728	MXD1		2.282204567	2.391002046	21.80172335	3.02328e-06	6.45755e-05	1.507791739	2.631759944	11.88883239	8.80684005		1.974703764	2.694421397	81.70672553	1.57855e-19	5.9253e-19	1.734365499	3.327279548	9.9654741	10.23360137
ENSG00000123933	MXD4		1.72623003	5.133132608	32.01085235	1.53314e-08	5.39202e-07	18.76363053	17.51257543	64.67275842	56.03351982		1.946259739	5.664227213	1096.96612	1.5076e-240	4.6595e-239	25.14829974	23.29095683	94.97011643	91.60837641
ENSG00000119950	MXI1		1.79464678	3.37030052	18.41163992	1.77968e-05	0.000307479	6.533764203	4.093848801	21.03887617	15.59544592		2.449248277	3.909856678	532.4029751	8.4756e-118	1.3669e-116	5.853483561	5.374836193	30.23712227	30.9125338
ENSG00000179820	MYADM		0.707867019	7.131908951	6.333394018	0.011848536	0.070885242	123.3597019	101.5989302	266.6584187	128.5798647		0.70371597	6.935737057	369.726078	2.14702e-82	2.51619e-81	98.06391595	100.2023033	166.7726349	157.1034252
ENSG00000101057	MYBL2		-0.774053679	6.354892489	9.582911158	0.001963968	0.017281779	154.1298222	65.37161737	89.13512036	38.67670589		-3.01550664	5.494630147	1311.23305	4.0938e-287	1.5191e-285	61.28091432	62.96236683	7.665749308	7.692845169
ENSG00000136997	MYC		1.191625272	5.378989906	13.50978018	0.000237323	0.002972214	31.49609411	27.25983448	104.0117221	41.61231924		1.135668357	5.225106887	303.2584747	6.42498e-68	6.39044e-67	24.7869736	24.50669359	51.01982039	56.81413175
ENSG00000172936	MYD88		1.137234402	3.856118132	11.92225259	0.000554674	0.006008625	15.85973533	6.498172701	34.17261248	14.56798125		1.577404322	2.895698317	37.54501207	8.93276e-10	2.21099e-09	1.373039354	1.215736758	4.088399631	3.669981181
ENSG00000104177	MYEF2		-2.513575063	4.074540804	33.19099504	8.35365e-09	3.11732e-07	50.14803636	17.74001147	5.913293599	4.183249024		-1.232274202	2.7385365	73.36760181	1.07618e-17	3.77377e-17	11.49017143	11.06960311	5.366024516	4.305170232
ENSG00000109063	MYH3		-1.084792644	1.129603646	4.409924503	0.035730422	0.153607312	2.624674509	2.306851309	1.307149111	1.027464673		-1.662351621	0.68622632	18.93284538	1.35401e-05	2.5669e-05	1.734365499	2.879376532	0.511049954	0.917495295
ENSG00000176658	MYO1D		1.79654627	6.851290912	36.55871998	1.48136e-09	6.40276e-08	81.86750702	42.66050378	202.2968863	212.3916259		1.114331715	7.460719487	1057.935573	4.5868e-232	1.375e-230	87.36866204	86.38129595	189.4291829	186.8161574
ENSG00000196586	MYO6		0.809598542	5.413154433	4.762175945	0.029091748	0.13419	53.05193156	17.67502975	55.08699827	47.26337494		0.850230063	4.944093288	102.8263287	3.65855e-24	1.56674e-23	16.40420702	15.42066098	27.76704749	29.35984945
ENSG00000141052	MYOCD		-5.67894646	3.627132382	160.0104728	1.12554e-36	1.80607e-33	40.4870004	30.57390256	0.746942349	0.623817837		-1.023853072	0.619114907	11.31685982	0.000768065	0.001250338	3.39646577	2.623431951	1.192449892	1.693837468
ENSG00000138347	MYPN		-1.118566246	5.58655419	16.78464697	4.18707e-05	0.000663573	103.4791886	62.77234829	42.07775235	32.47522269		-0.903640774	4.630855327	96.99248476	6.9591e-23	2.88201e-22	28.47250028	26.81019482	15.41667361	14.1858888
ENSG00000099326	MZF1		1.954697924	3.391878144	20.93167095	4.7596e-06	9.66756e-05	5.137660741	3.89890362	33.23893455	9.210486886		1.002672705	2.956441786	50.72446552	1.06286e-12	3.03508e-12	5.708953103	4.990919322	10.64687404	10.7276373
ENSG00000152082	MZT2B		-0.511172261	5.810914195	3.921430794	0.047674289	0.186697635	62.54543511	65.30663564	43.50939185	46.1992151		-0.562204315	5.808848253	104.7525593	1.38381e-24	6.01153e-24	72.12069869	73.90399765	50.42359545	48.62725065
ENSG00000281026	N4BP2L2-IT2		1.490211697	0.933038381	7.175955319	0.007388709	0.049374733	0.390908969	1.397107131	1.058168328	4.036468356		-0.832367694	1.597488016	7.612727109	0.005795776	0.008593463	2.023426416	2.367487371	1.192449892	1.270378101
ENSG00000138744	NAAA		1.166864898	3.755589277	11.90332885	0.000560337	0.006059855	6.254543511	7.407916879	13.63169788	17.09994776		0.973078095	4.130712009	95.34222897	1.6016e-22	6.57392e-22	11.20111052	12.98918747	23.93417284	23.78430112
ENSG00000160877	NACC1		-0.660255218	7.354846988	7.079929817	0.007795206	0.051554386	244.9882355	160.3099205	153.6833884	102.3061253		-0.520782414	6.929523195	188.1640218	8.0001e-43	5.35684e-42	155.0811817	148.6398152	108.9388152	102.9712028
ENSG00000205531	NAP1L4		-0.604201383	7.185263209	5.937611775	0.014821088	0.083045967	171.2181286	159.0427768	112.3525784	104.8747869		-0.986441264	6.988106514	618.3878195	1.6765e-136	3.0665e-135	164.1866006	177.1136498	85.17499231	87.30320618
ENSG00000161048	NAPEPLD		1.178523283	2.239299647	5.382266818	0.02034243	0.103581477	2.289609678	2.794214261	8.776572605	4.10985869		0.775077503	1.859802831	9.782298423	0.001761999	0.002767482	2.312487333	3.135321112	6.047424454	3.59940462
ENSG00000135372	NAT10		-0.522697272	5.872091492	3.907347197	0.048075428	0.187919515	71.48049726	71.2199728	57.39007051	43.11682108		-0.579533908	5.619045554	114.9840614	7.93325e-27	3.67833e-26	64.74964531	63.3462837	40.45812135	44.81611635
ENSG00000243477	NAT6		1.266465183	1.853204464	7.05077913	0.007923078	0.052265444	2.512986232	2.046924401	7.842894668	3.852992522		1.630905747	1.90629292	67.54387914	2.0605e-16	6.88073e-16	2.384752562	1.919584354	6.388124423	6.845926435
ENSG00000274180	NATD1		0.900699491	2.957337674	4.960085952	0.025938918	0.123847486	10.4428539	3.281577214	14.50313062	8.366498048		0.991824874	2.566665325	30.94979291	2.6479e-08	5.99167e-08	3.035139624	3.583224128	6.388124423	6.845926435
ENSG00000166833	NAV2		-1.144816211	8.622115693	9.043560373	0.002636217	0.022141382	734.6854859	363.2803448	200.8652468	249.4537444		-2.291799136	8.17538182	6226.495045	0	0	397.1696994	403.8805482	79.63861781	83.70380156
ENSG00000172915	NBEA		-1.023567039	3.212870799	6.622709406	0.010068655	0.062712917	19.43376019	14.32847081	6.597990753	9.724219222		0.779356757	2.790958924	15.04765615	0.00010483	0.000185205	2.746078708	3.327279548	5.025324546	5.434395211
ENSG00000144426	NBEAL1		0.989901849	5.630278747	11.8638837	0.000572331	0.006179149	18.20518915	44.70742818	33.11444416	95.59090971		0.765362689	6.581598999	366.1353011	1.29918e-81	1.50892e-80	72.98788144	71.15259341	121.459539	123.1560993
ENSG00000270629	NBPF14		-1.012756305	2.881608258	6.596991387	0.010215124	0.06347122	10.1636332	8.545097101	4.668389684	4.513505526		-0.830723578	2.746429943	27.08058519	1.95148e-07	4.20094e-07	10.26166254	8.766101885	4.940149554	5.646124894
ENSG00000271383	NBPF19		0.937616694	2.24183883	4.4992259	0.033910201	0.148771446	3.127271755	2.59926908	5.477577229	5.430884698		-0.654599345	2.477101938	12.62389288	0.000380847	0.000637948	7.009727227	5.502808483	4.4290996	3.528828059
ENSG00000142794	NBPF3		-3.284351422	3.998613506	87.2413841	9.60528e-21	2.12591e-18	39.42596177	35.12262345	3.796956943	3.816297355		-0.81805802	3.042178044	28.7243367	8.34484e-08	1.83162e-07	13.80265877	11.96540914	7.325049339	7.269385802
ENSG00000010292	NCAPD2		-0.821598862	8.135351329	9.102682488	0.002552349	0.021484921	369.1855995	279.7138439	207.2142568	159.5505856		-1.604644223	7.460009249	1844.367471	0	0	188.4677176	193.4301168	66.01061904	60.20180669
ENSG00000146918	NCAPG2		-0.617848478	7.068427009	5.839688091	0.015668604	0.086193223	175.797348	119.2414691	99.59231325	89.05917001		-1.942219367	6.603003851	1501.647093	0	0	131.0891257	128.0362764	34.41069689	33.10040719
ENSG00000025770	NCAPH2		-0.594947918	5.855108602	4.874136593	0.027262076	0.128191674	62.37790269	78.75785313	49.60942104	43.41038242		-1.220615291	5.546380386	393.4249478	1.48686e-87	1.83205e-86	61.06411863	61.61865778	26.48942261	26.1839042
ENSG00000167566	NCKAP5L		0.947508176	5.011681361	7.915203177	0.004902107	0.03616572	17.42337121	33.95295236	51.6012673	43.66724858		0.571122803	5.215903891	69.25042002	8.67225e-17	2.94071e-16	28.11117414	26.04236108	41.05434629	39.38172114
ENSG00000140396	NCOA2		0.59161015	5.672506253	4.559148544	0.032743348	0.145946652	45.73634942	33.04320818	54.6512819	62.56525953		0.698836701	5.802659396	155.1314577	1.31059e-35	7.53981e-35	36.56620595	38.19972865	60.13354457	61.33103167
ENSG00000162736	NCSTN		1.05912681	5.977188949	7.471134322	0.006269604	0.043598539	29.70908168	55.85179436	123.2454876	62.63864986		0.540969185	6.087361353	137.0839647	1.15593e-31	6.13745e-31	63.37660596	61.87460236	89.6892669	92.1729889
ENSG00000080986	NDC80		-0.951210404	6.996615613	11.61551017	0.000654041	0.00688755	147.5402139	140.8478933	58.57272923	95.99455655		-2.298204137	6.740398542	2064.974753	0	0	149.2276982	147.0401616	29.98159729	30.20676819
ENSG00000072864	NDE1		-0.959088011	6.844037453	9.89891388	0.001653763	0.015003083	156.866185	101.6639119	54.15332033	74.56457909		-2.26524926	6.521452578	1776.509626	0	0	126.8977424	128.9960686	24.3600478	28.51293072
ENSG00000182636	NDN		-0.873585831	4.304931942	5.996582691	0.014333616	0.081187484	23.73375886	32.19844573	17.55314521	12.4029664		0.767867193	4.374655288	80.02112632	3.70428e-19	1.37412e-18	22.11316012	21.94724779	35.00692184	39.73460394
ENSG00000104419	NDRG1		1.657427753	6.708680378	43.78011467	3.67419e-11	2.204e-09	62.88049994	38.63163671	206.65405	117.0942775		0.838834689	6.731024766	518.8025325	7.7102e-115	1.2177e-113	81.44291325	83.94982244	147.0120367	148.9871207
ENSG00000101079	NDRG3		0.645336874	4.645394344	4.744544839	0.029391328	0.13513484	19.04285122	18.5197922	31.43382387	27.59476549		0.772710469	4.837417452	120.6709404	4.51076e-28	2.16992e-27	24.06432131	22.97102611	42.50232116	38.11134304
ENSG00000245532	NEAT1		2.670551055	9.403777139	40.06735703	2.45355e-10	1.25972e-08	158.6531974	232.3746558	603.0314567	2368.15929		0.524658862	10.13916461	1280.888097	1.6089e-280	5.8199e-279	627.1899238	611.451603	903.6214934	878.8899164
ENSG00000110400	NECTIN1		-0.709636372	4.301093281	4.432830641	0.035253995	0.152581096	27.1402513	20.50173487	17.17967404	12.1827954		-0.619350855	3.942734215	39.31992226	3.59752e-10	9.08323e-10	21.67956874	22.45913695	15.41667361	13.48012319
ENSG00000049759	NEDD4L		-2.212340537	4.532405114	43.92763462	3.40744e-11	2.07305e-09	58.24543644	42.98541242	12.44903916	9.39396272		-1.70130002	3.818348021	77.05366945	1.66375e-18	6.02504e-18	7.371053373	7.230434402	2.044199815	2.39960308
ENSG00000117650	NEK2		-1.299589866	6.508010507	25.00834853	5.70826e-07	1.4453e-05	102.41815	120.6060853	35.60425199	57.17106999		-3.565223513	6.176012961	2709.43594	0	0	109.2650265	111.0159618	8.602674223	9.880718565
ENSG00000119408	NEK6		-0.568148707	5.928101704	4.74128836	0.029447011	0.135245538	83.98958428	56.98897459	50.35636339	43.00673558		0.574953047	5.752151625	110.6475216	7.06847e-26	3.19054e-25	43.72046363	47.28576127	69.84349369	66.34196751
ENSG00000188986	NELFB		-0.599657222	6.3606773	5.908423486	0.015068651	0.083949834	108.0025638	80.34990544	76.37485522	49.50178012		-0.509415178	5.95507419	105.0608272	1.18443e-24	5.15231e-24	79.41948683	80.23862602	56.81171987	55.47317709
ENSG00000171208	NETO2		-2.933213181	3.657156713	64.41974422	1.00546e-15	1.33062e-13	20.6064871	23.62085777	2.925524202	2.862223016		-0.901608653	3.161929972	75.39538081	3.8529e-18	1.37414e-17	19.72840756	18.87591282	10.39134906	10.23360137
ENSG00000101096	NFATC2		3.166515072	1.896964403	21.21522805	4.1049e-06	8.51286e-05	0.837662077	0.64981727	4.668389684	7.852765712		0.537686848	2.509893849	10.7018938	0.001070259	0.00172108	5.130831269	4.159099435	7.580574316	5.928431139
ENSG00000147862	NFIB		-3.945843031	3.742580051	93.63984818	3.7849e-22	1.05624e-19	45.62466114	28.52697816	2.427562635	2.165014846		-1.487080775	2.284786537	56.48973541	5.64925e-14	1.7065e-13	5.203096498	7.614351273	2.129374808	2.470179641
ENSG00000077150	NFKB2		-0.603193036	5.18049515	4.787566693	0.028665896	0.132881285	60.3675137	37.52694735	41.33081	23.77846814		1.037621533	5.164244803	307.0428332	9.62572e-69	9.64061e-68	29.55647872	31.80111414	64.64781916	61.82506759
ENSG00000100906	NFKBIA		1.923440555	3.411720193	22.09798467	2.59082e-06	5.637e-05	4.355842802	6.888063063	17.6776356	25.02610381		2.708217475	5.071666293	1542.175217	0	0	11.56243666	12.54128445	76.82784306	80.88073911
ENSG00000144802	NFKBIZ		1.72985445	3.38229635	22.20479472	2.45061e-06	5.35008e-05	4.41168694	9.064950917	17.7398808	25.46644581		2.607322093	4.253403541	397.9214414	1.56104e-88	1.94566e-87	3.830057145	3.327279548	21.97514802	21.59642772
ENSG00000066248	NGEF		-2.893694694	2.237528155	12.7498918	0.00035603	0.004181477	1.284415185	4.4512483	0.746942349	0.183475834		2.483123472	-1.965840954	4.637172427	0.03128651	0.042296723	0.072265229	0	0.255524977	0.211729684
ENSG00000135540	NHSL1		-0.914696605	4.967697743	6.248801538	0.012427736	0.073349357	28.48051063	33.23815336	16.86844806	16.25595893		-0.722833926	4.614770186	98.97494856	2.55716e-23	1.07169e-22	35.26543182	38.39168709	22.74172295	22.09046365
ENSG00000114857	NKTR		0.533808179	6.775402016	4.651433096	0.031027633	0.14049692	80.75062425	91.13687213	123.3077328	124.8736529		-0.56668064	6.831968439	167.3865239	2.75424e-38	1.68163e-37	121.116524	124.5170385	87.21919213	79.32805477
ENSG00000180053	NKX2-6		2.567896571	1.863542159	9.884981095	0.001666332	0.015095772	0	0.584835543	1.431639503	2.165014846		-0.504257142	3.517934261	34.53610562	4.18418e-09	9.93675e-09	25.2928302	23.86683214	17.12017345	17.43241061
ENSG00000167034	NKX3-1		2.081221573	4.49058806	32.73816162	1.05447e-08	3.8455e-07	6.924673172	12.96385454	45.7502189	36.29152004		-1.878449902	4.642445044	321.1445747	8.15811e-72	8.47213e-71	34.39824907	40.05532686	10.05064909	10.23360137
ENSG00000169760	NLGN1		-0.684368713	4.914106216	4.147154709	0.041704546	0.170484307	35.23765139	30.34646651	15.06333738	26.01687332		-1.068737961	5.064008558	191.1278378	1.80365e-43	1.22225e-42	37.28885824	36.47210274	18.05709837	17.15010437
ENSG00000183691	NOG		2.58131359	2.732951851	32.99651447	9.23242e-09	3.41546e-07	1.954544847	2.956668579	11.95107759	17.65037527		1.859116325	4.572297511	713.3339805	3.7686e-157	7.8211e-156	16.25967656	16.12450858	56.89689486	60.41353637
ENSG00000055044	NOP58		-0.529883513	6.317003864	4.637334871	0.031283549	0.141056171	88.62464778	96.5953372	63.61459009	64.51010337		-1.133746278	6.162897496	581.4704884	1.7956e-128	3.1255e-127	101.8217079	102.1218877	44.97239594	47.70975536
ENSG00000142546	NOSIP		-0.789226795	5.308978444	8.007827136	0.004657559	0.034720723	41.26881834	61.92758584	26.95216977	31.63123385		-0.732251269	5.112826569	121.3990098	3.12511e-28	1.51121e-27	42.13062859	46.13401065	25.55249769	27.59543542
ENSG00000148400	NOTCH1		-1.22096754	6.639303781	12.93095649	0.000323193	0.003884666	184.2298129	65.76150773	45.93695449	46.16251993		-2.104463835	6.025873176	1436.228049	0	0	101.4603817	103.593569	23.84899785	23.85487768
ENSG00000264343	NOTCH2NL		2.413920983	-0.160322988	11.22306521	0.00080787	0.008274019	0.111688277	0.324908635	0.560206762	1.76136801		-2.844269822	0.47473122	12.74577097	0.000356815	0.000599242	0.650387062	0.575875306	0	0.141153122
ENSG00000136999	NOV		-1.98657539	3.955439971	34.5494498	4.15559e-09	1.64139e-07	47.69089427	16.76528557	10.51943809	4.843762028		1.293975423	2.49828147	25.84146645	3.7064e-07	7.83766e-07	1.589835041	1.343709048	3.577349677	3.59940462
ENSG00000130751	NPAS1		1.047478372	3.079629573	5.563680945	0.01833682	0.09627393	5.137660741	4.516230027	8.340856235	11.15533073		-0.927453171	3.973265366	74.73173382	5.39224e-18	1.91261e-17	23.26940378	26.49026409	12.77624885	13.40954662
ENSG00000119655	NPC2		-0.818185323	5.036391044	8.257127778	0.00405923	0.031090893	43.89349285	41.97819565	22.34602529	26.45721532		0.977498072	5.189755443	231.1312281	3.37787e-52	2.67872e-51	31.79670082	30.45740509	58.25969474	63.80121131
ENSG00000181163	NPM1		-0.602703911	8.444273567	4.445380371	0.034995793	0.1518219	494.9465994	348.5619837	329.4015761	227.0329975		-0.638740602	7.865431745	626.779384	2.5077e-138	4.6129e-137	298.1663355	285.7621242	188.066383	186.4632746
ENSG00000113389	NPR3		1.184415896	5.916470868	9.364693485	0.00221205	0.019121942	25.57661543	51.49801865	58.01252247	117.3511437		0.932418517	7.990168393	2319.097161	0	0	287.9046729	293.1845171	550.5711503	558.5429052
ENSG00000171246	NPTX1		3.452297871	3.026225465	40.00986729	2.52683e-10	1.27204e-08	0.7259738	2.209378718	18.67355873	14.38450542		3.165819954	3.124680185	221.6858679	3.87846e-50	2.97548e-49	1.517569812	1.407695193	13.45764879	12.9155107
ENSG00000126368	NR1D1		3.506695117	4.449885799	55.70030912	8.4405e-14	8.14667e-12	5.863634541	2.176887855	70.8350328	23.33812613		1.486360303	3.850723082	169.3088471	1.04743e-38	6.4622e-38	6.720666311	6.910503676	19.41989825	18.9145184
ENSG00000174738	NR1D2		2.059689153	6.128861471	45.62018225	1.43555e-11	9.45032e-10	35.01427483	22.64613186	101.6464047	131.7723443		0.615679544	6.323617583	142.2046558	8.77268e-33	4.78342e-32	48.56223399	50.42108238	76.4019681	75.58749702
ENSG00000160113	NR2F6		-0.733329361	5.128381879	7.046612412	0.00794153	0.052360259	43.11167491	45.51969977	26.5164534	26.78747182		-0.609981361	4.654090784	54.78835622	1.34234e-13	3.9934e-13	28.03890891	27.19411169	18.8236733	17.43241061
ENSG00000123358	NR4A1		1.123461671	3.808077726	7.284760629	0.0069542	0.047131954	10.61038631	11.11187532	16.05926051	31.55784351		2.353710018	5.029857032	1090.992799	2.9961e-239	9.1508e-238	13.36906739	15.22870255	71.80251852	74.81115485
ENSG00000153234	NR4A2		2.86250999	1.469228507	14.92833035	0.000111673	0.001551462	0.837662077	0.747289861	2.925524202	8.366498048		4.334152591	3.604093831	937.3075312	7.6172e-206	2.0723e-204	1.589835041	1.9835705	36.62524669	36.27635245
ENSG00000116833	NR5A2		-2.87542419	0.172899263	18.12437897	2.06935e-05	0.000353248	2.122077263	1.657034039	0.124490392	0.330256502		1.442028121	0.710622367	31.74389902	1.75901e-08	4.031e-08	1.66210027	1.407695193	3.832874654	4.446323354
ENSG00000248008	NRAV		-0.845611624	3.451496344	5.423197626	0.019870936	0.102074111	13.73765807	13.67865353	9.710250542	5.981312201		-1.200812589	3.080096643	55.51177219	9.2901e-14	2.7823e-13	13.00774125	13.05317361	5.110499539	6.210737384
ENSG00000106459	NRF1		-0.843945012	4.054616198	4.533802762	0.033231695	0.147203335	16.47402085	25.89521821	15.12558257	8.439888382		-0.951965337	3.690296237	81.34278726	1.89773e-19	7.10689e-19	18.13857252	19.70773271	10.05064909	9.598412321
ENSG00000157168	NRG1		1.583620373	5.495185473	20.7408759	5.25815e-06	0.000105302	18.14934501	30.15152133	72.39116269	72.91329658		0.940212403	5.598108391	241.7526848	1.63135e-54	1.34561e-53	29.91780487	29.30565448	57.66346979	56.03778958
ENSG00000137404	NRM		-0.705649158	4.443573172	5.525672514	0.018739398	0.09774793	36.1311576	15.82305053	22.34602529	9.614133722		-1.195083029	3.468769164	87.24674636	9.57927e-21	3.71412e-20	14.09171968	14.01296579	5.706724485	6.493043629
ENSG00000124785	NRN1		5.149873723	5.255469975	190.9648904	1.95758e-43	6.28236e-40	1.11688277	1.884470083	42.38897833	66.05130038		1.126227052	5.984538003	475.3964421	2.1452e-105	3.1859e-104	40.9021197	44.34239859	96.67361627	90.33799831
ENSG00000099250	NRP1		1.20522561	8.998298316	14.05254515	0.000177773	0.00229816	273.1336813	354.6377751	749.9301188	690.8599068		0.862880079	9.367817581	3441.199795	0	0	504.7726256	522.830792	923.1265667	946.0788026
ENSG00000118257	NRP2		1.927036939	6.482064871	43.68656036	3.85409e-11	2.2695e-09	30.49089961	20.04686278	88.88613957	96.65506955		0.613526713	7.039150809	479.0232385	3.4857e-106	5.2064e-105	153.3468162	156.3181526	235.5088537	238.4076237
ENSG00000021645	NRXN3		-1.971657111	-0.04671724	9.901284277	0.001651635	0.014994367	1.84285657	1.689524902	0.560206762	0.366951669		-1.650651209	0.445965236	30.99652464	2.58491e-08	5.85527e-08	3.468730999	2.687418096	0.851749923	1.058648418
ENSG00000223705	NSUN5P1		1.240629822	1.334962498	5.804207467	0.015987872	0.087326297	1.84285657	1.592052312	5.975538795	2.715442349		0.696129028	1.21548914	8.157826567	0.004287572	0.006455536	2.023426416	1.919584354	2.640424762	3.669981181
ENSG00000135318	NT5E		1.160030999	9.218609185	11.95609774	0.000544688	0.005930588	365.0531333	325.6559249	828.857027	717.5739883		1.482812563	9.840635269	14847.9945	0	0	602.7642763	603.4533349	1682.035748	1688.403073
ENSG00000065320	NTN1		2.565026529	2.374493085	15.09181821	0.000102406	0.001447784	1.284415185	2.664250807	20.22968863	5.651055699		0.751684644	3.751396434	5.076222328	0.024256164	0.033271616	1.445304583	0.703847597	2.384899785	1.270378101
ENSG00000162631	NTNG1		2.255436705	5.032858782	34.12281355	5.17411e-09	2.0006e-07	10.27532148	8.317661057	39.15222815	46.89642327		-0.574245703	4.864787246	34.23439165	4.88578e-09	1.15416e-08	19.15028572	19.45178813	12.1800239	13.62127631
ENSG00000196358	NTNG2		1.86313171	0.061018681	8.992385397	0.002711069	0.02258403	0.223376554	0.519853816	1.369394307	1.394416341		1.073786121	0.789048847	13.43051192	0.000247565	0.000422059	1.156243666	1.215736758	2.555249769	2.470179641
ENSG00000163545	NUAK2		1.259977083	1.41935563	6.142931438	0.013193841	0.076570227	2.066233124	1.754506629	6.34900997	3.41265052		2.514200007	1.376561993	77.86316907	1.10431e-18	4.03523e-18	0.650387062	0.831819887	4.088399631	4.516899916
ENSG00000120526	NUDCD1		-0.705391911	5.589983838	7.03246547	0.008004508	0.052654162	49.75712739	62.15502188	27.69911212	41.86918541		-0.918507508	5.547224877	204.6176607	2.05216e-46	1.47232e-45	60.26920111	59.76305957	29.12984737	33.94732593
ENSG00000143228	NUF2		-0.617274618	6.338438979	4.395905995	0.036025314	0.154259634	81.08568908	77.360746	36.47568473	73.31694342		-2.978560306	6.33132757	2117.074431	0	0	106.8802739	109.7362389	12.94659883	14.39761848
ENSG00000095319	NUP188		-0.532638359	7.065579469	4.448356511	0.034934852	0.151672348	182.0518915	136.5266084	137.997599	86.38042283		-0.658910126	6.67350342	286.5357664	2.82746e-64	2.67073e-63	126.1028249	125.6687891	77.25371803	81.79823441
ENSG00000163002	NUP35		-0.854893937	4.712255714	7.461395379	0.006303613	0.043763912	29.20648443	32.45837264	15.00109218	19.52182878		-2.012399031	4.526523356	270.3506413	9.51675e-61	8.56441e-60	32.08576174	34.23258765	8.261974254	8.186881097
ENSG00000075188	NUP37		-0.738527097	5.133182619	7.088498981	0.00775802	0.051362287	30.82596445	48.34640489	18.73580393	28.585535		-1.312488021	5.110517634	288.4264363	1.09503e-64	1.04423e-63	50.36886471	47.54170585	19.33472325	19.97316681
ENSG00000102900	NUP93		-0.706825541	6.309342422	8.033857667	0.004591096	0.034304944	81.47659805	108.3570298	56.0206762	59.22599934		-0.558380677	6.237609154	159.5821894	1.39616e-36	8.23328e-36	95.89595908	92.65193818	63.28501929	64.50697692
ENSG00000110713	NUP98		-0.839524624	8.348529238	8.809492252	0.002996674	0.024415789	397.0518246	400.4174018	208.9571222	237.3810345		-1.020895179	8.205028395	1891.697877	0	0	395.0017425	393.4508065	194.7100324	193.803237
ENSG00000167693	NXN		-2.070644471	6.955997376	56.28943701	6.25506e-14	6.17663e-12	220.4726587	161.1871738	42.70020431	47.63032661		-0.93709827	5.981447599	271.2320339	6.11498e-61	5.5261e-60	63.08754504	66.54559096	32.53684706	35.07655091
ENSG00000132661	NXT1		1.180965201	2.494836078	4.45712842	0.034755878	0.151189837	2.457142093	5.231029024	12.57352955	5.320799197		1.497207638	2.775650753	94.61026152	2.31814e-22	9.47297e-22	4.769505124	4.09511329	12.00967392	12.9155107
ENSG00000111335	OAS2		3.462854326	0.733568981	26.87210658	2.17374e-07	6.02684e-06	0.111688277	0.357399499	3.361240572	2.311795513		1.859953154	1.765977571	25.75143995	3.88337e-07	8.20252e-07	0.650387062	0.575875306	2.555249769	1.976143713
ENSG00000111331	OAS3		-1.081986299	4.445972963	12.14716455	0.000491626	0.005454621	37.02466382	24.20569331	20.10519824	10.01778056		-0.808224494	4.532867628	68.28043593	1.41821e-16	4.77282e-16	22.76354718	25.33851348	14.22422372	13.40954662
ENSG00000154358	OBSCN		-1.953421342	1.843037785	16.58851609	4.64313e-05	0.000723473	7.427270419	6.140773202	2.116336657	1.431111508		0.87991059	0.796662453	9.305927564	0.002284136	0.00354501	1.878895958	1.023778322	2.555249769	2.681909325
ENSG00000145247	OCIAD2		-2.340657216	1.817854277	21.81144201	3.00801e-06	6.43564e-05	7.538958696	6.140773202	1.18265872	1.467806675		1.253928872	0.968274417	21.17217206	4.19816e-06	8.27114e-06	1.083978437	1.471681338	3.236649708	2.96421557
ENSG00000136811	ODF2		-0.616760959	7.140401814	5.995947548	0.014338777	0.081187484	167.4765713	134.8370835	101.5841595	94.82031121		-1.032474618	7.01574196	634.1386889	6.2907e-140	1.1688e-138	179.5068292	189.2710174	90.71136681	89.84396238
ENSG00000104147	OIP5		-0.867154549	4.044814189	6.519404207	0.010670374	0.065727253	19.1545395	17.96744752	8.652082213	12.0727099		-2.625115658	3.825747091	365.6937463	1.62111e-81	1.87441e-80	20.95691645	19.25982969	2.981124731	3.458251498
ENSG00000247556	OIP5-AS1		0.865703768	6.078321049	11.31849666	0.000767388	0.00791878	49.03115359	43.70021141	82.72386519	85.53643399		-0.650020474	6.026638443	114.5560545	9.84437e-27	4.55302e-26	64.09925825	63.73020057	38.58427152	42.55766639
ENSG00000105088	OLFM2		2.330148594	2.055688665	20.7085973	5.34754e-06	0.000106759	2.066233124	1.559561448	14.31639503	5.504275032		2.237269934	2.897496677	282.1214886	2.58996e-63	2.41121e-62	3.902322374	3.775182564	18.99402329	17.36183405
ENSG00000178814	OPLAH		0.879975693	2.904965993	4.880634863	0.027159628	0.127997631	7.818179388	4.158830528	11.14189004	9.760914389		1.162162184	3.069172276	70.78235822	3.98888e-17	1.37055e-16	5.05856604	5.374836193	10.64687404	12.63320445
ENSG00000184792	OSBP2		1.272414875	0.73071234	5.641897445	0.017536219	0.093485233	1.061038631	1.072198496	3.298995376	2.054929345		1.375719286	1.292900898	25.33700117	4.81385e-07	1.01102e-06	1.156243666	1.407695193	3.832874654	2.96421557
ENSG00000079156	OSBPL6		2.137388229	4.980196562	50.69885754	1.07682e-12	8.63948e-11	11.05713942	9.584804734	53.77984915	38.41983972		-1.038482546	5.024426061	184.0835211	6.22122e-42	4.06893e-41	37.50565393	36.92000575	19.16437327	17.22068093
ENSG00000091039	OSBPL8		0.757742139	7.397184712	6.694469238	0.009671246	0.060679267	114.4246398	115.9923827	143.1017051	255.3249711		0.532006694	7.786677644	413.1549257	7.54026e-92	9.72574e-91	180.5185424	185.1759041	264.8942261	264.4503747
ENSG00000140961	OSGIN1		1.822830569	2.251756495	11.9409907	0.000549123	0.005968745	1.731168293	2.306851309	11.45311602	4.843762028		2.112815689	2.254723094	90.60640262	1.75292e-21	6.96116e-21	2.312487333	1.919584354	8.09162427	10.09244825
ENSG00000143867	OSR1		1.346730027	3.078371462	8.562840313	0.003430937	0.027168994	4.020777971	6.920553926	18.48682315	9.797609556		1.003591588	3.175188726	24.39696625	7.8392e-07	1.62584e-06	2.312487333	2.879376532	4.854974562	5.575548333
ENSG00000089041	P2RX7		-1.501012974	1.398472573	7.670594747	0.005612795	0.040297234	3.629869002	3.24908635	0.995923132	1.357721174		-2.208873383	1.441121362	36.33195787	1.66413e-09	4.05236e-09	3.035139624	2.431473516	0.596224946	0.564612489
ENSG00000072682	P4HA2		0.946382178	7.028202485	7.659300935	0.005648038	0.040527597	53.05193156	143.999507	171.8589855	178.338511		0.596107477	7.607117075	591.2947208	1.3101e-130	2.3304e-129	204.7996594	203.4119554	308.7593471	308.1372661
ENSG00000149380	P4HA3		1.315755946	4.088556487	16.7576159	4.24714e-05	0.00067061	11.05713942	9.357368689	27.82360251	23.08125997		2.20073326	4.116369613	552.4695142	3.654e-122	6.0666e-121	7.515583831	8.190226579	36.11419674	36.34692901
ENSG00000174740	PABPC5		1.707603728	0.465249564	8.679952687	0.003217293	0.025712234	0.502597246	0.779780724	2.614298223	1.834758344		1.155839056	0.694410066	14.21253084	0.00016328	0.000283175	0.939447979	1.151750613	2.299724792	2.39960308
ENSG00000079462	PAFAH1B3		-1.260518513	3.65455032	12.46110767	0.000415513	0.004770972	16.80908568	17.12268507	6.224519578	7.852765712		-1.275309308	3.242201725	88.61888526	4.78697e-21	1.87625e-20	14.74210675	13.24513205	6.473299416	5.152088966
ENSG00000130669	PAK4		-0.82537197	6.586311519	7.616749436	0.005782863	0.041264376	181.9402032	60.46549698	70.89727799	47.59363144		-1.73626004	5.682816745	654.743114	2.0777e-144	3.9685e-143	58.60710084	62.06656079	18.65332332	17.71471686
ENSG00000099864	PALM		-2.191797346	2.760215862	25.3213663	4.85303e-07	1.23854e-05	12.6207753	18.8771917	3.734711747	3.082394018		1.470775219	1.254714047	33.10209578	8.74444e-09	2.0367e-08	1.156243666	1.535667484	3.662524669	3.881710865
ENSG00000145730	PAM		1.142293144	8.640790147	9.684999715	0.001857784	0.016538402	284.5817297	182.5011803	385.1110263	625.4324242		1.569597955	9.651189833	14363.29189	0	0	506.7237868	502.8671147	1483.492841	1510.408986
ENSG00000149090	PAMR1		1.300726148	6.375142726	25.14416218	5.32005e-07	1.35235e-05	36.91297554	45.19479113	102.9535538	97.64583906		1.050305999	7.087158288	1408.16462	3.5338e-308	1.4124e-306	129.2824949	136.8663645	274.3486502	277.7893448
ENSG00000115421	PAPOLG		1.193210752	3.318190558	8.196009854	0.004198262	0.031832893	3.797401417	10.91693014	14.00516905	15.66883626		0.971274915	3.823014518	84.69853358	3.47508e-20	1.33025e-19	9.177684102	9.981838643	18.99402329	18.70278871
ENSG00000182752	PAPPA		1.721370464	6.033986853	37.88235259	7.51419e-10	3.50762e-08	41.10128593	36.51973058	121.3158866	132.6530283		2.78998279	6.873677169	4759.53964	0	0	34.03692293	37.17595033	248.1147526	246.1004688
ENSG00000198682	PAPSS2		-0.895008974	7.009315879	12.76676544	0.000352832	0.004162969	191.545395	190.3639693	103.5760058	101.7923929		0.741078816	6.401241414	255.9681536	1.29834e-57	1.11348e-56	53.25947388	54.90011254	90.28549185	90.69088112
ENSG00000163291	PAQR3		0.887155466	4.667810966	8.589836695	0.003380443	0.02683658	14.35194359	17.77250234	26.08073703	33.46599219		-0.656213034	4.67852476	44.49276175	2.55299e-11	6.84215e-11	26.66586955	22.26717851	15.84254857	15.10338409
ENSG00000143799	PARP1		-0.87304448	6.855911776	11.85901936	0.000573828	0.006179718	182.0518915	131.3280703	115.9005545	61.31762385		-1.351042637	6.127926992	644.9485336	2.8036e-142	5.2848e-141	85.48976608	86.38129595	33.38859699	33.94732593
ENSG00000178685	PARP10		1.046599435	3.506869058	8.038072713	0.004580424	0.034245142	7.37142628	5.425974205	19.79397226	8.476583549		1.281965851	3.34576703	101.9079001	5.81641e-24	2.4769e-23	6.142544477	5.758753063	14.99079865	13.97415911
ENSG00000138617	PARP16		-0.999129785	2.16606911	4.799262768	0.028471918	0.132185899	6.701296618	5.068574707	2.80103381	3.045698851		0.567576413	2.040591352	10.91170653	0.000955585	0.001542803	4.841770353	3.583224128	6.728824393	5.716701456
ENSG00000185480	PARPBP		-0.618890154	5.298320033	3.905480842	0.048128853	0.188013045	41.2129742	34.76522395	19.98070785	31.19089185		-2.434611391	5.01545736	678.0195449	1.8014e-149	3.5292e-148	41.76930245	39.41546541	7.069524362	7.833998291
ENSG00000007372	PAX6		5.094320026	0.024793475	24.81354421	6.31522e-07	1.58337e-05	0	0.064981727	1.742865482	0.954074339		-1.224056049	0.678007023	18.23984747	1.94761e-05	3.65001e-05	2.962874395	2.687418096	1.192449892	1.19980154
ENSG00000125618	PAX8		1.608483151	1.617755702	7.484499077	0.006223238	0.043346557	2.177921401	1.332125404	7.095952319	3.669516688		5.289581343	0.961513516	13.70053404	0.000214394	0.000367832	0	0	0.340699969	0.352882806
ENSG00000168078	PBK		-0.822575049	6.830741071	7.883942194	0.004987564	0.036669737	135.5337241	112.8732598	53.96658474	92.14156403		-2.649016578	6.627483201	1687.933844	0	0	126.3196205	122.0855649	19.07919828	20.39662618
ENSG00000185630	PBX1		0.669605085	5.577509442	6.080635518	0.01366716	0.078463921	34.67921	38.95654534	48.17778153	70.19785424		1.234492631	6.08708881	745.2732703	4.2773e-164	9.2782e-163	49.50168196	49.14135947	117.4563144	114.8986416
ENSG00000173599	PC		-0.656746055	3.66720028	3.85322568	0.049650416	0.191959287	15.07791739	13.87359872	10.45719289	8.10963188		0.786507303	3.455639031	53.35994751	2.77701e-13	8.16769e-13	8.671827497	10.87764468	16.35359852	17.57356373
ENSG00000166228	PCBD1		-0.777976863	3.59760428	4.48983692	0.03409693	0.149126903	19.60129261	14.58839771	12.82251033	7.412423709		0.67317393	3.310298448	28.80925188	7.98687e-08	1.75573e-07	9.683540706	7.998268144	13.20212381	14.75050129
ENSG00000189184	PCDH18		1.66915798	6.966081354	20.68693543	5.40838e-06	0.000107639	66.56621308	56.11172127	116.5852517	296.7171194		0.90228653	7.85953806	1337.042495	1.008e-292	3.828e-291	178.495116	182.5524721	339.7630443	335.8738547
ENSG00000253846	PCDHGA10		-1.156023746	2.07983167	5.974421582	0.014514841	0.081863159	7.148049726	4.386266573	2.303072244	2.678747182		0.785582595	3.159031693	59.13792419	1.46999e-14	4.55524e-14	11.27337575	10.68568624	19.9309482	17.9970231
ENSG00000081853	PCDHGA2		1.766083936	1.526738471	12.87976481	0.000332154	0.003970075	1.84285657	0.942235042	5.975538795	3.375955353		1.361067081	2.008180529	39.34903909	3.54427e-10	8.95228e-10	2.601548249	2.687418096	7.239874346	6.422467067
ENSG00000262576	PCDHGA4		1.143940514	2.451414782	7.227682366	0.007178783	0.04834944	3.518180725	2.404323899	8.589837018	4.807066861		1.594316259	2.947928842	123.8812761	8.9438e-29	4.40054e-28	6.431605394	4.926933177	16.01289855	17.9970231
ENSG00000253767	PCDHGA8		1.158985339	0.31248398	4.136827162	0.041959746	0.171213371	0.781817939	0.617326407	1.244903916	1.834758344		0.925619183	0.927246418	8.384222969	0.00378492	0.005737412	1.734365499	1.023778322	2.555249769	2.611332764
ENSG00000240764	PCDHGC5		1.356443961	1.762630266	4.999171527	0.025359455	0.121696942	0.949350354	2.079415264	3.610221355	4.293334525		0.573809642	2.616973973	17.70063992	2.5854e-05	4.80288e-05	6.648401081	6.59057295	9.9654741	9.739565443
ENSG00000168300	PCMTD1		1.246191008	4.632885472	12.3950424	0.000430475	0.004894606	17.53505949	12.44400072	27.82360251	45.57539726		1.308036894	4.950097155	270.8508366	7.40413e-61	6.68178e-60	16.04288087	14.14093808	37.39182162	37.05269462
ENSG00000203880	PCMTD2		0.750125091	4.21718185	4.347986199	0.037052735	0.15734236	17.25583879	9.357368689	21.22561176	22.6042228		0.873825926	4.446018141	109.9852799	9.87211e-26	4.4344e-25	15.89835041	15.99653629	29.72607232	28.86581352
ENSG00000175426	PCSK1		1.851208306	1.568846503	9.202919762	0.002416294	0.020541701	1.563635878	0.812271588	2.552053027	6.054702535		0.610641827	2.081677402	10.65489477	0.0010978	0.001764273	3.902322374	3.071334967	5.451199508	5.152088966
ENSG00000116005	PCYOX1		0.938158191	6.822675277	12.15574007	0.00048937	0.005434295	87.7869857	59.10088071	137.6241279	135.6987271		0.500339126	6.855940799	175.2918245	5.16987e-40	3.26426e-39	89.53661891	87.85297729	127.1662635	123.8618649
ENSG00000150593	PDCD4		0.677253883	4.76745428	4.08472159	0.04327258	0.174517784	29.48570512	15.14074239	33.05219896	35.5576167		1.115617528	4.839277383	187.1362178	1.34109e-42	8.91992e-42	14.8866372	15.61261942	31.34439717	34.65309154
ENSG00000128655	PDE11A		3.384336826	1.417068201	22.40543265	2.20749e-06	4.90268e-05	0.055844138	0.389890362	2.552053027	2.715442349		1.247148541	1.361237102	31.18452511	2.34629e-08	5.33435e-08	1.951161187	1.919584354	5.366024516	3.952287426
ENSG00000184588	PDE4B		1.710407276	4.416223791	27.21961495	1.81607e-07	5.15771e-06	6.254543511	10.75447582	21.16336657	34.42006653		0.969938946	5.60625787	432.6189975	4.37389e-96	5.86354e-95	47.76731647	50.93297154	97.95124116	95.98412321
ENSG00000178104	PDE4DIP		0.610749744	5.572976189	4.828812557	0.027987901	0.130730525	50.2038805	35.35005949	62.99213813	64.73027437		0.771087184	5.718736217	132.7230224	1.03948e-30	5.36733e-30	26.5213391	27.0661394	43.43924608	47.70975536
ENSG00000138735	PDE5A		-2.329349151	4.583873035	15.96010909	6.46914e-05	0.000965419	59.41816335	32.2309366	3.98369253	19.26496261		1.355164946	4.034990508	105.3589562	1.01899e-24	4.44157e-24	8.816357956	11.1975754	25.63767269	25.83102139
ENSG00000170962	PDGFD		1.501045349	2.274491686	6.57751532	0.010327495	0.064012103	4.467531079	1.85197922	11.14189004	6.421654203		1.250048867	2.77179089	22.11461364	2.56847e-06	5.14329e-06	1.66210027	1.087764468	3.236649708	3.246521814
ENSG00000067992	PDK3		-1.603839667	1.000205879	8.381719358	0.003790137	0.029487266	1.84285657	3.054141169	0.622451958	0.990769506		-0.685749428	0.474727451	4.612163685	0.031745954	0.042886512	1.951161187	1.791612064	0.936924915	1.340954662
ENSG00000196923	PDLIM7		-0.662971869	7.700627338	5.951863872	0.014701733	0.082528178	376.3894934	181.3315092	199.1846265	138.2673888		-0.530210141	6.894318992	213.393351	2.49782e-48	1.85262e-47	139.1105661	137.7621705	92.84074162	98.31314972
ENSG00000187800	PEAR1		-4.867725271	5.044136959	143.121486	5.52928e-33	7.09794e-30	126.0960647	33.40060768	2.863279006	1.651282509		-1.453196902	1.785207897	33.07245397	8.87877e-09	2.06613e-08	4.480444207	6.46260066	1.873849831	2.117296835
ENSG00000242265	PEG10		-2.166997896	5.75676695	60.58007535	7.06455e-15	8.31996e-13	95.82854164	61.05033252	24.64909753	11.81584373		-2.197855961	4.83447196	827.7753057	4.9356e-182	1.1793e-180	55.86102213	56.1158493	13.20212381	11.36282635
ENSG00000181195	PENK		-0.910259416	4.041805737	5.664929869	0.017307409	0.092573004	14.46363187	17.8049932	11.764342	6.605130038		3.457699608	3.398051277	820.6945787	1.7091e-180	4.0685e-179	3.324200541	2.687418096	32.45167207	33.31213688
ENSG00000179094	PER1		2.401366564	3.39220831	24.76122295	6.48899e-07	1.61746e-05	7.315582142	2.111906128	22.28378009	17.1733381		1.733933357	3.55326306	148.3112363	4.05599e-34	2.26401e-33	3.830057145	5.630780773	16.94982347	15.03280753
ENSG00000049246	PER3		2.176036919	4.969100777	41.26926099	1.32638e-10	7.1843e-09	15.85973533	6.725608745	73.13810504	29.68639		0.929107774	4.170815172	57.66040075	3.11511e-14	9.52331e-14	6.648401081	9.022046466	15.84254857	14.39761848
ENSG00000100029	PES1		-0.512887495	6.236246093	3.8579144	0.049511838	0.191729552	80.02465045	104.5231079	66.22888831	61.42770935		-0.529427388	6.056437421	127.8337544	1.2205e-29	6.13565e-29	81.58744371	84.33373931	56.55619489	58.3668161
ENSG00000131779	PEX11B		1.860550293	2.679627592	14.66998973	0.000128069	0.001737869	1.898700709	4.483739163	12.44903916	9.357267554		1.300269586	3.037398353	86.31663668	1.53313e-20	5.91599e-20	5.05856604	4.798960886	13.2872988	11.15109667
ENSG00000113068	PFDN1		-0.693596051	5.628363632	6.850288037	0.008862698	0.057027799	54.22465847	58.41857258	37.90732423	32.10827102		-0.663064794	5.386596529	129.2188597	6.07379e-30	3.0797e-29	54.77704369	57.26759991	34.49587189	36.20577589
ENSG00000070087	PFN2		-0.506656104	6.592362402	3.986234483	0.045873474	0.181864666	116.0999639	86.00331569	69.46563849	70.93175757		-0.653849394	6.388899575	254.7814786	2.35544e-57	2.00942e-56	113.3841445	113.5114215	72.65426844	71.6352096
ENSG00000247077	PGAM5		-0.932349219	5.569425086	11.30773436	0.000771849	0.007952027	48.64024462	69.98531999	30.62463632	30.38359817		-0.718422773	5.267033739	139.1990765	3.98438e-32	2.14276e-31	51.8141693	53.49241734	33.38859699	30.9125338
ENSG00000182405	PGBD4		1.576787389	1.446485142	6.009948402	0.014225443	0.080801778	0.781817939	2.176887855	6.286764774	3.155784351		1.055807873	1.530589561	19.44553682	1.03509e-05	1.97794e-05	2.095691645	1.535667484	3.832874654	3.669981181
ENSG00000142102	PGGHG		2.221693488	3.182732804	29.76851773	4.86834e-08	1.58215e-06	5.807790403	2.014433537	19.79397226	12.76991807		1.435704633	3.567799034	156.653894	6.09227e-36	3.53472e-35	7.226522915	8.57414345	21.46409806	21.52585116
ENSG00000169299	PGM2		-0.60948112	5.674173345	5.098841173	0.023941833	0.117305845	45.1220639	55.52688573	28.0725833	38.08958322		-0.912317517	5.66338659	269.8106317	1.2479e-60	1.12147e-59	83.97219627	84.90961461	47.44247072	42.69881951
ENSG00000165434	PGM2L1		1.710796473	4.306339117	27.72138471	1.40105e-07	4.10624e-06	9.996100789	8.220188466	26.64094379	32.69539369		2.106232993	4.627762651	582.0101303	1.3704e-128	2.3885e-127	9.466745018	9.277991047	39.35084645	41.21671173
ENSG00000130517	PGPEP1		0.727377383	3.604651047	4.504816427	0.033799524	0.148590579	8.879218019	11.50176568	15.56129895	18.1641076		1.616388488	3.931607861	206.4578197	8.14141e-47	5.89331e-46	6.359340165	7.038475966	20.86787312	20.39662618
ENSG00000112419	PHACTR2		0.935163406	7.077729323	9.843923485	0.001703937	0.015392988	82.14672771	102.0213114	113.7842179	257.7835473		0.858865923	7.794820341	1095.911689	2.5554e-240	7.8604e-239	168.3779839	164.2524346	303.3081476	299.8798085
ENSG00000119403	PHF19		-1.440690896	6.465178208	31.681495	1.81645e-08	6.29958e-07	140.3921642	100.8191495	46.31042566	41.57562407		-1.748480561	6.233793331	731.9490697	3.3759e-161	7.238e-160	117.5032626	119.8460499	36.36972172	34.44136186
ENSG00000067177	PHKA1		-2.833193992	1.58779107	26.53653944	2.586e-07	7.06309e-06	2.903895201	8.285170193	0.497961566	0.990769506		1.008368037	0.6446595	14.50821236	0.00013955	0.00024385	1.373039354	1.599653629	3.406999692	2.681909325
ENSG00000139289	PHLDA1		1.425136743	7.019478199	26.33148934	2.87562e-07	7.77143e-06	72.42984762	95.8805382	253.3379468	198.0805108		2.287271522	7.898500554	8258.552363	0	0	107.0970696	105.1932226	510.5389039	524.1721199
ENSG00000135845	PIGC		0.674617373	3.577881781	4.011814683	0.045182495	0.17990313	7.203893865	10.39707632	12.20005837	15.66883626		0.589199295	3.791930279	23.61782912	1.17494e-06	2.40599e-06	10.406193	11.00561697	17.97192338	14.5387716
ENSG00000100100	PIK3IP1		3.521472076	2.69724617	57.66352731	3.11017e-14	3.3271e-12	1.005194493	1.364616267	11.20413524	16.36604443		3.455000553	4.388706741	923.1407852	9.1488e-203	2.458e-201	5.130831269	5.246863902	59.62249462	54.62625835
ENSG00000145675	PIK3R1		0.935983235	5.987519424	11.34473985	0.00075662	0.007820231	49.19868601	34.79771481	78.42894668	78.27079095		0.731614683	6.011113936	184.2366357	5.76035e-42	3.76941e-41	40.9021197	39.41546541	66.94754396	66.27139095
ENSG00000137193	PIM1		-1.196109033	3.604552696	10.20359674	0.00140167	0.013201202	20.55064296	13.77612613	7.469423494	7.449118876		-1.135687922	3.705589722	53.49700348	2.58988e-13	7.63115e-13	9.033153643	9.597921772	4.599449585	3.952287426
ENSG00000102096	PIM2		-1.341387196	3.089867445	12.23519659	0.000468964	0.005257722	9.772724235	15.10825153	4.543899292	5.100628196		-0.880107605	2.848846197	31.84094416	1.67328e-08	3.83861e-08	7.515583831	9.277991047	4.684624577	4.516899916
ENSG00000158828	PINK1		0.603791424	6.59784263	5.813313467	0.015905299	0.087105938	78.90776768	76.22356578	136.0057528	101.9758688		0.691709744	6.683789592	366.8491529	9.0832e-82	1.0578e-80	90.76512781	91.50018756	144.6271369	149.5517331
ENSG00000167103	PIP5KL1		1.423080359	1.649184318	8.53306112	0.003487526	0.027432216	2.122077263	1.494579721	7.033707123	3.229174685		1.233815088	0.899231946	14.51398409	0.000139123	0.000243137	1.011713208	0.831819887	2.470074777	1.905567152
ENSG00000087842	PIR		-3.923401905	0.479751713	25.38724817	4.69008e-07	1.19933e-05	3.294804171	2.144396991	0.062245196	0.293561335		1.291583969	0.249174362	19.18214929	1.18819e-05	2.26148e-05	1.083978437	1.087764468	2.981124731	2.39960308
ENSG00000091622	PITPNM3		1.202439944	3.711874661	11.36639301	0.00074785	0.007742053	7.76233525	8.057734149	19.48274628	17.32011877		-0.714929751	3.79379959	34.19440513	4.98721e-09	1.17726e-08	12.57414987	13.37310434	8.687849216	7.269385802
ENSG00000164093	PITX2		3.289537583	2.5277341	28.13249896	1.13287e-07	3.35086e-06	0.390908969	0.974725905	3.98369253	9.907695057		0.662243125	3.722678769	31.57947019	1.91443e-08	4.37092e-08	11.70696712	11.38953384	18.8236733	17.78529342
ENSG00000198961	PJA2		0.595146339	6.956904473	4.327198412	0.037507933	0.158436769	99.29087823	82.23437553	108.8046022	166.8162286		0.830180312	7.398089953	789.4538027	1.0593e-173	2.4194e-172	130.7277995	128.0362764	232.868429	227.3271036
ENSG00000162878	PKDCC		-1.637205757	3.278516304	17.06338242	3.61527e-05	0.000580841	7.76233525	8.480115374	3.298995376	2.091624512		-1.42466185	2.262963271	48.40507101	3.46671e-12	9.6809e-12	6.070279248	7.166448257	2.555249769	2.39960308
ENSG00000160447	PKN3		-1.486745368	3.731283499	18.15163265	2.03994e-05	0.000349157	24.90648577	14.36096167	9.087798584	4.990542695		-1.014382123	2.81175505	44.31643048	2.79362e-11	7.48393e-11	9.900336393	8.766101885	4.854974562	4.375746793
ENSG00000144283	PKP4		-0.731273908	6.672441124	7.55866757	0.005972213	0.042216575	142.4583973	93.44372344	69.2789029	70.60150107		-1.267834672	6.27658967	565.8047786	4.5909e-125	7.864e-124	80.5757305	85.42150377	35.68832178	33.59444312
ENSG00000105499	PLA2G4C		1.540999934	0.33128934	6.748040085	0.009385072	0.059246248	0.614285523	0.584835543	1.120413524	2.458576181		2.653788873	2.539723567	106.1839341	6.71992e-25	2.94993e-24	1.66210027	3.711196419	18.31262335	15.17396065
ENSG00000181690	PLAG1		1.033341834	3.280236618	6.49271638	0.010831734	0.066561499	5.751946264	7.245462561	10.58168328	16.10917826		1.324930656	3.226821724	53.7313	2.29872e-13	6.78405e-13	2.962874395	3.391265693	9.113724177	7.057656118
ENSG00000104368	PLAT		-2.881353812	6.883701335	36.11012373	1.86476e-09	7.90029e-08	141.8441118	397.6556784	44.69205057	28.98918183		1.41411504	5.530151607	715.8437769	1.0726e-157	2.2367e-156	32.88067926	32.63293403	88.581992	86.1739812
ENSG00000101333	PLCB4		0.670837589	5.857344659	4.20117434	0.040395996	0.167386507	61.93114958	32.06848228	97.22699581	51.99705146		1.440954857	4.99547121	248.3527505	5.9369e-56	4.97302e-55	11.05658006	10.62170009	29.30019735	29.50100257
ENSG00000115896	PLCL1		3.227641096	0.803624923	24.52756991	7.32541e-07	1.80839e-05	0.279220692	0.422381226	2.240827048	4.58689586		1.21734054	0.934165704	7.4118524	0.006479557	0.009542849	0.433591375	0.511889161	1.022099908	1.19980154
ENSG00000105223	PLD3		-0.625273917	6.89574361	6.439095663	0.011163546	0.068176235	191.2103302	117.9093437	123.5567136	76.69289877		0.937270734	6.559175628	469.4663045	4.187e-104	6.1406e-103	81.22611756	80.75051518	159.0217106	151.5984534
ENSG00000178209	PLEC		0.941515656	10.94168748	5.13188993	0.023490137	0.115533673	1914.727976	830.986325	3791.043649	1550.29741		0.521209174	10.201395	1684.642767	0	0	782.8492273	779.0953033	1116.218274	1124.849232
ENSG00000107679	PLEKHA1		0.70900051	4.727066921	6.010541696	0.014220661	0.080801778	20.94155193	22.64613186	31.99403063	39.59408506		1.13000861	5.033015872	240.8129574	2.61484e-54	2.15272e-53	19.07802049	19.06787125	40.9691713	42.41651327
ENSG00000169499	PLEKHA2		-0.733261072	5.632667772	7.958374137	0.004786539	0.035455744	44.3960901	70.63513726	27.01441497	42.01596607		-1.186105266	5.481092198	395.1092121	6.39166e-88	7.8981e-87	68.57970246	72.04839944	29.38537235	32.25348846
ENSG00000143850	PLEKHA6		-1.808375312	2.622944656	7.090247164	0.007750456	0.051362287	9.828568374	5.523446796	1.680620286	2.054929345		1.475798416	0.249172202	6.962579515	0.008323195	0.012106636	0.216795687	0.319930726	0.596224946	0.917495295
ENSG00000166289	PLEKHF1		3.106389151	1.440443078	32.99927235	9.21934e-09	3.41546e-07	0.837662077	0.55234468	8.838817801	3.926382856		2.589550364	2.204108224	194.5636802	3.20803e-44	2.2216e-43	1.806630729	1.663639774	10.98757401	10.02187169
ENSG00000178385	PLEKHM3		1.22394653	2.471697845	6.352638432	0.011720686	0.070401032	1.787012432	5.75088284	7.469423494	8.329802881		0.902166288	2.839679343	37.12289841	1.10914e-09	2.73119e-09	4.480444207	5.438822338	9.028549185	9.598412321
ENSG00000166851	PLK1		-0.914075043	8.033416937	9.729801039	0.001813041	0.016230132	420.9531159	218.6310205	171.4855144	149.7896712		-2.85131678	7.382276471	4631.520372	0	0	233.7057511	232.1417346	31.25922218	33.10040719
ENSG00000145632	PLK2		0.666623933	4.865951062	5.059326212	0.024493759	0.118651466	21.66752573	29.69664924	37.72058864	43.44707758		0.812246151	5.553000706	223.4371529	1.60945e-50	1.24136e-49	38.95095851	41.5270082	70.52489363	71.00002055
ENSG00000173846	PLK3		1.365711998	4.102187795	12.90679586	0.000327391	0.00392411	9.158438712	14.10103476	36.41343953	25.35636031		1.75766826	4.554983506	453.0074584	1.5981e-100	2.2374e-99	11.41790621	12.98918747	40.9691713	41.85190078
ENSG00000083444	PLOD1		-0.572146857	8.590948111	3.866686085	0.049253682	0.191133468	502.3180257	378.7459959	354.6731256	242.5550531		0.732207614	8.255799661	1298.565841	2.3168e-284	8.5234e-283	283.3519635	283.7785537	466.1627329	475.4742927
ENSG00000152952	PLOD2		2.082165309	7.46959093	36.25626399	1.73003e-09	7.35378e-08	67.1804986	97.79749915	414.8019847	263.6914692		0.52914471	7.855167338	431.2332517	8.75935e-96	1.17063e-94	193.8153446	192.8542415	280.3108997	277.7893448
ENSG00000067113	PLPP1		1.151210722	5.193689851	14.01080298	0.000181763	0.00234738	25.29739473	16.66781298	42.13999754	48.29083961		1.273874493	5.636834401	525.1173046	3.26e-116	5.1927e-115	33.38653587	35.70426899	85.3453423	82.29227034
ENSG00000141934	PLPP2		-2.321380788	0.589375128	14.61507784	0.000131855	0.00178359	3.350648309	3.379049804	0.809187545	0.550427503		1.848816489	-0.143837648	21.32532897	3.87577e-06	7.66043e-06	0.361326146	0.575875306	1.703499846	1.76441403
ENSG00000162407	PLPP3		1.208048715	7.14056999	21.87605503	2.90841e-06	6.24334e-05	80.02465045	73.03946116	212.5050984	146.3403255		0.939385703	7.128063153	334.3955564	1.06035e-74	1.14239e-73	50.36886471	49.78122093	94.71459145	97.11334818
ENSG00000147535	PLPP5		0.925866224	3.719798975	6.622776097	0.010068278	0.062712917	8.209088358	12.60645504	22.53276087	17.02655743		1.283216873	4.111012855	178.9074744	8.39396e-41	5.3733e-40	13.08000648	11.64547842	28.02257247	31.75945253
ENSG00000100979	PLTP		-1.08470824	3.691528282	10.17848409	0.00142089	0.013343057	24.2363561	16.21294089	11.88883239	7.375728542		1.101026859	3.058131593	68.56853661	1.22544e-16	4.13589e-16	6.142544477	6.142669934	14.65009868	11.92743884
ENSG00000076356	PLXNA2		2.046576884	6.027125099	29.64213786	5.1963e-08	1.66762e-06	28.8714196	25.6352913	113.2862563	109.8286345		-0.633678124	6.544201512	255.1248281	1.98256e-57	1.69578e-56	119.3098933	120.7418559	75.03916823	79.39863133
ENSG00000221866	PLXNA4		4.161417981	2.445080224	40.04513779	2.48162e-10	1.25972e-08	0.167532415	0.584835543	4.543899292	9.724219222		0.867627898	3.974184727	110.8198993	6.4798e-26	2.92994e-25	16.6210027	16.12450858	30.83334722	29.00696665
ENSG00000164050	PLXNB1		-1.066962872	4.66028397	12.42520501	0.000423578	0.004837608	58.41296886	25.66778217	25.45828507	13.54051658		1.689821336	4.179606175	340.2102241	5.74232e-76	6.3073e-75	9.539010247	10.17379708	32.45167207	31.40656973
ENSG00000198753	PLXNB3		2.148448213	4.449543099	45.77291477	1.32787e-11	8.78652e-10	13.17921668	5.783373704	59.94212354	25.02610381		0.598494055	3.80614425	14.08483444	0.000174747	0.000302254	6.431605394	6.59057295	10.90239902	8.96322327
ENSG00000146281	PM20D2		-1.536987712	2.7408454	14.9593548	0.000109852	0.00153113	14.85454084	11.04689359	5.415332033	3.596126354		0.819311479	1.845196902	8.903908957	0.002845608	0.004374481	1.589835041	1.727625919	3.832874654	2.187873397
ENSG00000141682	PMAIP1		0.761013983	2.951128523	3.94916135	0.046894733	0.184602175	8.209088358	6.563154428	15.93477012	9.724219222		0.519447475	2.867054546	11.69892016	0.000625364	0.001024603	4.914035582	5.886725354	7.665749308	7.904574852
ENSG00000124225	PMEPA1		2.933541678	4.274547913	48.68331316	3.00815e-12	2.16942e-10	3.574024863	7.342935152	50.04513741	34.4567617		0.5789303	4.692391327	60.76366979	6.43547e-15	2.02476e-14	21.8240992	22.71508153	34.41069689	32.39464158
ENSG00000100344	PNPLA3		3.022322837	1.062175452	27.58763748	1.50135e-07	4.35053e-06	0.390908969	0.519853816	4.232673313	3.375955353		1.210908821	1.308956803	22.49906015	2.10246e-06	4.23502e-06	1.589835041	1.407695193	3.151474716	3.740557743
ENSG00000006757	PNPLA4		-1.151075815	1.560383082	4.714010604	0.029917777	0.136945527	5.416881433	4.776156935	1.929601069	2.531966515		1.019088082	0.826718725	5.178690679	0.022865548	0.0314775	0.361326146	0.639861451	0.936924915	1.129224979
ENSG00000135241	PNPLA8		0.745071486	4.796926412	5.957820313	0.014652145	0.082314914	22.7844085	17.70752061	30.9981075	36.91533788		0.76914956	5.02004864	124.8929347	5.37161e-29	2.65911e-28	23.99205608	24.50669359	41.48022126	41.28728829
ENSG00000138035	PNPT1		-0.584536118	5.357981768	4.290654887	0.038322402	0.16108208	45.34544045	47.95651453	31.24708828	30.86063534		-1.024634683	5.245950534	243.0543385	8.48673e-55	7.02257e-54	52.89814773	53.81234807	24.27487281	27.87774167
ENSG00000146278	PNRC1		1.47846912	3.974938049	14.95529561	0.000110089	0.001532764	8.655841466	9.032460054	17.7398808	35.70439737		2.158861545	4.998420185	783.3704178	2.2268e-172	5.068e-171	12.1405585	11.45351998	52.80849523	52.50896152
ENSG00000164087	POC1A		-0.896277007	5.604899069	11.00450624	0.000908906	0.009194351	72.5415359	45.55219063	34.67057405	27.70485099		-1.969283993	4.994528106	466.5486437	1.8064e-103	2.6196e-102	36.78300164	35.89622743	9.709949123	8.892646709
ENSG00000152359	POC5		-0.75531129	3.385213976	4.414927252	0.035625798	0.153260176	12.00648977	13.51619922	6.224519578	9.173791719		-0.838122304	3.299594034	42.54162036	6.91941e-11	1.8172e-10	12.57414987	12.02939529	6.728824393	6.987079557
ENSG00000174348	PODN		-0.97619998	6.464574139	10.42884644	0.001240622	0.01202562	192.7739661	87.10800505	113.0372755	37.02542338		0.622725434	4.856237261	19.61796542	9.45757e-06	1.81392e-05	6.359340165	5.886725354	9.113724177	9.668988882
ENSG00000051341	POLQ		-0.674624463	6.095320808	6.889750707	0.008669136	0.056233297	58.97141024	91.26683558	40.77060324	51.6300998		-2.293212325	6.012490317	1415.066316	0	4.483e-308	91.05418872	90.66836768	18.31262335	18.70278871
ENSG00000137054	POLR1E		-0.69964487	5.238521346	6.135341192	0.013250598	0.076744429	37.80648176	52.31029024	26.14298223	28.585535		-1.02303694	5.085870335	245.0272893	3.15194e-55	2.61988e-54	50.36886471	51.06094383	24.87109775	25.05467922
ENSG00000102978	POLR2C		-0.559068091	6.044882576	4.661213125	0.030851386	0.140042167	59.30647507	97.99244433	44.62980537	60.51033018		-0.504161903	6.149455055	127.0381553	1.82236e-29	9.13296e-29	93.07761514	94.63550868	63.28501929	68.67099403
ENSG00000099817	POLR2E		-0.577686346	6.741042977	5.507538674	0.018934675	0.098366824	152.1752774	100.1693322	103.638251	66.01460521		-0.799684026	6.242448504	288.0237777	1.34018e-64	1.27612e-63	96.32955045	94.12361951	54.17129511	55.04971772
ENSG00000144647	POMGNT2		-0.985331032	3.321789407	7.041801654	0.007962889	0.052473023	13.62596979	14.55590685	8.714327409	5.7611412		-1.050560212	2.491243559	27.14924136	1.88339e-07	4.06092e-07	5.130831269	5.566794628	2.640424762	2.540756203
ENSG00000132429	POPDC3		1.657237727	3.155088501	18.63797721	1.58041e-05	0.000277914	4.020777971	4.223812255	10.51943809	15.85231209		1.1757339	3.753330639	120.0878752	6.05195e-28	2.89519e-27	8.671827497	10.30176937	22.65654795	20.60835586
ENSG00000110841	PPFIBP1		0.693662348	7.141518218	5.589016687	0.018073439	0.095280796	94.5999706	119.5663777	131.5863439	218.6664994		1.088790437	7.482104915	1276.010769	1.847e-279	6.6439e-278	114.0345316	107.9446269	234.1460539	236.9255159
ENSG00000166387	PPFIBP2		-0.894005839	2.846248846	5.131953378	0.023489278	0.115533673	12.45324288	10.36458546	5.539822424	6.715215538		3.315510765	2.46523781	207.8392074	4.06725e-47	2.96237e-46	0.86718275	0.895806032	9.028549185	8.751493586
ENSG00000171960	PPIH		-0.639343829	4.370014341	4.174786377	0.041029735	0.168976165	20.94155193	27.4222888	15.12558257	15.55875076		-1.078157021	4.064400843	112.4514888	2.84543e-26	1.30206e-25	21.96862966	22.33116466	10.47652405	10.51590762
ENSG00000137168	PPIL1		-0.70630948	5.272320543	6.381119481	0.011534066	0.069643537	39.48180591	51.56300038	27.45013134	27.81493649		-0.817959445	4.921562656	106.1994348	6.66757e-25	2.92794e-24	36.78300164	38.32770094	22.99724792	19.90259025
ENSG00000131013	PPIL4		0.616883127	4.792028359	4.026646252	0.04478689	0.178994178	18.20518915	30.24899392	36.28894914	35.81448287		0.710255272	5.017996757	105.7348416	8.42922e-25	3.68405e-24	24.13658653	25.01858275	39.60637142	40.79325236
ENSG00000168781	PPIP5K1		-0.819937189	3.144231857	4.878648793	0.027190897	0.127997631	14.51947601	7.765316377	8.40310143	4.293334525		-0.753655729	2.484186649	19.68025835	9.15422e-06	1.75808e-05	7.515583831	6.718545241	3.918049646	4.446323354
ENSG00000138032	PPM1B		-0.673810376	5.491044447	5.269402263	0.021703464	0.108837333	63.71816201	40.54859765	29.75320358	34.19989553		-0.722450407	5.359258968	131.3553756	2.0702e-30	1.06259e-29	51.01925178	47.34974741	29.72607232	29.71273226
ENSG00000163644	PPM1K		1.107238334	2.450054749	6.844967505	0.008889132	0.057112003	3.238960032	4.191321392	6.224519578	10.05447572		1.701210122	3.117096022	125.3101498	4.35306e-29	2.15985e-28	3.757791916	3.391265693	11.41344897	11.78628572
ENSG00000214517	PPME1		-0.777423502	5.956818527	8.987172656	0.002718813	0.022619188	84.43633739	72.74704338	49.04921428	42.63978391		-0.606020612	5.619874202	117.6603608	2.05772e-27	9.71472e-27	63.88246256	59.44312884	40.28777136	40.51094612
ENSG00000087074	PPP1R15A		0.994951435	5.897376417	12.75447068	0.000355159	0.004175073	48.91946531	44.41501041	105.8168328	82.45403997		1.904053307	6.218724982	1369.858312	7.453e-300	2.8897e-298	28.40023505	31.48118341	111.6644149	113.063651
ENSG00000119938	PPP1R3C		3.393583809	5.602750481	51.532241	7.04309e-13	5.75874e-11	4.467531079	19.16960947	86.39633174	137.7903516		2.394258032	6.676741963	3020.408802	0	0	45.67162482	38.58364553	219.7514802	220.9752131
ENSG00000132825	PPP1R3D		1.499820424	2.092534535	9.984894234	0.001578296	0.014534138	1.787012432	3.638976712	6.971461927	7.669289877		2.031615829	2.796687106	164.4787769	1.18897e-37	7.18151e-37	3.613261457	2.495459661	12.00967392	12.70378101
ENSG00000235194	PPP1R3E		0.960730389	1.651932146	3.902208117	0.048222688	0.188270877	2.56883037	1.981942674	6.411255165	2.972308517		1.114527925	1.785231733	29.96692709	4.39479e-08	9.81588e-08	2.673813478	2.23951508	5.706724485	4.940359283
ENSG00000219607	PPP1R3G		1.354080513	1.017409615	6.379369296	0.011545445	0.069643537	1.172726908	1.20216195	2.80103381	3.265869852		1.775016286	1.376560832	36.45031841	1.56608e-09	3.82078e-09	0.722652291	1.087764468	3.406999692	2.96421557
ENSG00000112640	PPP2R5D		-0.629244422	7.018484264	5.774509551	0.016260257	0.08826227	184.7882543	104.7180531	98.9076161	81.5366608		-0.896975087	6.553801284	450.889444	4.619e-100	6.4112e-99	124.5129898	121.3177312	65.92544405	65.9890847
ENSG00000119698	PPP4R4		-2.751724912	1.044795009	24.17416203	8.80051e-07	2.13558e-05	4.355842802	5.360992478	0.560206762	0.880684005		-1.189409227	0.260220848	9.631281971	0.00191291	0.002992172	1.878895958	1.663639774	0.425874962	1.058648418
ENSG00000221988	PPT2		0.873707402	2.331513969	4.185968305	0.040759922	0.168405252	4.635063494	3.184104623	9.15004378	5.394189531		1.616749359	2.484205857	95.22656039	1.69797e-22	6.96065e-22	2.673813478	3.455251838	9.539599139	9.457259198
ENSG00000198901	PRC1		-1.210920609	9.004821796	14.75816798	0.000122217	0.001665498	629.9218821	641.3696456	253.2757016	298.5151825		-2.456231889	8.757976881	11417.94063	0	0	672.5002224	680.4926537	122.140939	124.3559008
ENSG00000057657	PRDM1		2.569298553	2.918451417	34.12875825	5.15833e-09	2.0006e-07	2.233765539	2.956668579	19.1092751	13.02678424		1.830430057	2.895710769	107.200292	4.02377e-25	1.77843e-24	2.601548249	2.431473516	9.454424147	8.539763903
ENSG00000142611	PRDM16		-1.985680707	0.187172603	4.883284805	0.027117965	0.127935804	1.451947601	1.072198496	0	0.550427503		-1.790634835	0.669736265	41.27345757	1.32354e-10	3.42797e-10	3.613261457	3.647210274	1.022099908	1.058648418
ENSG00000186314	PRELID2		-1.880592293	2.375475551	17.76644666	2.49749e-05	0.000416367	5.863634541	8.805024009	1.493884699	2.531966515		-0.59994311	1.826713322	7.66328693	0.005635574	0.008370305	4.697239894	4.47903016	2.299724792	3.669981181
ENSG00000139174	PRICKLE1		-1.245612355	3.262514043	6.520352075	0.010664689	0.065727253	12.95584013	23.2309674	3.423485768	13.10017458		3.232593903	2.865262679	219.3934578	1.22655e-49	9.34346e-49	0.794917521	1.151750613	8.687849216	9.880718565
ENSG00000163637	PRICKLE2		0.800424364	5.092092951	6.115462853	0.013400432	0.077278232	18.14934501	27.12987103	23.77766479	59.73973168		0.550476968	6.071335393	174.7148195	6.91008e-40	4.35453e-39	72.04843346	75.05574826	108.5981152	107.2057964
ENSG00000146143	PRIM2		-0.818387807	5.481127277	9.011254504	0.002683222	0.022396025	41.2129742	79.47265213	26.14298223	40.2179029		-0.697558159	5.215460152	78.32362813	8.74693e-19	3.20432e-18	32.2302922	34.36055995	19.33472325	21.59642772
ENSG00000185532	PRKG1		0.974816487	4.866084909	6.423055559	0.011264818	0.06863145	24.73895335	15.56312362	26.82767938	53.72172431		1.084913197	5.388974419	258.1924782	4.25126e-58	3.68253e-57	23.84752562	21.8192755	50.84947041	46.15707101
ENSG00000113494	PRLR		3.187258516	2.706470509	46.76653749	7.99673e-12	5.48952e-10	1.451947601	1.981942674	11.57760642	20.29242728		1.444000819	3.932477069	69.12310249	9.25054e-17	3.13106e-16	2.746078708	3.199307257	8.09162427	8.186881097
ENSG00000161542	PRPSAP1		-0.630599038	5.498314629	5.39757772	0.020164719	0.102965194	53.27530812	49.35362166	29.75320358	36.54838621		-0.733932391	5.438629779	154.2267836	2.06618e-35	1.18237e-34	54.84930892	57.07564147	34.06999692	33.38271344
ENSG00000068489	PRR11		-0.796786944	7.435759916	9.011224409	0.002683266	0.022396025	232.3674602	163.9813881	108.8046022	116.1402032		-2.528216539	6.945239335	2838.729391	0	0	167.8721273	158.1097647	28.70397241	27.73658854
ENSG00000131188	PRR7		-1.085848172	2.064223523	5.792091258	0.016098428	0.087751812	8.376620773	3.768940166	3.734711747	1.871453511		0.515443515	1.308955572	4.98371101	0.02558704	0.035000758	2.240222104	2.431473516	3.236649708	3.458251498
ENSG00000164244	PRRC1		1.03394518	5.870133778	12.34615749	0.000441895	0.005002299	27.30778372	50.71823793	77.49526875	75.95899544		0.724664691	6.189594091	256.6425118	9.25521e-58	7.96379e-57	57.0172658	59.18718426	96.24774131	95.98412321
ENSG00000106772	PRUNE2		-2.630684469	4.37394474	33.03717352	9.04135e-09	3.36417e-07	43.05583077	41.58830528	5.664312816	7.63259471		1.307365275	4.650520739	175.8767828	3.8525e-40	2.43841e-39	18.28310297	14.97275796	37.73252159	44.03977418
ENSG00000135069	PSAT1		1.446703474	6.955751754	11.24491069	0.000798416	0.008192862	66.67790135	84.86613547	274.1900874	126.9652774		0.619971212	6.280336508	118.4007468	1.41669e-27	6.71772e-27	38.22830622	36.53608888	56.81171987	57.87278017
ENSG00000231924	PSG1		1.627794988	1.77727461	7.71329886	0.005481549	0.039555063	3.127271755	0.519853816	12.32454876	1.100855006		1.163932486	2.021229506	17.65862616	2.64314e-05	4.90592e-05	1.66210027	0.959792177	2.895949739	2.893639008
ENSG00000121390	PSPC1		-0.60313249	5.370219265	5.034337269	0.024849593	0.119995665	46.35063494	44.44750127	28.50829967	31.33767251		-0.614694996	5.444410249	111.7140012	4.12757e-26	1.87683e-25	52.97041296	57.65151678	36.36972172	36.13519932
ENSG00000134222	PSRC1		-1.548280899	6.236793256	33.97766706	5.57483e-09	2.13624e-07	109.1194466	104.5880896	30.74912672	42.85995491		-2.570731963	5.93825622	1739.904354	0	0	98.49750733	97.06698219	15.67219859	17.07952781
ENSG00000152229	PSTPIP2		-1.399278992	3.535902793	13.68399537	0.00021629	0.002749024	12.84415185	20.14433537	6.909216732	5.504275032		-0.58833929	2.98168463	18.28755096	1.89944e-05	3.56232e-05	9.828071164	9.789880208	6.473299416	6.56362019
ENSG00000244694	PTCHD4		2.003756736	0.284799752	8.608584145	0.003345823	0.026594631	0.111688277	0.812271588	1.120413524	2.495271348		2.009013404	2.198359725	91.26918217	1.25398e-21	5.00743e-21	2.167956874	3.007348822	10.39134906	10.65706074
ENSG00000125384	PTGER2		-1.071310706	2.473212282	4.305371106	0.037992205	0.16000851	3.629869002	9.194914371	1.493884699	4.69698136		1.172527855	3.55438789	161.4685793	5.40493e-37	3.21811e-36	11.70696712	11.70946456	27.00047256	25.90159795
ENSG00000148344	PTGES		1.476519622	4.853659163	16.4634392	4.95973e-05	0.000765242	16.9766181	16.63532211	78.49119188	28.32866883		1.253585324	3.986720582	108.0831989	2.57729e-25	1.14576e-24	6.576135852	6.718545241	16.77947349	15.10338409
ENSG00000134247	PTGFRN		-1.65216893	5.010027876	31.67618707	1.82142e-08	6.29958e-07	62.04283786	51.30307347	20.41642422	15.81561692		1.364135056	4.702596438	382.0698552	4.40884e-85	5.30125e-84	19.29481618	20.47556645	50.50877044	51.94434903
ENSG00000160013	PTGIR		2.632180961	2.791113438	38.05589407	6.87467e-10	3.24449e-08	2.680518647	1.657034039	18.79804913	9.210486886		1.3672203	2.773710093	77.35096046	1.43125e-18	5.20345e-18	3.39646577	4.22308558	9.454424147	10.30417793
ENSG00000087494	PTHLH		3.460894681	2.402037423	35.59073109	2.43443e-09	1.00163e-07	0.837662077	1.462088858	10.89290926	14.97162809		2.011585987	2.918558815	134.7389307	3.76566e-31	1.96555e-30	3.035139624	2.687418096	11.41344897	11.57455603
ENSG00000231503	PTMAP4		-1.123626897	0.917888328	4.419802327	0.035524151	0.153028031	1.731168293	3.638976712	0.684697154	1.871453511		-0.644177131	1.308944342	5.408976232	0.020033462	0.027770641	2.384752562	3.583224128	1.618324854	2.187873397
ENSG00000159335	PTMS		-0.914064836	7.966091893	8.859679894	0.002915387	0.023928914	456.0232349	159.7575758	172.2947019	116.3970693		-1.293441943	7.177907369	1522.049035	0	0	216.1453004	218.5126857	89.7744419	87.79724211
ENSG00000105894	PTN		-3.066494552	3.191060251	27.7144518	1.40608e-07	4.11159e-06	22.56103195	19.65697242	0.871432741	4.807066861		-1.171875934	2.775610826	59.64355371	1.13691e-14	3.54515e-14	11.85149758	11.32554769	5.5363745	4.79920616
ENSG00000134242	PTPN22		4.084124137	1.279744047	40.3663727	2.10534e-10	1.10311e-08	0.167532415	0.324908635	6.597990753	3.339260186		4.068118022	2.702587453	554.39435	1.3933e-122	2.3252e-121	1.228508895	1.279722903	22.06032301	20.46720274
ENSG00000127329	PTPRB		1.813483051	3.134142194	6.943755803	0.008411232	0.054670879	2.95973934	4.678684345	6.162274382	21.20980645		0.578800221	5.07348828	114.9076644	8.24485e-27	3.82143e-26	42.27515905	42.9347034	65.3292191	62.24852696
ENSG00000149177	PTPRJ		0.584802739	5.91558745	5.002756974	0.025306976	0.121490521	40.09609143	50.81571052	62.12070539	73.97745642		-1.016803419	6.488439977	692.141022	1.53e-152	3.0672e-151	151.4679203	154.270596	72.39874346	78.26940635
ENSG00000139304	PTPRQ		-1.838345785	1.740736577	8.319369059	0.003922454	0.030369448	8.264932496	3.281577214	3.050014593	0.550427503		-1.091596403	0.644654084	8.122292916	0.004372422	0.006577171	1.589835041	1.407695193	0.596224946	0.776342173
ENSG00000164611	PTTG1		-1.457953693	7.30256415	33.23673069	8.15946e-09	3.06266e-07	186.5752667	237.8656117	68.59420575	85.71990982		-2.620742544	7.02831582	4098.457289	0	0	228.3581241	223.1836743	37.30664663	36.13519932
ENSG00000110060	PUS3		0.908690721	2.101899414	4.123256781	0.042297577	0.17205354	2.512986232	3.444031531	5.353086837	5.797836367		0.775379371	2.484192786	17.60297819	2.72162e-05	5.04508e-05	4.914035582	4.926933177	8.602674223	8.257457658
ENSG00000091127	PUS7		-0.914225575	4.928111465	8.975890631	0.002735652	0.022715113	36.24284588	38.17676462	17.61539041	22.34735663		-0.98014506	4.760554721	176.0690311	3.49753e-40	2.2159e-39	38.30057145	41.14309133	20.52717315	19.90259025
ENSG00000155893	PXYLP1		1.725239175	3.236157465	21.48915576	3.55835e-06	7.47948e-05	5.081816602	5.198538161	15.37456336	18.78792544		1.144770754	3.934201998	111.4060166	4.82128e-26	2.18842e-25	10.47845823	8.44617116	20.86787312	20.74950899
ENSG00000163348	PYGO2		1.350171996	3.930090283	8.38963758	0.003773661	0.029394716	6.142855234	13.64616267	33.55016053	16.40273959		1.068140071	4.1117726	134.5277416	4.18828e-31	2.18438e-30	11.63470189	12.66925674	24.53039779	26.46621044
ENSG00000115828	QPCT		1.726401618	2.868420369	16.2124107	5.6622e-05	0.000857142	2.457142093	2.631759944	6.100029186	11.0819404		0.851930148	3.912458612	82.1582363	1.25616e-19	4.733e-19	12.79094556	12.92520132	25.12662273	21.59642772
ENSG00000084733	RAB10		1.238881624	6.496886887	13.41903051	0.000249084	0.003092356	36.18700174	85.09357152	145.5915129	120.4335377		0.716810793	6.718930265	335.1465733	7.27583e-75	7.85184e-74	77.97418225	80.11065373	131.1694882	129.0845304
ENSG00000269386	RAB11B-AS1		1.268598706	0.22054009	4.43147284	0.03528205	0.152622718	0.893506216	0.487362953	1.493884699	1.76136801		1.454338326	0.961519026	20.89442382	4.85305e-06	9.51075e-06	1.734365499	0.831819887	3.236649708	3.669981181
ENSG00000041353	RAB27B		2.968964148	1.334670465	24.100889	9.14181e-07	2.21005e-05	0.7259738	0.812271588	4.606144488	7.52250921		4.744874453	1.51221421	94.98810775	1.91532e-22	7.84423e-22	0.072265229	0.12797229	2.895949739	3.034792131
ENSG00000117280	RAB29		-0.704443353	4.462154746	4.437150375	0.035164895	0.152405066	31.66362652	23.62085777	18.11335197	15.77892176		0.649712638	4.040604388	40.77126565	1.71131e-10	4.40498e-10	11.49017143	11.64547842	16.52394851	19.54970745
ENSG00000129472	RAB2B		1.968519091	3.09802788	16.69054703	4.39997e-05	0.000691339	2.512986232	5.880846294	19.48274628	12.2928809		1.703408046	3.304983037	166.2777475	4.81056e-38	2.9261e-37	5.05856604	4.415044015	14.30939871	16.30318563
ENSG00000100228	RAB36		-1.151182972	2.520496194	7.505329568	0.006151668	0.042980655	9.884412512	10.16964028	4.730634879	4.330029691		1.370471546	1.25471433	11.95537028	0.000544901	0.000898112	0.722652291	0.447903016	1.533149862	1.482107785
ENSG00000127328	RAB3IP		1.192576424	0.233874376	4.405154441	0.03583048	0.153779965	0.949350354	0.617326407	2.054091461	1.504501842		1.158217833	0.742503874	15.18855655	9.72912e-05	0.000172568	0.939447979	1.279722903	2.470074777	2.540756203
ENSG00000172780	RAB43		-1.553202478	0.432667084	6.609206383	0.010145287	0.06312896	1.507791739	2.144396991	0.248980783	1.064159839		-0.717168354	0.899226618	5.608093388	0.017877705	0.024953253	2.240222104	1.9835705	1.362799877	1.19980154
ENSG00000154917	RAB6B		2.827170067	0.646006981	23.07838941	1.55529e-06	3.55887e-05	0.670129662	0.259926908	4.232673313	2.128319679		1.728310707	0.877854321	18.16941331	2.02099e-05	3.78424e-05	0.722652291	0.575875306	1.618324854	2.611332764
ENSG00000167461	RAB8A		-0.548742214	6.680375458	5.023127246	0.025010959	0.120610699	118.2220412	118.1367797	86.33408655	75.6654341		-0.525270947	6.427294865	160.1177406	1.06641e-36	6.30593e-36	106.3021521	104.937278	73.50601836	73.18789394
ENSG00000183155	RABIF		1.021727349	3.005918537	5.985530163	0.014423707	0.081531097	4.746751771	6.920553926	14.56537581	9.614133722		1.077119008	3.135215249	61.4579334	4.52304e-15	1.43316e-14	5.347626957	5.886725354	12.86142384	11.08052011
ENSG00000161800	RACGAP1		-1.020346502	8.399818925	11.93455007	0.000551024	0.005984348	390.9648135	391.31996	160.4681147	231.2529417		-2.54051585	8.209876498	7816.138394	0	0	443.4917113	449.2467251	76.06126813	77.35191105
ENSG00000051180	RAD51		-0.71304032	4.72780767	5.827689677	0.015775828	0.086655674	33.56232723	31.22371983	21.78581852	17.8338511		-1.73732483	4.281373346	264.0305493	2.26975e-59	2.01186e-58	25.36509543	23.48291527	8.176799262	6.56362019
ENSG00000108384	RAD51C		-0.742334991	3.816439049	5.02614775	0.024967373	0.120445758	18.65194225	18.81220997	12.51128435	9.944390224		-0.908443294	3.327454158	46.60348454	8.69056e-12	2.38337e-11	11.92376281	11.58149227	6.047424454	6.422467067
ENSG00000164520	RAET1E		1.885302497	1.330201767	11.17382876	0.000829592	0.008465405	0.781817939	0.682308134	3.796956943	1.871453511		-1.791193163	1.046982365	15.63555265	7.6797e-05	0.00013727	1.300774125	1.407695193	0.255524977	0.494035928
ENSG00000204764	RANBP17		-1.581367123	2.742594703	7.857950478	0.005059771	0.037088585	7.985711804	16.89524902	2.925524202	5.063933029		-1.16139007	2.634047369	58.45514504	2.07979e-14	6.40202e-14	9.177684102	10.42974166	3.918049646	4.79920616
ENSG00000132359	RAP1GAP2		-1.530585939	4.448296126	9.585960642	0.001960708	0.017274957	37.75063762	47.8915328	26.32971782	10.31134189		-1.586829938	2.35350037	25.65721802	4.07767e-07	8.59891e-07	2.384752562	3.391265693	0.766574931	1.129224979
ENSG00000145715	RASA1		0.79003647	7.550189172	8.837569225	0.002950919	0.024143371	134.1934648	98.77222505	193.3335781	202.8875777		-0.906296319	7.589710683	911.8175978	2.6475e-200	7.0401e-199	228.9362459	233.5494298	124.0999638	122.9443696
ENSG00000100302	RASD2		4.351108746	4.969687556	25.43017047	4.58688e-07	1.18e-05	4.858440048	3.638976712	44.2563342	103.7372368		-1.594223102	6.272567205	1341.313034	1.1897e-293	4.5313e-292	141.4230534	138.5300042	47.6128207	45.23957572
ENSG00000172575	RASGRP1		-7.148734138	2.278072435	64.66403932	8.88212e-16	1.2332e-13	7.650646973	15.88803225	0	0.220171001		-2.434761332	-0.707110987	9.599832953	0.001945951	0.003040548	0.289060917	1.023778322	0.170349985	0.070576561
ENSG00000270885	RASL10B		-1.439447165	0.60159854	6.266789682	0.012302184	0.072775639	2.792206924	2.404323899	0.622451958	1.284330841		1.693945433	0.157543024	19.28694032	1.12473e-05	2.14479e-05	0.505856604	0.575875306	1.788674839	1.76441403
ENSG00000122035	RASL11A		-1.442585571	0.72974536	6.881297377	0.008710232	0.056442828	2.289609678	2.956668579	0.622451958	1.357721174		0.750301781	0.356088795	4.860382013	0.027480251	0.037444155	1.156243666	0.831819887	1.703499846	1.623260907
ENSG00000153179	RASSF3		-1.237124752	4.286937092	15.00886258	0.000107007	0.001499623	26.02336854	31.67859192	9.959231325	14.64137158		-0.990077532	4.365064425	81.47781758	1.7724e-19	6.63944e-19	25.79868681	23.802846	12.35037389	12.56262789
ENSG00000099849	RASSF7		-1.882912673	1.436935193	13.62247732	0.000223494	0.002826588	5.137660741	4.613702617	1.61837509	1.064159839		0.904173581	0.530587698	8.708471898	0.003167346	0.004847215	1.228508895	1.087764468	2.555249769	1.834990591
ENSG00000198774	RASSF9		1.812623295	-0.136910741	5.488422012	0.019142813	0.099207223	0.223376554	0.357399499	0.809187545	1.284330841		0.986234167	0.834137072	14.11833258	0.000171663	0.000297157	1.517569812	1.535667484	2.555249769	3.458251498
ENSG00000161847	RAVER1		-0.678456908	5.412954159	5.815338734	0.015886993	0.087079988	76.84153456	29.40423147	39.8991705	21.87031946		-0.769916851	4.444738969	66.77466607	3.04385e-16	1.00916e-15	22.25769058	22.3951508	13.37247379	12.84493413
ENSG00000162437	RAVER2		-1.394702982	2.002060208	8.698611765	0.003184525	0.025597837	7.76233525	5.490955932	2.240827048	2.678747182		-0.805909887	1.287499194	5.326202626	0.021007107	0.029051905	2.167956874	1.791612064	1.192449892	1.058648418
ENSG00000080839	RBL1		0.984725716	4.790306009	4.133536161	0.042041414	0.171383178	11.22467184	35.38255036	45.19001214	28.84240117		-0.786763538	4.655144893	69.99742687	5.93819e-17	2.02848e-16	24.93150406	23.61088756	12.69107385	15.17396065
ENSG00000244462	RBM12		-0.677695629	6.439167229	6.476987648	0.010928003	0.06702474	104.0934741	94.02855898	59.0706908	65.53756804		-1.210467755	6.405766444	731.7484214	3.7326e-161	7.9897e-160	117.5755278	114.0233107	48.54974562	51.16800686
ENSG00000239306	RBM14		-0.578137668	5.99774006	5.174985073	0.022914368	0.113372435	71.64802968	73.42935152	48.80023349	48.40092511		-1.470865799	5.903051785	682.1934213	2.2281e-150	4.3851e-149	91.9936367	88.30088031	31.08887219	33.66501968
ENSG00000100461	RBM23		1.029448234	4.60656484	5.745676103	0.016529292	0.08945469	8.767529743	31.22371983	36.53792992	31.41106285		0.89581157	5.004937253	190.012454	3.15946e-43	2.13099e-42	25.36509543	26.61823638	49.99772049	47.14514287
ENSG00000126254	RBM42		-0.768084206	6.207491862	9.488867011	0.002067224	0.01808646	109.3428232	81.12968617	60.93804667	50.05220762		-0.714870442	5.785612955	184.4949644	5.05886e-42	3.31707e-41	69.59141567	70.70469039	41.13952129	44.11035074
ENSG00000184898	RBM43		1.438094754	2.319465265	10.25250724	0.00136499	0.012944834	4.355842802	1.916960947	9.336779367	6.45834937		1.011362898	1.941056579	14.00305858	0.000182514	0.000315056	1.517569812	1.471681338	3.918049646	2.258449958
ENSG00000147274	RBMX		-0.577895497	7.721820361	4.813895914	0.028231152	0.131305541	259.6193998	210.2483777	154.6793115	159.0001581		-1.20007872	7.510444924	1465.231636	0	0	239.4147042	231.8218039	101.5285908	103.1829324
ENSG00000168214	RBPJ		0.730644396	6.595711009	8.538617175	0.003476897	0.027398971	71.03374416	75.70371196	128.8475553	114.5256158		-0.785596933	6.708999404	224.8767214	7.81084e-51	6.06054e-50	76.52887767	76.91134647	45.14274592	43.96919762
ENSG00000157110	RBPMS		-1.053879571	6.000367432	16.20033558	5.6984e-05	0.000860782	151.1142387	46.65687999	71.51972995	22.89778413		-0.636441817	4.33008684	39.21793897	3.79042e-10	9.56094e-10	17.92177683	18.61996824	11.41344897	12.06859196
ENSG00000117602	RCAN3		1.001055055	5.870232162	12.61448602	0.000382769	0.004458805	37.19219623	30.21650306	59.13293599	74.71135976		-1.00897247	5.978920698	310.1802492	1.99507e-69	2.01216e-68	64.4605844	66.80153554	33.98482193	31.54772285
ENSG00000180198	RCC1		-0.539569057	6.274367954	4.765245359	0.02903992	0.134095486	97.00126855	82.81921107	72.20442711	52.65756447		-1.325942491	5.974650762	643.2570416	6.5401e-142	1.2292e-140	86.93507066	89.32465863	34.58104688	35.71173996
ENSG00000142552	RCN3		0.887772483	8.033768895	10.71530336	0.00106253	0.010540624	183.9505922	118.9815421	354.175164	211.2907709		0.504013927	8.115679401	613.2464986	2.2011e-135	3.9921e-134	305.4651236	307.1974829	433.5407109	435.3162294
ENSG00000089902	RCOR1		-0.571751121	6.396514746	5.418556901	0.019923821	0.102223057	99.84931962	85.45097101	64.11255165	60.18007368		-1.035541234	6.343153704	529.6125112	3.4296e-117	5.49e-116	114.9017143	109.6722528	52.80849523	56.24951926
ENSG00000168476	REEP4		-0.805424241	5.769400512	9.679959648	0.001862887	0.016560861	82.53763668	51.14061915	49.04921428	28.14519299		-1.572316705	5.105533205	461.726804	2.0235e-102	2.8988e-101	52.24776067	48.37352573	16.43877352	17.22068093
ENSG00000104856	RELB		-0.839498231	3.437798703	5.354417373	0.020669839	0.104918438	21.49999332	11.82667432	9.399024563	8.439888382		1.050892486	3.639400921	106.9843137	4.48707e-25	1.98116e-24	10.04486685	10.10981093	21.80479803	20.11431994
ENSG00000189056	RELN		-2.251758455	2.568868689	24.95154352	5.87894e-07	1.47976e-05	17.14415052	6.920553926	4.606144488	1.064159839		0.684719767	4.671322312	152.1396661	5.9061e-35	3.35603e-34	38.30057145	38.64763167	63.79606924	60.20180669
ENSG00000174236	REP15		1.467088359	0.349289472	6.233573722	0.012535051	0.07381305	0.446753108	0.844762451	1.244903916	2.385185847		1.345299295	0.91330843	13.66761245	0.000218185	0.00037399	0.650387062	1.023778322	2.2145498	2.117296835
ENSG00000079313	REXO1		-0.552719	5.798338852	4.369995987	0.036577078	0.155912794	93.148023	45.71464495	60.25334952	32.73208885		-0.954444679	5.015476598	160.4622848	8.96697e-37	5.31939e-36	37.36112347	41.20707748	20.44199815	20.25547306
ENSG00000178882	RFLNA		2.291152392	1.027496392	14.46205294	0.000143012	0.00191833	0.390908969	0.844762451	3.672466551	2.458576181		-1.545656388	2.586541524	77.78377411	1.14961e-18	4.19955e-18	7.876909977	8.958060321	2.555249769	3.175945253
ENSG00000162944	RFTN2		4.393724019	1.078513784	45.04469568	1.92588e-11	1.23613e-09	0.223376554	0.259926908	4.045937726	6.421654203		2.740658115	1.754286635	82.30633537	1.16548e-19	4.39515e-19	0.722652291	0.511889161	3.832874654	4.375746793
ENSG00000168411	RFWD3		-0.715863097	6.966541441	7.813744289	0.005185036	0.037904505	122.7454164	171.9741405	76.37485522	102.3061253		-2.669961532	6.828920871	3022.818233	0	0	162.2354394	163.548587	25.21179772	25.90159795
ENSG00000196460	RFX8		0.725160857	5.108392548	6.42333024	0.011263076	0.06863145	26.63765406	20.53422573	43.94510822	34.01641969		-0.588971647	4.999964857	40.54216185	1.92419e-10	4.93724e-10	22.32995581	21.17941404	14.65009868	14.25646536
ENSG00000143344	RGL1		1.292534091	4.488743347	16.87942982	3.98309e-05	0.000635167	12.45324288	15.33568757	33.9858769	34.2365907		1.204117789	4.637319211	96.9606627	7.07185e-23	2.92496e-22	12.71868033	10.87764468	26.65977259	27.52485886
ENSG00000174136	RGMB		0.961725168	8.803568848	5.988035619	0.014403233	0.081458333	283.1856263	455.0670342	931.3126193	496.522303		0.925542918	8.897831884	1982.695034	0	0	253.1450977	251.273592	476.8947819	480.6263816
ENSG00000169220	RGS14		1.439861923	-0.255419976	5.473019237	0.019312234	0.099883624	0.670129662	0.422381226	1.244903916	1.651282509		1.233143436	0.913306308	20.34354705	6.47109e-06	1.25619e-05	0.939447979	1.599653629	2.981124731	3.105368692
ENSG00000147509	RGS20		1.460689069	2.764336645	8.23799956	0.004102232	0.031308176	2.233765539	5.588428523	13.07149111	8.183022214		-0.651182374	2.46042679	7.085378289	0.007771541	0.011344996	3.107404853	3.199307257	2.044199815	1.976143713
ENSG00000117152	RGS4		-2.04295469	5.402413466	18.79400005	1.45625e-05	0.000258202	34.79089828	159.1727403	15.18782777	26.42052015		2.793463445	6.519704108	5766.717208	0	0	41.26344584	41.20707748	291.2132987	281.3181729
ENSG00000007384	RHBDF1		1.21626391	5.206129919	11.03083003	0.00089609	0.009079013	20.15973399	27.74719743	80.79426412	37.35567988		1.339824096	5.221948281	376.22097	8.2742e-84	9.82135e-83	22.47448626	22.71508153	57.83381978	56.67297863
ENSG00000129667	RHBDF2		-0.875537217	3.619867784	4.818189704	0.028160907	0.131165879	21.77921401	13.45121749	13.63169788	6.605130038		0.599238265	2.904532123	12.11300027	0.000500715	0.000828554	7.58784906	6.974489821	10.39134906	11.64513259
ENSG00000171792	RHNO1		-0.991009688	5.850646753	13.86882857	0.000196023	0.002513831	77.3441318	67.06114227	37.96956943	34.64023753		-1.413325653	5.437086477	386.0422967	6.01846e-86	7.31822e-85	59.7633445	55.66794628	19.41989825	23.50199487
ENSG00000143878	RHOB		1.040740051	5.872846753	13.5570985	0.000231415	0.00291242	38.97920866	59.23084417	87.64123566	113.0578091		0.78022483	6.299207249	285.0898349	5.84074e-64	5.48894e-63	53.5485348	53.74836193	94.71459145	89.98511551
ENSG00000116574	RHOU		-1.148507944	1.188050018	4.833688642	0.027908859	0.130468324	3.071427617	3.703958439	1.058168328	2.018234178		1.054020621	1.66143629	23.87669628	1.02708e-06	2.1092e-06	3.179670082	2.431473516	4.940149554	6.56362019
ENSG00000176406	RIMS2		4.88033417	1.625239735	36.71742889	1.36553e-09	6.02382e-08	0	0.227436045	1.929601069	5.944617034		-0.753765836	2.433813871	17.09717285	3.55151e-05	6.51631e-05	6.648401081	6.910503676	4.854974562	3.317098376
ENSG00000132669	RIN2		1.191157178	6.019323883	19.3098455	1.11132e-05	0.0002038	31.21687341	52.21281765	71.95544632	118.3786083		1.524035404	6.858817742	992.0450733	9.6247e-218	2.7514e-216	68.94102861	74.41588681	199.565007	212.8589085
ENSG00000100599	RIN3		0.669380093	5.300126914	5.59047439	0.018058405	0.09524065	51.6558281	14.39345253	75.56566768	24.73254248		-0.803595593	4.320217206	57.29780147	3.74574e-14	1.14135e-13	18.3553682	17.27625919	9.795124116	10.51590762
ENSG00000183421	RIPK4		3.880757862	1.188664129	16.47210369	4.93712e-05	0.000762669	0.223376554	0.324908635	1.805110678	6.421654203		2.276813981	1.072294825	10.94530238	0.000938412	0.001516212	0	0.255944581	0.511049954	0.846918734
ENSG00000115841	RMDN2		1.09685284	2.260690893	5.091762536	0.024039747	0.117606035	2.680518647	2.371833036	4.4194089	6.751910705		0.593818409	2.500599864	11.14147182	0.000844189	0.001369441	4.335913749	3.455251838	5.791899477	5.857854578
ENSG00000244230	RN7SL151P		-1.550697106	1.718811925	4.681311244	0.030492465	0.138904107	0	8.155206739	0	2.752137516		0.689769052	1.690331983	11.41860594	0.000727122	0.001185774	4.480444207	1.407695193	7.325049339	2.187873397
ENSG00000274012	RN7SL2		-1.958753212	1.220888838	6.616796152	0.01010214	0.062890967	0	6.823081336	0	1.724672843		1.696605753	2.314287848	84.8105653	3.28365e-20	1.25808e-19	4.408178978	3.135321112	11.49862396	12.77435757
ENSG00000239899	RN7SL674P		-2.164492745	-0.108411674	6.261614246	0.012338173	0.072954918	0	2.371833036	0	0.513732336		1.166511628	0.726653504	20.52314009	5.89147e-06	1.14746e-05	1.517569812	1.471681338	3.577349677	3.175945253
ENSG00000243173	RN7SL861P		-1.878088303	-0.551178293	4.600861514	0.031955894	0.143208344	0	1.29963454	0	0.330256502		-1.292229685	-0.415646159	4.901412733	0.026834734	0.036610809	0.794917521	0.575875306	0.340699969	0.211729684
ENSG00000128482	RNF112		2.213153489	0.278848631	7.401610326	0.006516552	0.044856544	0.558441385	0.389890362	0.933677937	3.265869852		1.81825251	1.530593315	62.85309539	2.22713e-15	7.14603e-15	1.373039354	1.599653629	5.5363745	5.081512405
ENSG00000133135	RNF128		3.763497191	-0.248597228	13.03418842	0.000305856	0.003686639	0.055844138	0.064981727	0.124490392	1.908148678		4.058350786	2.178114972	309.2617168	3.16268e-69	3.18729e-68	0.86718275	0.895806032	13.62799877	15.95030283
ENSG00000170881	RNF139		1.868678367	3.83745042	26.07274892	3.28792e-07	8.72046e-06	4.914284187	8.870005736	23.40419361	24.36559081		0.877087104	4.27055578	65.1392895	6.97867e-16	2.28217e-15	10.76751914	10.74967239	20.52717315	19.12624808
ENSG00000137393	RNF144B		3.314964003	1.294223859	33.79664777	6.11842e-09	2.33063e-07	0.335064831	0.877253315	4.917370467	6.93538654		1.859820705	2.265731999	51.69903996	6.46944e-13	1.86591e-12	0.939447979	1.343709048	4.343924608	4.093440548
ENSG00000170153	RNF150		-2.804299827	4.38779466	35.38101009	2.71117e-09	1.10137e-07	56.90517712	32.32840919	3.859202138	9.944390224		-1.532115952	3.537409609	95.37386209	1.57621e-22	6.47381e-22	10.62298868	10.42974166	4.173574623	3.175945253
ENSG00000176641	RNF152		1.297233372	4.338960538	13.1709628	0.000284321	0.003446481	4.244154525	22.84107704	11.20413524	53.86850498		0.809449387	5.431420569	176.112453	3.422e-40	2.16911e-39	31.57990514	32.24901716	53.48989517	58.08450985
ENSG00000173456	RNF26		-1.052939904	6.63648057	16.47274582	4.93545e-05	0.000762669	196.7388999	78.30298104	99.96578442	35.99795871		-1.822923636	5.345013763	496.4365234	5.6665e-110	8.6535e-109	58.24577469	53.4284312	15.33149862	16.09145595
ENSG00000063978	RNF4		-0.590859117	7.005011688	5.332022059	0.020937081	0.105939813	134.4168413	155.923654	98.03618335	93.79284654		-1.068436972	6.831306655	686.6648926	2.3744e-151	4.716e-150	153.8526729	146.9121893	73.33566838	70.15310181
ENSG00000135119	RNFT2		-1.766774878	0.779122552	8.265671596	0.004040171	0.03096339	0.949350354	4.483739163	0.497961566	0.880684005		-2.483087413	-0.158489016	19.65950399	9.25419e-06	1.77599e-05	1.011713208	1.215736758	0.340699969	0.070576561
ENSG00000101654	RNMT		0.690291027	4.798449992	4.90079706	0.026844302	0.126971375	19.26622778	24.88800144	33.36342494	37.02542338		0.755798016	5.07312111	128.2528276	9.88181e-30	4.97935e-29	26.44907387	25.46648577	41.99127121	45.31015228
ENSG00000200795	RNU4-1		-3.624163966	3.772019206	44.68528425	2.3139e-11	1.44895e-09	0.055844138	69.14055754	0.062245196	5.027237862		1.821129932	3.124679808	253.4932271	4.49682e-57	3.81611e-56	5.853483561	6.206656079	20.95304811	21.73758084
ENSG00000202538	RNU4-2		-3.331610114	4.135112528	39.06523517	4.09878e-10	1.97805e-08	0.111688277	84.54122684	0	7.375728542		2.149013536	3.892210475	330.6947668	6.7837e-74	7.21848e-73	10.47845823	7.742323563	39.35084645	40.86382892
ENSG00000201098	RNY1		-3.659999421	1.796463704	22.73903051	1.8556e-06	4.20855e-05	0.055844138	15.33568757	0	1.210940507		0.753302807	1.308956602	12.53501514	0.000399396	0.000667292	3.035139624	2.431473516	4.258749616	4.869782721
ENSG00000154134	ROBO3		-1.420860797	2.931625526	9.21810355	0.002396336	0.020426142	17.31168293	12.11909209	9.523514954	2.752137516		0.919069249	1.396727242	9.066879241	0.002602809	0.004015532	1.083978437	1.791612064	2.129374808	3.317098376
ENSG00000185483	ROR1		-1.58520605	4.00632691	20.10903308	7.31504e-06	0.000140363	19.93635744	21.5414425	5.353086837	8.513278715		-0.595412482	4.28412581	29.66984916	5.12254e-08	1.13961e-07	23.41393424	22.77906767	16.6091235	14.11531224
ENSG00000069667	RORA		2.163270568	3.966347426	35.97270528	2.00101e-09	8.3905e-08	4.914284187	7.05051738	22.28378009	30.93402568		0.622807325	4.497133548	43.75121487	3.72885e-11	9.92572e-11	13.08000648	14.14093808	20.69752313	21.31412148
ENSG00000163584	RPL22L1		-0.795544383	5.438084854	8.200904503	0.004186951	0.031765893	25.91168026	80.08997854	14.00516905	49.28160912		-0.521109058	5.51448605	68.78810866	1.09632e-16	3.70687e-16	45.67162482	46.26198294	32.62202206	31.54772285
ENSG00000163923	RPL39L		-1.209523148	4.644573066	14.64597374	0.000129711	0.001758295	26.13505681	44.12259264	13.81843346	15.44866526		-2.256941947	4.353458722	431.9454569	6.13002e-96	8.2008e-95	28.47250028	28.08991772	6.217774439	5.646124894
ENSG00000105193	RPS16		1.204968171	7.439869694	5.573503528	0.018234241	0.095885261	265.5947226	36.48723971	218.2316564	220.4278674		-0.92156924	6.902891038	200.7066898	1.46426e-45	1.03788e-44	48.20090784	51.12492997	25.89319766	26.60736357
ENSG00000233927	RPS28		0.791872614	5.580764944	8.235991671	0.004106773	0.031324208	54.05712606	16.89524902	77.99323031	35.41083604		0.571250497	4.224726243	4.983517327	0.025589905	0.035000979	1.589835041	2.11154279	2.725599754	2.823062447
ENSG00000226318	RPS3AP38		-0.944609836	2.717950411	4.975320999	0.025711432	0.123155841	4.858440048	9.162423508	1.867355873	6.054702535		-2.468509042	2.881416702	164.5907822	1.12384e-37	6.79444e-37	10.04486685	9.341977192	1.618324854	1.834990591
ENSG00000100784	RPS6KA5		1.782570935	1.440420055	9.913233408	0.001640946	0.014938494	2.401297955	0.812271588	4.855125271	5.137323363		-1.509561062	1.758180508	13.07159271	0.000299808	0.00050766	1.734365499	1.407695193	0.681399938	0.423459367
ENSG00000166592	RRAD		1.398380396	0.271902522	4.241132287	0.039455845	0.164233034	0.502597246	0.909744178	1.18265872	2.605356848		1.587917478	1.895705208	33.29478406	7.91948e-09	1.84854e-08	1.083978437	1.151750613	3.151474716	3.59940462
ENSG00000171848	RRM2		-0.55631892	7.875167844	4.388712672	0.036177619	0.154752449	348.41158	248.1327246	262.0522742	152.5418087		-2.580731812	7.281505429	3827.027676	0	0	213.3992217	215.0574338	35.77349677	35.85289308
ENSG00000048392	RRM2B		0.644170033	5.382528247	5.711485379	0.016854273	0.090792403	27.1402513	36.3247854	41.33081	58.1618395		0.970685831	5.819399165	281.2319044	4.04711e-63	3.76239e-62	34.25371862	35.0004214	69.33244374	66.76542688
ENSG00000160208	RRP1B		-0.533753348	6.379225718	4.666036039	0.030764857	0.139702654	108.2259404	84.47624511	71.08401358	61.46440452		-0.763980908	6.078047623	218.1182598	2.32727e-49	1.7635e-48	82.09330031	89.77256164	51.61604534	49.96820532
ENSG00000189306	RRP7A		-0.704117873	5.313132982	5.70827551	0.016885119	0.090844202	38.02985831	67.06114227	30.62463632	31.33767251		-0.754854215	5.651374246	232.5890427	1.62453e-52	1.29304e-51	84.0444615	80.87848747	49.23114556	48.41552097
ENSG00000117616	RSRP1		3.102014298	4.934350248	53.78785764	2.23349e-13	1.96379e-11	3.350648309	11.89165604	56.70537336	54.74918898		1.193713921	5.33606593	344.7182794	5.98872e-77	6.64558e-76	24.28111699	23.61088756	55.78961996	53.84991618
ENSG00000182010	RTKN2		-3.677479608	2.726607275	52.42670088	4.4661e-13	3.79678e-11	14.35194359	17.4475937	0.622451958	1.908148678		-1.715935631	1.249164484	40.64675937	1.82389e-10	4.68733e-10	4.480444207	3.711196419	1.1072749	1.340954662
ENSG00000124813	RUNX2		1.166518729	3.405588749	10.15139072	0.001441924	0.013471602	8.320776635	4.158830528	14.87660179	11.66906307		0.667856805	3.431385072	35.09367674	3.14219e-09	7.52013e-09	9.32221456	9.405963337	14.22422372	15.4562669
ENSG00000020633	RUNX3		3.531356074	2.5021572	39.27895781	3.67379e-10	1.80021e-08	0.390908969	0.292417772	5.975538795	2.715442349		0.704019278	2.229627746	19.32726975	1.10122e-05	2.1012e-05	5.347626957	3.903154854	8.09162427	6.916502996
ENSG00000160753	RUSC1		1.048129934	4.474650749	9.85217993	0.001696306	0.015334848	15.97142361	12.50898245	46.12369007	18.67783994		0.801132956	4.312976073	77.22133469	1.52834e-18	5.54863e-18	15.46475904	17.1482869	29.55572233	27.59543542
ENSG00000198853	RUSC2		0.584220359	6.509843819	5.072379119	0.024309997	0.118115607	84.38049325	72.81202511	150.4466382	92.6186012		0.59596201	6.428551465	217.5198376	3.14329e-49	2.37489e-48	73.85506419	75.823582	113.1123898	113.3459573
ENSG00000183207	RUVBL2		-1.026349068	7.108446439	16.34061041	5.29177e-05	0.00080966	177.5285163	190.656387	94.98616876	85.60982432		-1.19136495	6.719275533	931.5900875	1.3324e-204	3.6023e-203	148.0714545	155.2943743	65.41439409	67.47119249
ENSG00000196154	S100A4		1.366304137	7.90053564	20.70123198	5.36815e-06	0.000107004	122.9687929	133.5049581	271.7625248	392.0878581		1.196337154	9.061293538	5340.886845	0	0	371.515543	367.4084454	845.6173237	846.9893107
ENSG00000213694	S1PR3		-1.610773488	6.394698904	19.45748656	1.02864e-05	0.000190543	188.4181233	87.53038628	34.35934807	46.5294716		-2.544680817	5.989865754	1489.469588	0	0	83.17727875	86.89318511	15.41667361	13.90358255
ENSG00000142230	SAE1		-0.670898787	7.560165727	7.031145514	0.00801041	0.052654162	218.4622698	215.7393337	134.3873777	138.4508646		-0.650000926	7.398557935	476.0006907	1.5849e-105	2.3564e-104	213.182426	215.7612814	138.4093625	135.3658443
ENSG00000165821	SALL2		-1.969302732	0.594709274	9.305406983	0.002284785	0.01964487	3.462336586	2.176887855	0.373471175	0.954074339		1.964533419	-0.158484526	14.59890544	0.000132992	0.000233051	0.433591375	0.12797229	1.192449892	0.988071857
ENSG00000187634	SAMD11		0.87229685	5.673852449	3.877018193	0.048951423	0.190363351	26.63765406	41.65328701	31.99403063	99.4805974		-1.891246016	6.616075851	2133.352541	0	0	200.3914804	199.3808283	55.27857001	52.7206912
ENSG00000177570	SAMD12		-2.72205616	1.57081914	25.42246534	4.60524e-07	1.18235e-05	5.361037295	8.057734149	1.120413524	0.917379172		1.725935597	-0.086695675	7.919515829	0.004890436	0.007302104	0.072265229	0.319930726	0.596224946	0.776342173
ENSG00000167100	SAMD14		-3.06598634	1.951154995	27.25266276	1.78529e-07	5.08155e-06	11.33636011	4.191321392	0.809187545	0.733903338		1.450437424	-0.031723912	8.607930398	0.003347024	0.005105296	0.289060917	0.511889161	1.277624885	0.988071857
ENSG00000136715	SAP130		-0.69826978	5.981102737	7.405823635	0.006501307	0.044821311	103.0324355	41.52332356	59.0706908	27.48467999		-1.039745263	5.143005851	228.2973475	1.40174e-51	1.10216e-50	47.33372509	44.91827389	23.2527729	21.66700428
ENSG00000164105	SAP30		-0.829201211	4.305201449	5.356990372	0.020639363	0.104846657	22.84025264	20.37177142	8.278611039	17.3935091		-1.562110753	4.320832343	231.72776	2.50353e-52	1.99022e-51	24.85923883	24.89061046	7.7509243	8.96322327
ENSG00000186193	SAPCD2		-1.691865937	6.277919558	35.46963323	2.59058e-09	1.05909e-07	130.4519075	83.33906489	29.93993917	34.08981003		-3.056346456	5.548223742	1777.165179	0	0	85.41750085	83.18198869	8.517499231	11.43340291
ENSG00000130066	SAT1		1.431797291	5.317249881	18.56922104	1.63845e-05	0.000287333	18.65194225	33.17317164	77.80649473	58.23522983		1.592124111	5.493700494	780.4751472	9.4881e-172	2.1556e-170	26.66586955	26.23431951	79.04239286	80.24555006
ENSG00000182568	SATB1		3.825353367	2.409765246	57.29662144	3.74799e-14	3.88007e-12	0.893506216	0.747289861	11.57760642	11.59567273		3.045743276	3.337980879	460.1658123	4.4239e-102	6.3095e-101	2.312487333	2.687418096	20.35682316	21.17296835
ENSG00000119042	SATB2		2.033903216	4.039583769	32.26950193	1.34203e-08	4.7988e-07	4.746751771	8.642569692	26.95216977	26.45721532		0.59448657	4.682669631	59.32178989	1.33886e-14	4.16084e-14	21.10144691	20.02766343	30.91852221	31.05368692
ENSG00000085365	SCAMP1		0.8036881	5.558625168	6.360374639	0.01166969	0.07023151	38.92336453	23.13349481	45.56348331	61.13414802		0.503252261	5.683729411	69.48233907	7.71018e-17	2.62272e-16	37.07206255	37.23993648	57.06724485	48.9095569
ENSG00000140497	SCAMP2		1.112584229	5.040119122	9.624029566	0.001920479	0.016990482	21.22077263	23.62085777	76.7483264	31.74131935		1.216439827	4.98759064	342.3825216	1.93199e-76	2.13111e-75	22.25769058	23.0989984	53.23437019	52.3678084
ENSG00000252010	SCARNA5		-2.828661848	2.275545362	17.17305224	3.41243e-05	0.0005524	0.055844138	20.33928055	0	2.898918183		1.774195863	1.811776371	64.77099377	8.41285e-16	2.74424e-15	1.445304583	2.751404241	7.495399323	7.128232679
ENSG00000251791	SCARNA6		-1.833361729	2.160010365	7.446117365	0.006357344	0.044062107	0	16.05048657	0.062245196	3.669516688		1.232365659	2.094090849	50.77626908	1.03518e-12	2.95928e-12	3.902322374	3.263293403	7.495399323	9.174952954
ENSG00000184178	SCFD2		1.001566876	5.350840173	9.634278443	0.001909792	0.016919256	17.75843604	35.35005949	41.64203598	62.71204019		1.291649576	5.944851458	710.0524726	1.9487e-156	4.0057e-155	40.61305878	41.33504977	103.2320907	97.96026692
ENSG00000006747	SCIN		4.309912002	2.365503337	28.59649012	8.91436e-08	2.67765e-06	0.949350354	0.487362953	9.834740933	13.54051658		-1.815350864	4.025262468	164.0116919	1.50386e-37	9.07502e-37	13.36906739	15.10073026	4.173574623	3.952287426
ENSG00000151466	SCLT1		-1.222657413	5.77582803	17.02778037	3.68369e-05	0.000590356	67.68309585	69.23803013	21.16336657	40.69494007		-2.143034599	5.545460044	748.5842298	8.1516e-165	1.7742e-163	66.91760219	67.56936928	14.56492369	15.73857314
ENSG00000010803	SCMH1		-0.558061527	5.563183596	4.525655686	0.033390278	0.147703785	65.0025772	41.78325047	42.63795911	29.39282867		-0.880408784	5.192171184	135.0971746	3.14399e-31	1.64837e-30	43.21460703	50.67702696	25.97837265	25.2664089
ENSG00000169432	SCN9A		-1.088779329	4.975134692	11.50778118	0.000693055	0.007256722	33.67401551	30.05404874	18.67355873	11.66906307		-0.508771673	3.967398356	30.73337739	2.96029e-08	6.68219e-08	19.80067279	22.90703996	14.65009868	15.4562669
ENSG00000180900	SCRIB		-0.541908189	6.907230877	4.437104827	0.035165834	0.152405066	166.4155327	116.7071817	137.0639211	67.00537472		-0.552139124	6.367265836	136.7191697	1.38904e-31	7.35708e-31	99.65375099	98.28271895	64.81816915	69.87079557
ENSG00000175356	SCUBE2		-1.155903731	2.236618064	6.583723282	0.01029154	0.063853311	5.52856971	8.025243285	2.116336657	4.073163523		-0.794417757	2.60833411	26.65496773	2.43225e-07	5.20966e-07	7.443318602	9.277991047	4.4290996	5.222665527
ENSG00000146197	SCUBE3		-2.225546285	6.570891013	22.45632093	2.14977e-06	4.78277e-05	56.06751504	105.8552333	5.16635125	39.33721889		-0.508080809	6.882263608	297.0303904	1.46137e-66	1.43478e-65	204.8719246	211.2822513	147.0120367	146.0229051
ENSG00000115884	SDC1		-0.659923726	7.417498273	5.631869125	0.017636816	0.093821821	199.3077303	231.1724938	113.1617659	160.3945744		-0.651798228	7.469911041	418.0740309	6.40706e-93	8.38095e-92	226.4069629	219.2165333	140.4535623	142.7763833
ENSG00000124145	SDC4		-0.520163452	7.690200629	4.156856582	0.041466292	0.169967617	236.9466796	280.6235881	168.6844806	191.6588566		-1.015621821	7.733793581	1127.118776	4.2154e-247	1.3282e-245	238.11393	235.5330003	116.3490395	117.6511275
ENSG00000141574	SECTM1		-1.64248336	2.071114781	10.73035791	0.001053921	0.010471501	10.77791873	4.418757436	2.240827048	2.054929345		1.112045793	1.465220178	9.501218678	0.002053355	0.003202185	1.011713208	0.575875306	1.959024823	1.482107785
ENSG00000110876	SELPLG		1.685946932	2.566537361	12.59243567	0.000387311	0.0044954	3.071427617	2.956668579	12.57352955	7.962851212		2.077430648	3.008185561	167.8109341	2.22484e-38	1.3629e-37	4.26364852	3.967140999	16.09807355	18.49105903
ENSG00000012171	SEMA3B		-2.146966426	3.777498061	31.07386029	2.48394e-08	8.48041e-07	38.42076728	17.51257543	8.029630256	4.219944191		-0.523452137	2.688265543	14.65949922	0.000128784	0.00022586	9.249949331	10.10981093	6.388124423	7.057656118
ENSG00000168758	SEMA4C		1.143037249	3.256873275	7.178705223	0.007377393	0.049324788	5.584413849	8.740042282	20.41642422	11.59567273		1.052420261	3.620208302	82.934784	8.48057e-20	3.20933e-19	10.04486685	9.086032611	18.73849831	20.67893243
ENSG00000112902	SEMA5A		1.022937733	7.019326002	15.20675411	9.63582e-05	0.00137745	87.67529743	105.5628155	187.6692653	204.7957263		1.70985777	7.046690504	1335.393876	2.2999e-292	8.7088e-291	38.44510191	36.92000575	123.1630389	123.0149461
ENSG00000143434	SEMA6C		1.730651004	2.179935714	13.40152458	0.00025142	0.003118335	2.903895201	1.397107131	10.3949477	4.256639358		0.997220689	1.947912314	23.11704397	1.52433e-06	3.09649e-06	2.095691645	2.943362677	5.366024516	4.869782721
ENSG00000137872	SEMA6D		2.320651164	0.613180408	15.03043137	0.000105791	0.001485826	0.390908969	0.909744178	1.867355873	4.843762028		2.186467326	1.431384564	21.96749296	2.77308e-06	5.54188e-06	0.289060917	0.319930726	1.192449892	1.623260907
ENSG00000086475	SEPHS1		-0.787573198	5.997601056	6.840843187	0.008909677	0.057186765	102.5298383	47.14424294	42.20224274	39.37391406		-0.921319678	5.461250752	192.2770866	1.0123e-43	6.91415e-43	49.06809059	54.32423723	25.12662273	29.28927289
ENSG00000125354	SEPT6		1.389318213	4.906472533	18.26996347	1.91706e-05	0.000329884	15.13376153	14.03605303	34.23485768	41.5389289		0.612623396	5.440861512	126.1471008	2.85515e-29	1.42538e-28	42.34742428	39.5434377	63.28501929	61.75449103
ENSG00000111897	SERINC1		0.692174143	7.738966098	6.62391391	0.010061848	0.062712917	160.7194306	161.8045002	222.4020845	307.6889743		0.762817899	8.026103957	966.8038277	2.9515e-212	8.309e-211	190.7802049	192.9822138	321.450421	329.3102345
ENSG00000197249	SERPINA1		2.493846392	0.335545342	9.337062343	0.002245652	0.019373278	0.223376554	0.129963454	1.991846265	0.366951669		1.466824981	-0.48779336	12.56034785	0.000394018	0.000658817	0.361326146	0.639861451	1.362799877	1.482107785
ENSG00000197632	SERPINB2		2.976547944	5.529481615	19.33125456	1.09893e-05	0.000202105	5.193504879	19.62448156	168.4354998	67.55580222		1.637683182	5.253761833	480.6693072	1.5279e-106	2.2928e-105	15.89835041	14.4608688	48.20904565	46.15707101
ENSG00000179833	SERTAD2		1.403139461	6.574013436	30.39404354	3.52609e-08	1.16063e-06	57.24024195	46.39695308	161.0283215	115.883337		-0.558630778	6.591691786	167.904004	2.12309e-38	1.3018e-37	100.9545251	97.32292677	65.84026906	68.38868778
ENSG00000167565	SERTAD3		1.032089043	3.717349579	6.42188456	0.011272248	0.068644139	5.081816602	16.08297743	18.67355873	19.55852395		0.730352198	4.232443059	52.50869184	4.28348e-13	1.24682e-12	14.74210675	13.82100735	21.71962304	25.33698546
ENSG00000203706	SERTAD4-AS1		-2.519675546	1.190287054	13.60392156	0.000225714	0.002849051	4.914284187	3.476522395	0.248980783	1.17424534		-2.73969534	0.521420852	29.79165966	4.81057e-08	1.07316e-07	1.083978437	2.047556645	0.170349985	0.282306245
ENSG00000130766	SESN2		2.206817035	4.835413282	21.944218	2.80691e-06	6.07628e-05	7.650646973	18.48730133	83.47080754	40.3279884		1.679412488	5.088380809	579.61121	4.5567e-128	7.9101e-127	18.06630729	16.25248087	56.13031993	53.6381865
ENSG00000145391	SETD7		0.891385272	7.705406471	11.49883089	0.0006964	0.007279873	154.5207312	121.7432655	253.7736632	254.4442871		0.632463385	7.932512409	674.8171091	8.9543e-149	1.7516e-147	201.2586632	206.6752488	312.1663468	320.1352815
ENSG00000136169	SETDB2		0.756534755	3.594950703	4.618490179	0.031629067	0.142164682	9.158438712	8.25267933	13.00924592	16.76969126		0.700579784	3.644669333	28.32958156	1.0232e-07	2.23411e-07	6.142544477	7.358406692	10.98757401	11.08052011
ENSG00000174938	SEZ6L2		-1.216670633	3.611670359	12.48940685	0.000409266	0.004703446	24.45973266	7.505389469	9.523514954	3.596126354		1.676002351	3.714690694	380.9166074	7.85963e-85	9.42428e-84	10.76751914	11.77345071	35.51797179	36.69981181
ENSG00000183431	SF3A3		-0.5558968	6.576241074	5.119442095	0.023659222	0.116187235	108.9519142	112.9707324	77.12179757	73.83067576		-0.627276188	6.42006802	229.6400451	7.14238e-52	5.63987e-51	110.3490049	109.8002251	71.9728685	70.64713774
ENSG00000116560	SFPQ		-0.748464309	8.82455863	5.958459461	0.014646834	0.082314914	594.6842308	485.1535738	312.3463924	328.3483532		-1.612372123	8.607140255	5389.958037	0	0	552.6122073	555.2717676	183.8928084	178.9821592
ENSG00000145423	SFRP2		5.166676653	0.582233879	48.26852159	3.71671e-12	2.65063e-10	0.167532415	0.064981727	3.921447334	4.073163523		4.933087242	0.994990789	10.51282283	0.00118549	0.001896726	0	0	0.170349985	0.352882806
ENSG00000173349	SFT2D3		0.961481092	1.920205372	4.501826011	0.033858679	0.148748755	3.183115894	2.436814763	6.224519578	4.733676527		1.2223561	2.062856008	30.74031607	2.94972e-08	6.6595e-08	2.167956874	2.431473516	4.769799569	5.928431139
ENSG00000170624	SGCD		2.521488767	7.172796126	43.83729413	3.5684e-11	2.16073e-09	50.76232188	32.16595487	160.5926051	303.7258962		0.710394223	7.224617341	212.7328293	3.48063e-48	2.57714e-47	51.01925178	48.1815673	80.66071772	81.30419848
ENSG00000127990	SGCE		-0.900141088	5.104620286	10.1434055	0.001448184	0.013510418	57.85452747	40.32116161	27.94809291	23.85185847		-1.051735131	5.141879663	193.3184401	5.99818e-44	4.1164e-43	41.04665015	44.15044015	21.54927305	19.76143713
ENSG00000118473	SGIP1		0.968749822	3.343261198	5.578828038	0.018178884	0.095749411	8.153244219	4.418757436	12.13781318	12.03601474		1.66229844	3.365109102	152.6252456	4.62568e-35	2.63077e-34	4.986300811	4.287071725	14.82044866	14.46819504
ENSG00000118515	SGK1		1.018403168	5.91533486	10.16746644	0.001429406	0.013393635	39.59349419	67.09363313	121.7516029	88.43535217		1.675570578	6.341599949	1559.857745	0	0	46.97239894	45.75009378	146.5009868	149.2694269
ENSG00000129810	SGO1		-0.670853766	5.052173532	5.151050074	0.02323232	0.114616944	37.75063762	34.31035186	19.04702991	26.71408149		-3.139314194	4.708032071	710.3987796	1.6385e-156	3.3734e-155	31.65217037	33.0168509	3.577349677	3.740557743
ENSG00000189410	SH2D5		-1.122397073	2.176296903	5.560382577	0.018371399	0.096416047	7.594802834	6.140773202	3.112259789	3.229174685		2.151301865	2.078568276	114.795274	8.72563e-27	4.04282e-26	1.734365499	1.791612064	7.836099293	7.904574852
ENSG00000109686	SH3D19		1.452080703	6.615238676	29.68395211	5.08541e-08	1.63612e-06	57.79868333	50.68574707	156.3599318	140.1021471		0.771187099	6.401346746	204.8541033	1.8223e-46	1.30959e-45	41.62477199	45.94205222	71.80251852	77.6342173
ENSG00000172985	SH3RF3		-1.227455683	5.19213899	12.90247027	0.000328149	0.003926415	85.32984361	37.20203871	25.52053027	21.31989196		-1.851078039	4.527694817	298.4416134	7.19937e-67	7.09527e-66	25.00376928	25.40249962	5.962249462	7.833998291
ENSG00000169247	SH3TC2		1.113596738	2.654981702	4.358865031	0.036816826	0.156651508	2.680518647	7.70033465	12.13781318	7.852765712		0.753035484	2.324839821	4.730382435	0.029634295	0.040214201	1.011713208	1.087764468	2.044199815	1.552684346
ENSG00000148082	SHC3		-2.989689005	2.667237667	35.98248505	1.99099e-09	8.3905e-08	13.68181393	11.53425654	1.680620286	1.467806675		2.187434859	1.260236811	69.32827296	8.33659e-17	2.82985e-16	1.083978437	0.959792177	4.599449585	4.728629599
ENSG00000112246	SIM1		-0.849338388	4.317808728	5.796670531	0.016056551	0.087560726	44.84284321	21.44396991	16.61946727	17.9439366		0.979437021	4.203390265	86.69305387	1.26741e-20	4.89794e-20	12.28508895	11.45351998	22.99724792	23.643148
ENSG00000170085	SIMC1		-0.771960519	3.575846259	4.650797357	0.031039126	0.14049692	14.91038498	14.55590685	11.45311602	6.421654203		-1.495193421	3.024440144	98.22148405	3.74109e-23	1.55979e-22	11.56243666	10.94163082	3.492174685	4.375746793
ENSG00000213445	SIPA1		-1.074588779	4.059821083	10.92595092	0.000948265	0.009524945	28.1454458	26.54503548	14.19190464	11.92592923		0.629701407	3.717657162	31.09357928	2.45883e-08	5.57848e-08	12.06829327	12.09338143	18.73849831	18.63221215
ENSG00000165480	SKA3		-0.601252356	6.050871538	4.963209639	0.025892106	0.123707016	83.48698704	56.50161163	50.85432495	40.73163523		-2.397284267	5.390674464	895.9992488	7.2701e-197	1.8754e-195	55.93328736	53.30045891	10.22099908	10.44533105
ENSG00000005020	SKAP2		1.484608123	4.867082881	22.60819413	1.98636e-06	4.45006e-05	16.52986499	11.56674741	36.10221355	41.02519657		0.561405387	5.248167892	76.85996702	1.8352e-18	6.6347e-18	28.83382643	31.35321112	44.37617099	44.67496323
ENSG00000136603	SKIL		1.299021477	5.9464818	23.26427512	1.41199e-06	3.28363e-05	23.28700575	52.31029024	66.66460468	112.1771251		-0.663473754	6.313522256	183.7105497	7.50415e-42	4.89565e-41	91.84910624	88.30088031	59.87801959	54.20279899
ENSG00000120519	SLC10A7		1.200544675	2.126871477	5.927559326	0.014905873	0.083375464	1.675324155	4.256303119	6.286764774	6.568434871		0.700579765	2.472364712	18.31950517	1.86785e-05	3.5056e-05	4.480444207	4.287071725	6.302949431	7.833998291
ENSG00000118596	SLC16A7		0.950532191	5.040213751	11.19651235	0.000819512	0.008369195	27.02856303	21.34649732	47.43083918	45.46531176		0.636123986	4.810879471	39.03227557	4.16857e-10	1.05005e-09	10.33392777	12.73324288	18.39779834	17.78529342
ENSG00000110436	SLC1A2		4.342757946	2.969841358	69.7142727	6.85483e-17	1.07312e-14	0.558441385	0.779780724	10.2704573	16.32934926		1.48638761	3.858018059	168.394624	1.65885e-38	1.01811e-37	7.515583831	6.142669934	18.65332332	19.33797776
ENSG00000079215	SLC1A3		2.346303753	0.589935976	12.29347337	0.000454545	0.005118416	0.390908969	0.584835543	1.929601069	2.898918183		0.63263617	1.516823122	6.238216803	0.012502229	0.017795545	1.951161187	1.791612064	2.810774746	2.96421557
ENSG00000163393	SLC22A15		0.933769217	3.038499293	6.145313742	0.013176079	0.076539748	6.422075926	5.848355431	12.44903916	11.00855006		-0.771119355	2.634075107	10.24323848	0.001371865	0.002181441	3.830057145	3.711196419	2.810774746	1.693837468
ENSG00000110628	SLC22A18		1.515612561	2.163488141	10.97323691	0.000924372	0.009328741	3.350648309	1.981942674	8.216365843	6.531739704		1.621854796	2.460437207	91.99259557	8.70014e-22	3.48922e-21	2.818343937	3.263293403	9.709949123	9.174952954
ENSG00000137266	SLC22A23		1.561900761	3.79789254	21.69727548	3.19244e-06	6.76261e-05	7.929867665	3.736449303	23.71541959	10.89846456		0.515713315	3.405485016	15.5246054	8.14383e-05	0.000145365	8.021440435	7.934281999	13.03177382	10.02187169
ENSG00000197208	SLC22A4		0.828016525	3.637352028	6.213241375	0.012679825	0.074324617	9.21428285	9.422350416	16.2459961	16.8430816		0.753879257	3.891268113	51.77199663	6.23345e-13	1.79865e-12	11.41790621	9.789880208	17.12017345	18.34990591
ENSG00000197375	SLC22A5		-1.560344848	1.491429416	8.806002499	0.003002411	0.024424559	3.741557279	6.888063063	1.929601069	1.577892176		0.572262245	0.89923255	4.646683018	0.031113614	0.042080553	1.734365499	1.727625919	2.470074777	2.681909325
ENSG00000183048	SLC25A10		-1.001584346	2.270586642	4.602177812	0.031931369	0.143208344	6.254543511	7.537880333	4.357163705	2.642052015		-1.309158904	1.71060879	31.69691581	1.80208e-08	4.12532e-08	4.480444207	4.35105787	1.277624885	2.187873397
ENSG00000197119	SLC25A29		-1.113564897	2.910882211	7.755285742	0.005355557	0.038885341	14.35194359	8.642569692	6.78472634	3.889687689		1.180664226	2.353513833	53.3119999	2.84563e-13	8.36e-13	3.324200541	4.543016306	8.09162427	9.810142004
ENSG00000151729	SLC25A4		-1.358810978	3.192907699	12.77085577	0.000352062	0.004157697	12.95584013	17.54506629	6.473500361	5.394189531		0.933343434	2.555493601	36.87425185	1.25999e-09	3.09032e-09	4.841770353	4.607002451	8.943374193	9.104376392
ENSG00000130304	SLC27A1		2.455007131	3.62947851	49.6100423	1.87551e-12	1.40795e-10	5.361037295	3.736449303	29.31748721	20.58598862		1.526283814	4.129212696	145.6041763	1.58444e-33	8.75361e-33	9.611275476	8.382185015	25.63767269	25.97217451
ENSG00000164638	SLC29A4		-1.44514211	0.391089122	5.974867145	0.014511175	0.081863159	3.183115894	1.137180223	0.871432741	0.58712267		0.797758485	0.059695049	5.026272281	0.024965577	0.034186764	0.722652291	1.023778322	1.618324854	1.482107785
ENSG00000117394	SLC2A1		-1.531955798	6.675711366	35.56008722	2.47303e-09	1.01426e-07	178.7012432	152.9669854	60.06661393	54.56571315		-0.766273059	5.773424576	168.9435695	1.25865e-38	7.74693e-38	57.95671377	58.35536438	35.26244682	33.31213688
ENSG00000146411	SLC2A12		-3.071185187	0.98933562	25.51549884	4.38843e-07	1.13349e-05	4.914284187	4.223812255	0.43571637	0.660513004		4.750366653	0.282094462	95.2742934	1.65752e-22	6.79912e-22	0.216795687	0	3.151474716	2.823062447
ENSG00000151229	SLC2A13		2.122877049	3.587673386	27.75133484	1.37953e-07	4.05241e-06	4.188310387	3.931394484	11.8265872	24.84262798		0.895114646	4.247121979	92.26585185	7.57807e-22	3.0477e-21	12.28508895	12.98918747	24.78592276	22.51392302
ENSG00000170385	SLC30A1		2.213387938	5.216592535	31.05462073	2.50868e-08	8.51937e-07	8.432464912	27.09738016	56.14516659	98.19626656		1.012605777	5.877268589	293.865193	7.15129e-66	6.9631e-65	35.12090136	31.48118341	66.35131901	67.47119249
ENSG00000080189	SLC35C2		0.657213813	4.622978864	4.914868786	0.026626486	0.12631345	20.55064296	20.40426228	36.78691071	28.43875433		0.76022517	4.711154276	110.039118	9.6076e-26	4.31708e-25	22.25769058	21.69130321	36.19937173	38.04076648
ENSG00000110660	SLC35F2		1.726336906	5.025223657	29.81438692	4.75451e-08	1.55302e-06	10.72207459	23.19847654	42.38897833	66.52833755		-1.325980904	5.620079663	469.2532546	4.6587e-104	6.817e-103	64.24378871	64.43404817	25.21179772	26.04275108
ENSG00000134294	SLC38A2		2.704330473	8.716611799	61.6145467	4.17721e-15	5.05876e-13	100.5752934	166.7106206	730.1361465	993.044606		1.01795477	9.264372441	3772.076501	0	0	386.5467107	380.9095221	769.4708805	782.7646401
ENSG00000017483	SLC38A5		2.58296186	5.212430167	46.54027132	8.97548e-12	6.06412e-10	9.493503543	10.91693014	96.60454385	41.75909991		0.851301172	5.038635553	165.007944	9.11118e-38	5.51354e-37	25.14829974	25.6584442	46.59072079	45.31015228
ENSG00000103042	SLC38A7		0.59134843	4.896530692	4.128494274	0.042166854	0.171676468	31.10518514	19.55949983	52.78392602	26.05356848		0.582628843	4.572770512	45.25962754	1.7257e-11	4.66844e-11	20.95691645	21.17941404	30.83334722	32.1829119
ENSG00000143570	SLC39A1		-0.510702482	6.42305607	4.294972585	0.038225212	0.160726188	113.307757	93.93108639	82.03916804	63.95967587		0.680469641	6.242136088	241.881896	1.52888e-54	1.26189e-53	67.42345879	73.2641362	114.6455397	111.6521198
ENSG00000165915	SLC39A13		0.568867348	6.445833334	4.639435904	0.031245271	0.140982617	74.4402366	68.91312149	133.9516613	85.53643399		0.713335542	6.387256975	300.7264477	2.28825e-67	2.26551e-66	67.71251971	70.76867654	114.7307146	112.8519213
ENSG00000134802	SLC43A3		-0.936839521	3.672953223	7.538018019	0.006041046	0.042492552	15.85973533	17.74001147	9.959231325	7.669289877		-1.30797412	3.520261419	84.14861265	4.58946e-20	1.74856e-19	11.41790621	12.09338143	5.110499539	4.446323354
ENSG00000088836	SLC4A11		1.809968946	1.385504102	10.2187114	0.001390229	0.013161044	1.84285657	0.812271588	4.606144488	3.742907021		1.446572196	1.789057155	42.36595112	7.56964e-11	1.98194e-10	2.52928302	1.855598209	5.962249462	5.928431139
ENSG00000033867	SLC4A7		-0.600237751	6.618050561	5.868580549	0.015413475	0.085248936	100.3519169	136.8840079	61.996215	96.61837439		-0.600162412	6.4113589	138.4638502	5.76962e-32	3.09385e-31	85.92335745	80.55855674	56.30066992	53.56760994
ENSG00000050438	SLC4A8		-0.870331403	4.984224822	6.132141567	0.013274598	0.076794059	37.63894934	31.84104623	14.25414983	23.2647358		-2.254359878	4.695370739	475.1874226	2.3821e-105	3.5336e-104	34.75957522	33.14482319	6.899174377	7.269385802
ENSG00000072041	SLC6A15		3.81866502	1.605722447	45.77963634	1.32332e-11	8.78652e-10	0.614285523	0.357399499	8.216365843	5.430884698		1.626948762	2.322204583	54.2867991	1.73262e-13	5.13795e-13	2.240222104	3.199307257	7.495399323	9.386682637
ENSG00000197106	SLC6A17		3.136312325	4.533585739	29.07571669	6.9604e-08	2.17398e-06	3.015583478	7.797807241	40.77060324	54.96935998		1.261462428	5.236003956	415.7367241	2.06733e-92	2.69065e-91	23.91979085	26.3622918	59.28179465	61.54276135
ENSG00000151012	SLC7A11		1.473825255	6.429068525	12.10406264	0.000503121	0.005539075	88.5129595	23.13349481	168.3110094	112.14043		1.067672203	5.729724112	117.1345173	2.68243e-27	1.26181e-26	11.99602804	11.00561697	21.97514802	25.83102139
ENSG00000166750	SLFN5		1.482160715	7.073274288	28.77636689	8.12364e-08	2.47703e-06	73.21166556	82.65675675	192.7111261	243.0687854		0.83937769	7.35332598	704.9458206	2.5131e-155	5.1413e-154	114.8294491	110.9519757	203.9941066	199.9433978
ENSG00000166949	SMAD3		-1.839559693	6.76276336	50.23167714	1.36624e-12	1.06942e-10	216.8427897	126.5194225	53.095152	40.29129323		-0.826629155	6.475771565	424.2439302	2.90881e-94	3.85165e-93	126.464151	124.9649415	72.31356847	69.58848932
ENSG00000101665	SMAD7		2.521021216	4.793987757	30.28348093	3.73292e-08	1.22556e-06	3.462336586	22.06129632	45.43899292	67.44571672		1.094591962	5.915811	585.0697303	2.9602e-129	5.2014e-128	49.50168196	50.54905467	110.0460901	104.1710043
ENSG00000170545	SMAGP		-0.905780287	5.194002629	9.042855497	0.002637234	0.022141382	45.34544045	46.81933431	30.74912672	20.10895145		-0.845510977	4.632423481	117.4381527	2.30167e-27	1.08585e-26	34.32598384	32.69692017	18.14227336	18.98509496
ENSG00000127616	SMARCA4		-0.5124112	7.695759017	3.854116012	0.04962407	0.191959287	319.1492515	174.5734096	197.130535	138.964597		-0.577579378	7.234840404	323.6261385	2.34998e-72	2.46016e-71	178.7841769	181.6566661	124.3554888	117.9334337
ENSG00000163104	SMARCAD1		1.111570645	5.11332645	12.22049813	0.000472673	0.005290065	15.74804705	34.05042495	47.86655556	52.0704418		0.595117209	5.321924393	83.0912113	7.83533e-20	2.96689e-19	28.61703074	28.72977917	43.60959606	43.12227888
ENSG00000099956	SMARCB1		-0.922642863	5.84912168	11.63903304	0.000645822	0.006818648	92.25451678	60.49798784	40.70835804	38.16297355		-0.682572692	5.534221549	142.8125419	6.45978e-33	3.52971e-32	57.73991809	59.95501801	36.96594666	36.48808213
ENSG00000180747	SMG1P3		-0.935506913	2.299016835	4.006122049	0.045335312	0.180343787	6.64545248	4.776156935	2.303072244	3.596126354		-0.996741134	2.20121569	26.48099234	2.66144e-07	5.68178e-07	5.564422644	5.822739209	3.151474716	2.611332764
ENSG00000163683	SMIM14		0.631343006	5.690925823	4.115392698	0.042494659	0.172464095	42.44154525	36.51973058	44.62980537	80.21563479		1.251591582	6.058260194	587.5893575	8.3803e-130	1.4826e-128	34.4705143	38.00777022	87.4747171	85.8210984
ENSG00000128602	SMO		-1.924217606	2.007431271	13.91825554	0.000190935	0.002455923	6.310387649	7.375426015	1.058168328	2.642052015		2.371005761	0.356089357	21.71063043	3.1703e-06	6.31232e-06	0.144530458	0.319930726	1.022099908	1.482107785
ENSG00000198732	SMOC1		4.651307237	2.33924225	42.63683779	6.59064e-11	3.72705e-09	0.279220692	0.714798997	12.94700072	14.09094408		1.124508174	2.738562908	42.49713286	7.07859e-11	1.85713e-10	3.179670082	3.583224128	7.495399323	7.339962363
ENSG00000136699	SMPD4		-0.653557279	6.625906166	7.138555405	0.007544391	0.050284189	155.637614	85.25602583	98.22291894	54.60240831		-0.918320805	5.933643911	305.0326289	2.63852e-68	2.63445e-67	75.30036877	75.75959586	38.49909652	41.21671173
ENSG00000172594	SMPDL3A		1.008197154	2.515406799	5.475979896	0.019279549	0.099826621	4.690907633	3.833921893	7.282687906	9.981085391		2.306877934	3.340576192	182.1706259	1.62742e-41	1.05693e-40	3.179670082	5.950711499	21.71962304	23.85487768
ENSG00000023608	SNAPC1		-0.942250834	4.580895233	9.680176777	0.001862667	0.016560861	38.19739073	36.35727626	17.80212599	21.20980645		-1.158542933	4.666065888	142.1701855	8.92626e-33	4.86102e-32	27.60531753	30.13747437	11.75414894	13.97415911
ENSG00000064692	SNCAIP		-2.633419491	2.524356082	29.17600945	6.60925e-08	2.07515e-06	15.24544981	11.24183877	1.929601069	2.385185847		-2.24425297	1.815511138	73.0170288	1.28536e-17	4.49876e-17	4.697239894	4.862947031	1.192449892	0.846918734
ENSG00000224078	SNHG14		0.743433978	4.353765213	4.537636945	0.033157335	0.14702615	12.45324288	17.38261197	26.5164534	24.0353343		0.568451397	4.530022415	57.65401621	3.12524e-14	9.55201e-14	24.06432131	23.22697069	35.09209683	34.93539778
ENSG00000233016	SNHG7		-0.684829388	4.688757914	4.714318668	0.029912417	0.136945527	23.45453816	36.51973058	18.48682315	17.68707043		-0.97328896	4.389138111	137.5736802	9.03287e-32	4.80986e-31	31.0017833	30.90530811	15.92772356	15.59742002
ENSG00000255198	SNHG9		2.290181621	0.629653347	14.80304785	0.000119342	0.001635005	0.279220692	0.64981727	1.307149111	3.302565019		0.925067947	1.340548218	13.99474739	0.000183322	0.000316283	1.878895958	1.663639774	3.151474716	3.528828059
ENSG00000184602	SNN		-1.009962311	3.483574547	8.435424877	0.003679809	0.028733399	13.40259324	18.74722824	7.344933102	8.476583549		0.649667421	3.531748324	25.82777125	3.73279e-07	7.89218e-07	7.443318602	7.230434402	11.83932393	11.22167323
ENSG00000201998	SNORA23		-2.474611146	1.88307815	12.52174986	0.000402242	0.004647687	0.111688277	15.53063275	0.062245196	2.165014846		0.607186982	1.386678348	7.243285298	0.007116664	0.01043015	2.601548249	2.175528935	3.3218247	3.881710865
ENSG00000200354	SNORA71D		-2.915006478	0.649093462	12.18555152	0.000481611	0.005366701	0	5.718391977	0	0.733903338		0.847272559	1.249173797	14.82931497	0.000117692	0.00020708	2.312487333	3.135321112	5.280849523	4.658053038
ENSG00000206633	SNORA80B		-2.716149524	0.842763738	9.951139622	0.001607499	0.014718587	0	6.95304479	0	0.843988838		1.330069331	0.644658789	23.20519128	1.45604e-06	2.96194e-06	1.156243666	1.279722903	2.981124731	3.175945253
ENSG00000212232	SNORD17		-1.457074926	5.233604886	8.984588386	0.002722661	0.022621878	1.11688277	153.5193301	1.244903916	30.20012234		1.663495738	4.773294446	497.5248808	3.2848e-110	5.0341e-109	17.27138977	16.4444393	54.08612012	52.65011464
ENSG00000263934	SNORD3A		-2.316943087	7.285661215	34.75958442	3.73038e-09	1.48256e-07	0.111688277	666.0951927	0.062245196	129.3137681		1.986303734	7.652868768	6824.383921	0	0	126.6086815	132.0034174	505.4284044	519.7257965
ENSG00000208772	SNORD94		-1.582368178	1.015613908	4.465340157	0.034589202	0.150566832	0	6.823081336	0.062245196	1.724672843		1.294138325	1.115556464	18.54047861	1.66334e-05	3.13632e-05	1.589835041	1.215736758	3.492174685	3.387674937
ENSG00000184209	SNRNP35		0.872830136	2.864492895	4.817928922	0.028165168	0.131165879	5.416881433	5.588428523	11.57760642	8.69675455		0.850807097	3.20552115	42.60511428	6.6984e-11	1.76131e-10	7.154257685	7.614351273	11.58379895	14.89165441
ENSG00000077312	SNRPA		-0.739177943	5.777175458	7.736301694	0.005412153	0.039185456	84.71555809	54.51966896	45.37674772	36.73186204		-0.703255158	5.332344592	123.6622799	9.98746e-29	4.89915e-28	50.22433426	46.83785825	31.0036972	28.65408384
ENSG00000125835	SNRPB		-0.87520035	6.868238683	12.60793713	0.000384112	0.004470397	132.685673	167.6528557	77.68200433	85.20617749		-1.198672435	6.65780673	878.7243155	4.1396e-193	1.045e-191	139.3273618	142.6891037	60.13354457	62.60140977
ENSG00000124562	SNRPC		-0.591655111	6.086820878	5.592014155	0.018042538	0.095235223	78.46101457	80.77228667	55.52271464	50.27237862		-0.614687842	5.827547494	117.8588279	1.86179e-27	8.79932e-27	71.54257685	73.2641362	47.52764571	47.07456631
ENSG00000173548	SNX33		0.571070629	5.851861645	4.866094619	0.027389418	0.128514576	62.098682	35.99987676	90.62900506	54.41893248		1.48666156	5.578402954	450.4228579	5.8357e-100	8.0912e-99	23.34166901	24.76263817	64.73299416	70.01194869
ENSG00000114520	SNX4		0.875812438	3.733341636	6.008779543	0.01423487	0.080819559	7.092205588	14.45843426	18.30008756	18.93470611		0.540009234	3.962371807	18.04758113	2.15452e-05	4.02787e-05	10.47845823	12.92520132	18.48297333	15.87972627
ENSG00000095637	SORBS1		-1.708502005	0.723028942	8.064135543	0.004515001	0.033874383	3.238960032	2.859195988	0.560206762	1.247635674		2.322227547	2.198369838	227.9067486	1.70551e-51	1.33695e-50	2.890609166	2.687418096	13.2872988	14.5387716
ENSG00000184985	SORCS2		4.018195276	3.720723052	96.64409059	8.29797e-23	2.65804e-20	2.401297955	0.942235042	27.76135732	21.61345329		0.820576951	3.889492645	53.05014507	3.25141e-13	9.53266e-13	11.41790621	11.26156155	20.18647318	19.90259025
ENSG00000198142	SOWAHC		-0.714201729	5.376465272	5.396257418	0.02017998	0.103002149	85.49737602	37.88434685	36.47568473	32.98895502		0.827743939	4.778550933	111.1571366	5.46617e-26	2.47593e-25	19.65614233	20.4115803	36.45489671	34.86482122
ENSG00000124766	SOX4		1.710496579	3.333446053	15.07999201	0.00010305	0.00145528	2.401297955	8.480115374	8.216365843	27.37459449		1.582889293	5.31836187	810.1200924	3.4024e-178	7.9966e-177	34.10918816	30.96929425	95.2256414	98.94833878
ENSG00000125398	SOX9		2.150926028	2.556225947	10.00824489	0.00155841	0.014381959	1.172726908	3.119122896	6.971461927	12.21949057		2.548499141	3.287547959	377.226168	4.99889e-84	5.95544e-83	3.830057145	3.391265693	23.67864786	18.84394184
ENSG00000105866	SP4		0.828555124	2.689218946	3.856576665	0.049551334	0.19182463	3.853245556	5.133556434	8.216365843	7.485814043		-0.885880427	2.730622777	23.67396316	1.14116e-06	2.3383e-06	5.92574879	6.46260066	3.3218247	3.387674937
ENSG00000064199	SPA17		-1.069107249	4.044676086	10.29632673	0.001332953	0.012712567	24.2363561	17.15517593	9.896986129	9.614133722		-1.439129149	3.635122211	110.8015223	6.54015e-26	2.95619e-25	13.22453693	13.56506277	4.854974562	5.010935844
ENSG00000076382	SPAG5		-1.217268944	7.768205388	20.38809822	6.32218e-06	0.000122595	294.6336747	261.5839421	108.5556214	131.1485264		-2.257970697	7.440828101	3617.827666	0	0	275.8363796	267.7820175	57.40794482	56.24951926
ENSG00000113140	SPARC		1.058798103	11.47044513	5.611343417	0.017844577	0.094540172	1769.924125	1618.629838	4197.567023	2973.446067		0.607647701	11.566051	8596.202999	0	0	3039.764599	3042.541202	4619.295358	4647.254824
ENSG00000163071	SPATA18		1.066440589	4.183569485	7.076707592	0.007809237	0.051620581	9.046750435	14.10103476	21.16336657	27.41128966		0.728083566	5.002874893	110.4319827	7.88034e-26	3.54588e-25	24.57017791	24.05879058	39.77672141	40.65209924
ENSG00000196141	SPATS2L		-0.583254869	7.959691564	4.701714448	0.030132545	0.137508525	335.1765192	274.9701778	225.8255703	181.7144664		-0.606862084	7.367383809	372.9118699	4.34707e-83	5.12701e-82	190.2020831	189.4629758	122.6519889	126.3320445
ENSG00000161888	SPC24		-0.68639531	6.066501376	6.30979403	0.012007279	0.071525493	53.55452881	96.98522756	36.03996836	55.18953098		-2.34179942	6.106373503	1527.0477	0	0	100.2318728	97.32292677	18.90884829	19.90259025
ENSG00000128487	SPECC1		-0.663989032	5.017989308	4.267889214	0.038839148	0.162369036	28.81557546	40.35365247	12.69801994	35.15396987		-1.004005214	4.330061396	87.43980598	8.68842e-21	3.3768e-20	18.57216389	18.74794053	8.943374193	9.598412321
ENSG00000100014	SPECC1L		-0.59379493	5.790153555	4.596008782	0.032046479	0.143438161	83.71036359	43.89515659	44.75429577	36.36491038		-0.579151808	5.527126334	91.23435366	1.27625e-21	5.09321e-21	50.15206903	50.61304081	33.218247	34.15905561
ENSG00000164808	SPIDR		-0.626010063	5.152594994	4.598399655	0.032001815	0.143338208	49.31037428	40.09372556	31.37157867	26.53060565		-0.509858157	4.647283113	34.61353866	4.021e-09	9.56677e-09	23.77526039	24.31473516	16.52394851	17.22068093
ENSG00000186767	SPIN4		1.441293071	3.221793995	11.75740944	0.000606015	0.006455947	3.629869002	6.660627018	16.1837509	11.5222824		-1.877639876	3.17516554	102.8878464	3.54669e-24	1.51934e-23	10.47845823	8.958060321	3.151474716	2.187873397
ENSG00000167642	SPINT2		-1.722201648	1.550302497	10.90113129	0.000961055	0.009645871	6.254543511	4.613702617	2.80103381	0.917379172		1.734556829	0.192591015	10.53050751	0.0011742	0.001879647	0.216795687	0.319930726	0.851749923	0.988071857
ENSG00000134668	SPOCD1		-1.195762783	6.332806186	9.033389915	0.002650924	0.022212739	118.948015	112.1584608	33.9236317	65.39078737		-0.799253585	6.064320169	287.2113548	2.01459e-64	1.91128e-63	90.76512781	89.45263092	52.21227029	51.37973654
ENSG00000152377	SPOCK1		-0.620131706	7.979983135	5.381620806	0.020349964	0.103581477	371.9219623	234.7464888	239.2082874	154.5600429		0.567040595	7.217905031	405.095445	4.2829e-90	5.42165e-89	159.4893607	153.3108038	234.9978038	228.385752
ENSG00000118785	SPP1		2.355066195	1.490068774	17.10490398	3.53709e-05	0.000570422	1.061038631	1.29963454	6.846971536	5.027237862		0.641928539	1.553235314	7.496402611	0.006182236	0.009131967	2.095691645	2.23951508	3.406999692	3.387674937
ENSG00000136158	SPRY2		1.314140237	4.818211518	7.7292962	0.005433192	0.039315609	11.28051597	31.19122896	67.34930183	34.2365907		1.909459831	5.082568422	842.7991082	2.6734e-185	6.5199e-184	17.48818545	17.91612064	65.15886912	67.82407529
ENSG00000187678	SPRY4		1.230483791	5.191521732	6.872909255	0.008751207	0.056550459	12.28571047	45.74713581	71.02176839	49.68525595		0.916483719	5.45329152	253.5905188	4.28249e-57	3.6366e-56	34.10918816	31.92908643	63.79606924	60.83699574
ENSG00000167778	SPRYD3		0.6477898	5.690801354	5.821596068	0.015830574	0.086844903	39.87271488	41.58830528	73.8228022	55.40970198		0.808849062	5.930803743	284.2810972	8.76386e-64	8.22406e-63	56.15008305	56.94766918	103.3172657	95.49008728
ENSG00000111671	SPSB2		1.487601797	2.565375951	12.11714583	0.000499603	0.005509799	3.238960032	3.086632033	11.32862563	7.118862374		0.911169711	2.792873388	38.14107623	6.581e-10	1.64082e-09	4.26364852	5.822739209	9.284074162	9.880718565
ENSG00000172296	SPTLC3		-1.243632192	0.508640785	4.415092216	0.035622353	0.153260176	2.680518647	2.079415264	1.120413524	0.880684005		2.832268486	0.084789827	31.48730491	2.00748e-08	4.57934e-08	0.216795687	0.191958435	1.703499846	1.340954662
ENSG00000137767	SQRDL		-0.988711372	3.005665828	4.766140916	0.029024816	0.134095486	11.55973667	12.44400072	8.527591822	3.926382856		1.566227281	2.826734387	112.399204	2.92146e-26	1.33591e-25	4.697239894	4.35105787	11.83932393	14.75050129
ENSG00000112658	SRF		-1.055027097	6.026304652	16.61282095	4.58401e-05	0.000715875	116.7142494	73.46184238	56.70537336	35.04388437		-0.613452986	5.399503357	94.3828573	2.60035e-22	1.05995e-21	58.10124423	53.55640349	37.39182162	35.57058684
ENSG00000167881	SRP68		-0.5653064	5.980047714	4.313597447	0.037808927	0.159288871	97.5038658	54.64963241	71.20850397	34.49345686		-0.604764375	5.166675608	56.19131918	6.57512e-14	1.98203e-13	46.90013372	44.85428775	28.27809745	31.68887597
ENSG00000167720	SRR		-0.678519181	3.659902706	4.220015228	0.039949802	0.165751652	17.47921535	16.37539521	11.8265872	9.430657887		-0.971861652	3.639340568	75.94224702	2.92084e-18	1.04662e-17	18.28310297	17.27625919	9.284074162	8.822070148
ENSG00000167978	SRRM2		0.679027694	8.909207966	4.826828273	0.028020133	0.130797981	620.4842227	158.0030692	1088.9797	231.2896368		-0.619028907	7.490123795	330.0089333	9.56845e-74	1.01567e-72	164.1866006	160.3492797	107.4908403	103.8886981
ENSG00000263465	SRSF8		0.629434007	3.972751263	3.845232525	0.049887604	0.192719582	13.84934634	10.78696668	19.29601069	18.45766894		1.084618362	4.071549665	135.1709985	3.02924e-31	1.59013e-30	12.42961941	12.54128445	26.5745976	26.46621044
ENSG00000141298	SSH2		1.291454059	5.057991035	11.38394203	0.000740817	0.007681642	10.94545114	34.76522395	48.36451712	52.14383213		-0.509920674	5.490914323	64.33509743	1.04959e-15	3.4117e-15	47.1169294	49.84520707	33.98482193	34.22963217
ENSG00000172830	SSH3		-0.908022105	3.800479239	7.618782825	0.005776346	0.041240799	28.03375752	12.6389459	12.76026513	7.852765712		0.851127551	3.327480617	56.62225823	5.28107e-14	1.59789e-13	8.527297039	8.894074176	15.5018486	15.95030283
ENSG00000149136	SSRP1		-0.563793966	7.659965108	4.902812244	0.026812996	0.126916825	286.2012097	188.7069352	186.3621162	132.6530283		-0.687059503	7.166097938	420.8075517	1.62807e-93	2.14046e-92	168.8838405	174.8741347	102.0396408	110.9463542
ENSG00000136840	ST6GALNAC4		0.80767803	4.30921129	6.769371318	0.00927355	0.058787436	18.03765673	13.19129058	36.9114011	19.77869495		1.41848896	4.440568492	331.1376394	5.43262e-74	5.79032e-73	15.68155472	14.4608688	40.03224639	40.29921643
ENSG00000172345	STARD5		2.011245919	1.807079057	16.29235904	5.42824e-05	0.000826599	1.787012432	1.137180223	5.664312816	5.8712267		0.590452625	2.034162749	7.008759401	0.008111187	0.011818167	2.890609166	2.303501225	3.236649708	4.446323354
ENSG00000130052	STARD8		-0.773182791	4.19837184	5.196230412	0.022635925	0.112452544	23.34284989	24.04323899	13.88067866	13.87077308		-1.917248497	3.715656128	135.5960297	2.4455e-31	1.28736e-30	10.98431483	11.45351998	3.3218247	2.681909325
ENSG00000170581	STAT2		0.758148252	6.228479751	8.719889294	0.003147572	0.025316652	47.57920599	73.2668972	94.92392357	104.9848724		1.466103369	6.678037466	1275.931318	1.9219e-279	6.8942e-278	57.0172658	55.98787701	152.0373613	159.5030283
ENSG00000159167	STC1		1.839629919	6.469465114	21.48827164	3.55999e-06	7.47948e-05	44.17271354	57.11893804	171.4232692	193.8972618		3.890785074	6.810194204	6568.419796	0	0	17.19912454	15.10073026	242.4080281	235.5845612
ENSG00000113739	STC2		2.249433448	7.544458377	54.90565417	1.26457e-13	1.17632e-11	80.47140356	77.65316377	534.126025	261.453064		2.447126256	7.858696441	7901.064928	0	0	85.41750085	82.03023808	459.1783835	453.3132525
ENSG00000157214	STEAP2		0.864869141	4.392312753	8.038747221	0.004578719	0.034245142	13.40259324	16.99272161	27.82360251	27.26450899		0.630110159	5.011896736	81.90030682	1.43127e-19	5.38025e-19	24.71470837	25.0825689	39.01014648	38.1819196
ENSG00000115107	STEAP3		1.506635656	5.833841761	32.14174551	1.43324e-08	5.10562e-07	27.97791338	24.69305626	79.86058619	69.9042929		0.983012785	6.00602068	387.3023692	3.20007e-86	3.89483e-85	43.86499409	41.71896664	83.64184245	85.11533278
ENSG00000118046	STK11		-0.613073834	6.343442636	5.8494012	0.015582352	0.085960747	109.3986673	81.22715876	64.42377763	59.26269451		-0.559745843	6.122714074	136.7117985	1.3942e-31	7.3784e-31	80.14213912	80.43058445	54.17129511	54.76741148
ENSG00000117632	STMN1		-0.681608585	8.407105246	4.713662809	0.02992383	0.136945527	374.0440396	320.8472771	184.8682315	259.2880492		-1.739650144	8.356497693	2954.162436	0	0	401.2888174	401.8329915	113.4530898	126.0497383
ENSG00000148175	STOM		-0.899230876	7.210564809	11.96951844	0.000540779	0.005898031	214.944089	198.8115938	115.1536122	106.7095453		-0.834568783	7.240236571	540.4515544	1.5038e-119	2.4466e-118	159.4170955	156.2541665	90.28549185	86.87974681
ENSG00000165283	STOML2		-0.599065715	6.111426138	5.77477378	0.016257813	0.08826227	81.86750702	87.85529491	55.70945022	56.32708116		-0.567792378	5.912365891	121.9481364	2.36952e-28	1.14969e-27	71.47031163	68.40118916	47.95352067	46.3688007
ENSG00000143093	STRIP1		1.280436855	4.980533962	9.107626528	0.002545459	0.021440986	10.05194493	35.6099864	51.16555093	42.97004041		0.771193443	5.440273047	183.7696054	7.28465e-42	4.75485e-41	35.33769705	35.64028285	60.81494451	60.41353637
ENSG00000233452	STXBP5-AS1		1.772124602	0.710506907	10.2092033	0.001397415	0.013194518	0.670129662	0.812271588	2.738788614	2.458576181		1.90009852	1.837842208	99.28659785	2.18482e-23	9.17127e-23	2.240222104	1.9835705	8.006449277	7.76342173
ENSG00000196562	SULF2		-1.90578487	4.165027352	29.49733011	5.59938e-08	1.78804e-06	38.25323486	33.69302545	8.714327409	10.20125639		1.749961147	3.322238206	151.864263	6.7841e-35	3.84819e-34	4.914035582	5.310850047	18.90884829	15.8091497
ENSG00000100242	SUN2		-1.334772472	8.041157061	22.72661157	1.86763e-06	4.22836e-05	412.2414303	304.1144824	142.4792531	137.4234		-1.496147002	7.709122971	2035.626879	0	0	339.646577	324.4737421	118.9042893	116.4513259
ENSG00000102710	SUPT20H		-0.518450872	6.050507783	4.121297614	0.042346586	0.172173095	77.51166422	70.79759157	53.59311357	49.94212212		-0.725652324	5.74392414	170.0155394	7.34129e-39	4.54444e-38	64.09925825	62.06656079	38.83979649	37.47615399
ENSG00000106868	SUSD1		-0.808851332	3.932401666	5.92031014	0.014967324	0.083537189	20.27142227	18.8771917	10.89290926	11.33880656		0.569214331	4.084025255	39.01689843	4.20153e-10	1.05814e-09	16.18741133	14.78079953	21.80479803	23.85487768
ENSG00000101945	SUV39H1		-0.643885197	4.600473013	4.435368162	0.035201627	0.152508702	28.36882235	30.05404874	21.35010215	16.25595893		-1.853085742	4.333966773	314.067011	2.8397e-70	2.89104e-69	31.14631376	26.17033337	7.239874346	8.398610781
ENSG00000178691	SUZ12		-0.683114021	5.616941248	6.706817096	0.009604501	0.060355058	71.70387382	48.08647799	45.37674772	29.50291417		-0.634973286	5.226722417	73.6579102	9.28988e-18	3.26204e-17	48.05637738	51.95674986	31.17404719	33.17098376
ENSG00000165124	SVEP1		-0.840381841	6.399916354	5.181801776	0.022824643	0.113083731	217.6804518	75.47627592	116.4607613	44.87818909		0.523821736	5.769011914	34.72831738	3.79077e-09	9.03894e-09	18.78895958	15.29268869	24.01934783	24.63121985
ENSG00000105137	SYDE1		-0.661495631	6.793825323	6.95465674	0.008360134	0.054461383	158.485665	118.3967066	89.88206271	82.96777231		-0.551108292	6.487967241	158.5736794	2.31895e-36	1.35945e-35	95.02877633	96.49110689	62.94431932	67.47119249
ENSG00000125755	SYMPK		-0.641007512	6.510843322	6.21779013	0.012647288	0.074303538	134.696062	86.32822433	102.8913086	46.45608127		-0.546202092	5.923464876	118.7836905	1.16796e-27	5.55458e-27	80.72026096	86.38129595	59.02626967	55.89663646
ENSG00000131018	SYNE1		1.255663668	7.375404126	17.71408774	2.56718e-05	0.000426325	88.73633606	137.3713709	224.3939308	313.4134203		0.660482149	7.715237196	557.8668988	2.447e-123	4.1101e-122	152.7686944	155.166402	239.6824284	246.6650813
ENSG00000197283	SYNGAP1		0.930461202	4.018419183	5.918897696	0.014979327	0.08356785	12.95584013	8.772533146	38.77875697	10.31134189		0.505264362	3.380364638	17.87216527	2.36251e-05	4.40463e-05	8.093705664	9.469949482	12.1800239	12.84493413
ENSG00000108639	SYNGR2		-1.901650581	2.527376155	16.31677603	5.35874e-05	0.000816986	14.29609945	8.512606238	5.353086837	1.504501842		2.351541582	2.034179522	187.557911	1.08494e-42	7.24223e-42	2.601548249	1.9835705	11.072749	12.13916852
ENSG00000143028	SYPL2		-2.167579219	2.62830286	16.72583962	4.31887e-05	0.000681098	23.0636292	5.523446796	2.676543419	2.091624512		4.38489006	1.226816356	155.5299144	1.07249e-35	6.17826e-35	0.144530458	0.319930726	5.621549493	4.728629599
ENSG00000132718	SYT11		-0.610262282	5.106547338	3.966724206	0.046407972	0.183247964	45.62466114	32.52335437	22.65725126	27.37459449		0.767241585	5.319947995	184.5670782	4.87876e-42	3.2006e-41	36.49394072	35.70426899	60.81494451	61.89564416
ENSG00000013810	TACC3		-0.767800923	7.738625726	8.339342262	0.003879564	0.03012823	345.3401524	196.4722516	204.3509777	114.5990062		-2.184386278	6.979045019	2101.270858	0	0	145.4699063	150.4314272	31.77027213	33.24156032
ENSG00000166012	TAF1D		0.58700742	5.971230921	4.775495223	0.028867543	0.133491586	40.4870004	59.81567971	62.99213813	86.417118		-0.913018995	6.099391923	229.0620397	9.54768e-52	7.52999e-51	66.55627604	72.43231631	37.05112166	36.9115415
ENSG00000106290	TAF6		-0.599131073	6.233926422	5.803626589	0.015993154	0.087326297	123.7506109	62.15502188	76.87281679	43.70394375		-0.837644591	5.571025634	201.9514933	7.83398e-46	5.58338e-45	58.31803992	58.54732281	32.87754703	32.5357947
ENSG00000149591	TAGLN		-1.237064466	9.520346429	12.27434105	0.000459229	0.005153077	1027.197083	1067.617284	362.9517366	551.8953098		-0.705615411	9.3967716	2443.087057	0	0	957.0084296	946.5470452	587.8777969	579.645297
ENSG00000168394	TAP1		-1.041704612	5.116863313	12.45311715	0.000417295	0.004782869	55.06232055	44.70742818	21.41234735	26.67738632		0.831910629	5.76750018	167.2591306	2.93648e-38	1.79037e-37	52.10323021	56.24382159	101.3582409	92.24356546
ENSG00000065882	TBC1D1		-0.94062773	6.554791912	13.69954876	0.000214506	0.00273176	117.5519115	104.7830348	53.77984915	61.79466102		-0.6474864	6.305287308	202.9109445	4.8375e-46	3.45536e-45	109.3372917	111.4638649	67.11789394	73.39962363
ENSG00000104946	TBC1D17		0.860240844	4.346920442	6.1920189	0.01283277	0.075015608	26.24674509	6.95304479	32.98995376	18.53105927		1.261213316	4.053397629	146.2518291	1.14364e-33	6.32639e-33	10.04486685	10.55771395	26.91529757	22.86680582
ENSG00000133138	TBC1D8B		1.273914805	3.987234279	5.966442018	0.014580671	0.082057027	13.17921668	4.4512483	12.26230357	23.7050778		0.716166444	4.005722177	34.39756534	4.49285e-09	1.06503e-08	10.55072346	8.44617116	14.82044866	16.09145595
ENSG00000183735	TBK1		0.746715193	4.797787936	6.109120678	0.013448602	0.077521197	16.58570913	21.67140596	28.88177084	34.8971037		0.510610451	5.058929898	44.60384195	2.41218e-11	6.47817e-11	24.13658653	27.00215325	37.81769659	35.42943371
ENSG00000184058	TBX1		8.280262073	2.303154856	90.54581717	1.80743e-21	4.64039e-19	0.055844138	0.032490864	18.30008756	10.64159839		-0.975130657	3.659319961	80.27648963	3.25519e-19	1.20961e-18	17.34365499	18.55598209	9.880299108	8.539763903
ENSG00000121068	TBX2		-2.856098916	5.531284344	90.089282	2.27652e-21	5.73013e-19	87.00516776	139.1908592	14.44088542	15.88900726		-1.206241726	3.472357102	47.61494917	5.18714e-12	1.43502e-11	8.744092727	6.910503676	3.747699662	3.034792131
ENSG00000180964	TCEAL8		0.596955238	4.61452041	4.085910013	0.04324216	0.174517784	14.91038498	24.92049231	24.46236194	34.93379887		1.318681576	4.915995939	331.9790503	3.56247e-74	3.80644e-73	17.92177683	18.17206522	43.60959606	46.29822413
ENSG00000185222	TCEAL9		0.970026627	4.933534145	10.20588426	0.001399933	0.013194518	20.10388986	25.53781871	41.20631961	48.18075411		2.205325351	5.570997122	1471.83512	0	0	21.24597737	20.53955259	96.92914125	95.6312404
ENSG00000176896	TCEANC		1.221435616	0.316514067	4.6297084	0.031422904	0.141535374	0.446753108	0.877253315	1.369394307	1.687977676		1.048626058	0.765966708	12.70723545	0.000364244	0.0006114	1.228508895	1.151750613	2.555249769	2.39960308
ENSG00000071564	TCF3		-0.740194342	6.92904926	8.807814308	0.002999431	0.024415789	194.5051344	113.4905862	112.7260496	70.1244639		-0.771124797	6.421278626	331.0948205	5.55054e-74	5.91114e-73	114.3235925	116.2628257	66.86236896	68.24753466
ENSG00000148737	TCF7L2		1.228369537	3.847787504	11.44328816	0.000717527	0.007458214	16.52986499	4.028867074	28.69503525	13.46712624		0.520394822	3.397988342	16.08566251	6.05407e-05	0.000109071	8.238236123	6.910503676	10.22099908	11.29224979
ENSG00000070814	TCOF1		-0.704915428	6.858456242	7.549991417	0.006001036	0.042303844	171.7207258	121.4183569	124.6771271	62.52856436		-1.214065421	6.098193551	577.249612	1.4871e-127	2.5781e-126	91.77684102	89.96452008	39.43602144	38.88768521
ENSG00000166046	TCP11L2		2.184764842	2.445712246	17.47133076	2.91673e-05	0.000480643	2.233765539	1.722015766	5.415332033	14.27441992		2.014515783	3.462860376	209.4560493	1.80527e-47	1.32379e-46	5.564422644	3.711196419	18.31262335	18.77336527
ENSG00000042088	TDP1		-0.909698638	5.166723731	10.64877609	0.001101438	0.010893032	39.3142735	48.34640489	19.73172706	27.19111866		-0.810906009	5.178395671	154.2082193	2.08557e-35	1.19294e-34	50.94698655	43.89449557	27.08564755	26.67794013
ENSG00000197905	TEAD4		-1.392224943	4.253307348	17.61637445	2.70251e-05	0.000445915	37.02466382	22.93854963	14.7521114	8.293107714		-0.568239195	3.249170513	18.24629237	1.94103e-05	3.63874e-05	10.406193	10.42974166	7.836099293	6.351890506
ENSG00000167074	TEF		2.348942309	4.416755632	51.85227521	5.98373e-13	4.95569e-11	10.10778907	4.906120389	43.50939185	29.466219		1.443400521	4.330139492	210.2528466	1.20977e-47	8.90648e-47	10.18939731	10.62170009	28.02257247	28.65408384
ENSG00000120156	TEK		2.421992214	4.53693414	26.33613248	2.86871e-07	7.76913e-06	6.533764203	11.50176568	71.83095593	27.66815583		-0.817566189	4.222596735	28.32586244	1.02517e-07	2.23803e-07	10.406193	8.318198869	4.4290996	5.9990077
ENSG00000145934	TENM2		3.701465123	7.729483423	92.71619062	6.03578e-22	1.64854e-19	54.5597233	9.942204232	477.6696324	211.987979		-1.617241354	7.626937882	2303.111123	0	0	238.9088476	232.7815961	74.35776829	78.83401884
ENSG00000218336	TENM3		-1.7525544	5.936266722	28.5936214	8.92758e-08	2.67765e-06	91.64023126	59.00340812	25.89400144	18.67783994		0.738948923	7.442855687	1169.334935	2.8167e-256	9.353e-255	247.869736	251.6575089	415.3984375	418.5190078
ENSG00000129566	TEP1		1.240509591	5.193570829	15.7561964	7.20516e-05	0.001057058	22.00259056	23.13349481	57.07884453	50.67602546		1.241436889	5.579225767	520.7482494	2.909e-115	4.6054e-114	32.7361488	32.95286475	75.2946932	79.75151413
ENSG00000112561	TFEB		-1.734102208	1.928019458	12.80158505	0.000346326	0.004101277	8.376620773	4.938611253	1.867355873	1.944843844		0.921898098	1.694411462	25.29986301	4.90744e-07	1.03044e-06	3.179670082	3.263293403	5.110499539	6.987079557
ENSG00000105825	TFPI2		1.018286334	9.173592399	5.958452902	0.014646888	0.082314914	407.7738992	387.8109468	627.7427994	954.6614615		1.620719952	9.141066117	9610.764852	0	0	309.9455678	312.7002913	965.0326629	951.3014682
ENSG00000163235	TGFA		3.434445435	4.488076551	25.58345372	4.23657e-07	1.10091e-05	2.177921401	5.620919386	59.63089756	38.45653489		1.926940472	4.886007418	753.6340175	6.5049e-166	1.4302e-164	16.69326793	14.52485495	58.77074469	59.42546451
ENSG00000163513	TGFBR2		0.642913171	8.169282812	4.018433929	0.045005486	0.179365235	193.1090309	220.6779449	406.8345996	267.3242907		1.284135319	8.462171976	4645.087845	0	0	274.2465446	267.5260729	659.1692655	659.1145049
ENSG00000069702	TGFBR3		2.394706125	5.023955433	37.52490182	9.02533e-10	4.10845e-08	9.493503543	16.40788607	89.57083673	48.69448645		2.128645842	5.876729932	569.5005355	7.2105e-126	1.2368e-124	9.177684102	8.766101885	40.20259637	38.39364928
ENSG00000176946	THAP4		-0.745233707	5.926233298	8.270909412	0.004028532	0.030929587	81.47659805	72.74704338	45.43899292	46.5294716		-0.683810323	5.667629155	129.3825834	5.5929e-30	2.83698e-29	65.54456284	62.00257465	40.54329634	38.88768521
ENSG00000178726	THBD		4.548564732	4.129115545	38.59602077	5.21251e-10	2.48747e-08	0.502597246	2.59926908	61.87172461	25.50314098		2.588433533	5.77278223	2736.219168	0	0	27.17172616	26.23431951	157.9144357	162.6789735
ENSG00000186340	THBS2		0.740001508	7.926331917	6.215819337	0.012661374	0.074314726	279.05316	217.6238037	396.9376135	416.5635344		2.651714359	8.345405649	8714.179893	0	0	75.15583831	70.83266268	460.5411834	455.642279
ENSG00000144115	THNSL2		-1.696535654	1.848734447	12.41974081	0.000424819	0.00484747	8.655841466	6.660627018	2.552053027	2.128319679		1.487577574	0.584357585	10.46754995	0.001214897	0.001942096	0.433591375	0.383916871	1.1072749	1.19980154
ENSG00000136114	THSD1		0.827675268	3.903127892	4.506133913	0.033773496	0.148558454	9.60519182	14.23099821	28.69503525	15.85231209		-1.63534365	4.132177834	167.3617785	2.78873e-38	1.70173e-37	16.54873747	17.02031461	5.195674531	5.575548333
ENSG00000187720	THSD4		-2.190441347	6.139926724	68.77291715	1.1048e-16	1.70871e-14	153.1804719	94.28848589	35.10629042	19.66860945		-0.706588287	5.634234176	160.1810482	1.03298e-36	6.11664e-36	83.82766581	77.48722178	48.63492061	49.89762875
ENSG00000154096	THY1		-1.031330918	9.58754162	9.113157286	0.002537775	0.021390291	1146.591851	884.4013046	593.4456966	408.7474638		-1.203782949	9.467400001	6329.208409	0	0	1021.396749	998.7597396	438.3105104	437.9981387
ENSG00000146426	TIAM2		-1.158899825	4.141671172	9.316230796	0.002271328	0.019542246	28.48051063	20.11184451	7.96738506	13.35704074		-1.171097755	4.527099755	207.8259183	4.09449e-47	2.98053e-46	35.62675797	33.72069849	14.65009868	15.95030283
ENSG00000142910	TINAGL1		-4.990923427	2.862561213	90.84864018	1.55094e-21	4.06313e-19	23.45453816	14.23099821	1.058168328	0.293561335		-1.147574005	1.381609309	33.47188785	7.23015e-09	1.69222e-08	5.564422644	5.886725354	2.640424762	2.540756203
ENSG00000163659	TIPARP		0.603251321	6.294408051	5.969214885	0.014557761	0.08199999	42.55323353	92.1440889	69.09216732	131.1118313		0.896229028	6.816761439	527.9940086	7.7155e-117	1.2335e-115	74.57771648	70.32077352	133.469213	135.5069975
ENSG00000167900	TK1		-0.937995156	6.73597948	14.23714335	0.000161158	0.002105827	158.1506002	107.4472856	82.10141323	56.40047149		-2.429614932	6.218863033	1637.083044	0	0	105.7240302	102.5058045	20.86787312	17.9970231
ENSG00000140332	TLE3		0.717813604	5.094648827	6.234264994	0.012530159	0.07381305	22.0584347	20.79415264	38.03181462	32.51191785		-0.897473262	5.4731645	236.3873722	2.41237e-53	1.94643e-52	63.88246256	62.57844996	36.79559668	31.47714629
ENSG00000106829	TLE4		-0.789669727	5.227183082	7.742989642	0.005392146	0.039062625	56.45842401	54.42219637	27.76135732	36.65847171		0.977793744	5.126614366	220.9722065	5.55038e-50	4.24056e-49	27.67758276	24.69865203	51.87157032	51.02685373
ENSG00000136869	TLR4		-0.725079711	3.228896101	4.103088611	0.04280495	0.173369988	11.55973667	15.07576067	7.095952319	8.990315885		2.218829023	3.792908541	383.2403898	2.4518e-85	2.95632e-84	6.937461998	6.46260066	29.21502236	32.88867751
ENSG00000184277	TM2D3		0.71790808	3.370357318	3.846894697	0.049838182	0.192586619	5.975322818	9.162423508	9.896986129	14.93493292		0.86071932	3.780454678	61.45330607	4.53368e-15	1.43618e-14	10.33392777	8.254212724	16.6091235	16.86779812
ENSG00000113119	TMCO6		1.136214639	2.197643784	5.755956193	0.01643285	0.089007802	3.238960032	2.826705125	10.02147652	4.330029691		0.671214845	2.223993679	14.06440991	0.000176655	0.000305391	3.757791916	3.647210274	5.962249462	5.857854578
ENSG00000134291	TMEM106C		-0.658358302	5.778351355	5.134545485	0.023454227	0.115533673	53.44284053	75.96363887	45.81246409	35.4475312		-1.633400853	5.845017783	897.0395692	4.319e-197	1.1231e-195	89.89794506	90.66836768	29.21502236	29.00696665
ENSG00000183160	TMEM119		1.269477017	4.983293091	8.074523188	0.004489192	0.033720161	26.97271889	11.40429309	29.00626123	57.611412		1.081004121	6.00853114	413.4303996	6.56786e-92	8.47994e-91	37.07206255	35.83224128	76.23161812	77.77537042
ENSG00000184986	TMEM121		-1.154930402	0.447036406	4.138573101	0.041916488	0.171091243	1.731168293	1.722015766	0.995923132	0.623817837		1.121176325	0.356088553	14.86899393	0.000115242	0.000203045	1.228508895	1.151750613	2.810774746	2.39960308
ENSG00000006118	TMEM132A		-1.880976392	4.50579309	36.6601537	1.40625e-09	6.18219e-08	55.11816469	27.22734362	13.13373631	8.403193215		1.403559834	4.381042688	419.28037	3.50012e-93	4.5877e-92	18.78895958	20.21962187	50.76429542	52.57953808
ENSG00000139364	TMEM132B		1.548422536	1.64945739	7.637636302	0.005716278	0.040902929	2.457142093	1.429597994	6.224519578	5.063933029		3.410454175	2.590973226	384.8566994	1.09043e-85	1.32344e-84	1.589835041	1.343709048	15.92772356	15.31511378
ENSG00000249992	TMEM158		1.312513036	6.149201514	9.175243721	0.002453107	0.020785831	26.97271889	55.91677609	110.3607321	100.5080621		0.550914059	6.742683637	283.2854437	1.44429e-63	1.34947e-62	115.1907753	116.838701	168.3909598	171.5010437
ENSG00000130748	TMEM160		-0.983619598	3.095052741	6.957151535	0.008348484	0.054461383	11.78311322	10.91693014	5.975538795	5.504275032		-1.059008836	2.939309463	57.24400038	3.84962e-14	1.17245e-13	11.70696712	10.74967239	5.025324546	5.646124894
ENSG00000205269	TMEM170B		1.82834782	0.637811439	9.951830283	0.001606896	0.014718587	1.340259324	0.422381226	3.361240572	2.128319679		1.703791799	0.619125562	13.61630424	0.00022423	0.000384046	0.433591375	0.319930726	1.447974869	1.058648418
ENSG00000188760	TMEM198		2.182336922	0.348000652	14.32591232	0.000153734	0.00203553	0.614285523	0.454872089	3.050014593	1.944843844		2.729761867	0.804242096	68.12277589	1.53626e-16	5.16071e-16	0.578121833	0.447903016	3.492174685	3.387674937
ENSG00000182796	TMEM198B		2.14816456	2.710504669	26.92935441	2.11029e-07	5.87632e-06	3.909089694	1.754506629	17.36640962	7.779375378		1.611400339	2.481853752	63.27633502	1.7965e-15	5.78722e-15	3.179670082	1.9835705	8.261974254	7.410538924
ENSG00000149582	TMEM25		-3.503782094	2.228544244	25.60256221	4.19482e-07	1.09449e-05	12.00648977	9.649786461	0.311225979	1.504501842		0.566190202	1.287504994	5.795285865	0.016069202	0.022560295	2.746078708	2.23951508	4.173574623	3.246521814
ENSG00000109133	TMEM33		0.674130731	5.962135738	6.797655763	0.009127764	0.058121582	42.99998664	55.33194055	64.61051322	93.9396272		-0.536839785	6.095959586	96.98828929	6.97386e-23	2.8872e-22	61.49771	63.98614515	41.99127121	44.39265698
ENSG00000147027	TMEM47		1.182440795	7.382580843	12.49453992	0.000408143	0.004694743	121.4610012	80.31741458	164.700788	299.1023052		0.647260722	7.807240295	382.525688	3.5082e-85	4.22615e-84	149.8780852	151.0712887	229.8021293	240.9483799
ENSG00000142188	TMEM50B		0.684737712	4.604976733	5.063341342	0.02443708	0.118511067	12.34155461	23.62085777	23.46643881	32.54861302		0.881931652	4.972536846	162.3020929	3.55378e-37	2.12668e-36	22.61901672	23.41892912	43.01337112	42.06363046
ENSG00000165071	TMEM71		-1.046746846	1.458705144	4.196043591	0.040518407	0.16773131	2.624674509	3.411540668	0.933677937	2.054929345		-4.605803189	1.777547213	118.585054	1.29098e-27	6.13062e-27	4.26364852	3.711196419	0.170349985	0.141153122
ENSG00000153214	TMEM87B		0.638003116	5.903109594	4.212178616	0.040134759	0.16646026	54.95063227	39.63885347	57.63905129	88.47204734		0.624586872	6.206688054	150.5436634	1.31865e-34	7.44399e-34	45.09350299	48.11758115	72.22839348	71.84693928
ENSG00000116857	TMEM9		-0.813712012	4.53588511	7.506972137	0.006146061	0.042980655	30.21167892	28.36452384	16.80620286	16.47612993		0.502092327	4.600234409	51.84302762	6.01198e-13	1.73745e-12	25.87095203	26.10634722	37.47699662	36.27635245
ENSG00000167920	TMEM99		1.400434144	2.457327003	9.223555785	0.002389211	0.020378936	2.345453816	4.158830528	9.523514954	7.595899544		0.513270989	2.491252998	6.227693192	0.012576747	0.017893746	3.251935312	4.607002451	6.558474408	4.869782721
ENSG00000128872	TMOD2		1.827080589	4.944564038	31.72702026	1.77436e-08	6.17276e-07	10.05194493	13.93858044	33.05219896	52.76764997		0.747262133	5.574211021	185.6935566	2.76943e-42	1.82794e-41	40.68532401	36.66406117	66.69201898	62.95429257
ENSG00000118503	TNFAIP3		-0.852052819	4.329136081	4.3668028	0.036645688	0.156078533	28.75973132	30.47642997	24.58685233	12.21949057		1.226417671	3.864368405	145.8135391	1.42595e-33	7.88474e-33	9.539010247	9.405963337	20.61234814	23.50199487
ENSG00000185361	TNFAIP8L1		-2.084744693	5.126164362	28.70746175	8.41788e-08	2.54859e-06	70.53114691	28.94935938	8.963308192	12.03601474		-3.390905888	4.470519268	674.4835009	1.0582e-148	2.067e-147	33.38653587	33.84867078	3.066299723	3.317098376
ENSG00000104689	TNFRSF10A		-1.899726041	1.386888268	7.596214615	0.005849098	0.041598264	2.56883037	6.95304479	1.805110678	0.917379172		1.199445208	1.640439065	43.70827237	3.81157e-11	1.01355e-10	2.890609166	3.071334967	6.984349369	6.775349873
ENSG00000173535	TNFRSF10C		-1.969486789	0.307030795	7.878231019	0.00500334	0.036743634	1.228571047	2.891686852	0.497961566	0.550427503		1.502448398	0.37655206	18.54636139	1.65821e-05	3.12711e-05	0.578121833	0.831819887	1.447974869	2.540756203
ENSG00000173530	TNFRSF10D		2.131012025	6.200212672	36.7530581	1.3408e-09	5.93513e-08	24.34804438	35.73994985	181.8804621	90.52697669		1.222277157	6.163572863	680.7699934	4.5444e-150	8.9167e-149	48.27317307	47.22177512	106.7242654	115.322101
ENSG00000164761	TNFRSF11B		-0.761683364	7.293913959	8.882091681	0.002879814	0.023697548	342.8271662	165.4759678	216.9245073	90.45358635		1.964111765	6.726270633	667.4180073	3.6401e-147	7.0674e-146	13.08000648	12.92520132	50.16807047	51.23858342
ENSG00000127863	TNFRSF19		0.966841797	4.159388166	4.057320425	0.043980236	0.176737895	12.6207753	6.920553926	10.45719289	27.74154616		1.787084531	6.129264009	2104.556502	0	0	52.39229113	53.17248662	181.5079086	182.9344466
ENSG00000028137	TNFRSF1B		2.22536679	1.983609964	13.4199995	0.000248956	0.003092356	1.228571047	1.689524902	13.44496229	4.073163523		2.258221605	2.969983354	170.4329661	5.95118e-39	3.69452e-38	3.179670082	2.687418096	12.26519889	15.59742002
ENSG00000145901	TNIP1		-0.557964885	6.051996611	4.343178159	0.037157501	0.157630815	99.96100789	71.60986316	54.46454631	59.88651234		1.111637115	6.323541386	797.2196752	2.1705e-175	5.0463e-174	67.9293154	65.26586805	143.690212	143.8350317
ENSG00000050730	TNIP3		3.25773621	0.464753629	26.2568339	2.98895e-07	8.01027e-06	0.446753108	0.194945181	2.676543419	3.082394018		1.170049284	1.431385937	11.40781783	0.000731357	0.00119223	0.722652291	0.895806032	1.618324854	2.046720274
ENSG00000105048	TNNT1		-3.318028877	0.65309376	28.51139845	9.31485e-08	2.78729e-06	3.350648309	3.476522395	0.248980783	0.403646836		-0.555024536	1.103312418	6.973953888	0.008270456	0.012033977	4.19138329	4.09511329	2.470074777	3.105368692
ENSG00000105576	TNPO2		-0.790204171	7.280259924	8.932444042	0.002801492	0.023142057	223.9349953	159.7900667	160.0323984	75.2250921		-0.500268232	6.772675201	189.396247	4.30644e-43	2.90007e-42	148.0714545	149.9195381	101.6137658	108.5467511
ENSG00000078687	TNRC6C		-0.892728426	5.03674019	8.934676487	0.00279807	0.023128672	50.70647775	39.54138088	23.5909292	24.21881014		-1.201315869	4.482395077	150.0166475	1.71918e-34	9.69659e-34	25.07603451	23.03501225	10.81722402	10.09244825
ENSG00000168477	TNXB		1.49646125	5.652859859	12.29922862	0.000453146	0.005107137	40.59868868	14.6858703	178.5192215	30.56707401		3.489757678	5.76577271	1787.076455	0	0	6.287074936	6.33462837	69.58796872	72.34097521
ENSG00000100284	TOM1		1.193290461	4.933743505	16.95037554	3.83697e-05	0.000612627	20.55064296	17.99993838	47.74206516	40.58485457		1.34849664	5.397164465	549.5079827	1.6107e-121	2.6538e-120	30.27913101	28.79376532	76.74266807	73.75250643
ENSG00000130204	TOMM40		-0.760616643	6.182442854	8.182007144	0.004230792	0.032012752	89.62984227	95.23072093	66.4156239	44.84149392		-1.307798302	5.709238884	494.4313906	1.5474e-109	2.3547e-108	82.59915691	77.35924949	33.72929696	30.98311036
ENSG00000131747	TOP2A		1.116465442	8.581343948	4.548164247	0.03295406	0.146631289	108.6726935	472.9370092	546.0148574	369.5570256		-1.561540343	8.608628897	3717.706853	0	0	393.267377	405.7361464	133.298863	137.3419881
ENSG00000197579	TOPORS		0.953600612	4.664361916	8.80884783	0.002997733	0.024415789	13.29090496	24.88800144	35.04404522	35.4475312		0.763266945	5.078607927	135.4213033	2.67045e-31	1.40407e-30	27.89437845	25.7864165	44.88722095	45.94534133
[truncated: 267 more rows]
