# Supplementary material for: FoxM1 repression during human aging leads to mitotic decline and aneuploidy-driven full senescence
Source: Nat Commun. 2018 Jul 19;9:2834. doi: 10.1038/s41467-018-05258-6 (PMC6053425; doi:10.1038/s41467-018-05258-6)
Supplement: Supplementary file 24 — Supplementary Data 10 [file 41467_2018_5258_MOESM24_ESM.xlsx]

## Sheet: dif expression
Supplementary data 10. SASP and senescence-associated genes differentially expressed in 10y vs 10y siFoxM1-depleted mitotic fibroblasts.
ensembl_gene_id	hgnc_symbol	logFC	logCPM	LR	PValue	FDR	10y_ctrl_1	10y_ctrl_2	10y_siFoxM1_1	10y_siFoxM1_2
ENSG00000167601	AXL	-0.811774232	9.671182666	3065.224199	0	0	935.4011261	936.309262	530.2143271	535.6055228
ENSG00000176697	BDNF	1.658881471	6.070541985	1488.6571	0	0	45.96068574	44.85428775	144.8826619	141.9294645
ENSG00000108691	CCL2	2.371332935	2.337963985	194.7733791	2.88716e-44	2.00154e-43	2.312487333	2.175528935	11.83932393	11.43340291
ENSG00000124762	CDKN1A	2.499451585	7.946781775	10640.69586	0	0	107.6029262	105.5771395	609.171545	596.7248248
ENSG00000147889	CDKN2A	-1.308691866	3.040566587	74.72456463	5.41185e-18	1.91904e-17	10.62298868	10.30176937	4.599449585	3.881710865
ENSG00000163739	CXCL1	1.318441195	3.905447963	283.8903948	1.06618e-63	9.98343e-63	16.18741133	14.84478567	39.8618964	37.47615399
ENSG00000081041	CXCL2	2.484275298	1.571114121	108.5167629	2.07091e-25	9.21909e-25	1.083978437	1.087764468	7.069524362	5.293242089
ENSG00000163734	CXCL3	1.304615367	1.571103935	44.58411543	2.43661e-11	6.54105e-11	2.52928302	2.431473516	5.621549493	6.56362019
ENSG00000124875	CXCL6	0.655307057	2.678018633	26.56858291	2.54346e-07	5.43888e-07	7.154257685	7.614351273	12.09484891	11.29224979
ENSG00000169429	CXCL8	1.956484428	5.531657003	1712.033711	0	0	38.51736713	36.2801443	143.605037	146.0229051
ENSG00000138685	FGF2	0.492583024	8.240659983	439.6750884	1.27397e-97	1.72934e-96	231.7545899	229.1343858	322.8132209	325.0756408
ENSG00000140285	FGF7	1.222893614	7.052881373	1249.951736	8.5031e-274	2.9922e-272	82.59915691	81.45436278	189.4291829	192.9563183
ENSG00000170266	GLB1	0.537240859	6.513312239	173.0595893	1.58838e-39	9.95623e-39	97.41352889	95.85124543	135.4282378	144.5407973
ENSG00000019991	HGF	2.214419815	1.640441134	75.86088759	3.0437e-18	1.08974e-17	1.373039354	0.767833742	4.940149554	4.869782721
ENSG00000090339	ICAM1	0.773352649	3.397998419	68.70339233	1.14444e-16	3.86857e-16	13.94718923	12.54128445	23.59347287	21.66700428
ENSG00000076662	ICAM3	0.630818376	2.93933923	21.77128737	3.07163e-06	6.12151e-06	7.515583831	6.654559096	9.9654741	11.78628572
ENSG00000115457	IGFBP2	2.01056036	2.528332204	11.77804521	0.000599334	0.000983947	0.144530458	0.255944581	1.192449892	0.564612489
ENSG00000141753	IGFBP4	0.658245889	8.005302313	889.6931495	1.7077e-195	4.3879e-194	244.5455354	248.7141462	386.5241151	391.8410677
ENSG00000167779	IGFBP6	0.697378732	8.382094369	1354.982702	1.2732e-296	4.8637e-295	327.8673446	331.960121	534.8989517	535.6760994
ENSG00000095752	IL11	-0.857082918	6.08505051	259.329016	2.40312e-58	2.09002e-57	74.50545125	71.40853799	40.9691713	39.59345082
ENSG00000125538	IL1B	2.975506416	3.353570951	790.7424986	5.5568e-174	1.2736e-172	4.335913749	4.926933177	34.3255219	38.67595553
ENSG00000115594	IL1R1	0.761256464	7.414162336	729.7294244	1.0257e-160	2.1776e-159	143.0128885	147.8079953	244.7077529	248.4294954
ENSG00000136244	IL6	1.193249558	2.308961382	28.54203228	9.16863e-08	2.00903e-07	1.951161187	1.9835705	4.088399631	4.869782721
ENSG00000160712	IL6R	2.028792723	3.330125899	180.392633	3.97826e-41	2.56694e-40	3.035139624	4.670988596	15.67219859	16.16203251
ENSG00000113368	LMNB1	-2.703309495	7.18292063	4140.457026	0	0	222.8659667	218.0647827	35.4327968	32.46521814
ENSG00000196611	MMP1	1.893800698	9.342440838	21196.09578	0	0	448.9838687	462.5558433	1696.856197	1694.190351
ENSG00000166670	MMP10	3.435101481	0.981704958	105.6111908	8.97196e-25	3.91729e-24	0.650387062	0.383916871	5.706724485	5.504971772
ENSG00000262406	MMP12	2.096685139	1.221167307	83.93360052	5.11675e-20	1.94545e-19	1.589835041	1.151750613	5.877074469	5.787278017
ENSG00000149968	MMP3	2.294303874	7.993890964	9637.276839	0	0	151.7569812	152.0310809	744.1739078	745.9236751
ENSG00000173531	MST1	2.023228695	0.345747243	30.94559635	2.65364e-08	6.00255e-08	0.361326146	0.703847597	2.129374808	2.329026519
ENSG00000185652	NTF3	0.767098771	2.251950305	12.15399508	0.000489828	0.000811161	2.601548249	2.303501225	3.662524669	4.587476477
ENSG00000102265	TIMP1	0.789449343	10.22996464	6681.588197	0	0	1224.317512	1232.565114	2126.052983	2122.096042
ENSG00000035862	TIMP2	-0.545127094	9.372075043	1148.039893	1.1964e-251	3.8638e-250	704.6582494	710.3741834	487.456481	482.9554082
ENSG00000173535	TNFRSF10C	1.502448398	0.37655206	18.54636139	1.65821e-05	3.12711e-05	0.578121833	0.831819887	1.447974869	2.540756203
ENSG00000173530	TNFRSF10D	1.222277157	6.163572863	680.7699934	4.5444e-150	8.9167e-149	48.27317307	47.22177512	106.7242654	115.322101
ENSG00000164761	TNFRSF11B	1.964111765	6.726270633	667.4180073	3.6401e-147	7.0674e-146	13.08000648	12.92520132	50.16807047	51.23858342
ENSG00000028137	TNFRSF1B	2.258221605	2.969983354	170.4329661	5.95118e-39	3.69452e-38	3.179670082	2.687418096	12.26519889	15.59742002
ENSG00000112715	VEGFA	0.420905728	6.263384968	92.65816035	6.21538e-22	2.50589e-21	66.77307173	70.83266268	93.77766653	91.04376392
