# Supplementary material for: FoxM1 repression during human aging leads to mitotic decline and aneuploidy-driven full senescence
Source: Nat Commun. 2018 Jul 19;9:2834. doi: 10.1038/s41467-018-05258-6 (PMC6053425; doi:10.1038/s41467-018-05258-6)
Supplement: Supplementary file 25 — Supplementary Data 11 [file 41467_2018_5258_MOESM25_ESM.xlsx]

## Sheet: dif expression
Supplementary data 11. 'Senescence core signature' genes differentially expressed in 10y vs. 10y siFoxM1-depleted mitotic fibroblasts.
ensembl_gene_id	hgnc_symbol	logFC	logCPM	LR	PValue	FDR	10y_ctrl_1	10y_ctrl_2	10y_siFoxM1_1	10y_siFoxM1_2	Regulation in Senescence
ENSG00000189079	ARID2	-0.51505137	5.576572087	65.42230634	6.04508e-16	1.98137e-15	53.33173911	56.37179388	39.60637142	37.40557743	down
ENSG00000111731	C2CD5	-0.330672144	4.245713717	7.68151288	0.005578938	0.008289641	13.51359785	11.1975754	9.880299108	9.668988882
ENSG00000044459	CNTLN	-0.655643769	4.491817503	48.50534268	3.2939e-12	9.21098e-12	22.04089489	20.98745561	13.37247379	13.83300599
ENSG00000005339	CREBBP	-0.355238044	6.442775486	62.42639866	2.76591e-15	8.85282e-15	85.0561747	84.39772545	65.15886912	67.11830968
ENSG00000168765	GSTM4	0.398801114	1.56665514	3.849593105	0.049758061	0.065285399	3.251935312	3.071334967	4.003224639	4.305170232
ENSG00000164151	ICE1	-0.72023712	6.362570928	260.240887	1.52058e-58	1.32603e-57	100.0873424	95.72327314	58.85591969	59.70777076
ENSG00000136636	KCTD3	-0.155009215	6.034554935	7.838076226	0.005115702	0.007623515	56.36687873	58.03543365	50.59394543	52.08550215
ENSG00000143995	MEIS1	0.871592647	5.283846921	258.0608319	4.54166e-58	3.93145e-57	38.58963236	36.85601961	68.90656878	68.95330027
ENSG00000100982	PCIF1	0.56010733	3.573337626	12.38858761	0.000431966	0.000719388	10.98431483	7.742323563	14.30939871	13.12724038
ENSG00000083642	PDS5B	-0.939429885	5.198661529	158.6995116	2.17669e-36	1.27779e-35	37.28885824	38.32770094	19.9309482	19.54970745
ENSG00000171792	RHNO1	-1.413325653	5.437086477	386.0422967	6.01846e-86	7.31822e-85	59.7633445	55.66794628	19.41989825	23.50199487
ENSG00000128602	SMO	2.371005761	0.356089357	21.71063043	3.1703e-06	6.31232e-06	0.144530458	0.319930726	1.022099908	1.482107785
ENSG00000132122	SPATA6	0.701378835	1.421567689	6.857946024	0.008824793	0.012785978	1.806630729	1.663639774	3.151474716	2.540756203
ENSG00000186767	SPIN4	-1.877639876	3.17516554	102.8878464	3.54669e-24	1.51934e-23	10.47845823	8.958060321	3.151474716	2.187873397
ENSG00000118007	STAG1	-0.234161052	7.022087268	43.1219218	5.14327e-11	1.35818e-10	127.9817208	130.1478192	107.1501403	112.0050026
ENSG00000107614	TRDMT1	-0.384789207	3.059690008	6.956244421	0.008352718	0.012147662	7.949175206	8.254212724	5.791899477	6.56362019
ENSG00000130749	ZC3H4	-0.193079135	5.405800643	6.794235744	0.009145266	0.013226625	40.32399786	37.68783949	35.51797179	32.81810095
ENSG00000072778	ACADVL	0.394954454	8.520003329	469.823857	3.5002e-104	5.1393e-103	392.1833986	404.8403404	529.5329272	520.4315621	up
ENSG00000159322	ADPGK	-0.639436658	6.059204148	175.361501	4.99189e-40	3.15495e-39	86.21241837	84.65367003	57.5782948	52.43838496
ENSG00000027847	B4GALT7	0.456365672	4.535735818	37.82919103	7.72177e-10	1.91749e-09	24.20885176	22.58710924	34.83657186	29.6421557
ENSG00000110092	CCND1	1.447624342	10.85467013	28791.97719	0	0	1324.47712	1314.531366	3591.573901	3604.486133
ENSG00000086065	CHMP5	0.491304672	5.820034088	74.23108714	6.94874e-18	2.45461e-17	51.95869976	52.91654204	76.74266807	71.14117367
ENSG00000130311	DDA1	0.329988982	5.364760452	24.3809903	7.90448e-07	1.63886e-06	37.72244961	43.12666183	52.0419203	50.03878188
ENSG00000065357	DGKA	1.351269981	5.55813947	663.2495916	2.9352e-146	5.6563e-145	37.50565393	33.46475391	91.81864171	88.85589053
ENSG00000165169	DYNLT3	0.707643456	5.236339212	87.00046253	1.08496e-20	4.20036e-20	19.29481618	21.37137248	32.53684706	34.01790249
ENSG00000005238	FAM214B	0.910135238	5.763848643	305.0811007	2.57514e-68	2.57315e-67	44.65991161	42.16686965	80.74589271	82.00996409
ENSG00000114480	GBE1	0.797518274	7.479677693	685.7824003	3.6937e-151	7.3139e-150	144.4581931	146.336314	245.2188029	259.4394389
ENSG00000168621	GDNF	-0.524581313	4.743989288	29.61395324	5.2724e-08	1.17134e-07	19.36708141	19.70773271	14.22422372	13.05666382
ENSG00000126214	KLC1	-0.338465224	6.082408266	49.4710216	2.01324e-12	5.69121e-12	73.56600327	73.45609463	58.77074469	57.59047392
ENSG00000198727	MT-CYB	0.164114803	7.400990088	29.44129219	5.76364e-08	1.27741e-07	153.2022858	159.7734044	177.675034	173.7594936
ENSG00000140939	NOL3	1.145378334	3.250574403	67.54249041	2.06195e-16	6.8838e-16	9.249949331	6.910503676	16.77947349	18.56163559
ENSG00000072682	P4HA2	0.596107477	7.607117075	591.2947208	1.3101e-130	2.3304e-129	204.7996594	203.4119554	308.7593471	308.1372661
ENSG00000131435	PDLIM4	-0.225745168	5.536220759	19.45476093	1.03011e-05	1.96899e-05	67.64025448	63.09033912	54.68234506	56.67297863
ENSG00000173846	PLK3	1.75766826	4.554983506	453.0074584	1.5981e-100	2.2374e-99	11.41790621	12.98918747	40.9691713	41.85190078
ENSG00000130827	PLXNA3	0.340137501	6.609074388	67.46893115	2.14033e-16	7.1418e-16	94.30612404	91.56417371	120.6929641	114.828065
ENSG00000186866	POFUT2	0.120991506	6.084995117	7.625331155	0.00575541	0.008537521	76.45661244	74.41588681	84.32324239	79.96324382
ENSG00000039560	RAI14	0.168955562	7.840355172	51.43113229	7.41532e-13	2.13302e-12	254.3013414	261.4473891	292.8316236	287.9523696
ENSG00000126903	SLC10A3	0.338598823	5.354810413	39.01359284	4.20865e-10	1.05953e-09	46.32201188	44.91827389	57.40794482	57.80220361
ENSG00000141526	SLC16A3	-0.211879607	7.50836358	52.88804768	3.53112e-13	1.03293e-12	214.121874	214.6095308	183.6372834	186.251545
ENSG00000100647	SUSD6	0.172237206	4.729637889	6.155050831	0.013103735	0.018616936	30.42366147	28.66579303	35.00692184	31.68887597
ENSG00000197780	TAF13	0.234416761	5.697706214	13.63558317	0.000221939	0.000380274	41.11891538	42.2308558	49.48667053	48.62725065
ENSG00000153214	TMEM87B	0.624586872	6.206688054	150.5436634	1.31865e-34	7.44399e-34	45.09350299	48.11758115	72.22839348	71.84693928
ENSG00000106537	TSPAN13	0.435149489	5.723157139	105.2086126	1.09931e-24	4.78523e-24	72.12069869	71.79245486	99.91026598	94.99605135
ENSG00000120686	UFM1	0.163790016	6.723567725	14.81205213	0.000118774	0.000208899	81.44291325	88.30088031	93.35179157	96.97219506
ENSG00000106400	ZNHIT1	0.655914681	5.705886646	172.2900102	2.33897e-39	1.46256e-38	49.21262105	46.83785825	78.44616792	73.04674082
