# Supplementary material for: FoxM1 repression during human aging leads to mitotic decline and aneuploidy-driven full senescence
Source: Nat Commun. 2018 Jul 19;9:2834. doi: 10.1038/s41467-018-05258-6 (PMC6053425; doi:10.1038/s41467-018-05258-6)
Supplement: Supplementary file 26 — Supplementary Data 12 [file 41467_2018_5258_MOESM26_ESM.xlsx]

## Sheet: raw
Supplementary data 12. RNA-sequencing dataset of differentially expressed genes in 87y vs. 87y FoxM1dNdK mitotic fibroblasts.
ensembl_gene_id	hgnc_symbol	logFC	logCPM	LR	PValue	FDR	87y_crtl_1	87y_crtl_2	87y_dNdK_1	87y_dNdK_2
ENSG00000159167	STC1	-4.0308	6.81019	5173.27	0	0	242.408	235.585	11.2502	12.4399			differentially expressed genes (logFC>0.5 or logFC<-0.5; p-value<0.05; FDR<0.05)
ENSG00000105825	TFPI2	-3.8971	9.14107	24826.2	0	0	965.033	951.301	63.5966	63.5137
ENSG00000122641	INHBA	-3.66562	8.03251	5618.35	0	0	644.434	646.622	18.0665	17.2582
ENSG00000095752	IL11	-3.53677	6.08505	3401.84	0	0	40.9692	39.5935	11.9781	12.5275
ENSG00000100302	RASD2	-3.21895	6.27257	2292.9	0	0	47.6128	45.2396	10.7208	11.4763
ENSG00000119938	PPP1R3C	-2.94741	6.67674	2462.79	0	0	219.751	220.975	17.2723	18.3095
ENSG00000006016	CRLF1	-2.51287	5.03537	1589.01	0	0	10.6469	10.163	15.7502	16.8202
ENSG00000118523	CTGF	-2.50683	8.40931	11952.2	0	0	399.045	405.674	124.877	121.158
ENSG00000170558	CDH2	-2.45369	7.79753	2497.38	0	0	350.24	352.389	27.0666	27.5956
ENSG00000114270	COL7A1	-2.35537	6.53301	3232.87	0	0	54.6823	55.8966	44.2728	41.7876
ENSG00000095303	PTGS1	-2.2345	6.60666	2126.11	0	0	160.64	159.574	31.1034	29.1725
ENSG00000164171	ITGA2	-2.18943	9.17141	4964.73	0	0	1514.67	1520.85	74.9791	74.5519
ENSG00000149968	MMP3	-2.14354	7.99389	1643.97	0	0	744.174	745.924	26.9342	28.1212
ENSG00000198959	TGM2	-2.13672	8.20362	5562.7	0	0	530.129	530.242	88.4793	91.5473
ENSG00000100234	TIMP3	-2.11063	11.7131	77585.1	0	0	2974.4	2995.69	1395.29	1383.55
ENSG00000049540	ELN	-2.00682	7.93207	7225.99	0	0	156.637	152.516	138.311	139.555
ENSG00000172061	LRRC15	-1.95316	7.70576	3642.34	0	0	257.058	265.862	74.6482	75.6908
ENSG00000120885	CLU	-1.84525	6.07323	1792.49	0	0	66.0106	65.001	43.611	42.0504
ENSG00000245532	NEAT1	-1.8372	10.1392	24432.2	0	0	903.621	878.89	660.253	653.972
ENSG00000117318	ID3	-1.82647	8.04859	2747.74	0	0	406.285	398.616	65.3172	70.9601
ENSG00000198938	MT-CO3	-1.7448	9.672	14313.4	0	0	741.619	733.079	399.05	394.135
ENSG00000125968	ID1	-1.73273	7.44376	1931.91	0	0	255.61	253.582	58.6333	63.7765
ENSG00000137573	SULF1	-1.65416	10.3592	20285.5	0	0	1712.19	1704.07	650.988	643.897
ENSG00000135074	ADAM19	-1.65386	7.45932	1704.92	0	0	188.918	183.287	54.3979	54.3151
ENSG00000134294	SLC38A2	-1.58244	9.26437	9212.36	0	0	769.471	782.765	331.549	325.278
ENSG00000111371	SLC38A1	-1.53135	6.92871	1600.88	0	0	144.457	150.187	72.3982	70.0841
ENSG00000096696	DSP	-1.52162	8.35515	3809.87	0	0	323.154	328.746	152.208	148.841
ENSG00000214548	MEG3	-1.51543	7.73009	2483.32	0	0	351.006	352.883	97.8104	100.658
ENSG00000107984	DKK1	-1.4928	9.07292	5553.21	0	0	682.848	688.474	228.114	231.978
ENSG00000140285	FGF7	-1.45124	7.05288	1577.79	0	0	189.429	192.956	71.4717	68.4196
ENSG00000138685	FGF2	-1.40836	8.24066	3748.59	0	0	322.813	325.076	181.26	177.926
ENSG00000198804	MT-CO1	-1.36478	10.2187	11133.1	0	0	1415.52	1392.19	579.45	575.565
ENSG00000173641	HSPB7	-1.35542	7.88051	1922.96	0	0	450.916	451.196	101.516	101.271
ENSG00000146674	IGFBP3	-1.35415	12.1495	51268.9	0	0	3873.59	3874.23	3176.39	3135.91
ENSG00000145555	MYO10	-1.31867	9.08597	3829.06	0	0	512.753	517.397	217.459	213.318
ENSG00000120708	TGFBI	-1.30012	12.2071	26661.9	0	0	7472.66	7448.09	1704.14	1700.94
ENSG00000198727	MT-CYB	-1.28351	7.40099	1646.64	0	0	177.675	173.759	101.715	96.8912
ENSG00000196611	MMP1	-1.27729	9.34244	2382.22	0	0	1696.86	1694.19	145.26	144.548
ENSG00000189184	PCDH18	-1.27523	7.85954	1985.76	0	0	339.763	335.874	121.303	121.946
ENSG00000169604	ANTXR1	-1.27125	8.27516	2190.59	0	0	498.103	510.551	138.642	131.145
ENSG00000140416	TPM1	-1.26138	10.5504	10955.4	0	0	1065.03	1052.37	691.687	689.978
ENSG00000198712	MT-CO2	-1.2612	8.45699	3307.18	0	0	400.322	395.158	209.187	207.624
ENSG00000185070	FLRT2	-1.25669	8.09705	1479.85	0	0	280.737	269.461	119.517	119.406
ENSG00000166750	SLFN5	-1.24823	7.35333	1568.42	0	0	203.994	199.943	102.244	100.483
ENSG00000131018	SYNE1	-1.20419	7.71524	1904.1	0	0	239.682	246.665	138.973	129.48
ENSG00000103257	SLC7A5	-1.20338	7.39429	1708	0	0	182.786	187.381	122.164	118.092
ENSG00000060982	BCAT1	-1.20224	7.73611	2034.87	0	0	218.9	232.409	143.407	145.337
ENSG00000211459	MT-RNR1	-1.15688	13.5284	191496	0	0	15129.8	15138.2	6999.66	7070.69
ENSG00000130635	COL5A1	-1.09925	10.4338	8939.35	0	0	1369.44	1391.7	788.174	788.621
ENSG00000197594	ENPP1	-1.08911	9.30319	4840.81	0	0	366.593	359.446	436.772	427.688
ENSG00000210082	MT-RNR2	-1.08381	16.7666	4.05432e+08	0	0	126502	126101	61047.8	60575.5
ENSG00000147459	DOCK5	-1.08146	8.00545	1576.68	0	0	269.409	275.46	159.025	158.04
ENSG00000114251	WNT5A	-1.0272	7.03951	1464.59	0	0	36.2845	39.5229	150.752	150.681
ENSG00000170017	ALCAM	-1.01686	9.25787	3553.22	0	0	599.547	588.044	369.006	379.856
ENSG00000162576	MXRA8	-0.998183	9.14017	2578.75	0	0	736.167	719.105	284.166	282.176
ENSG00000166250	CLMP	-0.952878	9.69919	4045.31	0	0	1179.33	1184.56	496	493.392
ENSG00000113140	SPARC	-0.948147	11.5661	11854.4	0	0	4619.3	4647.25	1524.2	1533.53
ENSG00000251562	MALAT1	-0.942268	12.3626	31413.6	0	0	2830.54	2844.38	4883.9	4918.85
ENSG00000108821	COL1A1	-0.886414	13.1018	943453	0	0	7897	7850.37	7055.25	7141.48
ENSG00000157227	MMP14	-0.859385	10.3945	4221.39	0	0	2185.16	2184.91	657.209	664.747
ENSG00000163359	COL6A3	-0.858249	12.6259	20632.5	0	0	6311.98	6321.19	3955.5	3958.35
ENSG00000119681	LTBP2	-0.847175	9.71032	2964.13	0	0	1100.8	1103.89	470.787	482.178
ENSG00000102265	TIMP1	-0.785501	10.23	2833.47	0	0	2126.05	2122.1	539.016	544.115
ENSG00000164692	COL1A2	-0.752694	13.7616	497751	0	0	17223.4	17096.5	10450.4	10545.4
ENSG00000128567	PODXL	-0.714625	10.5809	4377.31	0	0	1402.32	1400.45	1039.12	1040.92
ENSG00000128591	FLNC	-0.658363	10.1062	3232.43	0	0	881.476	887.077	907.029	936.674
ENSG00000166923	GREM1	-0.636192	11.7203	5204.82	0	0	5181.45	5205.44	2038.07	2058.37
ENSG00000057019	DCBLD2	-0.616789	9.35518	1524.12	0	0	1010.26	1016.02	497.258	503.466
ENSG00000026508	CD44	-0.583096	10.4397	2594.79	0	0	1400.96	1403.41	1271.14	1281.57
ENSG00000087245	MMP2	-0.567015	9.94067	1776.37	0	0	1577.01	1610.2	702.54	699.702
ENSG00000160789	LMNA	0.507609	10.5343	1835.46	0	0	1420.12	1422.05	1695.47	1743.43
ENSG00000168542	COL3A1	0.513305	11.2743	5268.2	0	0	1954.26	1937.04	3820.76	3845.78
ENSG00000177469	CAVIN1	0.532234	10.7023	3041.39	0	0	1201.73	1206.15	1994.72	2026.74
ENSG00000196230	TUBB	0.536444	10.0743	2169.97	0	0	680.207	664.831	1402.9	1400.28
ENSG00000111799	COL12A1	0.550232	10.7624	4336.77	0	0	1134.96	1139.32	2706.59	2713.92
ENSG00000170961	HAS2	0.63448	9.57543	2222.38	0	0	293.854	294.939	1054.8	1066.77
ENSG00000115306	SPTBN1	0.637951	9.27586	1573.98	0	0	584.982	559.46	742.644	746.045
ENSG00000167601	AXL	0.644945	9.67118	2340.8	0	0	530.214	535.606	1078.76	1091.56
ENSG00000069275	NUCKS1	0.662121	9.261	1956.95	0	0	270.175	284.282	866.727	864.75
ENSG00000136068	FLNB	0.720149	8.8742	1775.17	0	0	316.34	314.701	679.577	676.574
ENSG00000066279	ASPM	0.728375	9.12682	2388.14	0	0	71.8877	68.4593	901.669	884.286
ENSG00000088325	TPX2	0.768606	8.93919	1886.76	0	0	130.403	131.202	644.04	641.97
ENSG00000100644	HIF1A	0.781008	9.26111	2864.68	0	0	379.71	379.067	952.162	945.609
ENSG00000105974	CAV1	0.784161	9.89603	5089.83	0	0	574.59	563.483	1691.76	1652.58
ENSG00000204941	PSG5	0.809196	8.02476	1518.58	0	0	150.164	160.773	475.155	477.535
ENSG00000175216	CKAP5	0.810655	8.7023	1843.02	0	0	213.534	208.624	576.075	569.608
ENSG00000109685	NSD2	0.811791	8.53151	1671	0	0	122.482	132.331	519.957	519.235
ENSG00000131747	TOP2A	0.834393	8.60863	2204.96	0	0	133.299	137.342	651.121	655.899
ENSG00000161800	RACGAP1	0.847365	8.20988	1427.05	0	0	76.0613	77.3519	405.205	421.994
ENSG00000160014	CALM3	0.857899	8.60176	1726.55	0	0	285.932	276.378	487.53	488.574
ENSG00000148773	MKI67	0.861918	9.27505	3576.07	0	0	103.488	97.678	1007.22	991.777
ENSG00000206538	VGLL3	0.87967	8.2326	2002.59	0	0	130.062	127.391	542.457	544.728
ENSG00000137807	KIF23	0.902906	8.32817	1838.31	0	0	76.0613	73.1173	477.537	474.206
ENSG00000176619	LMNB2	0.929527	8.52976	2155.43	0	0	127.422	130.284	534.913	527.032
ENSG00000137812	KNL1	0.93815	8.13316	1850.44	0	0	60.3039	59.7078	448.419	455.196
ENSG00000117724	CENPF	0.943661	9.45033	4282.6	0	0	170.435	176.3	1030.65	1022.7
ENSG00000163171	CDC42EP3	0.969189	8.36193	2311.89	0	0	214.641	221.046	532.795	531.588
ENSG00000144810	COL8A1	1.0115	7.78299	1665	0	0	204.079	198.955	362.984	348.931
ENSG00000117632	STMN1	1.01992	8.3565	1434.66	0	0	113.453	126.05	524.854	516.958
ENSG00000183087	GAS6	1.02545	9.17049	3707.71	0	0	546.653	542.451	774.542	775.918
ENSG00000134057	CCNB1	1.02972	8.83968	2616.02	0	0	61.6667	61.6133	645.959	630.319
ENSG00000198901	PRC1	1.03726	8.75798	2957.45	0	0	122.141	124.356	599.171	617.879
ENSG00000112984	KIF20A	1.05725	8.39294	2269.2	0	0	59.0263	55.2614	446.367	460.54
ENSG00000011465	DCN	1.07309	8.99021	6044.36	0	0	228.013	221.893	1176.44	1173.56
ENSG00000184347	SLIT3	1.10578	7.15779	1546.52	0	0	85.175	93.4434	286.218	287.607
ENSG00000087586	AURKA	1.11987	8.02285	1858.99	0	0	59.0263	59.1432	400.175	399.917
ENSG00000011426	ANLN	1.12936	9.2502	5830.46	0	0	159.022	156.68	1053.55	1026.47
ENSG00000041982	TNC	1.18155	9.74879	9266.26	0	0	707.549	715.293	1530.82	1547.46
ENSG00000115415	STAT1	1.18218	7.35825	1803.06	0	0	150.504	141.577	300.38	303.289
ENSG00000154096	THY1	1.23099	9.4674	6117.44	0	0	438.311	437.998	950.839	953.143
ENSG00000148175	STOM	1.24879	7.24024	1649.26	0	0	90.2855	86.8797	250.68	252.916
ENSG00000138829	FBN2	1.31142	7.24293	2111.24	0	0	79.809	80.1044	300.711	294.966
ENSG00000136960	ENPP2	1.33714	7.81443	3915.43	0	0	37.988	36.841	540.736	533.69
ENSG00000137962	ARHGAP29	1.34369	7.44709	3157.3	0	0	40.1174	42.2048	430.882	428.827
ENSG00000183856	IQGAP3	1.39872	7.82929	3082.35	0	0	51.0198	54.7674	388.925	403.597
ENSG00000164761	TNFRSF11B	1.63719	6.72627	2756.31	0	0	50.1681	51.2386	275.96	282.877
ENSG00000196549	MME	1.6969	6.82698	2685.03	0	0	74.6133	71.3529	257.563	259.048
ENSG00000075213	SEMA3A	1.81853	6.23897	1686.21	0	0	51.4457	52.9324	155.252	151.732
ENSG00000103888	CEMIP	1.92702	8.73725	6946.85	0	0	345.129	351.683	990.876	1019.2
ENSG00000168477	TNXB	1.93722	5.76577	1450.77	0	0	69.588	72.341	110.914	122.384
ENSG00000173376	NDNF	2.57708	5.44061	2212.78	0	0	14.5649	14.6093	125.406	122.472
ENSG00000138131	LOXL4	2.79819	6.83736	4051.76	0	0	70.6101	68.0358	271.923	263.604
ENSG00000115461	IGFBP5	2.94464	6.19027	2675.46	0	0	103.999	102.971	129.973	129.568
ENSG00000013297	CLDN11	3.04566	7.64903	13776.3	0	0	29.5557	28.5835	652.907	644.773
ENSG00000133687	TMTC1	3.05907	4.47479	1458.27	0	0	2.55525	3.24652	76.8983	73.3255
ENSG00000163661	PTX3	4.07898	6.51644	6181.22	0	0	17.7164	16.3738	323.542	328.694
ENSG00000180914	OXTR	-0.875577	7.69805	1396.09	1.48892e-305	1.46072e-303	72.1432	67.2595	214.746	204.032
ENSG00000070404	FSTL3	-3.20177	6.05886	1393.77	4.74603e-305	4.62114e-303	101.699	98.9483	7.54424	7.27122
ENSG00000197747	S100A10	1.06583	7.0601	1376.41	2.80497e-301	2.71077e-299	52.7233	52.1561	272.387	268.422
ENSG00000183287	CCBE1	1.57181	6.24881	1370.07	6.68756e-300	6.4151e-298	36.2845	35.5706	147.973	145.687
ENSG00000164104	HMGB2	1.11628	7.48173	1352.21	5.10814e-296	4.8285e-294	63.4554	67.33	246.247	246.521
ENSG00000129009	ISLR	-0.999863	7.97293	1333.32	6.50452e-292	6.10388e-290	299.56	303.479	146.252	145.775
ENSG00000138778	CENPE	0.741479	8.30722	1333.21	6.85307e-292	6.3847e-290	72.5691	74.176	484.089	486.559
ENSG00000152767	FARP1	0.871153	7.71515	1324.72	4.8104e-290	4.44962e-288	103.743	105.088	369.006	359.268
ENSG00000120802	TMPO	0.753527	8.25823	1313.29	1.46548e-287	1.34596e-285	85.0898	84.4801	461.985	467.461
ENSG00000152377	SPOCK1	-1.48202	7.21791	1301.32	5.82854e-285	5.31547e-283	234.998	228.386	53.5376	56.6805
ENSG00000069702	TGFBR3	1.57002	5.87673	1297.88	3.27008e-284	2.96136e-282	40.2026	38.3936	141.355	146.038
ENSG00000126787	DLGAP5	0.951679	7.73008	1295.99	8.42275e-284	7.57462e-282	44.4613	45.3807	308.387	305.567
ENSG00000187498	COL4A1	-1.27096	7.94181	1282.09	8.83244e-281	7.83425e-279	418.976	418.237	80.2071	77.5305
ENSG00000198886	MT-ND4	-1.35094	7.03434	1281.72	1.06287e-280	9.36335e-279	148.801	140.377	74.2512	78.3189
ENSG00000115738	ID2	-1.62786	6.88137	1258.69	1.0721e-275	9.2558e-274	198.117	193.874	41.4933	42.138
ENSG00000156103	MMP16	-2.84523	5.81598	1223.56	4.61364e-268	3.95673e-266	132.106	133.39	9.33103	7.70925
ENSG00000127241	MASP1	1.32368	6.18818	1218.59	5.55237e-267	4.73048e-265	22.4862	21.667	168.819	169.954
ENSG00000165757	JCAD	1.20274	6.77313	1210.59	3.04397e-265	2.57643e-263	64.1368	64.6481	196.349	194.658
ENSG00000117399	CDC20	0.946227	7.75274	1206.56	2.28436e-264	1.92094e-262	45.0576	49.4036	288.269	289.184
ENSG00000144136	SLC20A1	-0.96808	7.81706	1204.27	7.21407e-264	6.02724e-262	190.451	186.393	167.231	171.706
ENSG00000080493	SLC4A4	-1.86311	6.32632	1202.88	1.44478e-263	1.19935e-261	102.721	100.148	32.0299	30.3114
ENSG00000154856	APCDD1	3.3908	3.78145	1199.93	6.3178e-263	5.21117e-261	0	0.21173	50.3611	51.4242
ENSG00000087303	NID2	-2.07404	5.94192	1199.27	8.77491e-263	7.19209e-261	75.2095	74.2465	19.4562	22.9525
ENSG00000107957	SH3PXD2A	-0.732753	8.65315	1196.47	3.56377e-262	2.90257e-260	311.315	313.078	270.6	264.042
ENSG00000188229	TUBB4B	0.633729	8.74437	1192.13	3.13038e-261	2.53365e-259	212.682	214.412	569.921	572.412
ENSG00000121957	GPSM2	1.24632	6.89701	1169.12	3.13954e-256	2.52528e-254	15.6722	15.174	206.209	202.017
ENSG00000197635	DPP4	1.65702	5.69842	1169	3.32544e-256	2.6583e-254	47.1018	49.6153	115.347	117.128
ENSG00000105664	COMP	-2.08914	7.03552	1165.11	2.33194e-255	1.84138e-253	200.076	199.167	24.3533	21.5508
ENSG00000135047	CTSL	0.829985	8.27304	1153.91	6.35311e-253	4.98623e-251	382.095	380.972	345.116	344.463
ENSG00000168461	RAB31	-1.05652	7.4315	1113.05	4.80599e-244	3.74925e-242	176.483	175.665	108.531	105.126
ENSG00000183255	PTTG1IP	0.617665	9.0437	1109.73	2.53498e-243	1.95405e-241	535.495	534.123	561.053	549.897
ENSG00000166833	NAV2	0.732113	8.17538	1105.92	1.70587e-242	1.30716e-240	79.6386	83.7038	404.874	418.314
ENSG00000091409	ITGA6	-0.971751	7.70127	1093.12	1.03286e-239	7.86793e-238	233.72	233.82	131.031	124.049
ENSG00000176697	BDNF	-2.3114	6.07054	1083.79	1.09971e-237	8.32818e-236	144.883	141.929	13.7649	14.3672
ENSG00000187634	SAMD11	-1.85915	6.61608	1083.07	1.58188e-237	1.19101e-235	55.2786	52.7207	26.6695	27.8584
ENSG00000134352	IL6ST	0.593794	8.59127	1065.73	9.27708e-234	6.9444e-232	260.295	255.981	581.502	563.826
ENSG00000198899	MT-ATP6	-1.52133	6.26777	1058.37	3.69387e-232	2.74917e-230	68.14	67.2595	43.6772	47.6572
ENSG00000113368	LMNB1	1.04694	7.18292	1057.23	6.54318e-232	4.84196e-230	35.4328	32.4652	214.945	212.355
ENSG00000158270	COLEC12	2.17798	6.6414	1054.83	2.17015e-231	1.58776e-229	201.694	208.06	77.2292	72.7998
ENSG00000166949	SMAD3	1.53943	6.47577	1051.03	1.45464e-230	1.05829e-228	72.3136	69.5885	117.399	114.763
ENSG00000113810	SMC4	0.59325	8.65015	1040.9	2.31895e-228	1.67768e-226	139.602	139.248	556.487	566.892
ENSG00000124212	PTGIS	0.859168	6.97564	1040.82	2.41305e-228	1.73606e-226	30.5778	29.7833	288.071	299.609
ENSG00000139354	GAS2L3	1.07428	6.91374	1040.12	3.41967e-228	2.44667e-226	13.5428	13.0567	203.628	198.864
ENSG00000174136	RGMB	0.521725	8.89783	1039.62	4.38369e-228	3.11916e-226	476.895	480.626	711.144	701.541
ENSG00000183023	SLC8A1	-1.01876	7.21966	1033.66	8.65174e-227	6.1224e-225	119.671	119.345	107.141	109.857
ENSG00000010292	NCAPD2	0.863871	7.46001	1028.05	1.43875e-225	1.0126e-223	66.0106	60.2018	285.093	291.725
ENSG00000073756	PTGS2	-2.40506	5.16672	1023.89	1.14967e-224	8.04766e-223	32.2813	32.0418	11.9781	11.6515
ENSG00000101825	MXRA5	0.876349	7.56454	1023.88	1.15905e-224	8.06972e-223	157.403	153.01	283.902	272.802
ENSG00000165124	SVEP1	1.60698	5.76901	1022.49	2.31781e-224	1.60511e-222	24.0193	24.6312	134.274	137.19
ENSG00000137033	IL33	-5.33568	4.97913	1019.64	9.65955e-224	6.65379e-222	43.2689	45.9453	0.992663	0.52563
ENSG00000134986	NREP	-1.42313	6.65531	1001.94	6.80027e-220	4.65944e-218	70.2694	70.5766	68.6923	75.1652
ENSG00000089685	BIRC5	0.776984	7.89542	1000.51	1.39205e-219	9.48789e-218	47.698	47.9921	332.873	338.944
ENSG00000170624	SGCD	-0.826722	7.22462	997.734	5.58128e-219	3.78417e-217	80.6607	81.3042	170.937	168.465
ENSG00000124795	DEK	0.73691	7.89431	994.947	2.25179e-218	1.51879e-216	103.573	106.359	372.381	359.268
ENSG00000134871	COL4A2	-0.775951	8.56959	994.324	3.07659e-218	2.06434e-216	532.173	529.959	192.179	199.652
ENSG00000111206	FOXM1	1.22124	7.48698	993.313	5.10295e-218	3.40635e-216	6.55847	7.69285	330.027	333.863
ENSG00000139329	LUM	0.66647	7.94394	986.687	1.40656e-216	9.341e-215	181.678	172.983	438.558	425.673
ENSG00000122966	CIT	0.918463	7.38167	974.799	5.39548e-214	3.56487e-212	66.2661	63.8012	246.114	243.98
ENSG00000198826	ARHGAP11A	0.770287	7.67428	960.521	6.85188e-211	4.50416e-209	35.0921	36.841	326.917	326.241
ENSG00000138160	KIF11	0.725277	7.90394	956.342	5.54852e-210	3.62896e-208	53.064	54.5557	363.248	364.35
ENSG00000164619	BMPER	1.51385	5.91844	956.004	6.56948e-210	4.27511e-208	48.3794	46.2982	115.281	116.953
ENSG00000138180	CEP55	0.746114	7.87722	937.46	7.05618e-206	4.54615e-204	39.6064	40.7227	332.41	344.113
ENSG00000196526	AFAP1	0.8213	7.59272	933.737	4.54939e-205	2.91657e-203	132.106	132.26	285.291	282.614
ENSG00000263934	SNORD3A	-1.33414	7.65287	928.983	4.91412e-204	3.13487e-202	505.428	519.726	51.5523	49.8473
ENSG00000148926	ADM	1.06975	6.67008	928.309	6.88364e-204	4.36976e-202	77.9351	73.6114	218.386	214.019
ENSG00000138759	FRAS1	-1.57907	5.77686	928.121	7.56246e-204	4.77726e-202	51.3605	49.0507	33.2873	33.2899
ENSG00000148848	ADAM12	-0.635843	8.31466	920.547	3.35069e-202	2.10638e-200	214.385	203.684	289.659	279.197
ENSG00000187837	HIST1H1C	-1.53301	6.40997	908.928	1.1246e-199	7.00172e-198	169.754	173.336	34.9417	35.3925
ENSG00000160932	LY6E	1.09877	6.96315	901.638	4.32293e-198	2.67856e-196	128.529	127.955	169.613	166.8
ENSG00000118985	ELL2	-0.844632	7.84982	894.521	1.52396e-196	9.39776e-195	189.855	191.898	172.988	170.918
ENSG00000115419	GLS	-0.644995	8.08374	884.017	2.92624e-194	1.78749e-192	177.42	185.758	264.247	264.567
ENSG00000173559	NABP1	-1.31015	6.25593	875.579	1.99866e-192	1.21514e-190	68.2252	66.836	55.3244	51.8622
ENSG00000204291	COL15A1	-2.03312	4.61754	873.907	4.61544e-192	2.79299e-190	11.7541	12.6332	16.0811	16.2069
ENSG00000103196	CRISPLD2	-1.38188	6.31347	873.554	5.50751e-192	3.31731e-190	54.2565	50.9563	45.5963	46.3431
ENSG00000188641	DPYD	1.22825	6.48118	864.347	5.52822e-190	3.31437e-188	90.2003	94.2197	135.532	134.211
ENSG00000054654	SYNE2	1.54272	5.58101	862.354	1.49918e-189	8.94672e-188	11.3283	10.7982	94.5677	95.7524
ENSG00000213626	LBH	-1.04816	8.03697	857.08	2.10048e-188	1.24776e-186	678.248	678.664	82.0601	86.5538
ENSG00000142945	KIF2C	0.936247	7.18084	854.555	7.43653e-188	4.3974e-186	35.1773	34.0885	206.341	210.077
ENSG00000173848	NET1	-1.1437	6.49329	849.3	1.03223e-186	6.0761e-185	70.3545	72.4116	68.8246	65.879
ENSG00000128944	KNSTRN	0.896416	7.25778	849.123	1.12775e-186	6.60829e-185	28.3633	29.0775	219.709	225.846
ENSG00000136108	CKAP2	0.618003	8.13708	847.92	2.05942e-186	1.20133e-184	36.6252	34.9354	425.323	426.111
ENSG00000175166	PSMD2	-0.584765	8.73903	846.831	3.5521e-186	2.06277e-184	468.207	476.533	312.623	313.013
ENSG00000175274	TP53I11	1.79114	4.88997	846.458	4.28098e-186	2.47494e-184	5.53637	4.94036	73.8541	77.7057
ENSG00000022267	FHL1	1.12265	6.05291	844.858	9.54003e-186	5.49082e-184	10.6469	10.163	171.466	169.954
ENSG00000122861	PLAU	1.76796	5.37154	842.987	2.43305e-185	1.39416e-183	40.4581	37.829	76.6336	76.1288
ENSG00000196154	S100A4	0.527558	9.06129	842.305	3.42407e-185	1.95338e-183	845.617	846.989	560.788	560.234
ENSG00000197106	SLC6A17	-2.28025	5.236	833.629	2.63509e-183	1.49015e-181	59.2818	61.5428	10.059	12.7027
ENSG00000147872	PLIN2	0.900048	7.5622	831.377	8.13505e-183	4.58038e-181	249.903	256.828	217.989	214.632
ENSG00000163297	ANTXR2	0.69753	7.69372	828.539	3.36815e-182	1.8882e-180	113.368	108.335	336.513	334.914
ENSG00000092068	SLC7A8	-2.56003	6.15048	828.045	4.31147e-182	2.40662e-180	122.908	127.602	8.27219	8.84811
ENSG00000159251	ACTC1	-2.95961	5.66342	826.077	1.15472e-181	6.41787e-180	74.1874	73.4702	5.69127	4.46786
ENSG00000123485	HJURP	1.15679	7.01703	823.087	5.16088e-181	2.85613e-179	24.6156	26.3956	203.363	214.72
ENSG00000130816	DNMT1	0.76687	7.64401	815.922	1.86353e-179	1.02257e-177	109.365	109.394	277.416	282.176
ENSG00000113739	STC2	-0.7995	7.8587	811.555	1.65902e-178	9.02704e-177	459.178	453.313	149.627	148.228
ENSG00000131016	AKAP12	-1.27662	6.2288	810.744	2.48918e-178	1.34874e-176	113.623	109.535	49.3684	49.4969
ENSG00000119318	RAD23B	0.732908	8.22778	795.019	6.53283e-175	3.52501e-173	238.49	227.821	437.897	427.338
ENSG00000118193	KIF14	0.870438	7.13643	794.005	1.08533e-174	5.83195e-173	25.0414	29.0775	217.327	221.991
ENSG00000116560	SFPQ	0.5557	8.60714	789.071	1.28273e-173	6.83596e-172	183.893	178.982	478.53	478.674
ENSG00000079931	MOXD1	0.608032	8.20603	787.235	3.21706e-173	1.70741e-171	285.847	280.754	406.793	408.064
ENSG00000132205	EMILIN2	1.30475	5.37601	762.72	6.88032e-168	3.60729e-166	5.7919	5.22267	106.678	110.382
ENSG00000182492	BGN	-1.20923	7.08938	759.513	3.42673e-167	1.78217e-165	196.414	201.426	52.4126	53.3515
ENSG00000101665	SMAD7	-1.81145	5.91581	759.167	4.07491e-167	2.1108e-165	110.046	104.171	19.5885	18.3971
ENSG00000198786	MT-ND5	-1.38892	6.17013	757.744	8.31013e-167	4.2875e-165	94.2035	95.0666	37.0594	38.1082
ENSG00000064205	WISP2	2.63156	3.57998	754.372	4.49495e-166	2.30991e-164	0.17035	0.21173	42.5521	39.8603
ENSG00000123975	CKS2	0.99748	6.77545	749.61	4.87782e-165	2.49675e-163	28.5336	29.6422	164.319	163.559
ENSG00000116729	WLS	-2.21519	5.4422	740.358	5.01169e-163	2.55517e-161	93.8628	96.4782	10.5884	11.0382
ENSG00000188522	FAM83G	-1.298	6.85951	738.494	1.2741e-162	6.47041e-161	101.103	104.383	42.486	44.153
ENSG00000072682	P4HA2	-0.94125	7.60712	730.89	5.73771e-161	2.90247e-159	308.759	308.137	92.8471	91.1969
ENSG00000136010	ALDH1L2	-1.10461	6.43866	730.119	8.44128e-161	4.25349e-159	69.9287	70.1531	71.8026	79.2826
ENSG00000159403	C1R	1.33664	5.99119	725.045	1.07062e-159	5.37383e-158	76.1464	76.505	100.193	97.8549
ENSG00000157456	CCNB2	0.917125	7.12749	724.982	1.1049e-159	5.52449e-158	26.4894	28.7952	184.106	180.904
ENSG00000176170	SPHK1	-1.037	7.08288	724.884	1.16044e-159	5.77988e-158	91.3076	93.7962	75.5085	69.3832
ENSG00000127920	GNG11	-0.927704	7.05501	724.565	1.3614e-159	6.75483e-158	166.006	173.83	95.825	93.0366
ENSG00000156970	BUB1B	0.85636	7.12256	708.665	3.9042e-156	1.92241e-154	36.7104	34.4414	203.033	197.637
ENSG00000136048	DRAM1	1.21351	6.20419	707.146	8.35211e-156	4.09696e-154	66.4365	72.6233	126.531	123.786
ENSG00000150687	PRSS23	-0.783798	7.71446	707.065	8.69748e-156	4.25028e-154	248.455	244.971	132.818	139.905
ENSG00000124145	SDC4	0.672242	7.73379	702.06	1.0662e-154	5.19072e-153	116.349	117.651	307.725	296.894
ENSG00000172137	CALB2	-5.91956	3.99337	701.943	1.13013e-154	5.48135e-153	31.0889	30.6302	0.198533	0.52563
ENSG00000143321	HDGF	0.579757	8.33378	701.283	1.57329e-154	7.60226e-153	217.452	220.34	391.572	397.026
ENSG00000198431	TXNRD1	-0.576708	8.84897	701.064	1.75485e-154	8.44805e-153	747.411	759.616	267.82	265.794
ENSG00000114346	ECT2	0.679924	7.59864	698.786	5.49156e-154	2.63391e-152	57.919	62.1074	296.012	295.755
ENSG00000065320	NTN1	3.04314	3.7514	696.12	2.08621e-153	9.96914e-152	2.3849	1.27038	45.9272	46.6059
ENSG00000170989	S1PR1	-1.88307	4.71864	694.503	4.68916e-153	2.23252e-151	12.2652	12.9861	15.8826	15.5937
ENSG00000154122	ANKH	-1.64484	6.55277	692.353	1.37599e-152	6.5033e-151	231.335	232.338	22.2356	22.5145
ENSG00000101846	STS	1.34051	5.52465	689.249	6.51079e-152	3.06599e-150	26.1487	27.4543	92.45	95.6647
ENSG00000162407	PLPP3	0.925731	7.12806	685.548	4.15395e-151	1.94904e-149	94.7146	97.1133	282.512	268.159
ENSG00000096433	ITPR3	0.825673	6.82222	683.542	1.13416e-150	5.30228e-149	48.6349	48.6978	205.15	206.836
ENSG00000162595	DIRAS3	-3.85195	4.4923	683.285	1.29018e-150	6.01003e-149	13.1169	11.0805	1.72062	1.92731
ENSG00000013810	TACC3	0.855079	6.97905	683.048	1.4527e-150	6.7428e-149	31.7703	33.2416	207.665	202.893
ENSG00000100526	CDKN3	1.30949	5.90914	679.841	7.23569e-150	3.34651e-148	4.4291	5.08151	95.9574	96.1028
ENSG00000164611	PTTG1	0.941572	7.02832	677.808	2.00227e-149	9.22756e-148	37.3066	36.1352	164.054	162.42
ENSG00000134690	CDCA8	0.952859	6.81589	677.43	2.42001e-149	1.11132e-147	28.2781	28.0895	158.429	161.982
ENSG00000198542	ITGBL1	-0.791133	8.04649	677.246	2.65377e-149	1.21008e-147	445.125	443.785	128.517	125.626
ENSG00000079308	TNS1	-0.778459	7.71593	673.918	1.40441e-148	6.35915e-147	230.484	224.433	131.296	131.67
ENSG00000118257	NRP2	-1.30709	7.03915	673.157	2.05604e-148	9.27727e-147	235.509	238.408	38.9124	38.4586
ENSG00000204469	PRRC2A	0.588027	8.36468	652.888	5.26044e-144	2.36537e-142	214.13	218.928	390.315	404.297
ENSG00000101294	HM13	-0.940172	7.21132	648.244	5.38259e-143	2.41192e-141	210.808	210.177	81.4645	82.524
ENSG00000163235	TGFA	-2.48915	4.88601	646.321	1.40982e-142	6.29558e-141	58.7707	59.4255	6.94864	6.57038
ENSG00000129038	LOXL1	0.644586	8.18927	644.763	3.07581e-142	1.36879e-140	224.862	235.161	385.616	391.332
ENSG00000198888	MT-ND1	-1.42832	5.93349	640.777	2.26424e-141	1.00417e-139	64.733	65.1422	35.4711	30.399
ENSG00000182481	KPNA2	0.680764	7.55358	640.376	2.76848e-141	1.22361e-139	78.7869	76.8579	266.629	274.642
ENSG00000198768	APCDD1L	-1.59763	5.5597	632.892	1.17444e-139	5.17311e-138	56.9821	60.4135	21.9709	22.0765
ENSG00000249992	TMEM158	-1.22419	6.74268	631.913	1.91757e-139	8.41779e-138	168.391	171.501	40.5006	45.467
ENSG00000213694	S1PR3	1.18444	5.98987	627.893	1.436e-138	6.26134e-137	15.4167	13.9036	105.288	104.25
ENSG00000149503	INCENP	1.08967	6.22175	627.486	1.76007e-138	7.64862e-137	30.8333	31.0537	118.656	118.792
ENSG00000166851	PLK1	0.713001	7.38228	625.992	3.72007e-138	1.6112e-136	31.2592	33.1004	243.533	243.367
ENSG00000170385	SLC30A1	-1.33497	5.87727	625.299	5.26401e-138	2.2723e-136	66.3513	67.4712	37.5888	39.9479
ENSG00000167693	NXN	1.16422	5.98145	622.542	2.09379e-137	9.00817e-136	32.5368	35.0766	105.024	106.703
ENSG00000082781	ITGB5	-0.57977	8.91854	621.616	3.32938e-137	1.42767e-135	872.192	849.459	260.342	268.159
ENSG00000152784	PRDM8	1.99911	4.5644	620.783	5.05146e-137	2.15896e-135	7.1547	6.6342	47.714	47.482
ENSG00000182963	GJC1	0.897589	6.73682	620.43	6.02883e-137	2.5682e-135	48.0387	49.0507	160.48	163.909
ENSG00000115355	CCDC88A	0.662765	7.54561	617.381	2.77635e-136	1.17881e-134	84.5788	86.3857	272.387	274.116
ENSG00000080823	MOK	1.02658	6.64613	613.52	1.91922e-135	8.12219e-134	49.8274	44.3221	131.429	134.999
ENSG00000148516	ZEB1	0.650429	7.72585	606.74	5.72613e-134	2.40758e-132	132.788	132.19	272.056	284.979
ENSG00000149090	PAMR1	-1.21148	7.08716	603.408	3.03814e-133	1.27326e-131	274.349	277.789	41.6918	41.8752
ENSG00000124207	CSE1L	0.60531	7.86416	603.012	3.7049e-133	1.54769e-131	122.908	121.18	315.203	311.611
ENSG00000169679	BUB1	0.681176	7.51331	598.326	3.87107e-132	1.60674e-130	53.064	51.8738	250.879	253.704
ENSG00000137331	IER3	-1.65411	5.0103	593.653	4.02042e-131	1.6634e-129	41.4802	41.2873	17.6694	20.4996
ENSG00000184357	HIST1H1B	-1.41926	5.69423	586.79	1.25081e-129	5.14222e-128	70.0138	67.1183	29.0519	28.0336
ENSG00000130066	SAT1	-1.67162	5.4937	585.46	2.43516e-129	9.97953e-128	79.0424	80.2456	18.0665	18.2219
ENSG00000076382	SPAG5	0.785297	7.44083	585.349	2.57374e-129	1.05142e-127	57.4079	56.2495	224.077	224.444
ENSG00000182752	PAPPA	-1.00402	6.87368	584.83	3.3386e-129	1.35959e-127	248.115	246.1	64.9201	66.4046
ENSG00000142089	IFITM3	0.959431	6.97878	582.74	9.5093e-129	3.86036e-127	190.877	183.076	145.061	138.153
ENSG00000099860	GADD45B	-1.9494	4.94318	580.762	2.56083e-128	1.03633e-126	29.8964	33.5239	11.184	13.0532
ENSG00000077942	FBLN1	0.876323	6.81311	577.206	1.5199e-127	6.13169e-126	61.6667	59.4255	213.621	213.669
ENSG00000119326	CTNNAL1	0.870067	6.4698	574.787	5.10442e-127	2.05286e-125	36.9659	34.9354	161.142	154.535
ENSG00000120833	SOCS2	-2.18057	5.04058	571.432	2.74002e-126	1.09855e-124	44.4613	40.6521	8.73543	9.37374
ENSG00000255112	CHMP1B	-1.30139	6.11412	569.778	6.27457e-126	2.50789e-124	103.402	109.394	33.3535	32.7643
ENSG00000108175	ZMIZ1	-0.807802	7.18413	568.104	1.4514e-125	5.78328e-124	152.889	153.716	102.31	101.797
ENSG00000173905	GOLIM4	-0.622258	8.01495	565.477	5.41091e-125	2.14943e-123	316.681	322.464	180.665	184.233
ENSG00000100504	PYGL	1.42387	5.136	563.176	1.71308e-124	6.78423e-123	26.6598	24.3489	71.4055	68.1568
ENSG00000168003	SLC3A2	-0.823431	7.23661	562.49	2.41522e-124	9.5357e-123	194.625	196.415	96.4206	96.8912
ENSG00000142871	CYR61	-0.810805	7.34904	562.391	2.5385e-124	9.99195e-123	236.531	222.387	102.178	97.154
ENSG00000110713	NUP98	0.551679	8.20503	561.672	3.63859e-124	1.42787e-122	194.71	193.803	347.233	342.536
ENSG00000120875	DUSP4	-3.1053	5.27249	561.365	4.24403e-124	1.66043e-122	120.608	129.931	3.17652	2.80336
ENSG00000050165	DKK3	-0.657299	8.43045	559.307	1.18928e-123	4.62497e-122	587.282	584.233	161.076	157.251
ENSG00000100242	SUN2	0.804802	7.70912	557.265	3.30869e-123	1.28286e-121	118.904	116.451	237.908	238.636
ENSG00000129195	PIMREG	1.07699	6.44331	556.637	4.53096e-123	1.75152e-121	17.2905	17.503	117.267	110.996
ENSG00000197632	SERPINB2	-1.45248	5.25376	553.1	2.66505e-122	1.02108e-120	48.209	46.1571	24.1548	24.9674
ENSG00000123989	CHPF	-0.880736	7.31461	550.572	9.45069e-122	3.61022e-120	264.213	276.237	79.016	83.9257
ENSG00000172348	RCAN2	1.87042	4.22403	548.35	2.87753e-121	1.09279e-119	7.1547	6.42247	43.2139	49.4969
ENSG00000115457	IGFBP2	4.47465	2.52833	545.054	1.4997e-120	5.66213e-119	1.19245	0.564612	19.9194	22.7773
ENSG00000044574	HSPA5	-0.61635	8.21486	543.392	3.44794e-120	1.29799e-118	200.587	210.53	338.961	324.664
ENSG00000183963	SMTN	0.542098	8.18272	542.597	5.1335e-120	1.92692e-118	162.684	159.997	340.02	349.895
ENSG00000024526	DEPDC1	0.667868	7.25643	537.073	8.16806e-119	3.05712e-117	29.0447	28.16	233.871	235.307
ENSG00000111331	OAS3	2.15762	4.53287	535.889	1.47852e-118	5.51781e-117	14.2242	13.4095	43.6772	45.1166
ENSG00000174738	NR1D2	-1.00563	6.32362	532.091	9.91079e-118	3.68807e-116	76.402	75.5875	64.9201	65.1782
ENSG00000170540	ARL6IP1	0.645087	7.28314	530.182	2.57874e-117	9.56869e-116	47.5276	49.0507	245.982	246.959
ENSG00000138061	CYP1B1	1.01487	6.13083	527.517	9.79961e-117	3.62585e-115	104.85	108.123	118.259	114.675
ENSG00000173821	RNF213	0.570994	8.12869	526.611	1.54268e-116	5.69166e-115	377.325	375.961	304.483	303.99
ENSG00000179222	MAGED1	-0.593071	8.14736	526.265	1.83461e-116	6.74949e-115	413.269	406.874	188.54	188.614
ENSG00000116237	ICMT	0.647704	7.71045	523.028	9.28547e-116	3.40643e-114	177.59	182.017	265.703	257.384
ENSG00000158186	MRAS	-1.04266	6.81822	522.015	1.54226e-115	5.64188e-114	140.624	144.047	52.1479	51.1614
ENSG00000154678	PDE1C	-1.31665	5.56082	519.574	5.23837e-115	1.9109e-113	46.5907	51.168	28.1916	30.837
ENSG00000102024	PLS3	-0.508096	8.16722	515.67	3.70354e-114	1.34721e-112	236.957	240.666	260.078	258.698
ENSG00000103489	XYLT1	-0.574453	8.35341	514.474	6.74134e-114	2.44539e-112	286.614	288.023	197.805	197.725
ENSG00000120549	KIAA1217	1.49438	4.97759	514.155	7.90888e-114	2.86089e-112	25.0414	25.7604	67.7658	63.7765
ENSG00000127946	HIP1	-0.897045	7.53179	514.096	8.14669e-114	2.93871e-112	307.908	324.793	72.0673	72.975
ENSG00000159176	CSRP1	-0.739661	8.21155	513.216	1.26627e-113	4.55506e-112	145.053	156.115	225.467	217.085
ENSG00000020181	ADGRA2	0.792795	7.49155	507.548	2.16619e-112	7.77069e-111	170.009	174.889	217.724	209.026
ENSG00000106537	TSPAN13	-2.23598	5.72316	507.471	2.25142e-112	8.05412e-111	99.9103	94.9961	7.61041	6.65799
ENSG00000167900	TK1	1.02967	6.21886	506.566	3.54256e-112	1.2638e-110	20.8679	17.997	113.825	114.763
ENSG00000184371	CSF1	1.01156	6.2453	505.393	6.37657e-112	2.26859e-110	81.0866	79.3986	116.472	112.135
ENSG00000154277	UCHL1	-1.36008	5.89314	503.799	1.41717e-111	5.02803e-110	101.443	96.9722	27.1328	25.1427
ENSG00000099194	SCD	-1.35945	6.14413	502.909	2.2131e-111	7.83049e-110	131.681	135.578	26.6695	25.6683
ENSG00000091436	MAP3K20	0.704195	7.74503	501.777	3.90291e-111	1.37718e-109	141.22	137.201	287.343	278.935
ENSG00000109099	PMP22	1.07152	6.05493	501.665	4.1277e-111	1.45255e-109	56.5562	56.1789	100.59	93.5622
ENSG00000186575	NF2	0.536222	7.84948	499.128	1.47115e-110	5.16299e-109	189.94	192.533	319.439	327.731
ENSG00000154864	PIEZO2	3.31827	2.63621	498.502	2.01378e-110	7.04823e-109	0	0	23.493	21.5508
ENSG00000169908	TM4SF1	-0.854083	6.65797	495.929	7.30574e-110	2.54326e-108	106.043	109.111	79.2145	79.1074
ENSG00000049759	NEDD4L	2.01409	3.81835	495.442	9.32486e-110	3.23745e-108	2.0442	2.3996	36.9271	38.5462
ENSG00000173530	TNFRSF10D	-1.16102	6.16357	495.355	9.74215e-110	3.37329e-108	106.724	115.322	40.2359	39.9479
ENSG00000074181	NOTCH3	-0.865638	7.19908	494.749	1.32006e-109	4.54647e-108	168.476	169.948	73.7217	78.5818
ENSG00000179348	GATA2	-1.23975	6.52157	492.609	3.85606e-109	1.32456e-107	93.8628	92.3141	32.1623	32.4139
ENSG00000163815	CLEC3B	3.92862	2.44357	491.956	5.34784e-109	1.83213e-107	0.17035	0.352883	17.6694	19.2731
ENSG00000145386	CCNA2	0.606698	8.20146	489.383	1.94123e-108	6.61551e-107	41.9061	43.6163	382.572	363.561
ENSG00000105281	SLC1A5	-0.555819	7.78311	488.442	3.11061e-108	1.05728e-106	192.07	196.767	198.599	206.31
ENSG00000072571	HMMR	0.747106	6.8902	485.145	1.62275e-107	5.48684e-106	33.4738	34.0885	172.922	174.685
ENSG00000173546	CSPG4	0.58048	7.90745	485.045	1.70592e-107	5.75302e-106	138.58	139.953	266.364	279.986
ENSG00000152402	GUCY1A2	2.81576	2.93764	484.609	2.12251e-107	7.13936e-106	0.085175	0.0705766	26.7357	27.2452
ENSG00000112297	CRYBG1	1.62393	4.15906	481.266	1.13281e-106	3.8005e-105	2.55525	2.61133	49.5008	48.9712
ENSG00000134109	EDEM1	-0.723543	7.22956	479.496	2.75091e-106	9.20526e-105	165.58	170.442	110.384	110.12
ENSG00000162745	OLFML2B	1.33498	5.48681	478.062	5.6428e-106	1.88336e-104	34.4107	33.8062	65.7804	65.2658
ENSG00000164574	GALNT10	-0.645162	8.04321	477.044	9.39559e-106	3.11982e-104	283.803	281.671	140.363	143.848
ENSG00000206560	ANKRD28	0.606767	7.30078	475.369	2.17472e-105	7.18435e-104	89.6893	82.8569	245.585	247.309
ENSG00000149639	SOGA1	0.702752	7.4546	474.571	3.24431e-105	1.06906e-103	76.0613	73.2585	239.43	237.41
ENSG00000112983	BRD8	0.78699	6.93433	473.573	5.3477e-105	1.75768e-103	71.4618	70.0119	164.385	168.727
ENSG00000214357	NEURL1B	1.60707	4.70651	473.47	5.6311e-105	1.84615e-103	1.61832	1.69384	49.6993	48.5332
ENSG00000168874	ATOH8	-1.00915	6.82761	470.307	2.74806e-104	8.96408e-103	95.907	93.7257	50.4934	50.1101
ENSG00000115232	ITGA4	0.696124	6.82284	468.613	6.4213e-104	2.08934e-102	50.4236	49.8976	192.047	187.124
ENSG00000163535	SGO2	0.640106	6.91987	468.586	6.50865e-104	2.11246e-102	17.2905	19.9732	220.768	219.801
ENSG00000113594	LIFR	1.2906	5.28377	467.499	1.12195e-103	3.6323e-102	21.6344	21.5259	67.104	68.1568
ENSG00000166471	TMEM41B	-1.12167	6.38864	466.633	1.73125e-103	5.59094e-102	101.699	103.748	39.7065	37.7578
ENSG00000143878	RHOB	-0.942725	6.29921	465.072	3.78619e-103	1.21968e-101	94.7146	89.9851	58.4347	58.2574
ENSG00000149380	P4HA3	-2.90145	4.11637	460.369	3.99638e-102	1.2842e-100	36.1142	36.3469	3.17652	2.89097
ENSG00000082482	KCNK2	0.694059	6.87037	460.029	4.73854e-102	1.51891e-100	117.286	111.088	188.871	185.548
ENSG00000043143	JADE2	0.862439	6.30579	459.357	6.63333e-102	2.1158e-100	43.6948	47.9921	125.406	131.933
ENSG00000139112	GABARAPL1	-1.38018	5.51149	458.637	9.51766e-102	3.02093e-100	81.768	85.8917	24.8166	21.9013
ENSG00000163110	PDLIM5	-0.708899	7.32061	457.65	1.56028e-101	4.94025e-100	184.915	179.547	111.443	108.63
ENSG00000112742	TTK	0.742823	6.7404	457.614	1.58888e-101	5.01854e-100	21.7196	23.1491	166.9	163.559
ENSG00000113328	CCNG1	0.725049	6.78637	456.826	2.35866e-101	7.43178e-100	62.3481	60.4135	176.098	167.501
ENSG00000117155	SSX2IP	-0.896276	7.09432	455.869	3.8087e-101	1.19715e-99	196.839	197.614	66.2437	61.9368
ENSG00000114554	PLXNA1	0.574335	7.74309	455.387	4.85042e-101	1.5209e-99	174.949	172.63	259.482	261.151
ENSG00000177283	FZD8	-2.87774	4.27393	454.257	8.54249e-101	2.67211e-99	29.9816	26.6779	3.17652	2.97857
ENSG00000112419	PHACTR2	-0.580302	7.79482	454.08	9.33568e-101	2.91318e-99	303.308	299.88	169.084	173.458
ENSG00000113389	NPR3	-0.906658	7.99017	451.856	2.84544e-100	8.83654e-99	550.571	558.543	62.7363	61.1483
ENSG00000178202	KDELC2	0.708198	7.08489	450.062	6.99197e-100	2.16617e-98	96.6736	95.0666	205.349	202.893
ENSG00000124766	SOX4	-2.51285	5.31836	449.602	8.80397e-100	2.72104e-98	95.2256	98.9483	4.83096	4.64307
ENSG00000140545	MFGE8	-0.793271	6.99644	448.478	1.54619e-99	4.76741e-98	169.754	167.337	82.4572	85.415
ENSG00000255248	MIR100HG	-0.724892	7.09479	447.253	2.85782e-99	8.79068e-98	188.833	183.217	102.178	103.024
ENSG00000137831	UACA	0.644001	7.07569	444.555	1.10434e-98	3.38892e-97	80.5755	81.3748	208.724	204.908
ENSG00000150991	UBC	-0.53241	8.39028	444.508	1.13048e-98	3.46091e-97	739.234	741.407	200.915	203.244
ENSG00000164330	EBF1	1.44639	4.81742	441.989	3.99496e-98	1.22016e-96	10.9876	12.8449	62.5378	60.9731
ENSG00000178996	SNX18	0.959496	5.94244	440.818	7.1838e-98	2.18895e-96	52.7233	52.1561	101.185	104.951
ENSG00000168374	ARF4	-0.523727	8.03692	438.709	2.06711e-97	6.28382e-96	321.195	319.43	205.944	207.274
ENSG00000057252	SOAT1	0.833552	6.81108	437.723	3.38869e-97	1.02772e-95	64.9885	67.5418	169.679	162.245
ENSG00000137804	NUSAP1	0.828792	6.39489	437.19	4.42554e-97	1.33904e-95	33.6441	35.006	130.965	130.356
ENSG00000115380	EFEMP1	0.755672	7.49603	436.774	5.45087e-97	1.64543e-95	204.676	200.72	154.26	151.995
ENSG00000040199	PHLPP2	0.946183	6.10421	435.892	8.48166e-97	2.54843e-95	37.3918	37.4762	103.833	104.425
ENSG00000135451	TROAP	0.985455	6.06025	435.235	1.17889e-96	3.53394e-95	5.70672	7.05766	100.259	98.7309
ENSG00000164929	BAALC	-1.04253	6.10438	434.229	1.9518e-96	5.82393e-95	90.6262	96.9016	43.8095	43.2769
ENSG00000086062	B4GALT1	-0.714379	6.60475	433.5	2.8129e-96	8.37405e-95	47.7832	42.84	106.811	111.083
ENSG00000182326	C1S	0.706476	7.1905	431.837	6.47106e-96	1.92202e-94	251.351	253.793	168.62	173.546
ENSG00000117650	NEK2	0.921202	6.17601	429.935	1.67875e-95	4.97477e-94	8.60267	9.88072	107.869	106.703
ENSG00000109805	NCAPG	0.732605	7.26032	429.8	1.79619e-95	5.31066e-94	39.0101	38.7465	249.622	233.993
ENSG00000136603	SKIL	-0.971593	6.31352	424.371	2.72973e-94	8.0524e-93	59.878	54.2028	55.3244	58.6078
ENSG00000137193	PIM1	2.07087	3.70559	423.951	3.36902e-94	9.91563e-93	4.59945	3.95229	29.9122	32.5015
ENSG00000103942	HOMER2	-1.70014	5.54298	422.482	7.03429e-94	2.06562e-92	57.3228	57.0259	12.8384	12.0895
ENSG00000145147	SLIT2	0.613409	7.24893	422.072	8.63797e-94	2.53081e-92	144.372	146.235	213.555	214.983
ENSG00000108468	CBX1	0.680917	7.077	418.897	4.24163e-93	1.23993e-91	66.6068	63.0249	176.562	176.524
ENSG00000156113	KCNMA1	-1.32239	5.3304	417.625	8.02539e-93	2.34074e-91	35.0921	35.7117	22.5004	24.4418
ENSG00000107731	UNC5B	-2.02498	5.24977	416.103	1.72061e-92	4.99594e-91	43.3541	46.9334	8.66925	8.23488
ENSG00000135424	ITGA7	3.1179	3.00489	415.516	2.30885e-92	6.68894e-91	4.17357	4.72863	18.9268	19.0979
ENSG00000150630	VEGFC	-0.795211	6.86023	413.406	6.64794e-92	1.92167e-90	113.027	113.205	77.4939	75.7784
ENSG00000062716	VMP1	-0.677881	7.1061	411.171	2.0386e-91	5.86665e-90	172.735	172.63	110.186	108.455
ENSG00000168298	HIST1H1E	-1.25783	5.89037	409.466	4.78944e-91	1.3722e-89	118.734	116.592	26.4048	30.4866
ENSG00000139734	DIAPH3	0.697478	6.83314	407.962	1.01818e-90	2.91069e-89	26.8301	29.5716	166.039	166.187
ENSG00000165617	DACT1	-2.09297	4.78187	407.236	1.46508e-90	4.17902e-89	30.9185	27.666	9.39721	9.72416
ENSG00000173193	PARP14	1.3739	5.08016	407.013	1.63765e-90	4.66099e-89	38.7546	32.8887	55.5891	50.6357
ENSG00000072864	NDE1	0.851114	6.52145	406.707	1.90963e-90	5.42319e-89	24.36	28.5129	136.061	130.006
ENSG00000255302	EID1	-0.52441	7.5419	403.982	7.48409e-90	2.12077e-88	155.615	159.503	193.834	185.372
ENSG00000168214	RBPJ	0.698118	6.709	403.882	7.86984e-90	2.22521e-88	45.1427	43.9692	187.812	179.941
ENSG00000165868	HSPA12A	1.02762	5.93012	403.569	9.20289e-90	2.59646e-88	24.8711	26.5368	83.516	84.6265
ENSG00000111665	CDCA3	1.11821	5.49436	401.464	2.64438e-89	7.44451e-88	13.1169	11.9274	73.9203	71.3981
ENSG00000090889	KIF4A	0.725894	6.83944	401.067	3.22637e-89	9.06324e-88	33.9848	33.5944	149.958	152.17
ENSG00000119403	PHF19	1.28261	6.23379	400.297	4.74567e-89	1.33023e-87	36.3697	34.4414	102.443	98.2929
ENSG00000169184	MN1	-1.14819	5.46795	398.367	1.24844e-88	3.49185e-87	47.3573	44.5338	30.2431	32.8519
ENSG00000183688	RFLNB	-0.679088	7.46258	396.199	3.70074e-88	1.03286e-86	121.374	116.804	134.671	127.641
ENSG00000145623	OSMR	0.890778	6.28064	394.152	1.03288e-87	2.87651e-86	88.2413	85.2565	105.884	102.06
ENSG00000108840	HDAC5	-1.04452	6.327	392.68	2.16033e-87	6.00348e-86	147.012	147.717	37.4565	40.3859
ENSG00000237649	KIFC1	0.85492	6.28464	392.473	2.3967e-87	6.6461e-86	25.8932	23.0785	114.818	116.427
ENSG00000146648	EGFR	0.604589	7.51577	390.591	6.15618e-87	1.70347e-85	127.507	124.497	271.923	255.982
ENSG00000006468	ETV1	-2.12742	5.22101	386.371	5.10419e-86	1.40937e-84	100.336	99.7953	7.87512	6.30757
ENSG00000068489	PRR11	0.642735	6.94524	385.607	7.48776e-86	2.06312e-84	28.704	27.7366	183.51	175.561
ENSG00000154473	BUB3	0.647039	7.16574	384.222	1.49927e-85	4.12219e-84	77.4241	80.3161	211.04	209.902
ENSG00000162063	CCNF	0.815993	6.48713	382.743	3.14686e-85	8.63387e-84	21.89	23.5726	123.95	117.566
ENSG00000078674	PCM1	0.52549	7.69722	382.632	3.32633e-85	9.10697e-84	140.965	140.094	257.232	256.245
ENSG00000101974	ATP11C	0.726449	6.64121	381.548	5.72699e-85	1.56465e-83	51.105	52.1561	145.127	141.92
ENSG00000256618	MTRNR2L1	-1.13132	5.15571	381.215	6.76722e-85	1.84496e-83	0.6814	0.846919	44.736	43.8025
ENSG00000212724	KRTAP2-3	-2.56669	3.22117	379.737	1.41975e-84	3.85446e-83	4.85497	4.37575	4.36772	4.20504
ENSG00000143469	SYT14	-2.60414	3.43628	378.286	2.93917e-84	7.94619e-83	13.4576	13.833	3.2427	3.76702
ENSG00000106772	PRUNE2	2.27052	4.65052	377.714	3.91357e-84	1.05585e-82	37.7325	44.0398	36.0006	37.2322
ENSG00000154319	FAM167A	-1.23209	6.06587	377.32	4.76943e-84	1.28408e-82	67.7141	57.8728	29.5813	29.0849
ENSG00000234745	HLA-B	0.670612	8.03786	375.501	1.18709e-83	3.18937e-82	539.498	525.09	162.731	162.332
ENSG00000132274	TRIM22	1.01005	5.95181	373.375	3.44637e-83	9.24026e-82	66.4365	69.7296	86.6264	84.8893
ENSG00000182606	TRAK1	0.675696	6.57821	371.845	7.42247e-83	1.98597e-81	56.1303	51.7326	160.216	156.988
ENSG00000180573	HIST1H2AC	-1.43919	5.35947	371.373	9.40403e-83	2.51097e-81	87.3895	86.174	16.6106	17.083
ENSG00000187210	GCNT1	0.900736	6.09804	369.016	3.06456e-82	8.16585e-81	24.6156	23.7137	108.597	112.573
ENSG00000134222	PSRC1	0.975634	5.93826	368.621	3.73709e-82	9.93743e-81	15.6722	17.0795	84.8396	81.9984
ENSG00000184661	CDCA2	0.673182	6.81905	368.025	5.0386e-82	1.33709e-80	28.8743	27.3131	160.083	155.674
ENSG00000004660	CAMKK1	-2.15392	4.13295	366.461	1.10369e-81	2.92287e-80	21.2937	17.9264	5.95598	6.21996
ENSG00000144283	PKP4	0.784028	6.27659	366.377	1.15099e-81	3.04189e-80	35.6883	33.5944	117.995	123.698
ENSG00000101447	FAM83D	1.0623	5.43982	364.945	2.35997e-81	6.22437e-80	9.79512	9.38668	74.1188	74.6395
ENSG00000125148	MT2A	-0.532561	8.366	364.082	3.63745e-81	9.57418e-80	377.836	372.08	192.974	188.263
ENSG00000135476	ESPL1	0.919032	5.98279	363.588	4.65945e-81	1.22393e-79	19.1644	18.4205	90.2	94.0879
ENSG00000104435	STMN2	-1.30279	4.52778	363.265	5.47773e-81	1.43596e-79	15.5018	15.9503	20.3165	22.0765
ENSG00000272841		-2.6798	3.28615	362.454	8.2284e-81	2.14834e-79	7.66575	7.55169	2.58092	3.67941
ENSG00000180875	GREM2	-0.882294	6.39842	361.893	1.08966e-80	2.83925e-79	123.248	121.251	52.2802	53.7895
ENSG00000128656	CHN1	0.753854	6.39195	360.907	1.78695e-80	4.64679e-79	42.5875	38.8877	130.039	126.414
ENSG00000077782	FGFR1	0.606641	7.89873	359.447	3.71493e-80	9.64096e-79	235.083	227.539	268.284	285.242
ENSG00000087494	PTHLH	-4.2173	2.91856	358.678	5.4637e-80	1.41227e-78	11.4134	11.5746	0.926485	0.613236
ENSG00000147852	VLDLR	-1.78574	4.86889	357.523	9.74983e-80	2.51014e-78	47.9535	51.3797	10.2575	8.05967
ENSG00000115163	CENPA	1.00691	5.60551	354.96	3.52415e-79	9.05511e-78	4.4291	5.36382	78.6851	81.9107
ENSG00000106484	MEST	2.83166	2.5689	354.222	5.10236e-79	1.30584e-77	1.3628	1.34095	18.4635	20.1492
ENSG00000130340	SNX9	-0.505423	7.65638	353.005	9.39352e-79	2.39933e-77	242.749	244.477	180.863	177.838
ENSG00000186185	KIF18B	0.789485	6.34506	343.643	1.02662e-76	2.60171e-75	12.18	11.7157	118.325	127.903
ENSG00000076356	PLXNA2	-0.801611	6.5442	342.808	1.56065e-76	3.94734e-75	75.0392	79.3986	61.4127	63.7765
ENSG00000186480	INSIG1	-1.1302	5.81592	342.686	1.65938e-76	4.18888e-75	94.9701	94.9961	33.2873	31.8006
ENSG00000051341	POLQ	0.869356	6.01249	339.682	7.4854e-76	1.8786e-74	18.3126	18.7028	94.2368	92.6862
ENSG00000118515	SGK1	-0.903943	6.3416	338.966	1.07164e-75	2.68428e-74	146.501	149.269	46.3243	47.5696
ENSG00000125430	HS3ST3B1	-0.86373	6.61211	338.604	1.28489e-75	3.21223e-74	124.27	123.58	52.0155	55.2788
ENSG00000101224	CDC25B	0.741782	6.35987	338.497	1.35601e-75	3.3835e-74	43.1837	43.5457	122.098	123.173
ENSG00000134291	TMEM106C	1.01966	5.84502	338.193	1.57898e-75	3.93226e-74	29.215	29.007	72.4644	69.7336
ENSG00000157168	NRG1	-1.01133	5.59811	337.162	2.64826e-75	6.58252e-74	57.6635	56.0378	36.0006	35.7429
ENSG00000171914	TLN2	0.608352	7.02962	335.611	5.7654e-75	1.43031e-73	84.5788	86.5974	170.738	175.298
ENSG00000168952	STXBP6	1.77685	3.77563	335.292	6.76386e-75	1.6748e-73	3.83287	4.86978	29.449	31.0998
ENSG00000120693	SMAD9	-1.41738	5.98471	334.88	8.31688e-75	2.05541e-73	69.6731	67.0477	30.1769	23.8286
ENSG00000177425	PAWR	-1.03506	5.64852	334.862	8.39096e-75	2.06977e-73	34.9217	33.7356	33.2211	34.4288
ENSG00000124496	TRERF1	0.997571	5.33664	334.459	1.02713e-74	2.52877e-73	17.8016	17.7853	72.9276	73.4131
ENSG00000133794	ARNTL	-1.02191	5.62068	333.881	1.37271e-74	3.37317e-73	36.3697	33.9473	34.2138	35.3925
ENSG00000147274	RBMX	0.52221	7.51044	333.404	1.74328e-74	4.27565e-73	101.529	103.183	227.915	224.707
ENSG00000109686	SH3D19	-0.761199	6.40135	333.058	2.07367e-74	5.06681e-73	71.8025	77.6342	83.7146	79.633
ENSG00000184445	KNTC1	0.64801	6.82425	332.62	2.58341e-74	6.3004e-73	37.7325	42.0636	152.473	156.375
ENSG00000013016	EHD3	-1.21682	5.41669	332.222	3.15457e-74	7.67888e-73	51.616	44.7455	27.0666	28.7345
ENSG00000008513	ST3GAL1	-1.05637	6.06721	330.983	5.87035e-74	1.42629e-72	98.9733	98.3131	32.2946	31.0998
ENSG00000128050	PAICS	0.625905	6.92059	330.58	7.18649e-74	1.74279e-72	74.954	76.8579	162.797	160.317
ENSG00000168685	IL7R	1.29372	4.62985	330.435	7.72834e-74	1.87069e-72	9.02855	10.0219	58.8318	54.4904
ENSG00000139567	ACVRL1	0.889006	6.0312	329.341	1.33741e-73	3.23125e-72	28.4484	27.9483	91.9206	95.4019
ENSG00000085449	WDFY1	0.528257	7.3868	328.12	2.4669e-73	5.94903e-72	100.166	96.4782	220.371	216.647
ENSG00000085511	MAP3K4	-0.887014	6.36398	327.292	3.73695e-73	8.97839e-72	71.0359	69.0945	50.0964	50.8986
ENSG00000168411	RFWD3	0.631131	6.82892	326.149	6.62948e-73	1.58985e-71	25.2118	25.9016	158.429	155.587
ENSG00000128245	YWHAH	0.535727	8.03972	325.646	8.53176e-73	2.03849e-71	181.508	188.016	321.689	318.62
ENSG00000137809	ITGA11	-0.709065	7.72926	325.623	8.63155e-73	2.05854e-71	394.786	388.806	114.619	120.107
ENSG00000198948	MFAP3L	-2.76596	3.36507	324.72	1.3576e-72	3.23179e-71	10.9876	9.52784	2.77946	2.10252
ENSG00000123240	OPTN	0.659498	6.93598	323.944	2.0041e-72	4.76204e-71	158	161.62	142.348	146.914
ENSG00000161888	SPC24	0.841651	6.10637	323.056	3.12767e-72	7.4182e-71	18.9088	19.9026	101.318	94.0879
ENSG00000169607	CKAP2L	0.648045	6.4645	321.372	7.27988e-72	1.72348e-70	18.6533	17.0795	147.046	148.578
ENSG00000185650	ZFP36L1	-0.655136	6.79245	320.058	1.40671e-71	3.32425e-70	161.321	160.138	91.6559	92.1605
ENSG00000154734	ADAMTS1	-0.525637	7.6422	319.25	2.11e-71	4.96809e-70	374.77	377.796	149.23	148.753
ENSG00000198732	SMOC1	-3.27778	2.73856	317.14	6.08002e-71	1.42897e-69	7.4954	7.33996	1.52208	1.31408
ENSG00000164032	H2AFZ	0.513772	8.08401	317.055	6.34587e-71	1.48875e-69	97.5254	94.008	395.278	385.9
ENSG00000069482	GAL	-4.2158	2.83968	316.954	6.67312e-71	1.56269e-69	10.0506	10.7276	0.727953	0.438025
ENSG00000198176	TFDP1	0.574047	7.14561	316.722	7.49718e-71	1.7525e-69	91.3076	95.2078	177.819	185.022
ENSG00000167615	LENG8	-0.912967	5.77878	315.69	1.2582e-70	2.93579e-69	50.6791	52.7207	41.6918	43.8901
ENSG00000075218	GTSE1	0.929042	6.56464	314.258	2.58075e-70	6.01093e-69	21.6344	21.7376	137.318	129.393
ENSG00000186469	GNG2	-1.06634	6.06515	313.755	3.32053e-70	7.72009e-69	84.5788	83.4921	32.6255	28.4717
ENSG00000033178	UBA6	-0.592888	7.36665	313.445	3.87932e-70	9.00307e-69	181.593	180.041	111.443	113.449
ENSG00000005238	FAM214B	-1.08195	5.76385	313.014	4.81652e-70	1.11382e-68	80.7459	82.01	31.7652	27.6832
ENSG00000198763	MT-ND2	-1.57438	4.30763	312.858	5.20797e-70	1.2022e-68	19.7606	18.7734	11.6472	10.863
ENSG00000089280	FUS	0.581592	7.21448	311.774	8.9714e-70	2.06358e-68	36.8808	38.1819	199.591	209.639
ENSG00000175592	FOSL1	0.696478	6.47486	311.48	1.03947e-69	2.38674e-68	61.9222	63.5895	125.142	127.027
ENSG00000071282	LMCD1	1.68781	3.61378	311.24	1.17231e-69	2.68698e-68	5.4512	5.92843	29.5152	31.3626
ENSG00000138182	KIF20B	0.663478	7.62082	311.031	1.30237e-69	2.9798e-68	36.7956	34.1591	318.976	319.145
ENSG00000185361	TNFAIP8L1	1.67397	4.47052	309.343	3.03666e-69	6.93559e-68	3.0663	3.3171	35.2726	41.5248
ENSG00000198840	MT-ND3	-0.828042	5.8955	309.067	3.48669e-69	7.94942e-68	51.5309	51.0974	52.7435	51.687
ENSG00000143228	NUF2	0.749904	6.33133	308.756	4.07628e-69	9.2773e-68	12.9466	14.3976	123.95	120.194
ENSG00000121898	CPXM2	1.62361	5.65998	308.193	5.40493e-69	1.22796e-67	111.579	109.041	33.4858	32.3263
ENSG00000151892	GFRA1	0.912488	5.91473	307.322	8.36681e-69	1.89423e-67	28.7891	28.7952	121.767	128.517
ENSG00000230615		1.9418	3.20553	305.467	2.122e-68	4.77911e-67	2.21455	1.90557	24.4857	24.179
ENSG00000140945	CDH13	-0.657766	6.81051	303.704	5.13739e-68	1.15502e-66	166.773	156.751	89.2735	87.4299
ENSG00000076706	MCAM	-2.40401	4.0261	303.631	5.33008e-68	1.1942e-66	27.9374	28.9364	4.10301	2.71576
ENSG00000162402	USP24	0.559932	7.09323	302.458	9.59826e-68	2.14676e-66	108.768	112.287	177.29	185.46
ENSG00000148400	NOTCH1	0.865925	6.02587	300.937	2.05922e-67	4.59774e-66	23.849	23.8549	83.7807	82.962
ENSG00000163637	PRICKLE2	-1.0733	6.07134	300.651	2.37657e-67	5.29717e-66	108.598	107.206	29.0519	26.9824
ENSG00000049323	LTBP1	0.525386	7.56215	300.236	2.92691e-67	6.51262e-66	215.067	212.647	201.709	201.229
ENSG00000186174	BCL9L	-0.892363	6.30679	297.631	1.08122e-66	2.39756e-65	86.623	83.5626	56.9127	51.687
ENSG00000116133	DHCR24	0.740939	6.64676	297.489	1.16095e-66	2.56998e-65	75.0392	68.8121	133.679	123.786
ENSG00000093167	LRRFIP2	0.522204	7.25628	297.151	1.37553e-66	3.03977e-65	97.355	86.4563	203.827	200.265
ENSG00000172379	ARNT2	1.35093	4.20126	294.875	4.30848e-66	9.48891e-65	9.96547	11.504	37.9197	41.9628
ENSG00000114423	CBLB	-1.03506	5.74041	294.777	4.52642e-66	9.93511e-65	83.216	78.1988	33.3535	35.5677
ENSG00000100106	TRIOBP	0.521647	7.43904	293.689	7.81066e-66	1.71147e-64	140.794	135.084	199.525	200.09
ENSG00000148834	GSTO1	-0.588241	7.17817	293.624	8.06973e-66	1.76525e-64	174.949	170.866	105.421	109.331
ENSG00000149212	SESN3	1.24384	4.83555	291.481	2.36491e-65	5.14716e-64	28.1929	29.2893	45.3978	43.6273
ENSG00000163710	PCOLCE2	-1.50826	5.74233	290.487	3.89371e-65	8.46033e-64	111.324	110.735	12.1105	11.1258
ENSG00000049239	H6PD	0.736151	6.66457	289.908	5.20758e-65	1.12962e-63	141.987	143.835	105.222	108.718
ENSG00000143815	LBR	0.7794	6.23319	288.588	1.00984e-64	2.18687e-63	30.0668	28.0189	111.641	114.5
ENSG00000064309	CDON	1.61019	3.48775	285.527	4.69025e-64	1.01231e-62	4.25875	3.81113	29.6475	29.5229
ENSG00000144749	LRIG1	1.40948	4.90768	285.455	4.86352e-64	1.04796e-62	49.5718	46.8628	35.9344	36.0933
ENSG00000079616	KIF22	0.736821	6.64544	285.044	5.97519e-64	1.28536e-62	38.1584	36.2764	123.95	130.97
ENSG00000232679	LINC01705	-4.2727	1.98836	284.12	9.50155e-64	2.04055e-62	2.0442	2.1173	0.463243	0.788446
ENSG00000107249	GLIS3	-1.4994	4.5053	283.545	1.26782e-63	2.71377e-62	31.7703	33.1004	11.1178	12.1771
ENSG00000196581	AJAP1	-2.16367	2.63832	281.465	3.5998e-63	7.69265e-62	0.085175	0.352883	4.16918	4.64307
ENSG00000164176	EDIL3	-1.54684	4.88329	280.89	4.80377e-63	1.02486e-61	55.7044	51.2386	11.3825	9.89937
ENSG00000100065	CARD10	2.25903	2.7795	280.713	5.24957e-63	1.11812e-61	0.766575	0.635189	20.5812	22.0765
ENSG00000101236	RNF24	0.715395	6.1079	279.051	1.20894e-62	2.56232e-61	42.0764	39.9463	109.788	104.951
ENSG00000104332	SFRP1	-0.940155	8.45439	277.846	2.2131e-62	4.68296e-61	956.686	944.597	35.6035	34.3412
ENSG00000162512	SDC3	0.820533	6.2859	273.146	2.34039e-61	4.92014e-60	94.7146	88.1501	95.1633	99.8698
ENSG00000127990	SGCE	1.16131	5.14188	273.125	2.36544e-61	4.96473e-60	21.5493	19.7614	54.2656	51.249
ENSG00000081923	ATP8B1	0.728149	6.83033	272.753	2.85013e-61	5.97236e-60	130.488	139.883	157.569	165.924
ENSG00000157240	FZD1	-1.02318	5.71612	272.622	3.04412e-61	6.36856e-60	62.4333	57.9434	28.3902	28.0336
ENSG00000117597	DIEXF	-0.877519	6.14545	272.331	3.52309e-61	7.3587e-60	119.415	119.698	38.9786	42.0504
ENSG00000120738	EGR1	0.766949	5.57432	271.784	4.63585e-61	9.66735e-60	39.0953	36.2058	91.4573	95.4019
ENSG00000106080	FKBP14	-0.850311	5.83674	270.995	6.88801e-61	1.43408e-59	67.2882	66.1302	43.7433	42.3133
ENSG00000100968	NFATC4	0.665435	6.50605	270.879	7.30091e-61	1.51761e-59	75.8057	73.7525	135.399	134.649
ENSG00000168209	DDIT4	-1.32096	4.7929	270.463	8.99713e-61	1.86719e-59	38.4991	38.0408	14.5591	15.9441
ENSG00000112473	SLC39A7	-0.549886	7.32007	270.351	9.51474e-61	1.97145e-59	218.644	223.657	114.752	114.325
ENSG00000112893	MAN2A1	0.533883	7.11472	270.217	1.01787e-60	2.10567e-59	127.166	130.002	177.687	173.984
ENSG00000168078	PBK	0.762832	6.62748	270.043	1.11083e-60	2.29064e-59	19.0792	20.3966	156.444	153.835
ENSG00000198952	SMG5	0.659029	7.08668	269.609	1.38097e-60	2.84317e-59	137.302	133.178	161.275	170.041
ENSG00000109861	CTSC	0.668425	5.99386	268.951	1.92091e-60	3.94855e-59	25.297	25.337	126.465	127.991
ENSG00000115963	RND3	-0.532889	7.9304	268.649	2.23527e-60	4.58744e-59	299.646	301.291	220.106	220.239
ENSG00000116396	KCNC4	-1.39366	5.38851	268.018	3.06886e-60	6.27831e-59	57.4931	56.673	13.434	14.63
ENSG00000163808	KIF15	0.885703	5.79935	267.55	3.88005e-60	7.92534e-59	19.4199	17.2207	75.1777	75.5156
ENSG00000075702	WDR62	0.868039	5.71776	267.388	4.20877e-60	8.56974e-59	16.0981	14.8211	73.1923	74.7271
ENSG00000187720	THSD4	1.24887	5.63423	266.973	5.18429e-60	1.05395e-58	48.6349	49.8976	47.4493	45.1166
ENSG00000080986	NDC80	0.636542	6.7404	265.964	8.60308e-60	1.7435e-58	29.9816	30.2068	143.936	153.046
ENSG00000088826	SMOX	-1.83456	4.70459	264.589	1.7152e-59	3.46519e-58	44.8872	42.9105	6.81628	7.27122
ENSG00000162616	DNAJB4	0.586696	6.81915	263.941	2.37408e-59	4.78883e-58	103.488	103.395	147.443	141.745
ENSG00000140526	ABHD2	-0.53278	7.88538	262.909	3.98546e-59	8.0267e-58	393.764	405.392	143.34	134.912
ENSG00000090530	P3H2	-2.12684	5.55255	261.654	7.48211e-59	1.50222e-57	126.74	120.898	4.03683	4.73067
ENSG00000176438	SYNE3	0.871372	5.82747	261.398	8.50714e-59	1.70538e-57	52.4678	53.7088	79.9424	84.8017
ENSG00000100342	APOL1	2.21653	2.93935	260.416	1.39265e-58	2.78315e-57	2.21455	2.75249	20.3827	20.5872
ENSG00000112245	PTP4A1	-0.809208	5.96788	260.308	1.46987e-58	2.93295e-57	35.2624	35.006	61.2142	65.441
ENSG00000150051	MKX	-0.764723	5.36548	259.332	2.39959e-58	4.77338e-57	20.0161	17.503	52.7435	52.3878
ENSG00000176890	TYMS	0.815586	5.40452	259.114	2.67693e-58	5.31692e-57	10.1358	9.24553	78.6189	81.1223
ENSG00000143924	EML4	0.726616	6.14161	257.312	6.6124e-58	1.30934e-56	31.3444	28.5129	95.9574	97.4168
ENSG00000196776	CD47	0.672888	6.7613	256.881	8.21226e-58	1.62117e-56	96.5884	103.536	158.297	149.454
ENSG00000146197	SCUBE3	0.866226	6.88226	256.647	9.23614e-58	1.82052e-56	147.012	146.023	71.207	70.9601
ENSG00000102316	MAGED2	-0.58863	6.8038	255.462	1.67422e-57	3.295e-56	94.2887	89.4911	94.0382	91.8977
ENSG00000124225	PMEPA1	-1.36012	4.69239	255.323	1.7946e-57	3.52656e-56	34.4107	32.3946	13.1031	13.5788
ENSG00000168264	IRF2BP2	0.623126	6.62618	254.986	2.12588e-57	4.16492e-56	84.0677	88.503	127.59	123.611
ENSG00000069431	ABCC9	-0.880597	5.10377	254.61	2.5668e-57	5.02116e-56	24.36	22.9374	37.5888	37.1446
ENSG00000127418	FGFRL1	-0.859627	6.22754	253.863	3.73551e-57	7.29636e-56	110.813	109.605	39.5742	39.1595
ENSG00000185567	AHNAK2	-0.526463	7.65442	252.903	6.04677e-57	1.17576e-55	415.654	413.72	117.134	118.179
ENSG00000116670	MAD2L2	0.987855	5.37297	252.774	6.45098e-57	1.25248e-55	21.9751	21.4553	54.795	57.907
ENSG00000125170	DOK4	-1.12532	5.58127	252.706	6.67518e-57	1.29213e-55	59.0263	56.3201	20.4489	21.4632
ENSG00000133818	RRAS2	0.60452	6.34226	252.475	7.49639e-57	1.44893e-55	59.367	58.2962	133.48	128.604
ENSG00000169760	NLGN1	1.02426	5.06401	250.888	1.66301e-56	3.20953e-55	18.0571	17.1501	52.6111	52.3878
ENSG00000212232	SNORD17	-1.53083	4.77329	250.158	2.3983e-56	4.62173e-55	54.0861	52.6501	9.92663	10.9506
ENSG00000196159	FAT4	-0.826815	5.92171	250.148	2.41081e-56	4.63892e-55	85.3453	86.8797	43.2139	41.4372
ENSG00000185483	ROR1	1.85727	4.28413	250.142	2.41776e-56	4.6454e-55	16.6091	14.1153	28.324	33.2899
ENSG00000171302	CANT1	0.676758	6.70973	249.731	2.97282e-56	5.70342e-55	74.7836	81.2336	121.767	125.888
ENSG00000153250	RBMS1	0.505811	7.12324	249.508	3.32469e-56	6.36904e-55	137.558	134.025	179.937	178.714
ENSG00000051825	MPHOSPH9	0.721843	6.12131	249.492	3.35039e-56	6.40429e-55	32.1961	33.3827	92.6485	97.4168
ENSG00000115594	IL1R1	0.514604	7.41416	249.491	3.35298e-56	6.40429e-55	244.708	248.429	174.576	172.845
ENSG00000244462	RBM12	0.68306	6.40577	249.389	3.52838e-56	6.72938e-55	48.5497	51.168	104.097	104.776
ENSG00000183691	NOG	-2.15286	4.5723	249.058	4.16627e-56	7.9343e-55	56.8969	60.4135	3.90447	3.94223
ENSG00000113742	CPEB4	-1.01173	5.55689	248.534	5.41983e-56	1.03064e-54	62.2629	58.9314	26.6695	26.1063
ENSG00000136824	SMC2	0.519668	6.77539	247.139	1.09166e-55	2.06681e-54	37.9029	39.17	168.686	169.691
ENSG00000231924	PSG1	3.28229	2.02123	246.338	1.63263e-55	3.0865e-54	2.89595	2.89364	11.3825	9.89937
ENSG00000116604	MEF2D	-0.96982	5.63467	245.206	2.88098e-55	5.43859e-54	75.465	78.1988	29.0519	28.384
ENSG00000146250	PRSS35	-9.53002	1.27666	245.032	3.14405e-55	5.92656e-54	2.29972	1.90557	0	0
ENSG00000251493	FOXD1	-0.613883	6.56358	244.663	3.78353e-55	7.11128e-54	88.4116	87.4444	82.9866	78.6694
ENSG00000049130	KITLG	-0.53995	6.66922	244.225	4.71547e-55	8.85005e-54	64.0516	64.0835	107.075	107.842
ENSG00000089916	GPATCH2L	0.648957	6.42661	242.495	1.12393e-54	2.10331e-53	57.8338	61.4016	123.884	121.333
ENSG00000116117	PARD3B	1.32137	4.01963	241.996	1.44348e-54	2.69741e-53	9.79512	9.24553	32.0961	35.7429
ENSG00000163840	DTX3L	1.15854	4.93636	241.661	1.70851e-54	3.18347e-53	33.2182	34.2296	50.2287	44.7662
ENSG00000163507	CIP2A	0.596057	6.4542	241.387	1.95983e-54	3.64652e-53	16.0981	19.4791	128.649	128.867
ENSG00000156804	FBXO32	-2.23233	3.9616	240.958	2.43118e-54	4.51705e-53	40.3729	38.2525	3.57359	3.24139
ENSG00000180801	ARSJ	0.874938	6.17411	240.898	2.50611e-54	4.64958e-53	44.4613	41.6402	113.892	118.267
ENSG00000130202	NECTIN2	0.765521	6.14284	240.818	2.60817e-54	4.83202e-53	67.5438	68.6004	81.7292	83.5752
ENSG00000115844	DLX2	-2.92896	3.22394	240.665	2.81602e-54	5.20964e-53	6.21777	6.9165	1.72062	1.31408
ENSG00000154839	SKA1	0.778157	5.87526	240.656	2.82967e-54	5.22742e-53	15.7574	17.009	84.1778	91.0217
ENSG00000170312	CDK1	0.589611	6.43473	240.51	3.04432e-54	5.61594e-53	19.5051	17.009	135.068	135.963
ENSG00000213186	TRIM59	0.658479	6.2531	240.128	3.68885e-54	6.79525e-53	11.669	11.8569	114.553	110.032
ENSG00000242265	PEG10	1.39311	4.83447	240.004	3.92572e-54	7.22132e-53	13.2021	11.3628	30.0446	31.8006
ENSG00000101057	MYBL2	0.847501	5.49463	239.995	3.9432e-54	7.24318e-53	7.66575	7.69285	69.5526	68.332
ENSG00000130707	ASS1	0.7137	5.88241	239.805	4.3364e-54	7.95416e-53	48.4646	50.5328	92.9794	92.6862
ENSG00000123146	ADGRE5	0.664032	6.2608	239.552	4.9251e-54	9.02122e-53	65.4996	69.8708	105.421	108.893
ENSG00000188483	IER5L	-1.4353	4.86351	239.174	5.95546e-54	1.08931e-52	55.3637	56.4612	10.5222	11.3887
ENSG00000153885	KCTD15	-1.17914	5.16116	239.012	6.45812e-54	1.17959e-52	29.8112	29.0775	19.0591	20.3244
ENSG00000107566	ERLIN1	0.606361	6.627	238.456	8.53993e-54	1.55764e-52	65.3292	65.3539	125.34	120.895
ENSG00000146670	CDCA5	0.773717	6.04244	237.996	1.07584e-53	1.95952e-52	21.6344	20.3966	89.8029	96.3656
ENSG00000152894	PTPRK	-0.662274	6.50324	237.382	1.46383e-53	2.66245e-52	106.724	104.383	68.2952	64.2145
ENSG00000138678	GPAT3	-3.69564	2.71464	237.203	1.60175e-53	2.9092e-52	4.85497	7.41054	1.1912	0.876051
ENSG00000274267	HIST1H3B	-1.06704	4.97379	237.156	1.63966e-53	2.9739e-52	38.3287	37.0527	21.7062	22.9525
ENSG00000088448	ANKRD10	-1.25998	4.868	236.154	2.71254e-53	4.91291e-52	45.739	44.8161	14.9561	14.7177
ENSG00000144567	RETREG2	0.552704	6.9311	235.331	4.10016e-53	7.39513e-52	114.816	113.84	145.723	141.57
ENSG00000164828	SUN1	0.542147	6.81819	234.461	6.34743e-53	1.14166e-51	88.2413	86.2446	149.164	147.615
ENSG00000185585	OLFML2A	4.03683	1.48421	234.308	6.85301e-53	1.23088e-51	0	0	9.39721	11.3011
ENSG00000085662	AKR1B1	-0.760651	6.41649	233.678	9.40399e-53	1.68673e-51	149.141	148.07	48.0449	47.8324
ENSG00000092140	G2E3	0.591854	6.44016	233.495	1.03091e-52	1.8465e-51	23.9342	23.7843	128.186	125.1
ENSG00000134107	BHLHE40	-1.09182	5.12463	233.195	1.19853e-52	2.14379e-51	33.8996	33.665	20.3827	21.1128
ENSG00000166483	WEE1	0.640624	6.09234	231.707	2.52948e-52	4.51817e-51	35.3476	32.9593	108.465	108.893
ENSG00000065054	SLC9A3R2	-1.21216	4.87155	231.315	3.07991e-52	5.49378e-51	32.5368	32.0418	15.6179	16.4698
ENSG00000143196	DPT	-0.856353	5.13452	231.076	3.47341e-52	6.17867e-51	28.5336	29.0775	35.8682	36.6189
ENSG00000144867	SRPRB	-0.707044	6.50544	231.035	3.54541e-52	6.2981e-51	127.166	125.415	56.7803	54.7532
ENSG00000152217	SETBP1	-1.42806	3.92202	230.064	5.77137e-52	1.02383e-50	9.28407	9.17495	11.0516	10.0746
ENSG00000112414	ADGRG6	2.37303	2.4092	229.839	6.46348e-52	1.14503e-50	0.596225	0.635189	14.2943	14.0168
ENSG00000161692	DBF4B	1.12007	5.22808	229.828	6.49764e-52	1.14951e-50	9.70995	9.52784	55.1259	52.8259
ENSG00000017483	SLC38A5	-1.1252	5.03864	229.612	7.24262e-52	1.27956e-50	46.5907	45.3102	17.7356	20.5872
ENSG00000089327	FXYD5	-0.543936	7.19414	229.326	8.36041e-52	1.47302e-50	168.902	175.242	98.2736	100.483
ENSG00000205213	LGR4	0.751705	5.98254	227.315	2.29612e-51	4.0291e-50	24.7859	28.5129	118.325	115.463
ENSG00000243137	PSG4	0.637876	5.47898	226.813	2.95363e-51	5.16885e-50	2.21455	2.25845	107.34	107.053
ENSG00000104447	TRPS1	-0.809168	6.47724	226.752	3.04545e-51	5.32234e-50	129.892	116.663	56.3832	61.8492
ENSG00000157514	TSC22D3	-1.36672	4.29763	226.54	3.38803e-51	5.90511e-50	23.7638	24.2783	13.2355	11.3887
ENSG00000107438	PDLIM1	0.78905	5.69002	225.906	4.65921e-51	8.08805e-50	27.0856	28.8658	72.332	74.8147
ENSG00000173218	VANGL1	0.588411	6.58413	224.243	1.07378e-50	1.86151e-49	40.2026	39.17	123.024	126.414
ENSG00000108106	UBE2S	0.691761	6.17273	223.927	1.25823e-50	2.17836e-49	18.3126	15.668	91.5235	91.8977
ENSG00000006747	SCIN	1.28748	4.02526	223.62	1.46813e-50	2.53836e-49	4.17357	3.95229	33.0888	32.4139
ENSG00000170037	CNTROB	0.629315	6.30701	222.664	2.37264e-50	4.09676e-49	39.9471	42.3459	106.877	108.893
ENSG00000185630	PBX1	-0.819312	6.08709	222.612	2.436e-50	4.20056e-49	117.456	114.899	38.1844	41.0868
ENSG00000164087	POC1A	0.94662	4.99453	222.091	3.16396e-50	5.44857e-49	9.70995	8.89265	52.4788	53.7019
ENSG00000125817	CENPB	0.520632	7.12085	221.553	4.1464e-50	7.13093e-49	108.172	108.264	146.914	156.988
ENSG00000198805	PNP	-0.867241	6.21224	221.153	5.06915e-50	8.70629e-49	101.443	101.136	34.1476	32.9395
ENSG00000131584	ACAP3	-0.822222	5.87812	220.933	5.65934e-50	9.70708e-49	75.8909	74.5994	36.9932	39.2471
ENSG00000175063	UBE2C	0.883689	5.24287	220.057	8.78974e-50	1.50565e-48	13.7132	15.7386	57.7068	60.5351
ENSG00000143799	PARP1	0.664659	6.12793	219.503	1.16108e-49	1.98627e-48	33.3886	33.9473	97.4133	95.0515
ENSG00000108861	DUSP3	-0.615228	6.49778	219.379	1.23524e-49	2.11033e-48	81.8532	79.2575	74.1188	70.9601
ENSG00000179604	CDC42EP4	0.806551	5.63166	219.213	1.343e-49	2.29141e-48	39.2657	39.5935	70.3467	66.4046
ENSG00000092010	PSME1	0.854088	5.89061	219.21	1.34506e-49	2.29191e-48	75.9761	76.8579	60.8171	63.9517
ENSG00000149451	ADAM33	0.983717	5.24122	219.135	1.3967e-49	2.37678e-48	38.2436	34.5119	55.8538	58.1698
ENSG00000165655	ZNF503	-1.11138	4.83235	218.917	1.55804e-49	2.64786e-48	39.1805	40.9344	18.3973	18.9227
ENSG00000178980	SELENOW	-0.665378	6.77174	218.658	1.77489e-49	3.01242e-48	151.526	146.023	61.7436	59.1334
ENSG00000133872	SARAF	-0.560423	6.93	217.638	2.96163e-49	5.02005e-48	195.221	190.204	88.6779	87.6051
ENSG00000165304	MELK	0.672045	6.4543	216.764	4.59442e-49	7.7572e-48	36.7104	33.4533	128.715	127.027
ENSG00000100139	MICALL1	0.542117	6.81241	216.758	4.60904e-49	7.77176e-48	86.4526	82.0805	139.502	143.672
ENSG00000110660	SLC35F2	-0.821223	5.62008	216.607	4.97065e-49	8.3706e-48	25.2118	26.0428	36.2653	38.7214
ENSG00000139211	AMIGO2	-2.11715	4.27665	216.568	5.06905e-49	8.51416e-48	30.7482	31.9712	3.37505	4.73067
ENSG00000173542	MOB1B	-0.735122	6.03009	215.42	9.02594e-49	1.51211e-47	29.215	31.0537	73.457	63.8641
ENSG00000172159	FRMD3	-2.50442	2.99499	215.323	9.47482e-49	1.58321e-47	8.60267	8.89265	2.38239	2.10252
ENSG00000135111	TBX3	-0.538426	6.84099	214.897	1.17355e-48	1.95844e-47	116.094	112.781	98.2736	100.045
ENSG00000108679	LGALS3BP	0.941072	4.93638	214.583	1.37384e-48	2.28974e-47	28.4484	31.0537	52.1479	51.0738
ENSG00000151012	SLC7A11	-0.734092	5.72972	214.005	1.83695e-48	3.05764e-47	21.9751	25.831	64.7216	69.3832
ENSG00000174348	PODN	0.82119	4.85624	213.463	2.41199e-48	4.00966e-47	9.11372	9.66899	63.9275	65.9666
ENSG00000130695	CEP85	0.956505	5.2362	213.418	2.46746e-48	4.09662e-47	17.035	18.5616	47.5155	53.1763
ENSG00000138092	CENPO	0.637051	6.35523	213.413	2.47376e-48	4.10181e-47	33.6441	31.9006	100.06	104.162
ENSG00000084710	EFR3B	-1.49744	5.2016	213.302	2.61526e-48	4.33089e-47	70.099	62.8837	8.86779	8.5853
ENSG00000103855	CD276	-0.545369	7.13608	212.965	3.09808e-48	5.12389e-47	223.67	224.081	90.1338	93.6498
ENSG00000099991	CABIN1	0.628818	6.47466	211.55	6.30647e-48	1.03641e-46	69.9287	68.3887	104.759	110.645
ENSG00000171310	CHST11	-1.24594	5.32678	210.786	9.25359e-48	1.51881e-46	49.9125	53.2853	15.1547	16.9078
ENSG00000146918	NCAPG2	0.580625	6.603	210.638	9.96992e-48	1.63431e-46	34.4107	33.1004	130.899	133.598
ENSG00000115290	GRB14	-4.68748	3.6224	210.41	1.11772e-47	1.8299e-46	34.4959	40.0169	0.26471	0.262815
ENSG00000189159	JPT1	0.586365	6.67525	209.135	2.12129e-47	3.45979e-46	95.4812	99.6541	114.421	115.551
ENSG00000188486	H2AFX	0.591827	6.44057	208.822	2.48291e-47	4.03941e-46	27.5115	28.5129	112.237	113.624
ENSG00000164236	ANKRD33B	1.83862	3.54423	207.919	3.90817e-47	6.34221e-46	8.60267	10.0924	21.5077	22.0765
ENSG00000119787	ATL2	0.724882	5.90285	206.829	6.75729e-47	1.09384e-45	28.5336	29.4304	79.6777	79.7206
ENSG00000012822	CALCOCO1	-0.793241	5.92217	206.311	8.76583e-47	1.41543e-45	85.0046	78.9752	44.1404	48.4456
ENSG00000156136	DCK	-0.804259	5.53026	206.271	8.94227e-47	1.44212e-45	31.7703	30.7714	36.9271	37.7578
ENSG00000072786	STK10	0.601038	6.27443	206.245	9.05818e-47	1.459e-45	51.9567	51.4503	105.884	111.609
ENSG00000018408	WWTR1	-0.793341	6.19966	205.769	1.15074e-46	1.85119e-45	145.99	153.222	40.8977	39.0719
ENSG00000115363	EVA1A	0.674881	6.0645	205.203	1.52935e-46	2.4572e-45	33.5589	36.4175	91.722	87.6051
ENSG00000041353	RAB27B	-4.13403	1.51221	204.819	1.85482e-46	2.97644e-45	2.89595	3.03479	0.52942	0.262815
ENSG00000089902	RCOR1	0.660845	6.34315	204.786	1.88617e-46	3.01927e-45	52.8085	56.2495	94.303	94.5259
ENSG00000100003	SEC14L2	-1.92966	3.88769	204.652	2.01688e-46	3.22451e-45	20.1865	21.0318	3.97065	4.81828
ENSG00000128585	MKLN1	0.584238	6.1975	204.564	2.10801e-46	3.36606e-45	52.3826	53.2147	114.553	111.258
ENSG00000110719	TCIRG1	-0.833743	5.93531	204.176	2.56144e-46	4.08506e-45	77.9351	84.5507	38.5153	42.6637
ENSG00000100014	SPECC1L	0.810696	5.52713	203.852	3.01558e-46	4.80342e-45	33.2182	34.1591	62.8686	63.7765
ENSG00000166508	MCM7	0.565373	6.84886	203.756	3.16322e-46	5.03239e-45	61.1556	64.7893	141.554	140.519
ENSG00000166401	SERPINB8	-1.04658	4.95175	203.714	3.23208e-46	5.13564e-45	32.1961	34.1591	20.1841	19.7111
ENSG00000196950	SLC39A10	-0.637726	6.57923	203.079	4.44574e-46	7.05543e-45	76.7427	86.4563	86.2293	82.962
ENSG00000079819	EPB41L2	0.518098	6.55548	202.312	6.53631e-46	1.03478e-44	41.1395	40.7227	156.179	151.644
ENSG00000123095	BHLHE41	-2.83481	2.51913	202.268	6.6835e-46	1.05679e-44	5.7919	6.42247	1.12502	1.83971
ENSG00000112773	FAM46A	-0.854866	6.15595	201.937	7.89053e-46	1.24613e-44	122.652	118.71	30.6402	33.2023
ENSG00000173812	EIF1	-0.501825	6.73059	201.632	9.19698e-46	1.45068e-44	82.7901	80.8807	108.465	113.624
ENSG00000070669	ASNS	-0.713144	5.59262	201.144	1.17522e-45	1.84922e-44	38.8398	40.2286	47.714	47.7448
ENSG00000117069	ST6GALNAC5	1.53681	3.39801	201.018	1.25205e-45	1.96772e-44	4.25875	4.30517	25.4783	25.2303
ENSG00000102384	CENPI	0.815878	5.26119	200.994	1.26766e-45	1.98984e-44	10.6469	11.0099	62.273	60.9731
ENSG00000130669	PAK4	0.715461	5.68282	200.931	1.30802e-45	2.0507e-44	18.6533	17.7147	76.6997	78.4942
ENSG00000149256	TENM4	-1.38999	4.40983	200.651	1.50566e-45	2.35772e-44	27.256	25.0547	9.66192	10.2498
ENSG00000006634	DBF4	0.681687	5.86103	200.383	1.72281e-45	2.6945e-44	14.3946	12.9155	82.9204	85.6778
ENSG00000127329	PTPRB	-1.60015	5.07349	199.97	2.12062e-45	3.30485e-44	65.3292	62.2485	6.22069	7.88446
ENSG00000175137	SH3BP5L	-0.609519	6.67204	199.97	2.12072e-45	3.30485e-44	115.071	119.91	68.6923	68.6824
ENSG00000183160	TMEM119	0.655075	6.00853	199.613	2.53742e-45	3.94947e-44	76.2316	77.7754	88.4793	91.8101
ENSG00000155966	AFF2	-1.71041	3.85617	199.239	3.061e-45	4.7587e-44	18.994	18.7734	5.62509	6.04475
ENSG00000244242	IFITM10	-2.53255	2.7543	198.97	3.50505e-45	5.44249e-44	9.1989	10.5865	2.0515	2.01492
ENSG00000189320	FAM180A	-0.582309	6.67042	198.767	3.88008e-45	6.01041e-44	114.646	115.463	91.5235	95.2267
ENSG00000169756	LIMS1	-0.700766	6.07312	198.194	5.1761e-45	8.00842e-44	64.1368	58.508	60.3539	59.3962
ENSG00000105509	HAS1	-3.78358	1.20409	197.793	6.33098e-45	9.78355e-44	0	0.0705766	0.661775	0.438025
ENSG00000177169	ULK1	-1.07169	4.94195	197.765	6.42017e-45	9.90956e-44	41.7357	43.1929	19.7871	17.3458
ENSG00000117616	RSRP1	-0.872259	5.33607	197.658	6.77577e-45	1.0446e-43	55.7896	53.8499	29.8461	29.4353
ENSG00000165494	PCF11	0.591191	6.38443	197.044	9.22327e-45	1.41854e-43	60.7298	59.6372	111.443	111.171
ENSG00000184985	SORCS2	-1.80255	3.88949	197.02	9.33551e-45	1.4341e-43	20.1865	19.9026	6.55157	5.60673
ENSG00000184588	PDE4B	-1.15282	5.60626	196.681	1.10706e-44	1.69863e-43	97.9512	95.9841	15.7502	14.8053
ENSG00000101639	CEP192	0.572449	6.689	196.518	1.20144e-44	1.84127e-43	61.0705	59.3549	125.87	125.275
ENSG00000162493	PDPN	2.69062	1.91681	196.04	1.52764e-44	2.33841e-43	1.53315	1.62326	10.5884	11.2135
ENSG00000136811	ODF2	0.596757	7.01574	195.838	1.69113e-44	2.58562e-43	90.7114	89.844	145.458	138.328
ENSG00000167034	NKX3-1	-1.39421	4.64245	195.758	1.75988e-44	2.68755e-43	10.0506	10.2336	13.2355	14.192
ENSG00000171456	ASXL1	0.592215	6.62171	195.556	1.94821e-44	2.97165e-43	75.465	74.2465	123.884	120.807
ENSG00000137507	LRRC32	1.44896	5.16116	194.121	4.00657e-44	6.08266e-43	114.475	116.734	23.2283	23.741
ENSG00000121152	NCAPH	0.799351	5.24879	193.638	5.10766e-44	7.73949e-43	12.4355	12.7744	59.3612	64.3897
ENSG00000114796	KLHL24	-1.71763	4.16942	193.594	5.22299e-44	7.9016e-43	42.5023	42.84	5.75744	6.13236
ENSG00000166398	KIAA0355	-1.1966	5.41637	193.588	5.23739e-44	7.91414e-43	76.3168	84.5507	17.3385	14.63
ENSG00000108179	PPIF	0.733413	5.98415	193.53	5.39407e-44	8.13193e-43	61.4963	59.8489	74.185	72.1866
ENSG00000138867	GUCD1	0.550532	6.76012	193.225	6.28526e-44	9.46444e-43	112.687	111.723	120.046	117.566
ENSG00000169710	FASN	-0.53233	7.2009	193.178	6.43791e-44	9.68303e-43	225.714	229.303	85.6337	90.2332
ENSG00000164283	ESM1	-1.8512	3.58657	192.686	8.24054e-44	1.23799e-42	17.1202	17.9264	4.89714	4.11744
ENSG00000063978	RNF4	0.547146	6.83131	192.031	1.14584e-43	1.71942e-42	73.3357	70.1531	133.48	139.117
ENSG00000143320	CRABP2	-0.502969	6.83796	191.924	1.20909e-43	1.81224e-42	107.15	103.677	101.318	104.951
ENSG00000172819	RARG	-0.654401	6.3264	191.903	1.22195e-43	1.8294e-42	109.109	116.169	54.3979	56.1549
ENSG00000162702	ZNF281	-0.719016	5.8895	191.783	1.29744e-43	1.93794e-42	65.244	64.9304	45.7287	44.0654
ENSG00000211455	STK38L	-1.55882	4.19119	190.637	2.30827e-43	3.43587e-42	34.4107	37.4056	7.54424	6.39517
ENSG00000138675	FGF5	0.535689	6.65444	190.31	2.72128e-43	4.04599e-42	43.5244	41.1461	162.863	154.273
ENSG00000110090	CPT1A	0.535335	6.76485	190.114	3.00233e-43	4.45363e-42	106.639	111.158	123.884	122.209
ENSG00000185697	MYBL1	0.559789	6.13684	189.093	5.01474e-43	7.43031e-42	22.7417	25.4781	111.443	114.85
ENSG00000183722	LHFPL6	0.682104	6.00504	189.087	5.03023e-43	7.44474e-42	49.7422	51.3797	86.2293	82.086
ENSG00000138395	CDK15	1.28369	3.85617	189.079	5.05173e-43	7.46802e-42	6.89917	6.98708	26.6695	28.6469
ENSG00000100528	CNIH1	-0.572872	6.29642	188.404	7.08943e-43	1.04565e-41	65.3292	67.5418	73.1923	72.1866
ENSG00000101871	MID1	0.944219	4.89127	188.256	7.63702e-43	1.12514e-41	26.1487	26.3251	48.1111	43.7149
ENSG00000138696	BMPR1B	-3.05716	2.99828	188.177	7.94622e-43	1.16936e-41	9.8803	8.75149	1.05884	1.05126
ENSG00000257923	CUX1	-0.623637	6.51504	188.046	8.48823e-43	1.2477e-41	127.422	127.461	59.8245	61.4112
ENSG00000162849	KIF26B	-2.10841	3.14119	187.729	9.95317e-43	1.46138e-41	9.45442	8.61034	3.30888	2.89097
ENSG00000138356	AOX1	1.02208	4.59588	186.933	1.4853e-42	2.17833e-41	18.483	16.9384	41.1624	42.8389
ENSG00000196787	HIST1H2AG	-1.14842	4.70967	186.904	1.50719e-42	2.20794e-41	42.9282	41.2873	14.5591	14.8929
ENSG00000223764		-3.3705	2.98502	186.672	1.6936e-42	2.47541e-41	9.36925	6.06958	1.1912	1.57689
ENSG00000104783	KCNN4	-2.71027	4.20198	186.128	2.22623e-42	3.25024e-41	43.9503	45.4513	1.58826	1.40168
ENSG00000126368	NR1D1	-1.41975	3.85072	184.379	5.36236e-42	7.82011e-41	19.4199	18.9145	8.33837	9.02332
ENSG00000144554	FANCD2	0.778632	5.48789	183.637	7.78824e-42	1.13323e-40	14.3946	14.6093	60.8833	61.3236
ENSG00000148154	UGCG	0.555934	6.36851	183.605	7.91299e-42	1.1488e-40	59.1114	58.5785	126.333	131.408
ENSG00000160145	KALRN	-1.85371	3.02934	183.547	8.14906e-42	1.18175e-40	10.6469	9.9513	4.16918	4.55546
ENSG00000123104	ITPR2	-0.994633	5.01759	183.489	8.38814e-42	1.21506e-40	37.7325	41.5696	20.9783	20.9376
ENSG00000157193	LRP8	-1.16779	4.84518	183.257	9.42758e-42	1.3641e-40	35.0921	39.2406	13.1693	14.7177
ENSG00000128487	SPECC1	-1.08791	4.33006	183.059	1.04125e-41	1.50493e-40	8.94337	9.59841	17.14	15.4185
ENSG00000164038	SLC9B2	-1.02162	5.04178	182.982	1.08232e-41	1.56254e-40	38.0732	40.4404	19.1915	18.7475
ENSG00000200087	SNORA73B	-0.63648	6.86743	182.591	1.31711e-41	1.8994e-40	227.502	235.02	54.795	57.2061
ENSG00000173068	BNC2	0.774627	5.14754	182.431	1.4281e-41	2.05717e-40	15.5018	16.162	59.8245	62.9881
ENSG00000198743	SLC5A3	-0.579607	6.09275	182.003	1.77089e-41	2.54246e-40	38.4991	37.6173	80.0086	76.1288
ENSG00000071539	TRIP13	0.598522	6.3831	181.939	1.8287e-41	2.62255e-40	27.5967	27.2426	109.391	106.791
ENSG00000106462	EZH2	0.780904	5.88818	181.615	2.15164e-41	3.08227e-40	18.483	21.8787	73.06	76.9173
ENSG00000143507	DUSP10	-1.2521	4.2155	181.566	2.20603e-41	3.1567e-40	17.6312	18.1382	10.1913	13.4036
ENSG00000137312	FLOT1	0.536163	7.04722	181.408	2.38809e-41	3.40968e-40	107.406	101.983	141.885	134.649
ENSG00000166451	CENPN	0.590995	6.28642	181.102	2.78522e-41	3.97231e-40	24.9563	27.3131	98.3398	97.7673
ENSG00000125398	SOX9	-2.24393	3.28755	180.65	3.49525e-41	4.974e-40	23.6786	18.8439	2.58092	2.54055
ENSG00000151388	ADAMTS12	1.04924	4.56949	180.303	4.16192e-41	5.90974e-40	28.7891	25.4076	36.5962	35.9181
ENSG00000169554	ZEB2	0.548266	6.37239	180.271	4.22835e-41	5.99749e-40	86.1119	90.832	110.847	112.923
ENSG00000169967	MAP3K2	-0.515501	6.74533	179.681	5.68865e-41	8.05996e-40	113.709	110.029	89.2735	84.9769
ENSG00000136861	CDK5RAP2	0.56779	6.4472	179.61	5.89538e-41	8.34373e-40	60.5594	58.1551	105.95	102.761
ENSG00000121904	CSMD2	-0.572293	6.07501	179.564	6.03387e-41	8.53041e-40	35.8587	36.2764	68.2952	71.8362
ENSG00000119522	DENND1A	0.874352	4.91639	179.417	6.49771e-41	9.16616e-40	21.8048	23.2903	48.4419	49.4969
ENSG00000101577	LPIN2	0.735855	5.75771	179.206	7.22266e-41	1.01667e-39	38.4139	33.9473	78.7512	82.2612
ENSG00000175183	CSRP2	-1.98304	3.45323	179.121	7.54035e-41	1.06023e-39	12.8614	9.66899	4.30154	5.34391
ENSG00000162433	AK4	1.12141	4.04699	178.822	8.76129e-41	1.22791e-39	6.64365	6.06958	31.7652	32.9395
ENSG00000102054	RBBP7	0.522767	6.91848	178.53	1.01498e-40	1.42097e-39	69.3324	73.1173	157.966	159.003
ENSG00000121210	TMEM131L	1.63381	3.86978	178.288	1.14623e-40	1.60063e-39	10.4765	9.81014	24.5519	29.6105
ENSG00000113296	THBS4	1.93011	2.24918	178.286	1.14702e-40	1.60063e-39	0.255525	0.423459	14.4929	14.1044
ENSG00000134802	SLC43A3	1.46971	3.52026	178.144	1.232e-40	1.71737e-39	5.1105	4.44632	21.9709	19.974
ENSG00000019549	SNAI2	-0.704995	5.90846	177.809	1.45856e-40	2.02882e-39	61.7519	63.3778	43.1477	43.4521
ENSG00000196460	RFX8	0.78548	4.99996	177.401	1.79054e-40	2.48792e-39	14.6501	14.2565	58.3686	57.907
ENSG00000165626	BEND7	1.31587	4.28405	176.606	2.66994e-40	3.70586e-39	9.28407	9.31611	24.9489	24.4418
ENSG00000122483	CCDC18	0.671812	5.66602	175.95	3.71414e-40	5.14969e-39	16.2684	16.3032	76.1041	75.5156
ENSG00000187951	ARHGAP11B	0.761679	5.47993	175.739	4.12858e-40	5.71819e-39	8.68785	7.97515	66.5084	63.1633
ENSG00000170485	NPAS2	1.20617	3.96322	175.191	5.43885e-40	7.51687e-39	11.1579	9.66899	28.5887	27.5956
ENSG00000184232	OAF	-1.00112	6.42187	175.139	5.58409e-40	7.70938e-39	194.369	195.709	19.6547	18.3095
ENSG00000033100	CHPF2	-0.595104	6.92611	174.661	7.09825e-40	9.78939e-39	238.234	230.644	62.8025	60.9731
ENSG00000104419	NDRG1	-0.52817	6.73102	174.523	7.60904e-40	1.04827e-38	147.012	148.987	80.7366	80.1586
ENSG00000118689	FOXO3	0.732971	5.72915	174.165	9.11071e-40	1.25248e-38	42.4171	42.6988	78.2218	73.8511
ENSG00000100626	GALNT16	3.56598	1.73856	173.692	1.15586e-39	1.58563e-38	3.57735	2.96422	7.27953	6.65799
ENSG00000168405	CMAHP	1.35786	3.73951	173.646	1.18264e-39	1.61894e-38	3.57735	2.96422	24.4857	22.1641
ENSG00000116183	PAPPA2	-3.00887	2.91333	173.51	1.26637e-39	1.73173e-38	16.0981	16.0915	1.12502	1.05126
ENSG00000197971	MBP	2.18027	2.22117	173.276	1.42463e-39	1.94404e-38	2.0442	2.25845	12.9708	12.7903
ENSG00000115648	MLPH	-1.68358	4.58758	172.703	1.90077e-39	2.58833e-38	29.3854	29.007	5.22802	5.2563
ENSG00000185201	IFITM2	0.735726	5.60783	172.664	1.93787e-39	2.63607e-38	49.8274	49.9682	63.5304	63.2509
ENSG00000099810	MTAP	-0.745882	5.67647	172.536	2.06669e-39	2.80836e-38	53.9158	53.7088	38.0521	36.5313
ENSG00000033327	GAB2	1.10267	4.75284	172.435	2.17401e-39	2.9511e-38	33.6441	34.3002	31.5667	32.5015
ENSG00000029993	HMGB3	0.577317	6.25225	172.195	2.45339e-39	3.32685e-38	25.6377	29.1481	96.8839	97.6797
ENSG00000123358	NR4A1	-1.15921	5.02986	171.112	4.22965e-39	5.7295e-38	71.8025	74.8112	13.1031	15.1557
ENSG00000155254	MARVELD1	-0.503631	6.99808	171.049	4.36531e-39	5.90708e-38	160.896	166.631	88.4132	86.729
ENSG00000145284	SCD5	-0.77746	5.00041	170.915	4.67006e-39	6.31287e-38	22.4862	22.161	32.0299	35.1296
ENSG00000143771	CNIH4	0.675371	5.89165	170.75	5.07379e-39	6.85147e-38	46.25	45.663	71.8688	74.2015
ENSG00000172201	ID4	-1.7449	4.16274	170.517	5.70362e-39	7.69394e-38	36.2845	36.4175	4.23536	5.34391
ENSG00000152137	HSPB8	-1.90664	3.24085	170.205	6.67446e-39	8.99419e-38	16.4388	15.668	4.03683	3.59181
ENSG00000118898	PPL	2.31249	1.94791	170.084	7.09461e-39	9.55044e-38	1.44797	1.90557	11.2502	10.863
ENSG00000164694	FNDC1	-2.12219	2.81928	169.532	9.36295e-39	1.25648e-37	10.0506	9.88072	2.31621	3.85462
ENSG00000123374	CDK2	0.553133	6.21184	169.431	9.84832e-39	1.32025e-37	30.5778	30.2773	105.421	110.733
ENSG00000166897	ELFN2	-3.45033	2.66143	169.187	1.11353e-38	1.49123e-37	10.3062	10.163	0.661775	0.613236
ENSG00000126001	CEP250	0.909714	5.2784	168.312	1.72922e-38	2.30622e-37	35.6883	39.17	51.4199	58.0822
ENSG00000006459	KDM7A	-1.24208	4.90933	167.864	2.16617e-38	2.886e-37	38.6694	38.5348	12.0443	13.6664
ENSG00000081189	MEF2C	-1.50456	4.70111	167.805	2.23203e-38	2.97068e-37	61.326	62.9543	7.14717	6.30757
ENSG00000139173	TMEM117	-1.32187	4.11098	167.783	2.2565e-38	3.00017e-37	20.8679	20.3966	9.79427	8.84811
ENSG00000253276	CCDC71L	-0.577369	6.44679	167.11	3.16539e-38	4.19568e-37	106.639	107.418	66.1113	65.0906
ENSG00000084073	ZMPSTE24	-0.598688	6.27366	166.781	3.73506e-38	4.94571e-37	58.0893	56.8847	77.2953	81.9107
ENSG00000184260	HIST2H2AC	-1.40092	3.9967	166.772	3.75113e-38	4.96191e-37	27.6819	29.1481	7.80895	8.41009
ENSG00000140525	FANCI	0.574182	6.08096	166.477	4.35238e-38	5.75136e-37	24.5304	26.4662	95.6927	94.0879
ENSG00000164649	CDCA7L	0.732862	5.28239	166.234	4.91642e-38	6.48347e-37	18.3126	16.9384	62.5378	60.0971
ENSG00000153162	BMP6	-1.76439	4.13818	165.737	6.31303e-38	8.31675e-37	25.4673	22.3022	5.09567	4.55546
ENSG00000196155	PLEKHG4	1.00178	4.68418	165.469	7.22544e-38	9.49944e-37	20.2716	21.3141	34.8755	37.2322
ENSG00000113805	CNTN3	0.853194	5.18319	165.18	8.35753e-38	1.09656e-36	36.8808	37.2644	46.7875	47.2191
ENSG00000169851	PCDH7	-1.17916	4.47059	164.945	9.40521e-38	1.23277e-36	27.6819	27.7366	12.3752	11.9143
ENSG00000204520	MICA	-0.87646	5.66437	164.932	9.46802e-38	1.23975e-36	87.3895	91.0438	24.1548	24.8798
ENSG00000224078	SNHG14	-1.32211	4.53002	164.153	1.40083e-37	1.82871e-36	35.0921	34.9354	9.33103	9.81177
ENSG00000170832	USP32	0.616022	5.90035	164.093	1.44326e-37	1.8822e-36	46.1648	48.1332	81.266	84.1009
ENSG00000164674	SYTL3	-1.79752	3.86613	163.16	2.30843e-37	3.00142e-36	16.7795	14.2565	4.30154	6.48278
ENSG00000104611	SH2D4A	0.575538	5.94875	162.964	2.54732e-37	3.30871e-36	35.2624	36.6292	91.1926	94.3507
ENSG00000171033	PKIA	-2.50554	3.90899	162.455	3.29109e-37	4.27051e-36	40.9692	41.4284	1.65444	1.6645
ENSG00000154928	EPHB1	-2.33324	3.0406	162.406	3.37323e-37	4.37271e-36	13.8835	13.2684	2.25004	1.7521
ENSG00000151617	EDNRA	-3.24156	4.10252	162.375	3.42593e-37	4.43658e-36	28.8743	29.6422	0.79413	0.700841
ENSG00000111275	ALDH2	-1.85048	3.67805	160.796	7.58203e-37	9.76988e-36	25.0414	25.7604	3.77212	3.85462
ENSG00000102468	HTR2A	-3.27817	3.72176	159.978	1.14394e-36	1.46528e-35	44.9724	43.6869	0.860308	0.52563
ENSG00000119397	CNTRL	0.756525	5.77978	159.894	1.19345e-36	1.52719e-35	12.7762	11.3628	81.3983	74.8147
ENSG00000162618	ADGRL4	-1.56624	3.69544	159.344	1.57423e-36	2.01246e-35	18.2274	17.0795	5.82362	6.13236
ENSG00000164024	METAP1	-0.596335	6.43472	158.668	2.21113e-36	2.82388e-35	97.0143	90.0557	62.0745	62.112
ENSG00000111962	UST	-0.79366	5.73496	158.661	2.21901e-36	2.83115e-35	87.5599	88.8559	29.7137	32.9395
ENSG00000148344	PTGES	-1.13749	3.98672	158.604	2.28349e-36	2.91055e-35	16.7795	15.1034	13.1031	12.3523
ENSG00000142731	PLK4	0.657157	5.59303	158.365	2.57503e-36	3.27892e-35	13.2021	8.82207	76.038	72.4494
ENSG00000052802	MSMO1	-0.976418	4.58767	158.298	2.66409e-36	3.38899e-35	23.5083	25.337	19.7871	17.6086
ENSG00000132669	RIN2	-0.654702	6.85882	157.212	4.60067e-36	5.82392e-35	199.565	212.859	74.6482	74.2015
ENSG00000164211	STARD4	-0.863913	4.70403	157.202	4.62392e-36	5.84764e-35	13.5428	14.9622	25.2136	22.6897
ENSG00000115504	EHBP1	0.517128	6.19281	157.019	5.07011e-36	6.40565e-35	54.4268	50.8151	111.377	109.506
ENSG00000144583	MARCH4	-0.798307	5.17339	156.828	5.58148e-36	7.04486e-35	41.9913	40.3698	28.721	28.9973
ENSG00000131149	GSE1	-0.61464	6.20652	156.722	5.88773e-36	7.42416e-35	73.3357	74.67	51.1552	52.563
ENSG00000088854	C20orf194	0.720165	5.7846	155.434	1.12532e-35	1.41485e-34	75.3799	77.9871	58.5671	62.55
ENSG00000168393	DTYMK	0.654678	5.84575	155.384	1.15441e-35	1.45001e-34	30.2371	27.8777	68.8246	71.7486
ENSG00000143153	ATP1B1	-1.13131	4.47294	155.017	1.38856e-35	1.74074e-34	17.3757	18.1382	14.6252	17.6086
ENSG00000181195	PENK	-3.41972	3.39805	154.927	1.4523e-35	1.81888e-34	32.4517	33.3121	0.463243	0.788446
ENSG00000105516	DBP	-2.83616	2.33011	154.621	1.69465e-35	2.12036e-34	10.9024	9.31611	1.12502	1.05126
ENSG00000116667	C1orf21	0.769578	5.47088	154.29	2.00148e-35	2.49703e-34	38.3287	40.5109	58.7656	59.9219
ENSG00000152409	JMY	-1.27601	3.95307	154.081	2.22335e-35	2.76584e-34	24.1897	25.7604	9.59574	9.11093
ENSG00000167074	TEF	-1.19197	4.33014	154.077	2.22787e-35	2.7688e-34	28.0226	28.6541	13.3017	12.0895
ENSG00000105329	TGFB1	-0.632059	6.64715	153.513	2.95908e-35	3.66699e-34	127.166	119.839	46.6551	49.5845
ENSG00000164099	PRSS12	0.728211	5.18393	152.874	4.08161e-35	5.03398e-34	24.1045	23.7137	60.8833	59.4838
ENSG00000178038	ALS2CL	-1.66796	3.08013	152.406	5.16567e-35	6.36493e-34	9.62477	8.75149	5.22802	4.73067
ENSG00000125772	GPCPD1	-0.840246	5.18103	151.918	6.6016e-35	8.11878e-34	44.8872	43.5457	24.1548	25.7559
ENSG00000123473	STIL	0.518327	6.35938	151.821	6.93404e-35	8.51145e-34	25.6377	29.0775	105.288	102.936
ENSG00000205413	SAMD9	-0.606223	5.80876	151.746	7.19892e-35	8.82823e-34	55.5341	54.5557	53.0082	50.0225
ENSG00000136122	BORA	0.725886	5.39311	151.718	7.30172e-35	8.94581e-34	5.96225	7.19881	58.5671	55.1036
ENSG00000135480	KRT7	-1.62647	4.41165	151.563	7.89306e-35	9.66116e-34	30.4926	27.5249	5.95598	5.60673
ENSG00000186594	MIR22HG	-1.07813	4.67602	150.111	1.63917e-34	1.99879e-33	43.5244	43.6869	13.8311	13.5788
ENSG00000204580	DDR1	-1.24342	4.84159	149.995	1.73827e-34	2.11566e-33	58.2597	60.9076	9.1325	10.5126
ENSG00000111711	GOLT1B	-0.523081	6.17262	149.02	2.83964e-34	3.44966e-33	56.8117	57.8728	70.5452	69.7336
ENSG00000128284	APOL3	3.08563	1.65727	148.946	2.94644e-34	3.57605e-33	3.66252	4.09344	6.88246	6.8332
ENSG00000173166	RAPH1	0.574957	5.7766	148.923	2.98166e-34	3.6154e-33	31.6851	34.4414	84.5087	85.0645
ENSG00000164418	GRIK2	-1.6035	3.20266	148.878	3.04968e-34	3.69097e-33	9.8803	10.5865	5.09567	5.1687
ENSG00000101255	TRIB3	-1.25774	4.33538	148.728	3.28858e-34	3.97638e-33	27.6819	26.4662	13.6326	12.7027
ENSG00000144063	MALL	-2.53076	3.55996	148.439	3.80304e-34	4.58987e-33	20.442	20.0437	1.32355	1.6645
ENSG00000103522	IL21R	-3.76866	2.18681	148.139	4.4234e-34	5.33362e-33	7.92127	7.55169	0.52942	0.262815
ENSG00000108306	FBXL20	-1.02037	4.75438	148.054	4.61649e-34	5.56126e-33	49.657	49.8271	15.287	15.5937
ENSG00000118855	MFSD1	-0.538519	6.42949	147.968	4.82201e-34	5.80344e-33	107.832	112.287	66.5746	71.5733
ENSG00000108950	FAM20A	1.4434	2.76209	147.657	5.6386e-34	6.77364e-33	1.53315	1.34095	19.2577	16.3821
ENSG00000124875	CXCL6	-3.86205	2.67802	146.969	7.96933e-34	9.53815e-33	12.0948	11.2922	0.330888	0.438025
ENSG00000058804	NDC1	0.510025	6.35976	146.92	8.17149e-34	9.77108e-33	25.4673	25.831	111.244	115.113
ENSG00000164985	PSIP1	0.535407	6.08823	146.876	8.35241e-34	9.9782e-33	39.2657	40.7227	95.6927	94.3507
ENSG00000101311	FERMT1	-1.62246	3.57218	146.78	8.76523e-34	1.04617e-32	9.96547	9.9513	4.76478	5.08109
ENSG00000051108	HERPUD1	-0.511217	6.3913	146.52	9.9935e-34	1.19167e-32	91.3076	96.4782	72.332	72.7998
ENSG00000186871	ERCC6L	0.700687	5.40069	146.217	1.16373e-33	1.38513e-32	13.8835	13.339	57.773	59.3962
ENSG00000198729	PPP1R14C	-4.63651	2.30361	146.177	1.18767e-33	1.41234e-32	6.04742	5.57555	0.132355	0.262815
ENSG00000160352	ZNF714	0.876444	4.98741	145.721	1.494e-33	1.77173e-32	8.43232	9.59841	37.7874	41.7876
ENSG00000134779	TPGS2	0.516724	6.42009	145.652	1.54644e-33	1.83225e-32	65.6699	70.2943	100.06	102.323
ENSG00000119669	IRF2BPL	-0.756491	5.65164	145.444	1.71746e-33	2.03301e-32	91.989	89.4911	29.8461	30.6618
ENSG00000102802	MEDAG	-0.793955	5.32221	145.294	1.85178e-33	2.19001e-32	31.8554	34.5119	31.0373	37.0569
ENSG00000136114	THSD1	1.00227	4.13218	145.131	2.01074e-33	2.37366e-32	5.19567	5.57555	31.4343	31.5378
ENSG00000197467	COL13A1	-0.75231	5.50733	143.865	3.80338e-33	4.48169e-32	61.2408	63.9424	30.1769	30.3114
ENSG00000131737	KRT34	-1.63083	4.52435	143.857	3.81746e-33	4.49419e-32	51.616	51.0269	4.36772	5.51912
ENSG00000128590	DNAJB9	-1.32625	3.85164	143.54	4.47976e-33	5.2691e-32	22.0603	22.7962	7.74277	8.23488
ENSG00000162430	SELENON	0.510459	6.63999	143.434	4.72396e-33	5.55129e-32	59.4521	56.2495	129.443	121.07
ENSG00000123933	MXD4	-0.747638	5.66423	143.414	4.77314e-33	5.604e-32	94.9701	91.6084	32.6917	33.6404
ENSG00000159208	CIART	-2.31971	2.34316	142.965	5.9833e-33	6.99944e-32	7.4954	6.42247	1.72062	2.19013
ENSG00000120733	KDM3B	0.510129	6.51795	142.904	6.1678e-33	7.20876e-32	90.2855	88.503	99.3324	103.199
ENSG00000164300	SERINC5	-0.693542	5.49844	142.863	6.29746e-33	7.35366e-32	22.3158	24.2078	36.53	35.4801
ENSG00000151612	ZNF827	-1.14463	4.30496	142.611	7.14937e-33	8.33343e-32	24.1897	23.008	11.2502	11.3887
ENSG00000183762	KREMEN1	1.27073	3.58767	142.09	9.29357e-33	1.07939e-31	7.75092	7.19881	24.2871	23.0401
ENSG00000176641	RNF152	-0.746397	5.43142	142.079	9.34356e-33	1.08422e-31	53.4899	58.0845	31.4343	32.3263
ENSG00000171724	VAT1L	-1.2024	4.21124	141.869	1.03883e-32	1.20329e-31	25.2118	23.1491	9.9928	9.98698
ENSG00000137203	TFAP2A	-2.23762	2.75624	141.766	1.09426e-32	1.26637e-31	9.5396	8.39861	1.85297	2.19013
ENSG00000136451	VEZF1	0.638144	5.67598	141.438	1.29071e-32	1.49239e-31	47.698	46.8628	65.9128	67.8063
ENSG00000155313	USP25	0.541592	5.97333	141.321	1.36892e-32	1.58141e-31	45.9093	44.5338	88.8764	90.5837
ENSG00000144857	BOC	0.805426	5.06797	141.163	1.48209e-32	1.71061e-31	29.0447	30.7714	43.4786	45.2918
ENSG00000188549	C15orf52	-1.80574	4.06371	141.105	1.526e-32	1.75815e-31	40.7988	37.5467	4.23536	3.59181
ENSG00000102287	GABRE	-1.43283	3.71767	140.959	1.64253e-32	1.88905e-31	8.94337	8.61034	9.00014	9.54895
ENSG00000280206		1.09488	4.0541	140.867	1.71998e-32	1.97637e-31	3.407	3.66998	26.3387	26.5443
ENSG00000026652	AGPAT4	-1.06427	4.73302	140.766	1.81054e-32	2.07859e-31	19.5051	20.0437	13.5664	12.8779
ENSG00000102760	RGCC	1.76131	2.45563	140.562	2.00571e-32	2.30062e-31	2.89595	2.54076	13.8311	11.6515
ENSG00000158406	HIST1H4H	-1.08313	4.27601	140.516	2.05298e-32	2.35275e-31	25.8932	26.5368	12.309	13.2284
ENSG00000163923	RPL39L	0.998968	4.35346	140.484	2.0858e-32	2.38825e-31	6.21777	5.64612	30.0446	31.4502
ENSG00000203805	PLPP4	-1.77375	3.68416	140.46	2.11167e-32	2.41573e-31	12.2652	14.6093	5.22802	3.67941
ENSG00000110723	EXPH5	1.49271	2.92205	140.34	2.24312e-32	2.56159e-31	3.66252	4.72863	18.9268	17.1706
ENSG00000154237	LRRK1	0.682946	5.31292	140.163	2.45178e-32	2.7974e-31	24.1897	25.337	59.8245	57.1185
ENSG00000106034	CPED1	0.852374	5.15197	140.039	2.61041e-32	2.97316e-31	36.3697	37.7585	39.9712	39.6851
ENSG00000095739	BAMBI	-1.56499	3.03255	139.954	2.72429e-32	3.09741e-31	6.72882	6.84593	5.09567	5.1687
ENSG00000139874	SSTR1	-1.28062	4.25675	139.817	2.91955e-32	3.31651e-31	19.9309	19.9732	8.40454	8.49769
ENSG00000182022	CHST15	1.82606	2.06917	139.806	2.9345e-32	3.33057e-31	0	0	12.6399	13.2284
ENSG00000161791	FMNL3	-0.519362	6.62503	139.783	2.96998e-32	3.36788e-31	99.314	105.018	65.6481	68.4196
ENSG00000047932	GOPC	-0.592906	5.69417	139.428	3.54986e-32	4.01491e-31	42.1616	43.0517	49.7655	50.0225
ENSG00000198832	SELENOM	-0.649321	6.29891	138.076	7.0144e-32	7.89196e-31	142.157	144.47	39.8389	41.0868
ENSG00000164109	MAD2L1	0.508405	6.1205	138.073	7.02591e-32	7.89805e-31	18.483	17.1501	100.457	95.4019
ENSG00000138496	PARP9	1.17457	3.97167	137.987	7.33567e-32	8.23197e-31	20.442	19.1262	23.4268	22.7773
ENSG00000175130	MARCKSL1	-1.32331	4.49592	136.762	1.35934e-31	1.52147e-30	33.4738	26.9602	9.79427	6.9208
ENSG00000165891	E2F7	-0.703703	5.51334	136.55	1.51261e-31	1.69157e-30	45.3131	45.169	32.6917	34.2536
ENSG00000205476	CCDC85C	0.610715	5.91354	136.446	1.59426e-31	1.78134e-30	23.7638	24.8429	70.4791	68.5948
ENSG00000134574	DDB2	0.838986	4.91024	136.431	1.60605e-31	1.79296e-30	26.5746	26.5368	39.2433	40.824
ENSG00000090520	DNAJB11	-0.510062	6.54094	136.402	1.62989e-31	1.81801e-30	98.2919	100.501	71.8688	70.6097
ENSG00000128335	APOL2	0.915867	4.80287	135.95	2.04659e-31	2.27888e-30	38.925	41.3579	34.2138	34.3412
ENSG00000124575	HIST1H1D	-1.57645	4.00575	135.251	2.90909e-31	3.23649e-30	29.4705	26.5368	6.08833	6.8332
ENSG00000170425	ADORA2B	2.61902	2.02121	134.655	3.92821e-31	4.35907e-30	1.0221	2.04672	7.80895	7.44643
ENSG00000149657	LSM14B	0.694502	5.43073	134.428	4.40371e-31	4.88254e-30	33.5589	33.3121	54.0009	55.454
ENSG00000126016	AMOT	1.21513	3.74645	134.29	4.72192e-31	5.23087e-30	9.11372	9.52784	22.9636	22.2517
ENSG00000183580	FBXL7	0.746721	5.03493	134.222	4.8847e-31	5.40657e-30	18.994	17.6441	49.8317	45.7299
ENSG00000146426	TIAM2	1.04135	4.5271	134.028	5.38813e-31	5.95869e-30	14.6501	15.9503	27.5298	26.9824
ENSG00000142197	DOPEY2	0.720881	5.21406	133.662	6.47825e-31	7.15203e-30	28.8743	28.7952	51.817	49.5845
ENSG00000127914	AKAP9	-0.541533	6.38849	133.597	6.69226e-31	7.382e-30	108.343	116.875	64.5231	62.2872
ENSG00000237172	B3GNT9	-0.694752	5.6747	133.44	7.24268e-31	7.98236e-30	67.2031	65.5656	32.4932	34.9544
ENSG00000121361	KCNJ8	-1.92812	2.70458	132.979	9.13881e-31	1.00636e-29	7.4954	7.12823	3.17652	3.06618
ENSG00000130827	PLXNA3	-0.518172	6.60907	132.927	9.38081e-31	1.03125e-29	120.693	114.828	76.1703	71.4857
ENSG00000074590	NUAK1	-1.05161	5.07141	132.901	9.50152e-31	1.04364e-29	33.8145	37.1938	11.7796	14.3672
ENSG00000131389	SLC6A6	-0.785317	5.19949	132.881	9.59875e-31	1.05342e-29	46.1648	43.1929	27.0004	30.0485
ENSG00000167081	PBX3	0.602502	5.57857	132.847	9.76465e-31	1.07072e-29	33.3034	31.5477	69.0893	70.0841
ENSG00000100578	KIAA0586	0.71703	5.9743	132.822	9.89144e-31	1.08371e-29	35.3476	40.4404	82.1925	85.0645
ENSG00000087088	BAX	0.585229	5.84035	132.438	1.19987e-30	1.31308e-29	50.3384	48.6273	75.1115	70.2593
ENSG00000154217	PITPNC1	-0.696293	5.77803	132.365	1.24504e-30	1.36061e-29	69.8435	73.2585	33.4858	32.5891
ENSG00000177084	POLE	0.506996	6.21304	132.122	1.40722e-30	1.53525e-29	35.4328	32.3241	93.4426	95.84
ENSG00000198018	ENTPD7	-0.922397	4.77705	131.996	1.49929e-30	1.63433e-29	27.1708	27.4543	17.6032	17.1706
ENSG00000163431	LMOD1	1.20178	4.0652	131.375	2.0495e-30	2.23034e-29	10.9876	13.1272	19.7209	23.5658
ENSG00000127124	HIVEP3	-1.60754	3.922	130.831	2.69578e-30	2.92627e-29	18.483	16.7972	5.22802	4.64307
ENSG00000143013	LMO4	0.541291	6.57818	130.149	3.80058e-30	4.11174e-29	53.5751	53.497	116.009	106.703
ENSG00000173786	CNP	0.53153	6.28787	130.083	3.92944e-30	4.2476e-29	82.0235	85.5388	88.0161	90.058
ENSG00000185222	TCEAL9	-0.735828	5.571	129.903	4.30301e-30	4.64753e-29	96.9291	95.6312	30.3755	26.5443
ENSG00000174705	SH3PXD2B	-0.543433	6.59776	129.465	5.36469e-30	5.77977e-29	186.959	186.746	56.5818	55.454
ENSG00000276966	HIST1H4E	-0.850166	5.09303	129.353	5.67706e-30	6.11121e-29	62.3481	60.9781	20.3165	20.9376
ENSG00000273802	HIST1H2BG	-1.20283	4.33735	129.342	5.70946e-30	6.14099e-29	36.7956	34.7237	10.1252	10.3374
ENSG00000161091	MFSD12	-0.673467	5.68451	129.211	6.09686e-30	6.54138e-29	71.2063	71.5646	33.8167	36.1809
ENSG00000172985	SH3RF3	0.838079	4.52769	128.873	7.23089e-30	7.75166e-29	5.96225	7.834	37.1918	38.5462
ENSG00000179869	ABCA13	-3.82574	1.3301	128.575	8.40275e-30	8.99302e-29	3.15147	3.3171	0.330888	0.35042
ENSG00000049192	ADAMTS6	-0.596874	5.97679	128.278	9.7561e-30	1.04328e-28	52.6381	49.333	47.1184	48.5332
ENSG00000159753	CARMIL2	-3.35844	1.49359	128.072	1.08243e-29	1.15561e-28	2.3849	2.61133	0.463243	0.613236
ENSG00000171792	RHNO1	0.739245	5.43709	127.842	1.21567e-29	1.29678e-28	19.4199	23.502	57.045	57.7317
ENSG00000147100	SLC16A2	-0.623691	6.03458	127.71	1.29871e-29	1.38423e-28	84.7491	83.4215	45.3978	41.7876
ENSG00000107263	RAPGEF1	0.590681	6.24573	127.435	1.49176e-29	1.58867e-28	63.3702	58.2962	100.656	104.162
ENSG00000204264	PSMB8	1.14121	4.47889	126.95	1.90548e-29	2.02262e-28	32.7072	30.2773	22.8974	21.4632
ENSG00000100558	PLEK2	-1.97135	2.95641	126.514	2.37324e-29	2.51501e-28	7.41022	7.41054	2.91181	2.01492
ENSG00000156299	TIAM1	1.18056	3.50178	126.11	2.90952e-29	3.08081e-28	7.92127	6.49304	20.4489	21.6385
ENSG00000168300	PCMTD1	-0.745883	4.9501	125.79	3.41806e-29	3.61633e-28	37.3918	37.0527	27.7946	25.9311
ENSG00000110697	PITPNM1	-0.77024	5.52064	125.786	3.42466e-29	3.62036e-28	77.9351	77.2813	26.0739	23.741
ENSG00000178999	AURKB	0.816071	4.74687	125.364	4.2369e-29	4.47171e-28	9.96547	8.39861	39.0447	37.7578
ENSG00000171680	PLEKHG5	-1.41589	4.4247	125.083	4.88189e-29	5.14824e-28	44.7169	46.6511	6.28686	6.39517
ENSG00000170153	RNF150	1.14273	3.53741	124.502	6.54287e-29	6.88863e-28	4.17357	3.17595	22.0371	21.5508
ENSG00000187239	FNBP1	0.613995	5.59642	123.91	8.81582e-29	9.26662e-28	48.4646	44.1104	63.1333	62.112
ENSG00000178726	THBD	-1.05386	5.77278	123.851	9.08217e-29	9.53886e-28	157.914	162.679	12.3752	11.9143
ENSG00000071242	RPS6KA2	0.532276	5.50274	123.769	9.46635e-29	9.92626e-28	19.9309	15.9503	88.2146	91.1969
ENSG00000166439	RNF169	0.555538	5.8454	123.723	9.68762e-29	1.01501e-27	43.6948	42.9105	74.7144	75.1652
ENSG00000117226	GBP3	0.754372	5.5377	123.558	1.05241e-28	1.10086e-27	63.3702	60.4135	44.1404	42.4885
ENSG00000186193	SAPCD2	0.671417	5.54822	123.382	1.15048e-28	1.20248e-27	8.5175	11.4334	55.6553	51.5994
ENSG00000064961	HMG20B	0.559895	5.99867	123.21	1.25446e-28	1.3101e-27	42.1616	41.9931	83.516	85.1521
ENSG00000105486	LIG1	0.625314	5.55285	123.162	1.28495e-28	1.34086e-27	20.3568	19.6203	59.0965	61.7616
ENSG00000120334	CENPL	0.654844	5.32772	122.916	1.45515e-28	1.51603e-27	14.8204	14.7505	53.9347	58.8706
ENSG00000137834	SMAD6	-0.761869	5.3531	122.498	1.79622e-28	1.86835e-27	36.2845	36.7704	25.5445	24.3542
ENSG00000197063	MAFG	-0.771923	5.13188	122.48	1.81264e-28	1.88392e-27	49.4015	54.4145	23.6915	25.0551
ENSG00000197903	HIST1H2BK	-1.15245	4.07391	121.852	2.48756e-28	2.57918e-27	29.5557	28.7247	9.79427	9.11093
ENSG00000124098	FAM210B	0.524051	6.04397	121.718	2.66108e-28	2.75687e-27	89.7744	90.0557	87.0234	82.962
ENSG00000105520	PLPPR2	-0.724195	5.42161	121.527	2.93026e-28	3.03333e-27	57.919	60.9781	26.7357	29.2601
ENSG00000170962	PDGFD	1.35385	2.77179	121.468	3.01788e-28	3.12153e-27	3.23665	3.24652	15.8826	16.8202
ENSG00000105011	ASF1B	0.762863	4.99946	121.335	3.22818e-28	3.33639e-27	15.1611	15.5974	42.486	40.9992
ENSG00000170734	POLH	0.527111	6.01099	120.798	4.23008e-28	4.36143e-27	43.1837	40.0875	84.0454	88.5687
ENSG00000116649	SRM	-0.70654	5.48975	120.646	4.56822e-28	4.70632e-27	39.436	44.3221	37.3903	34.4288
ENSG00000158402	CDC25C	1.07339	3.8823	120.596	4.68556e-28	4.82337e-27	4.34392	5.08151	23.6915	22.9525
ENSG00000181104	F2R	-1.08563	3.70861	120.579	4.72495e-28	4.86005e-27	8.26197	9.24553	12.7723	11.2135
ENSG00000182809	CRIP2	-0.663032	6.04988	120.499	4.91904e-28	5.05568e-27	78.9572	81.0219	32.1623	35.5677
ENSG00000123080	CDKN2C	0.61692	5.61978	120.324	5.37262e-28	5.51748e-27	16.2684	12.7744	68.2952	63.7765
ENSG00000105854	PON2	0.614973	5.65335	120.125	5.93874e-28	6.09404e-27	40.2878	44.4632	63.6628	70.9601
ENSG00000064199	SPA17	1.14209	3.63512	120.086	6.05881e-28	6.21232e-27	4.85497	5.01094	20.6474	21.5508
ENSG00000189067	LITAF	0.7044	4.91726	119.794	7.01733e-28	7.18375e-27	19.5051	19.1262	46.3904	48.8836
ENSG00000075340	ADD2	-1.34972	4.13666	119.727	7.2585e-28	7.42477e-27	14.3946	17.2207	6.35304	8.23488
ENSG00000178882	RFLNA	1.95229	2.58654	119.66	7.50984e-28	7.67581e-27	2.55525	3.17595	8.80161	10.2498
ENSG00000172795	DCP2	0.559046	5.63085	119.006	1.04417e-27	1.06389e-26	28.9595	29.0775	71.7364	70.6097
ENSG00000071575	TRIB2	-1.23938	3.77663	118.698	1.21977e-27	1.2389e-26	21.2937	20.1849	7.27953	8.41009
ENSG00000121390	PSPC1	0.681171	5.44441	118.482	1.35954e-27	1.3787e-26	36.3697	36.1352	48.3096	51.687
ENSG00000167778	SPRYD3	-0.67549	5.9308	118.467	1.37013e-27	1.38836e-26	103.317	95.4901	33.9491	35.042
ENSG00000143537	ADAM15	0.603521	6.24171	118.304	1.48739e-27	1.50482e-26	101.529	99.1601	65.9128	71.2229
ENSG00000180900	SCRIB	0.519798	6.36727	116.991	2.88423e-27	2.90668e-26	64.8182	69.8708	90.7294	100.833
ENSG00000149177	PTPRJ	-0.554076	6.48844	116.834	3.12183e-27	3.14368e-26	72.3987	78.2694	50.9567	48.6208
ENSG00000118046	STK11	0.50657	6.12271	116.586	3.537e-27	3.55622e-26	54.1713	54.7674	81.9278	85.415
ENSG00000164576	SAP30L	0.613314	5.51798	116.372	3.94066e-27	3.95593e-26	36.029	36.9821	59.1627	63.7765
ENSG00000164920	OSR2	1.00449	3.92554	116.343	3.99739e-27	4.00357e-26	5.53637	5.64612	39.3756	34.2536
ENSG00000119471	HSDL2	0.53651	5.90608	116.1	4.52033e-27	4.51685e-26	59.0263	60.0607	75.7071	73.7635
ENSG00000145685	LHFPL2	0.52632	6.23544	115.232	7.0009e-27	6.97398e-26	62.4333	62.178	78.9498	74.3767
ENSG00000064300	NGFR	-2.07688	1.64043	115.08	7.55825e-27	7.5234e-26	0.936925	0.917495	2.18386	1.7521
ENSG00000164023	SGMS2	0.625978	5.05063	114.915	8.21396e-27	8.1698e-26	16.6943	16.5855	57.2435	63.5137
ENSG00000179387	ELMOD2	-0.662654	5.2956	114.855	8.46882e-27	8.41682e-26	35.1773	32.3946	38.5815	34.4288
ENSG00000204442	FAM155A	-2.85189	1.13969	114.589	9.68037e-27	9.60619e-26	0.51105	1.05865	0.926485	0.613236
ENSG00000073331	ALPK1	0.788833	4.58982	114.431	1.04833e-26	1.0395e-25	11.0727	10.5159	37.2579	37.2322
ENSG00000118263	KLF7	-0.688059	5.0968	114.36	1.08664e-26	1.07667e-25	31.8554	29.7127	28.721	30.3114
ENSG00000165434	PGM2L1	-0.855536	4.62776	114.161	1.2016e-26	1.18966e-25	39.3508	41.2167	17.8679	17.959
ENSG00000068028	RASSF1	0.594835	5.63113	113.792	1.44692e-26	1.43144e-25	41.7357	41.2167	60.2215	61.7616
ENSG00000231290	APCDD1L-AS1	-2.23543	2.61911	113.552	1.6335e-26	1.61357e-25	7.1547	8.1163	1.85297	1.40168
ENSG00000184602	SNN	1.17469	3.53175	113.395	1.76793e-26	1.7437e-25	11.8393	11.2217	18.8606	19.1855
ENSG00000230630	DNM3OS	-1.29623	3.75039	113.186	1.96456e-26	1.93616e-25	21.8048	21.8082	7.08099	6.04475
ENSG00000278272	HIST1H3C	-1.15173	4.08869	113.143	2.00741e-26	1.97688e-25	25.2118	20.326	10.6546	9.89937
ENSG00000228253	MT-ATP8	-1.25575	3.46402	113.109	2.04281e-26	2.01021e-25	10.221	10.3748	7.08099	7.27122
ENSG00000001084	GCLC	-1.57217	3.75135	113.053	2.101e-26	2.0659e-25	21.1234	21.8787	5.95598	4.38025
ENSG00000178773	CPNE7	-1.59796	4.48829	113.023	2.13242e-26	2.09521e-25	39.8619	39.17	4.43389	3.24139
ENSG00000119900	OGFRL1	0.579286	5.70463	112.909	2.25916e-26	2.21638e-25	44.2058	47.1451	72.1997	77.0925
ENSG00000130270	ATP8B3	1.17956	3.4484	112.452	2.8454e-26	2.77678e-25	7.1547	6.35189	18.1988	19.3607
ENSG00000114315	HES1	-3.2469	2.22114	112.429	2.87746e-26	2.80596e-25	3.32182	5.01094	0.595598	0.52563
ENSG00000102312	PORCN	-1.25695	3.45442	112.24	3.16527e-26	3.08198e-25	10.221	11.9274	7.01482	7.18362
ENSG00000204131	NHSL2	0.894402	4.61264	111.661	4.23843e-26	4.10974e-25	20.6123	23.3608	29.5152	28.9973
ENSG00000224032	EPB41L4A-AS1	-1.29305	3.27393	111.661	4.23986e-26	4.10974e-25	6.64365	8.18688	7.14717	7.27122
ENSG00000126010	GRPR	1.80055	2.38415	111.612	4.34648e-26	4.20994e-25	0.51105	0.776342	12.9046	12.9656
ENSG00000136158	SPRY2	-0.821387	5.08257	111.508	4.57995e-26	4.43277e-25	65.1589	67.8241	18.4635	20.1492
ENSG00000116337	AMPD2	-0.633587	5.7974	111.457	4.69989e-26	4.54545e-25	68.9917	61.4722	44.5375	41.0868
ENSG00000221818	EBF2	0.944506	3.6008	110.759	6.68316e-26	6.42993e-25	6.64365	5.36382	26.8019	27.8584
ENSG00000198919	DZIP3	0.900123	4.22609	110.742	6.73988e-26	6.47969e-25	6.21777	7.41054	32.1623	32.0635
ENSG00000164307	ERAP1	0.836098	5.26644	110.573	7.33787e-26	7.04936e-25	54.0009	47.498	38.4491	38.0206
ENSG00000138639	ARHGAP24	-0.653789	5.43515	110.514	7.55956e-26	7.25695e-25	66.0958	68.3181	30.9049	33.0271
ENSG00000198113	TOR4A	-0.838485	4.86792	110.38	8.08911e-26	7.75956e-25	28.704	30.2068	17.8679	18.4847
ENSG00000171621	SPSB1	0.896589	4.09717	109.957	1.00142e-25	9.592e-25	10.221	8.61034	29.2505	28.1212
ENSG00000135362	PRR5L	-1.4917	4.0309	109.656	1.16571e-25	1.11491e-24	20.3568	21.8082	4.43389	4.64307
ENSG00000035499	DEPDC1B	0.838178	4.56212	109.432	1.30511e-25	1.24732e-24	6.55847	7.41054	35.8682	33.2023
ENSG00000111859	NEDD9	1.21997	3.23246	108.995	1.62664e-25	1.55346e-24	8.1768	8.53976	15.7502	19.0103
ENSG00000100911	PSME2	0.560289	5.92526	108.966	1.65054e-25	1.57513e-24	64.3923	63.6601	65.8466	63.7765
ENSG00000129566	TEP1	-0.647485	5.57923	108.943	1.67008e-25	1.5926e-24	75.2947	79.7515	31.699	32.5015
ENSG00000101310	SEC23B	-0.736199	5.35585	108.549	2.03747e-25	1.94009e-24	72.1432	70.0119	25.2136	22.3393
ENSG00000126709	IFI6	1.25213	4.33216	108.419	2.17616e-25	2.07063e-24	48.8053	48.9096	16.015	16.9078
ENSG00000103326	CAPN15	0.525682	6.04745	108.411	2.18407e-25	2.07663e-24	35.6883	42.6988	80.0086	79.8958
ENSG00000277075	HIST1H2AE	-1.06504	4.24227	108.36	2.24168e-25	2.12828e-24	30.0668	27.666	12.5076	11.1258
ENSG00000150764	DIXDC1	-0.558871	6.21355	108.29	2.32158e-25	2.20253e-24	63.7109	61.6133	44.4713	49.8473
ENSG00000242125	SNHG3	0.537814	6.21507	108.121	2.52815e-25	2.39674e-24	22.9121	25.1958	95.5603	92.511
ENSG00000197056	ZMYM1	0.623004	4.98794	107.909	2.81401e-25	2.6619e-24	12.0097	12.2803	52.1479	54.4904
ENSG00000164949	GEM	-0.663082	5.55926	107.79	2.98866e-25	2.82299e-24	32.111	31.7595	30.7725	29.1725
ENSG00000078246	TULP3	0.508389	6.02809	107.785	2.99517e-25	2.82707e-24	59.5373	61.4016	75.7071	77.8809
ENSG00000214944	ARHGEF28	1.05841	3.72665	107.626	3.24531e-25	3.06094e-24	7.75092	8.75149	22.368	22.5145
ENSG00000183496	MEX3B	-1.36993	3.68516	107.436	3.57313e-25	3.36769e-24	8.5175	7.33996	6.02215	6.04475
ENSG00000204160	ZDHHC18	0.729063	5.05649	107.407	3.62615e-25	3.41517e-24	27.6819	28.5835	40.8977	38.9843
ENSG00000119917	IFIT3	1.04594	3.87608	106.5	5.72878e-25	5.37981e-24	16.5239	16.0915	22.6989	20.0616
ENSG00000148153	INIP	0.601652	5.3634	106.059	7.15827e-25	6.71736e-24	19.3347	19.4086	56.1847	54.8408
ENSG00000105325	FZR1	0.561324	5.62606	105.855	7.93165e-25	7.43233e-24	40.0322	40.6521	63.7951	61.674
ENSG00000116991	SIPA1L2	1.27907	2.94792	105.844	7.97624e-25	7.46871e-24	6.21777	5.36382	16.5444	14.192
ENSG00000183421	RIPK4	-3.28592	1.07229	105.659	8.75604e-25	8.19297e-24	0.51105	0.846919	0.463243	0.876051
ENSG00000157045	NTAN1	0.560001	5.87018	105.385	1.00567e-24	9.39637e-24	45.6538	48.6978	71.0746	72.7122
ENSG00000118785	SPP1	-3.0264	1.55324	105.155	1.12934e-24	1.05443e-23	3.407	3.38767	0.330888	0.963656
ENSG00000136715	SAP130	0.684269	5.14301	105.089	1.16745e-24	1.08844e-23	23.2528	21.667	43.2801	44.591
ENSG00000066629	EML1	-0.528458	5.63491	105.018	1.21022e-24	1.12751e-23	43.9503	44.3927	47.3169	49.6721
ENSG00000185480	PARPBP	0.645741	5.01546	104.721	1.40585e-24	1.30695e-23	7.06952	7.834	47.8463	49.1464
ENSG00000173209	AHSA2	-0.788018	4.641	104.583	1.5078e-24	1.39871e-23	27.9374	28.3718	19.0591	20.7624
ENSG00000124635	HIST1H2BJ	-1.17095	3.98173	104.561	1.5245e-24	1.41218e-23	27.5115	28.6541	7.67659	8.05967
ENSG00000114268	PFKFB4	-1.98848	2.2098	104.527	1.551e-24	1.4357e-23	4.85497	4.5169	2.0515	2.01492
ENSG00000187678	SPRY4	-0.639002	5.45329	104.452	1.61032e-24	1.48955e-23	63.7961	60.837	32.2946	30.837
ENSG00000116830	TTF2	0.642908	5.24595	104.193	1.83508e-24	1.69503e-23	16.3536	15.1034	47.5816	49.7597
ENSG00000175602	CCDC85B	-0.615366	5.41046	104.015	2.00744e-24	1.85291e-23	47.1869	47.498	33.8829	34.7792
ENSG00000138018	SELENOI	-0.525152	5.79095	103.993	2.03021e-24	1.8726e-23	50.7643	49.8976	49.3022	47.5696
ENSG00000107281	NPDC1	-0.844069	5.09103	103.794	2.24494e-24	2.06477e-23	55.1934	57.0259	16.1473	17.6086
ENSG00000198053	SIRPA	-0.50806	6.98931	103.731	2.3178e-24	2.13027e-23	214.3	224.645	50.8243	53.6143
ENSG00000158122	AAED1	0.618724	5.22365	103.417	2.71556e-24	2.49231e-23	31.0889	31.6889	50.3611	53.1763
ENSG00000182541	LIMK2	-0.831276	5.09447	103.4	2.73856e-24	2.51164e-23	51.8716	46.8628	18.8606	16.1193
ENSG00000185909	KLHDC8B	0.772121	4.64779	103.133	3.13325e-24	2.87159e-23	15.587	16.7972	35.7359	33.6404
ENSG00000131370	SH3BP5	0.763522	4.6775	102.692	3.91469e-24	3.57513e-23	22.0603	23.6431	36.1991	34.2536
ENSG00000165480	SKA3	0.567107	5.39067	102.634	4.03167e-24	3.67936e-23	10.221	10.4453	59.6259	60.1847
ENSG00000137364	TPMT	0.602402	5.15568	102.287	4.80342e-24	4.37442e-23	19.2495	19.9732	52.8097	54.4028
ENSG00000103066	PLA2G15	0.728128	5.50615	101.65	6.62477e-24	6.0204e-23	67.9696	67.33	37.3241	38.8967
ENSG00000118508	RAB32	0.587518	5.74764	101.196	8.32988e-24	7.54877e-23	41.9061	38.4642	75.7733	71.3105
ENSG00000166402	TUB	-0.860598	5.0289	100.904	9.6546e-24	8.72485e-23	43.8651	41.9931	18.265	16.9954
ENSG00000198846	TOX	2.63603	0.811773	100.615	1.1173e-23	1.00689e-22	0.17035	0.0705766	5.22802	5.78194
ENSG00000131475	VPS25	-0.920068	4.7401	100.449	1.21509e-23	1.09349e-22	44.7169	49.5447	15.8164	14.63
ENSG00000174501	ANKRD36C	0.675538	4.93714	100.44	1.22035e-23	1.09747e-22	16.7795	16.6561	43.2801	42.3133
ENSG00000144152	FBLN7	1.58523	2.34316	100.31	1.30288e-23	1.17087e-22	1.87385	2.04672	10.8531	11.5639
ENSG00000077684	JADE1	0.520134	5.56465	100.282	1.3216e-23	1.18687e-22	24.1897	22.161	70.0158	66.4046
ENSG00000095794	CREM	-1.22174	3.85619	100.213	1.36846e-23	1.22811e-22	25.297	24.7724	7.08099	6.39517
ENSG00000153179	RASSF3	1.03786	4.36506	100.112	1.44029e-23	1.29168e-22	12.3504	12.5626	27.596	32.4139
ENSG00000277775	HIST1H3F	-1.26032	3.90014	99.7915	1.69319e-23	1.51428e-22	24.7007	25.4076	5.75744	6.9208
ENSG00000176595	KBTBD11	-1.48289	4.00321	98.9598	2.5768e-23	2.29501e-22	22.3158	23.996	4.43389	3.76702
ENSG00000169026	MFSD7	-1.24933	2.97668	98.819	2.7667e-23	2.46246e-22	4.59945	5.36382	6.08833	6.65799
ENSG00000181588	MEX3D	0.606955	5.48447	98.7017	2.93553e-23	2.60914e-22	43.7799	41.7107	49.964	52.2126
ENSG00000010438	PRSS3	-2.24399	2.90981	98.5497	3.16962e-23	2.81333e-22	16.0129	13.9036	1.58826	1.40168
ENSG00000023608	SNAPC1	0.831549	4.66607	98.5146	3.22641e-23	2.86178e-22	11.7541	13.9742	38.78	35.7429
ENSG00000088538	DOCK3	-4.45456	1.69848	98.4649	3.30842e-23	2.93252e-22	4.68462	5.4344	0.198533	0.0876051
ENSG00000119630	PGF	-1.4861	2.74447	98.4338	3.36066e-23	2.97678e-22	5.53637	5.85785	4.16918	4.02983
ENSG00000114166	KAT2B	0.784914	4.59476	98.3901	3.43573e-23	3.03498e-22	19.9309	21.9493	31.8976	32.7643
ENSG00000117114	ADGRL2	-0.671235	4.93937	98.2073	3.76801e-23	3.32381e-22	33.1331	35.2883	26.0739	27.4204
ENSG00000197061	HIST1H4C	-0.971466	4.53971	98.0272	4.12683e-23	3.63554e-22	29.9816	32.1123	16.6767	13.0532
ENSG00000117410	ATP6V0B	-0.540429	6.2238	97.6401	5.01762e-23	4.41428e-22	104.936	107.418	45.5963	42.6637
ENSG00000048740	CELF2	1.25249	2.71466	97.4788	5.44363e-23	4.78581e-22	0.766575	0.141153	18.1988	16.5574
ENSG00000136999	NOV	1.38693	2.49828	97.4303	5.57846e-23	4.8977e-22	3.57735	3.5994	12.7723	12.3523
ENSG00000104812	GYS1	-0.505788	6.32432	97.3486	5.81369e-23	5.09731e-22	90.8817	99.513	58.5671	56.4177
ENSG00000177363	LRRN4CL	1.86668	3.32091	97.2758	6.03136e-23	5.28458e-22	7.23987	4.58748	25.6107	23.5658
ENSG00000132485	ZRANB2	-0.526999	5.25612	96.8233	7.57983e-23	6.62787e-22	20.2716	21.5964	45.5301	45.1166
ENSG00000241839	PLEKHO2	0.718355	5.09953	96.7769	7.75967e-23	6.77597e-22	37.9029	35.2883	43.9419	47.3067
ENSG00000197153	HIST1H3J	-1.59047	2.91856	96.6758	8.16605e-23	7.12603e-22	10.8172	10.7276	3.17652	3.67941
ENSG00000196547	MAN2A2	0.733086	4.94666	96.3568	9.59392e-23	8.35516e-22	42.1616	38.8877	36.4638	34.5164
ENSG00000151474	FRMD4A	-0.569807	5.64955	96.3357	9.69682e-23	8.4391e-22	36.6252	34.0179	37.5227	37.7578
ENSG00000013293	SLC7A14	3.5368	1.20981	96.2947	9.89929e-23	8.60953e-22	3.66252	4.37575	3.8383	3.94223
ENSG00000225746	MEG8	-0.682883	5.08944	96.1926	1.04234e-22	9.05922e-22	35.518	36.7704	25.1475	25.1427
ENSG00000155011	DKK2	0.928052	3.17957	96.0166	1.13924e-22	9.88816e-22	0.17035	0	24.1548	23.1277
ENSG00000278828	HIST1H3H	-1.1257	3.84797	95.9959	1.15123e-22	9.98559e-22	22.3158	22.3728	7.87512	7.97206
ENSG00000146966	DENND2A	2.46056	1.00817	95.9782	1.16156e-22	1.00684e-21	0.17035	0.423459	5.95598	5.2563
ENSG00000274997	HIST1H2AH	-1.05668	3.78141	95.9153	1.19904e-22	1.03864e-21	17.7164	18.1382	9.39721	8.93572
ENSG00000106003	LFNG	-1.96784	1.88501	95.8977	1.20976e-22	1.04722e-21	1.78867	1.55268	1.78679	2.10252
ENSG00000240065	PSMB9	2.21577	2.48418	95.8815	1.21971e-22	1.05513e-21	5.19567	4.58748	9.52956	7.62164
ENSG00000183010	PYCR1	-0.5546	5.99213	95.8049	1.26779e-22	1.09599e-21	93.0111	88.7147	39.6403	39.7727
ENSG00000183137	CEP57L1	0.596775	5.13177	95.6666	1.35955e-22	1.17453e-21	13.9687	13.6919	49.567	52.6507
ENSG00000070182	SPTB	-3.50559	1.15754	95.6622	1.36257e-22	1.17635e-21	2.12937	2.04672	0.52942	0.0876051
ENSG00000187193	MT1X	-2.02661	4.21897	95.3882	1.56484e-22	1.34918e-21	26.9153	23.2903	1.85297	2.01492
ENSG00000134516	DOCK2	1.36657	3.0987	95.3333	1.60887e-22	1.38622e-21	6.21777	6.21074	12.1767	13.1408
ENSG00000159674	SPON2	1.2374	4.02369	95.2505	1.67755e-22	1.44252e-21	27.5967	29.7833	13.8311	15.7689
ENSG00000198728	LDB1	-0.70665	5.25994	95.2343	1.69133e-22	1.4534e-21	53.1492	59.8489	24.4195	26.2815
ENSG00000138411	HECW2	-0.649591	5.30174	94.8552	2.0483e-22	1.75899e-21	68.0548	65.4245	26.6695	29.0849
ENSG00000103126	AXIN1	0.652135	5.13666	94.6233	2.30297e-22	1.97506e-21	25.297	26.1839	43.0816	42.8389
ENSG00000151702	FLI1	0.770514	4.75716	94.2325	2.80558e-22	2.40273e-21	20.7827	21.0318	32.2284	31.5378
ENSG00000059804	SLC2A3	0.522227	5.38134	94.2313	2.80721e-22	2.40273e-21	29.8112	28.5129	64.3907	63.0757
ENSG00000196116	TDRD7	0.974744	3.93331	93.8396	3.42155e-22	2.91891e-21	14.3946	14.8917	21.0444	21.6385
ENSG00000182179	UBA7	1.04573	4.01145	93.7601	3.56173e-22	3.0365e-21	20.1013	20.6789	19.8533	17.7838
ENSG00000275342	PRAG1	-2.41059	2.30896	93.7287	3.61872e-22	3.08103e-21	7.41022	5.57555	1.38973	1.57689
ENSG00000147862	NFIB	1.86828	2.28479	93.6162	3.83039e-22	3.2591e-21	2.12937	2.47018	7.21335	8.5853
ENSG00000106617	PRKAG2	0.784911	4.4994	93.4846	4.09365e-22	3.47853e-21	11.7541	12.8449	31.302	29.8733
ENSG00000128165	ADM2	-1.33466	2.73857	93.306	4.48023e-22	3.80453e-21	6.89917	6.35189	5.42656	4.64307
ENSG00000187189	TSPYL4	-0.870489	4.21121	93.2964	4.50219e-22	3.81925e-21	16.0129	17.2913	14.7576	13.9292
ENSG00000186834	HEXIM1	-0.724479	4.54986	93.2958	4.50348e-22	3.81925e-21	18.2274	17.5736	22.368	21.1128
ENSG00000057657	PRDM1	-1.3214	2.89571	92.4006	7.07935e-22	5.98418e-21	9.45442	8.53976	4.96331	5.43151
ENSG00000101463	SYNDIG1	-3.9703	0.406712	92.2213	7.75079e-22	6.53894e-21	0.425875	0.776342	0.198533	0.262815
ENSG00000172935	MRGPRF	0.593543	4.99463	92.0084	8.63075e-22	7.26239e-21	27.9374	26.0428	49.6993	49.1464
ENSG00000163827	LRRC2	0.703208	4.75775	91.9168	9.04e-22	7.60182e-21	29.1298	29.5716	44.3389	38.8967
ENSG00000131002	TXLNGY	-0.767242	4.35478	91.8665	9.27248e-22	7.79226e-21	15.076	13.9742	19.6547	16.9954
ENSG00000205250	E2F4	0.507441	5.94002	91.759	9.7904e-22	8.21683e-21	36.3697	39.4523	65.7143	65.0906
ENSG00000154736	ADAMTS5	0.795677	3.73958	91.1812	1.31098e-21	1.09814e-20	5.70672	6.70477	29.1181	29.4353
ENSG00000160886	LY6K	1.04763	3.9185	91.118	1.35357e-21	1.13308e-20	7.32505	8.75149	18.3973	18.3095
ENSG00000248527	MTATP6P1	-1.38273	3.1125	90.813	1.57913e-21	1.32019e-20	7.41022	8.89265	5.49273	4.99349
ENSG00000165338	HECTD2	-0.74724	4.85203	90.2599	2.08838e-21	1.74031e-20	29.9816	28.8658	18.9268	19.7111
ENSG00000140326	CDAN1	0.714158	4.84605	90.0445	2.32864e-21	1.93679e-20	16.4388	18.7734	37.7212	36.0933
ENSG00000106804	C5	1.58453	3.1649	89.9889	2.39502e-21	1.98945e-20	2.89595	4.58748	17.3385	14.8929
ENSG00000139318	DUSP6	-0.744352	5.07715	89.9013	2.50342e-21	2.07816e-20	73.8467	77.9871	19.4562	20.3244
ENSG00000228716	DHFR	0.786652	4.25813	89.7449	2.70933e-21	2.24546e-20	7.8361	6.56362	30.4417	27.946
ENSG00000100284	TOM1	-0.667632	5.39716	89.7443	2.71015e-21	2.24546e-20	76.7427	73.7525	24.1548	26.8948
ENSG00000115902	SLC1A4	-0.553072	5.63324	89.7362	2.72133e-21	2.25328e-20	43.8651	48.3449	43.611	40.1231
ENSG00000119537	KDSR	-0.603218	5.34553	89.7244	2.73752e-21	2.26524e-20	63.3702	59.6372	33.6182	31.3626
ENSG00000143816	WNT9A	-1.79079	1.94449	89.3747	3.26694e-21	2.69814e-20	3.0663	3.81113	2.38239	2.19013
ENSG00000042088	TDP1	0.638607	5.1784	89.215	3.5415e-21	2.92303e-20	27.0856	26.6779	43.8095	39.8603
ENSG00000162980	ARL5A	-0.511192	5.60941	88.9671	4.01438e-21	3.31122e-20	35.8587	37.335	49.1037	47.7448
ENSG00000257354		-1.78588	2.34316	88.8696	4.21722e-21	3.47522e-20	6.64365	8.04573	1.85297	2.89097
ENSG00000103449	SALL1	-1.36598	3.6383	88.7258	4.53508e-21	3.72884e-20	12.0948	13.2684	4.96331	7.53404
ENSG00000131791	PRKAB2	-0.678524	5.09254	88.5296	5.00802e-21	4.11509e-20	39.0953	43.9692	22.9636	24.3542
ENSG00000261061		0.862764	4.23587	88.3323	5.5333e-21	4.54095e-20	6.4733	5.85785	25.346	23.741
ENSG00000182372	CLN8	-0.980086	3.92641	88.0139	6.49962e-21	5.31377e-20	21.2086	23.7137	9.72809	10.5126
ENSG00000149571	KIRREL3	0.67182	4.97534	87.8528	7.05103e-21	5.76094e-20	17.9719	19.4086	37.655	38.2834
ENSG00000248698	LINC01085	2.15935	1.66142	87.8444	7.08114e-21	5.78189e-20	1.19245	1.12922	6.88246	5.08109
ENSG00000131773	KHDRBS3	0.959417	4.15898	87.7864	7.2917e-21	5.95006e-20	12.4355	12.7038	20.9783	19.7987
ENSG00000112183	RBM24	-1.22851	3.52256	87.6433	7.83892e-21	6.39257e-20	8.34715	7.69285	5.55891	8.23488
ENSG00000262655	SPON1	-3.24503	0.750365	87.2019	9.79905e-21	7.96096e-20	0.596225	1.1998	0.52942	0.438025
ENSG00000156587	UBE2L6	0.856733	4.26162	87.1535	1.00416e-20	8.14778e-20	20.953	20.5378	24.2871	25.0551
ENSG00000198814	GK	-2.13115	2.92555	86.9122	1.1345e-20	9.18807e-20	20.6123	17.009	1.38973	1.6645
ENSG00000149131	SERPING1	0.742519	4.93077	86.8925	1.14583e-20	9.27408e-20	28.6188	30.4185	40.0374	48.4456
ENSG00000278705	HIST1H4B	-1.15928	4.02451	86.8623	1.16347e-20	9.40424e-20	24.8711	28.3718	9.39721	9.11093
ENSG00000076067	RBMS2	-0.559228	5.43752	86.8612	1.16409e-20	9.40424e-20	52.0419	53.0736	34.9417	35.8305
ENSG00000235770	LINC00607	-1.86711	2.09099	86.8426	1.17511e-20	9.48736e-20	3.83287	4.44632	1.98533	2.01492
ENSG00000120992	LYPLA1	-0.626313	4.86661	86.7822	1.21154e-20	9.77539e-20	24.36	23.5726	28.2578	26.5443
ENSG00000181458	TMEM45A	-0.864506	4.3275	86.7614	1.22434e-20	9.8725e-20	27.3412	29.0775	12.8384	13.8416
ENSG00000074410	CA12	0.779912	5.06837	86.7234	1.24809e-20	1.00578e-19	50.2532	48.9096	29.5813	27.6832
ENSG00000128872	TMOD2	-0.556154	5.57421	86.5469	1.36465e-20	1.09834e-19	66.692	62.9543	35.9344	35.3048
ENSG00000227500	SCAMP4	0.653876	4.97754	86.3137	1.53541e-20	1.23424e-19	35.7735	35.1471	39.5742	38.2834
ENSG00000143390	RFX5	0.707714	4.90715	86.2836	1.55892e-20	1.25236e-19	30.4926	29.5716	34.0152	33.8156
ENSG00000114853	ZBTB47	-0.634674	5.4433	86.065	1.74122e-20	1.39707e-19	66.692	68.8827	25.9416	27.1576
ENSG00000145390	USP53	0.554738	4.94673	86.0468	1.75725e-20	1.40907e-19	31.7703	31.6889	53.0744	51.1614
ENSG00000188211	NCR3LG1	-1.53646	3.6583	85.6812	2.11412e-20	1.69103e-19	20.5272	21.5964	2.91181	3.76702
ENSG00000178878	APOLD1	0.861412	4.78132	84.8194	3.26907e-20	2.60199e-19	8.68785	7.55169	42.5521	40.9116
ENSG00000021826	CPS1	0.77101	4.40915	84.775	3.34327e-20	2.65779e-19	9.02855	10.0924	29.1843	28.0336
ENSG00000205336	ADGRG1	-2.45975	1.17517	84.7555	3.37638e-20	2.68246e-19	1.27762	2.1173	0.860308	0.963656
ENSG00000012174	MBTPS2	-0.883921	3.68521	84.5275	3.78916e-20	3.00671e-19	6.55847	7.12823	13.037	12.7027
ENSG00000134901	KDELC1	-0.955753	4.6452	84.475	3.89109e-20	3.08571e-19	38.6694	36.6998	13.7649	12.3523
ENSG00000050438	SLC4A8	0.708566	4.69537	84.4382	3.96418e-20	3.14174e-19	6.89917	7.26939	38.3168	36.9693
ENSG00000130766	SESN2	-0.636999	5.08838	84.325	4.19781e-20	3.32487e-19	56.1303	53.6382	26.1401	25.2303
ENSG00000196411	EPHB4	0.554599	5.72841	84.3023	4.24623e-20	3.36116e-19	53.9158	47.0746	62.273	65.003
ENSG00000100889	PCK2	-0.708943	4.95176	84.3002	4.25077e-20	3.36271e-19	24.4452	28.16	31.2358	28.1212
ENSG00000166848	TERF2IP	-0.614757	5.4238	84.2924	4.26747e-20	3.37386e-19	68.3955	63.8012	27.1328	29.6105
ENSG00000138316	ADAMTS14	-1.10913	3.86256	84.0685	4.77928e-20	3.77159e-19	23.4231	23.502	6.41922	8.6729
ENSG00000256235	SMIM3	0.536395	5.64475	84.0582	4.80422e-20	3.78896e-19	71.0359	70.7177	57.3759	55.3664
ENSG00000185127	C6orf120	0.531705	5.35804	84.0446	4.83738e-20	3.81279e-19	35.1773	38.8877	55.5891	54.4028
ENSG00000144355	DLX1	-2.53704	2.29289	84.0251	4.88529e-20	3.84821e-19	7.66575	6.21074	1.32355	0.438025
ENSG00000132429	POPDC3	-1.1483	3.75333	83.8475	5.34443e-20	4.20476e-19	22.6565	20.6084	7.08099	7.09601
ENSG00000158825	CDA	-1.84259	1.75819	83.7466	5.62433e-20	4.42228e-19	2.0442	2.1173	2.18386	1.7521
ENSG00000165244	ZNF367	0.616124	4.85111	83.6464	5.91669e-20	4.64934e-19	13.8835	13.0567	42.1551	41.9628
ENSG00000140511	HAPLN3	-1.70441	2.36635	83.5882	6.09355e-20	4.78252e-19	5.28085	4.94036	2.44857	2.45294
ENSG00000154556	SORBS2	-4.2169	0.436254	83.2709	7.15463e-20	5.60511e-19	0.85175	0.705766	0.132355	0.17521
ENSG00000142303	ADAMTS10	-1.4795	2.80235	83.1806	7.48881e-20	5.85982e-19	6.72882	8.39861	4.23536	3.5042
ENSG00000138032	PPM1B	0.557703	5.35926	83.1232	7.70969e-20	6.02901e-19	29.7261	29.7127	50.0964	49.8473
ENSG00000198087	CD2AP	-0.532727	5.4765	82.7493	9.31492e-20	7.27114e-19	42.5023	44.1104	38.4491	36.0933
ENSG00000196747	HIST1H2AI	-1.21443	3.24223	82.3527	1.13848e-19	8.8495e-19	11.669	12.8449	5.8898	5.34391
ENSG00000122420	PTGFR	-0.773712	4.89746	82.3109	1.16277e-19	9.03288e-19	20.6123	19.9732	26.8019	30.6618
ENSG00000197442	MAP3K5	0.762321	4.3451	82.3037	1.16702e-19	9.05509e-19	16.9498	16.0915	29.1843	27.4204
ENSG00000132170	PPARG	2.2751	1.39172	82.2111	1.223e-19	9.47808e-19	1.95902	1.62326	5.09567	5.60673
ENSG00000087448	KLHL42	-0.541011	5.30295	82.079	1.30756e-19	1.01213e-18	33.3886	34.6531	35.1403	36.8817
ENSG00000153944	MSI2	-1.22525	4.19047	81.9732	1.37944e-19	1.06713e-18	37.9029	34.5825	5.42656	6.65799
ENSG00000100600	LGMN	-0.591587	6.26982	81.6734	1.60542e-19	1.23973e-18	130.829	130.708	31.302	27.6832
ENSG00000158125	XDH	-2.09722	1.93761	81.6171	1.65179e-19	1.27477e-18	3.407	2.68191	1.25737	1.92731
ENSG00000166813	KIF7	-0.520961	5.96793	81.5754	1.68702e-19	1.30119e-18	53.8306	49.0507	43.2139	44.591
ENSG00000103319	EEF2K	-0.538977	5.70818	81.45	1.79752e-19	1.38559e-18	79.1276	80.3161	35.7359	36.0933
ENSG00000101134	DOK5	1.07132	3.89567	81.3547	1.88629e-19	1.45229e-18	11.4134	11.3628	23.1621	19.7111
ENSG00000230699		-3.1347	1.04698	81.3108	1.92865e-19	1.48402e-18	0.85175	0.917495	0.397065	0.438025
ENSG00000104081	BMF	-4.50789	2.64892	81.2425	1.99651e-19	1.53532e-18	23.1676	21.1024	0	0.262815
ENSG00000115548	KDM3A	-0.576792	5.53425	81.2104	2.02924e-19	1.55956e-18	51.7012	52.2267	31.1034	30.5742
ENSG00000154822	PLCL2	0.984059	3.19261	81.2078	2.0319e-19	1.56068e-18	6.04742	4.65805	18.265	18.0466
ENSG00000181222	POLR2A	-0.552997	5.39582	81.1844	2.05605e-19	1.5783e-18	45.8241	48.9801	31.5005	37.0569
ENSG00000141837	CACNA1A	0.580758	5.08434	81.0607	2.18895e-19	1.67932e-18	16.0981	14.1859	47.7802	45.8175
ENSG00000145362	ANK2	0.617395	5.01159	81.0412	2.21057e-19	1.6939e-18	50.0829	47.7098	45.7287	46.2555
ENSG00000185745	IFIT1	1.11463	3.36637	81.0379	2.21429e-19	1.69574e-18	12.7762	11.7863	15.1547	14.2796
ENSG00000246985	SOCS2-AS1	-2.45911	1.94106	80.9771	2.28348e-19	1.7477e-18	6.72882	5.99901	0.727953	1.05126
ENSG00000154040	CABYR	1.20472	3.22256	80.4308	3.01063e-19	2.29609e-18	4.34392	4.65805	13.9635	15.2433
ENSG00000204977	TRIM13	-0.961635	3.74452	80.2852	3.24083e-19	2.4702e-18	21.2937	19.5497	9.46338	9.81177
ENSG00000198331	HYLS1	0.875162	4.1671	80.1117	3.53835e-19	2.6938e-18	8.94337	7.97515	25.9416	28.8221
ENSG00000171720	HDAC3	0.543462	5.4586	80.0523	3.6463e-19	2.77273e-18	43.1837	40.9344	52.0155	48.358
ENSG00000074047	GLI2	-0.891275	4.57991	79.7166	4.32147e-19	3.28421e-18	23.9342	21.3141	11.5811	14.1044
ENSG00000157216	SSBP3	-0.724388	5.05887	79.7083	4.33975e-19	3.29618e-18	40.7988	37.7585	17.7356	19.3607
ENSG00000170113	NIPA1	-0.837016	4.67542	79.6236	4.5299e-19	3.43858e-18	33.0479	34.2296	12.8384	13.4912
ENSG00000144357	UBR3	-0.503999	6.01456	79.4929	4.83967e-19	3.67157e-18	75.6354	82.998	55.2582	52.8259
ENSG00000186638	KIF24	0.691999	4.57878	79.051	6.05278e-19	4.58115e-18	7.06952	8.68092	33.4196	31.6254
ENSG00000229847	EMX2OS	0.50288	5.83928	78.9747	6.29099e-19	4.75866e-18	79.5534	79.2575	56.9127	57.7317
ENSG00000151466	SCLT1	0.581409	5.54546	78.8573	6.67628e-19	5.04716e-18	14.5649	15.7386	64.6554	55.2788
ENSG00000185950	IRS2	-0.556854	4.95733	78.4895	8.04259e-19	6.07298e-18	26.6598	29.5716	35.8682	34.5164
ENSG00000100612	DHRS7	-0.68085	5.04343	78.2551	9.05585e-19	6.83012e-18	48.2942	50.6034	20.4489	20.7624
ENSG00000186310	NAP1L3	-1.97288	2.05335	77.9315	1.06677e-18	8.03176e-18	4.7698	4.72863	1.45591	1.6645
ENSG00000177602	HASPIN	0.753943	4.31024	77.9127	1.07699e-18	8.10401e-18	6.4733	6.98708	28.1916	28.384
ENSG00000116106	EPHA4	-0.942317	3.79193	77.6058	1.25801e-18	9.44965e-18	16.5239	18.0676	8.93396	10.7754
ENSG00000145040	UCN2	-3.39948	0.455621	77.3765	1.41283e-18	1.05942e-17	0.255525	0.352883	0.26471	0.35042
ENSG00000178974	FBXO34	0.654231	4.79761	77.2482	1.50768e-18	1.12989e-17	25.2118	27.5954	34.6108	35.2172
ENSG00000155363	MOV10	0.689463	4.89568	77.1737	1.56567e-18	1.17266e-17	34.4959	33.2416	32.1623	31.1874
ENSG00000079134	THOC1	0.631247	4.95385	77.1183	1.61015e-18	1.20528e-17	17.2053	17.997	39.905	44.2406
ENSG00000248905	FMN1	-0.771842	4.96789	76.9892	1.71894e-18	1.28598e-17	46.3352	42.1342	18.7944	18.8351
ENSG00000107738	VSIR	0.728938	4.39862	76.8892	1.8082e-18	1.34886e-17	14.3946	18.2793	32.5593	32.5015
ENSG00000129810	SGO1	0.60107	4.70803	76.4934	2.20951e-18	1.64538e-17	3.57735	3.74056	40.5006	39.7727
ENSG00000138796	HADH	0.762214	4.1897	76.474	2.23127e-18	1.66063e-17	13.3725	15.1034	25.4783	27.5956
ENSG00000237441	RGL2	-0.714698	4.85206	76.4702	2.23566e-18	1.66294e-17	39.0953	35.006	18.8606	16.9954
ENSG00000244300	GATA2-AS1	-1.69816	3.34184	76.4562	2.25148e-18	1.67375e-17	16.7795	16.2326	2.38239	2.10252
ENSG00000086475	SEPHS1	0.528474	5.46125	76.3521	2.37333e-18	1.76231e-17	25.1266	29.2893	56.1185	56.4177
ENSG00000139174	PRICKLE1	-1.16662	2.86526	76.2975	2.43995e-18	1.8097e-17	8.68785	9.88072	5.82362	5.69433
ENSG00000163728	TTC14	-0.730879	4.68523	76.2406	2.51126e-18	1.86153e-17	23.9342	28.4424	21.1106	21.7261
ENSG00000119408	NEK6	0.502836	5.75215	76.0635	2.74687e-18	2.03487e-17	69.8435	66.342	60.6186	60.1847
ENSG00000139190	VAMP1	-1.4991	2.67183	75.6712	3.35051e-18	2.47231e-17	10.5617	8.46919	3.11034	3.06618
ENSG00000125965	GDF5	1.90679	1.47948	75.6572	3.37451e-18	2.48861e-17	2.3849	3.17595	5.95598	6.39517
ENSG00000076716	GPC4	-1.16493	3.65836	75.4583	3.73207e-18	2.74916e-17	28.3633	28.0895	6.02215	5.34391
ENSG00000111335	OAS2	1.83778	1.76598	75.4406	3.76569e-18	2.77235e-17	2.55525	1.97614	7.61041	8.93572
ENSG00000005189	REXO5	0.804939	4.03975	75.3766	3.88971e-18	2.86041e-17	6.89917	6.35189	24.3533	22.8649
ENSG00000146872	TLK2	0.566824	5.40945	75.1405	4.38387e-18	3.21832e-17	30.0668	27.2426	50.692	52.4754
ENSG00000108797	CNTNAP1	0.598945	5.91877	75.1322	4.40228e-18	3.23e-17	88.7523	82.01	45.1992	49.0588
ENSG00000165071	TMEM71	1.74808	1.77755	74.7919	5.23043e-18	3.83112e-17	0.17035	0.141153	6.61775	7.18362
ENSG00000142102	PGGHG	-1.23617	3.5678	74.629	5.68017e-18	4.15583e-17	21.4641	21.5259	4.50007	6.48278
ENSG00000109674	NEIL3	0.854977	4.01628	74.6079	5.74126e-18	4.19816e-17	3.57735	5.22267	22.1033	21.0252
ENSG00000107796	ACTA2	0.584644	6.28634	74.5985	5.76859e-18	4.21575e-17	140.283	138.259	41.8904	40.2107
ENSG00000196586	MYO6	-0.543719	4.94409	74.3056	6.69141e-18	4.8819e-17	27.767	29.3598	32.8902	31.1874
ENSG00000128191	DGCR8	-0.653669	5.11521	74.0893	7.46632e-18	5.44419e-17	51.7012	52.9324	21.1106	21.6385
ENSG00000154721	JAM2	1.37243	1.89215	73.731	8.9522e-18	6.5203e-17	0.51105	0.423459	10.1913	9.54895
ENSG00000145919	BOD1	0.57633	5.32121	73.3843	1.06712e-17	7.7375e-17	41.6506	47.2863	42.883	45.1166
ENSG00000147642	SYBU	-2.79989	1.81552	73.3168	1.10423e-17	7.99746e-17	4.85497	6.6342	0.860308	0.438025
ENSG00000138764	CCNG2	-0.690182	4.39926	73.3158	1.10482e-17	7.99746e-17	23.3379	22.2316	19.7209	17.4334
ENSG00000162878	PKDCC	1.79611	2.26296	73.27	1.13075e-17	8.18057e-17	2.55525	2.3996	7.74277	6.57038
ENSG00000205208	C4orf46	0.570081	4.68109	73.0851	1.24181e-17	8.96901e-17	7.23987	8.46919	41.758	42.8389
ENSG00000095397	WHRN	-2.00145	3.12012	73.0677	1.25281e-17	9.04341e-17	18.5681	16.3032	1.1912	1.6645
ENSG00000167549	CORO6	-1.80103	2.36381	72.9924	1.30152e-17	9.38979e-17	8.26197	9.31611	1.98533	1.6645
ENSG00000129680	MAP7D3	0.510708	5.72116	72.9042	1.36098e-17	9.81331e-17	31.0037	29.3598	75.9056	76.1288
ENSG00000112576	CCND3	-0.526077	5.6857	72.6934	1.51437e-17	1.09072e-16	62.9443	61.1193	34.1476	33.3775
ENSG00000153993	SEMA3D	-1.03919	2.91157	72.5675	1.6142e-17	1.16132e-16	5.87707	6.21074	7.27953	7.18362
ENSG00000072042	RDH11	-0.501305	5.5142	72.3214	1.82855e-17	1.31335e-16	42.2468	40.0169	40.3683	36.4437
ENSG00000175426	PCSK1	-1.88469	2.08168	72.1834	1.96094e-17	1.40688e-16	5.4512	5.15209	1.58826	1.6645
ENSG00000148680	HTR7	-4.04601	1.35093	71.9357	2.22327e-17	1.59156e-16	5.4512	4.86978	0.132355	0.17521
ENSG00000157680	DGKI	-0.729992	4.71564	71.7438	2.45028e-17	1.7531e-16	30.8333	32.3241	16.0811	16.2069
ENSG00000145604	SKP2	0.612853	4.82577	71.7142	2.48735e-17	1.77864e-16	17.2053	15.0328	38.78	39.5099
ENSG00000008083	JARID2	-0.677106	4.85758	71.6167	2.6134e-17	1.86569e-16	46.0797	47.0746	19.6547	18.3095
ENSG00000198342	ZNF442	-2.00385	2.30629	71.3097	3.05331e-17	2.17255e-16	6.89917	5.99901	1.32355	1.40168
ENSG00000140688	C16orf58	-0.536325	5.73093	71.1562	3.30037e-17	2.34577e-16	82.1087	83.4921	30.7064	33.0271
ENSG00000180596	HIST1H2BC	-1.04298	3.96999	70.927	3.70692e-17	2.63183e-16	27.256	24.2078	8.86779	8.49769
ENSG00000111247	RAD51AP1	0.606895	4.66293	70.6913	4.17728e-17	2.95767e-16	7.92127	7.69285	37.655	35.042
ENSG00000185880	TRIM69	0.805504	3.95385	70.5947	4.38705e-17	3.1045e-16	9.1989	9.38668	23.0298	21.0252
ENSG00000130052	STARD8	0.803817	3.71566	70.5011	4.60006e-17	3.25346e-16	3.32182	2.68191	21.9709	26.5443
ENSG00000005059	MCUB	0.654689	4.6857	70.4727	4.66676e-17	3.29883e-16	20.6123	18.3499	32.6917	30.6618
ENSG00000164105	SAP30	0.70152	4.32083	70.3142	5.05716e-17	3.56313e-16	7.75092	8.96322	29.3828	26.3691
ENSG00000109472	CPE	-0.830786	3.15014	70.2185	5.30872e-17	3.7363e-16	1.95902	2.04672	11.6472	12.0019
ENSG00000000971	CFH	0.857356	3.10486	70.2003	5.35781e-17	3.76758e-16	1.61832	1.48211	20.8459	18.4847
ENSG00000158373	HIST1H2BD	-0.834674	4.43512	70.1999	5.35898e-17	3.76758e-16	40.9692	42.4165	12.5737	12.8779
ENSG00000162614	NEXN	-0.664864	4.90452	70.0542	5.76986e-17	4.04985e-16	22.2307	25.9722	29.0519	28.9097
ENSG00000136770	DNAJC1	-0.564934	5.50588	70.0386	5.81561e-17	4.07975e-16	70.7804	71.1412	28.7872	26.6319
ENSG00000153561	RMND5A	-0.708853	4.92425	69.7878	6.60407e-17	4.62035e-16	51.2753	50.8151	18.1326	14.9805
ENSG00000143867	OSR1	0.932833	3.17519	69.639	7.12162e-17	4.97706e-16	4.85497	5.57555	18.3973	18.7475
ENSG00000111452	ADGRD1	1.08808	2.49827	69.3816	8.11408e-17	5.6554e-16	1.0221	1.41153	14.4267	12.9656
ENSG00000159640	ACE	1.18772	2.74252	69.0869	9.42181e-17	6.55629e-16	6.30295	7.26939	10.9193	11.9143
ENSG00000125675	GRIA3	-0.524062	5.29598	69.0823	9.44367e-17	6.56797e-16	50.8495	50.6034	32.4932	32.2387
ENSG00000096060	FKBP5	1.33479	2.45802	68.9805	9.94437e-17	6.90877e-16	1.3628	1.1998	10.7869	10.5126
ENSG00000189180	ZNF33A	-0.852953	3.96661	68.8768	1.04808e-16	7.27368e-16	22.5714	19.9026	11.3164	10.3374
ENSG00000115896	PLCL1	-2.25418	0.934166	68.829	1.07383e-16	7.44838e-16	1.0221	1.1998	0.79413	1.13887
ENSG00000100100	PIK3IP1	-1.09168	4.38871	68.738	1.12453e-16	7.79171e-16	59.6225	54.6263	7.3457	7.97206
ENSG00000080189	SLC35C2	-0.691324	4.71115	68.6715	1.16311e-16	8.05466e-16	36.1994	38.0408	17.0076	18.0466
ENSG00000104884	ERCC2	-0.530767	5.29724	68.6161	1.19622e-16	8.27516e-16	39.9471	37.1233	31.9637	30.399
ENSG00000141696	P3H4	-0.587714	5.71496	68.5607	1.23033e-16	8.50654e-16	92.9259	91.1849	24.4195	25.7559
ENSG00000166592	RRAD	1.5436	1.89571	68.5577	1.23219e-16	8.51485e-16	3.15147	3.5994	6.88246	8.32248
ENSG00000136111	TBC1D4	-0.599599	4.9954	68.5285	1.2506e-16	8.63747e-16	33.8145	36.2058	23.9563	23.8286
ENSG00000242086	LINC00969	0.630629	4.71812	68.42	1.32133e-16	9.10659e-16	7.92127	7.48112	41.8904	42.4009
ENSG00000173221	GLRX	-0.936147	3.86346	68.3169	1.39222e-16	9.58495e-16	25.2118	24.0666	9.1325	8.14727
ENSG00000125845	BMP2	-3.57238	1.73064	68.2342	1.45188e-16	9.99033e-16	7.75092	8.75149	0.132355	0.35042
ENSG00000050628	PTGER3	0.65687	4.58712	67.9995	1.63536e-16	1.12052e-15	26.4894	25.6899	31.5005	29.1725
ENSG00000250722	SELENOP	1.14279	2.53743	67.8791	1.73834e-16	1.18919e-15	0	0	16.2797	15.3309
ENSG00000279192	PWAR5	-2.07656	1.71866	67.7456	1.86011e-16	1.27048e-15	3.57735	3.17595	1.05884	1.31408
ENSG00000170873	MTSS1	-1.83886	2.71668	67.6677	1.93504e-16	1.32097e-15	14.5649	14.5388	1.58826	1.6645
ENSG00000103047	TANGO6	0.526556	5.13593	67.6595	1.9431e-16	1.32507e-15	27.0856	28.7952	45.1331	45.1166
ENSG00000150782	IL18	2.11318	0.906288	67.6458	1.95665e-16	1.33361e-15	0	0	5.69127	5.69433
ENSG00000054356	PTPRN	-1.83196	4.55879	67.4827	2.12545e-16	1.44714e-15	42.6727	41.2167	1.85297	1.40168
ENSG00000088305	DNMT3B	1.15735	2.84884	67.4191	2.19511e-16	1.49378e-15	3.49217	3.38767	12.2428	10.6878
ENSG00000171320	ESCO2	0.596588	4.61585	67.3974	2.21937e-16	1.5095e-15	7.75092	7.834	35.3388	36.6189
ENSG00000164823	OSGIN2	-0.533705	5.30753	67.2871	2.34711e-16	1.59554e-15	25.8932	25.1253	30.8387	29.6105
ENSG00000205085	FAM71F2	1.1273	3.03413	67.2329	2.41254e-16	1.63916e-15	2.29972	2.1173	12.5737	11.3011
ENSG00000153714	LURAP1L	-0.924593	3.37404	67.1931	2.46171e-16	1.67082e-15	14.5649	12.4921	8.66925	9.02332
ENSG00000185262	UBALD2	0.707711	4.2012	67.047	2.65117e-16	1.79752e-15	9.11372	9.81014	24.8827	28.2088
ENSG00000104518	GSDMD	0.979759	3.54421	66.969	2.7581e-16	1.86887e-15	9.96547	11.2217	16.8091	15.5937
ENSG00000273489		-1.28523	2.54421	66.9655	2.76298e-16	1.87039e-15	2.98112	2.96422	3.63976	4.46786
ENSG00000182628	SKA2	0.550688	5.77655	66.9372	2.80291e-16	1.89643e-15	21.2086	22.5845	79.3468	84.9769
ENSG00000198055	GRK6	0.556638	5.23129	66.9212	2.82578e-16	1.90991e-15	19.9309	20.4672	40.1698	45.2918
ENSG00000231131	LINC01468	-5.4466	0.539686	66.8844	2.87908e-16	1.94492e-15	1.53315	1.55268	0.0661775	0
ENSG00000169252	ADRB2	1.39005	1.72666	66.8538	2.92411e-16	1.97431e-15	0.936925	0.705766	8.40454	8.84811
ENSG00000129675	ARHGEF6	0.791509	3.901	66.8039	2.99907e-16	2.02281e-15	11.5838	11.998	21.9709	21.1128
ENSG00000134343	ANO3	-1.79625	1.1397	66.5776	3.36381e-16	2.26662e-15	0.425875	0.282306	1.52208	1.92731
ENSG00000166348	USP54	0.719518	4.16856	66.4648	3.56193e-16	2.39745e-15	9.70995	9.24553	26.3387	24.179
ENSG00000164463	CREBRF	-0.794665	4.18324	66.3616	3.75348e-16	2.52376e-15	33.3034	33.5944	12.9046	11.5639
ENSG00000105559	PLEKHA4	0.979726	3.48539	66.2175	4.03802e-16	2.70805e-15	9.70995	10.0924	16.5444	20.1492
ENSG00000137868	STRA6	-7.61131	0.249169	66.0615	4.37063e-16	2.92656e-15	1.10727	1.27038	0	0
ENSG00000168394	TAP1	0.66385	5.7675	65.8471	4.87299e-16	3.25957e-15	101.358	92.2436	44.736	38.7214
ENSG00000138669	PRKG2	0.905123	3.67495	65.8034	4.98223e-16	3.33092e-15	18.8237	18.1382	17.2062	16.5574
ENSG00000171872	KLF17	2.27249	0.694409	65.7853	5.02827e-16	3.3565e-15	0	0.352883	4.50007	3.94223
ENSG00000166922	SCG5	-0.856529	3.72166	65.5269	5.73261e-16	3.82076e-15	12.9466	12.8449	10.1252	10.425
ENSG00000145681	HAPLN1	-1.2858	3.07226	65.5122	5.77543e-16	3.84731e-15	3.0663	4.02286	4.10301	4.46786
ENSG00000173456	RNF26	0.567777	5.34501	65.4995	5.81297e-16	3.87033e-15	15.3315	16.0915	50.5596	55.7168
ENSG00000205181	LINC00654	0.891532	3.17954	65.3445	6.28865e-16	4.1806e-15	3.91805	3.5994	18.4635	15.6813
ENSG00000186166	CCDC84	-0.912582	3.6457	65.316	6.38025e-16	4.23932e-15	10.8172	11.7863	9.1325	8.41009
ENSG00000176490	DIRAS1	-0.795997	4.60508	65.2195	6.70016e-16	4.4496e-15	34.07	31.7595	12.0443	12.0895
ENSG00000023697	DERA	0.576825	4.9598	64.9442	7.70475e-16	5.09584e-15	27.0856	26.3251	36.7285	36.7941
ENSG00000196730	DAPK1	1.27443	1.95473	64.9394	7.72374e-16	5.10579e-15	0	0	11.3164	10.0746
ENSG00000147408	CSGALNACT1	-1.36316	1.69033	64.8359	8.14025e-16	5.37838e-15	0.085175	0.282306	3.63976	2.97857
ENSG00000130714	POMT1	0.541003	5.3596	64.7961	8.30634e-16	5.48532e-15	44.6317	45.5925	40.7653	41.6124
ENSG00000162944	RFTN2	-1.67119	1.75429	64.7936	8.31676e-16	5.4894e-15	3.83287	4.37575	2.25004	1.6645
ENSG00000070444	MNT	-0.946046	3.57777	64.7215	8.62668e-16	5.68527e-15	15.3315	18.4205	8.80161	8.32248
ENSG00000121964	GTDC1	0.821303	3.61267	64.6745	8.83517e-16	5.81971e-15	8.26197	7.90457	19.6547	19.6235
ENSG00000111863	ADTRP	-1.06571	3.24221	64.3033	1.0667e-15	7.01204e-15	6.4733	7.26939	5.8898	6.21996
ENSG00000144597	EAF1	0.530411	4.93758	64.2359	1.10377e-15	7.24839e-15	15.5018	18.0676	42.5521	41.8752
ENSG00000101868	POLA1	0.659223	4.76013	64.0819	1.19351e-15	7.82582e-15	17.2905	14.9622	34.4123	39.6851
ENSG00000141295	SCRN2	-1.02644	3.49827	63.9701	1.26323e-15	8.26619e-15	11.9245	13.0567	5.82362	7.53404
ENSG00000028137	TNFRSF1B	1.37929	2.96998	63.835	1.35289e-15	8.84842e-15	12.2652	15.5974	10.7869	10.1622
ENSG00000163935	SFMBT1	0.895351	3.39798	63.8221	1.36177e-15	8.90205e-15	4.94015	6.35189	16.2135	17.3458
ENSG00000263465	SRSF8	-0.87018	4.07155	63.6693	1.47161e-15	9.59099e-15	26.5746	26.4662	8.73543	11.6515
ENSG00000102755	FLT1	-0.973447	4.94059	63.5665	1.55042e-15	1.00996e-14	51.616	52.0855	9.46338	8.6729
ENSG00000176444	CLK2	-0.893497	3.88415	63.5635	1.55282e-15	1.01101e-14	22.0603	22.5845	9.06632	8.93572
ENSG00000152689	RASGRP3	1.98353	1.81927	63.5439	1.56833e-15	1.0206e-14	2.12937	0.988072	7.27953	8.23488
ENSG00000186684	CYP27C1	-1.02228	2.38669	63.3192	1.75781e-15	1.14161e-14	0.596225	0.0705766	6.22069	7.00841
ENSG00000134569	LRP4	-0.721776	5.06048	63.2346	1.83498e-15	1.19053e-14	51.3605	52.5795	14.5591	14.63
ENSG00000116473	RAP1A	-0.593823	4.57831	63.0804	1.98443e-15	1.28556e-14	18.7385	20.3966	21.1768	24.179
ENSG00000278588	HIST1H2BI	-0.948104	3.68624	62.6231	2.50302e-15	1.61425e-14	16.3536	17.6441	8.66925	7.62164
ENSG00000101945	SUV39H1	0.713292	4.33397	62.6029	2.52879e-15	1.63006e-14	7.23987	8.39861	27.1328	25.6683
ENSG00000276410	HIST1H2BB	-1.13597	3.15756	62.2823	2.97595e-15	1.91543e-14	13.4576	13.9742	4.36772	5.86954
ENSG00000060656	PTPRU	-0.892194	4.09953	62.2786	2.9815e-15	1.91805e-14	29.9816	31.2654	11.2502	10.0746
ENSG00000197757	HOXC6	-1.01736	3.79194	62.256	3.01588e-15	1.93921e-14	24.7007	26.1839	6.68393	6.30757
ENSG00000114107	CEP70	0.793122	4.1344	62.2134	3.0818e-15	1.98061e-14	8.26197	8.1163	20.515	23.2153
ENSG00000018189	RUFY3	-0.551855	5.27729	62.1385	3.20126e-15	2.05535e-14	35.6883	34.7237	27.3313	30.2238
ENSG00000140332	TLE3	0.506382	5.47316	62.1269	3.22025e-15	2.06651e-14	36.7956	31.4771	47.1184	44.2406
ENSG00000151229	SLC2A13	-0.705038	4.24712	62.1097	3.24851e-15	2.08362e-14	24.7859	22.5139	14.7576	15.5937
ENSG00000171503	ETFDH	0.682206	4.28346	62.0096	3.41792e-15	2.18794e-14	19.9309	19.4086	25.9416	26.1063
ENSG00000116675	DNAJC6	-1.02575	2.77756	61.9929	3.44691e-15	2.20541e-14	5.19567	5.7167	6.4854	6.21996
ENSG00000100162	CENPM	0.990267	3.84882	61.6588	4.08436e-15	2.60426e-14	5.53637	4.37575	17.8018	20.0616
ENSG00000275379	HIST1H3I	-1.33454	2.92553	61.5297	4.36108e-15	2.77933e-14	11.5838	11.5746	4.16918	3.76702
ENSG00000276547	PCDHGB5	-0.658383	3.94876	61.4639	4.50936e-15	2.86959e-14	8.09162	8.89265	18.5959	15.9441
ENSG00000260916	CCPG1	-0.835987	3.59969	61.4605	4.5171e-15	2.8731e-14	14.139	13.833	11.0516	9.02332
ENSG00000004139	SARM1	-1.19096	3.17809	61.4208	4.60922e-15	2.92882e-14	12.5207	14.6799	4.6986	4.02983
ENSG00000089041	P2RX7	2.06268	1.44112	61.4128	4.62783e-15	2.9392e-14	0.596225	0.564612	5.36038	5.95715
ENSG00000185742	C11orf87	-1.38472	2.10333	61.3969	4.66546e-15	2.96165e-14	4.85497	4.30517	3.37505	2.62815
ENSG00000135045	C9orf40	0.697577	4.04457	61.379	4.70808e-15	2.98724e-14	7.1547	7.62227	24.6842	24.8798
ENSG00000162645	GBP2	1.1394	3.21269	61.1958	5.16724e-15	3.27376e-14	17.035	17.503	10.5884	10.9506
ENSG00000225138	SLC9A3-AS1	-1.65762	2.60837	61.1527	5.2815e-15	3.34288e-14	12.5207	12.2803	2.91181	1.48929
ENSG00000181649	PHLDA2	-1.19881	2.96491	61.0365	5.60278e-15	3.54277e-14	9.5396	10.163	3.90447	5.69433
ENSG00000170011	MYRIP	3.01857	0.181001	61.0298	5.62174e-15	3.5513e-14	0.51105	0.282306	3.57359	2.36534
ENSG00000231007	CDC20P1	1.33281	3.29955	60.8911	6.03221e-15	3.80132e-14	4.25875	3.38767	7.9413	8.84811
ENSG00000101220	C20orf27	0.569999	4.97661	60.852	6.15323e-15	3.8757e-14	20.6975	20.8907	34.5447	35.9181
ENSG00000171161	ZNF672	-0.95339	3.95898	60.834	6.20974e-15	3.90939e-14	21.8048	22.3728	9.39721	9.19853
ENSG00000179456	ZBTB18	0.646897	4.77461	60.8152	6.26922e-15	3.94492e-14	14.8204	14.9622	35.405	37.6702
ENSG00000164251	F2RL1	-4.60039	1.5306	60.467	7.48212e-15	4.70129e-14	8.5175	8.32803	0.0661775	0.0876051
ENSG00000162551	ALPL	5.37796	-0.451269	60.4232	7.65041e-15	4.8036e-14	0	0.352883	1.98533	1.7521
ENSG00000105483	CARD8	0.545214	4.79427	60.4227	7.65237e-15	4.8036e-14	16.3536	17.503	36.7285	39.2471
ENSG00000184205	TSPYL2	-0.7686	4.57395	60.3774	7.83076e-15	4.9132e-14	50.1681	45.169	12.0443	12.1771
ENSG00000006704	GTF2IRD1	-0.843755	4.26433	60.3564	7.91487e-15	4.96356e-14	23.0824	23.5726	9.72809	9.81177
ENSG00000126218	F10	1.0509	2.3561	60.1525	8.77866e-15	5.49994e-14	0.51105	0.846919	12.9046	12.3523
ENSG00000175305	CCNE2	-1.15751	2.63408	60.1288	8.88507e-15	5.56391e-14	5.62155	5.92843	4.89714	4.29265
ENSG00000178904	DPY19L3	-0.563643	4.76845	60.077	9.12161e-15	5.70376e-14	35.0921	35.5	22.7651	25.6683
ENSG00000112186	CAP2	-0.699466	4.29155	59.9932	9.51875e-15	5.94635e-14	17.4609	14.9622	15.7502	16.4698
ENSG00000179981	TSHZ1	-0.588223	5.04104	59.9564	9.69835e-15	6.05271e-14	51.616	53.6382	23.4268	20.4996
ENSG00000073050	XRCC1	0.61525	4.69285	59.8463	1.02559e-14	6.38838e-14	19.8458	23.5726	30.1108	30.1361
ENSG00000157214	STEAP2	0.531685	5.0119	59.6511	1.13255e-14	7.0478e-14	39.0101	38.1819	38.5153	39.8603
ENSG00000114626	ABTB1	-1.20454	2.7543	59.4472	1.25617e-14	7.79839e-14	8.43232	8.18688	4.03683	5.34391
ENSG00000168216	LMBRD1	-0.840018	3.88684	59.4146	1.27718e-14	7.92502e-14	20.6123	20.8907	10.5222	10.6002
ENSG00000137942	FNBP1L	-0.687983	4.01961	59.4133	1.278e-14	7.92627e-14	14.3094	13.339	15.1547	15.4185
ENSG00000116717	GADD45A	-0.728812	4.30896	59.3983	1.2878e-14	7.97559e-14	21.9751	18.9851	14.4929	16.2069
ENSG00000276903	HIST1H2AL	-1.16161	2.81366	59.2758	1.37054e-14	8.47181e-14	8.68785	9.10438	3.97065	5.2563
ENSG00000140406	TLNRD1	0.582363	4.87018	59.2528	1.38666e-14	8.56328e-14	26.6598	26.6779	34.2138	31.4502
ENSG00000110852	CLEC2B	0.53668	3.99916	58.9898	1.58492e-14	9.76437e-14	0.17035	0	38.1182	38.0206
ENSG00000129173	E2F8	1.22894	2.70859	58.9432	1.62294e-14	9.98909e-14	1.53315	1.48211	10.1913	12.0019
ENSG00000118971	CCND2	-1.45086	1.97501	58.8756	1.67966e-14	1.03284e-13	4.85497	4.72863	2.51475	2.71576
ENSG00000157064	NMNAT2	-1.48547	1.78523	58.8383	1.71179e-14	1.0521e-13	2.47007	2.18787	2.44857	2.45294
ENSG00000162772	ATF3	1.05157	3.30631	58.8323	1.71701e-14	1.0548e-13	6.04742	7.26939	22.5004	19.0103
ENSG00000154175	ABI3BP	-0.551531	4.87388	58.8186	1.72898e-14	1.06166e-13	32.7924	31.83	26.8019	30.399
ENSG00000163132	MSX1	-0.670776	5.07077	58.7849	1.7589e-14	1.07951e-13	60.9853	59.0726	17.0738	14.5424
ENSG00000168476	REEP4	0.525698	5.10553	58.7563	1.78462e-14	1.09478e-13	16.4388	17.2207	41.0301	39.1595
ENSG00000140497	SCAMP2	-0.594805	4.98759	58.708	1.82899e-14	1.12147e-13	53.2344	52.3678	20.9121	20.7624
ENSG00000171246	NPTX1	-1.24063	3.12468	58.4988	2.03413e-14	1.24548e-13	13.4576	12.9155	7.08099	4.81828
ENSG00000184992	BRI3BP	-0.764372	4.28951	58.333	2.21302e-14	1.35055e-13	22.9121	21.2435	12.9708	12.5275
ENSG00000172594	SMPDL3A	-1.53806	3.34058	58.2212	2.34246e-14	1.42886e-13	21.7196	23.8549	3.50741	3.24139
ENSG00000213390	ARHGAP19	0.653369	4.16782	57.9775	2.6513e-14	1.61422e-13	7.75092	7.69285	27.7946	24.2666
ENSG00000273038		-0.948819	3.21693	57.796	2.90757e-14	1.76858e-13	9.70995	10.2336	6.35304	8.14727
ENSG00000124216	SNAI1	-0.883818	4.16046	57.7854	2.92335e-14	1.77734e-13	19.3347	19.6203	8.93396	7.70925
ENSG00000279432		1.16098	2.42156	57.784	2.92545e-14	1.77779e-13	1.27762	1.1998	9.33103	10.5126
ENSG00000154310	TNIK	1.36572	1.61051	57.7677	2.9497e-14	1.79168e-13	0.51105	0.988072	8.27219	6.8332
ENSG00000165209	STRBP	0.898615	3.12313	57.643	3.14277e-14	1.90806e-13	3.32182	3.17595	14.7576	15.3309
ENSG00000196878	LAMB3	-1.09245	3.30632	57.4835	3.40819e-14	2.06629e-13	19.1644	18.0676	4.96331	5.2563
ENSG00000026950	BTN3A1	1.16815	3.48419	57.4672	3.43657e-14	2.08253e-13	16.2684	17.1501	12.5076	10.5126
ENSG00000137802	MAPKBP1	0.516523	5.07661	57.4503	3.46633e-14	2.09958e-13	33.9848	34.4414	38.9786	40.6488
ENSG00000174749	FAM241A	-0.824652	3.47355	57.2539	3.83031e-14	2.31571e-13	9.79512	10.2336	9.72809	9.81177
ENSG00000136720	HS6ST1	0.713359	4.01879	57.2378	3.86174e-14	2.33362e-13	13.628	12.9155	21.7062	22.7773
ENSG00000178761	FAM219B	-0.616959	5.34258	57.2342	3.86881e-14	2.3368e-13	69.4176	63.5189	23.8239	23.3906
ENSG00000067445	TRO	-1.49451	2.22681	56.6182	5.29208e-14	3.17574e-13	5.4512	5.99901	3.17652	1.83971
ENSG00000184678	HIST2H2BE	-0.717562	4.28757	56.5863	5.37849e-14	3.2261e-13	35.8587	34.3708	13.1693	13.316
ENSG00000109743	BST1	0.837593	3.80331	56.5417	5.50205e-14	3.29868e-13	7.32505	10.5865	26.5372	25.2303
ENSG00000225648	SBDSP1	-0.542477	5.04258	56.4498	5.7652e-14	3.45006e-13	35.7735	33.9473	24.2871	24.8798
ENSG00000198513	ATL1	0.957145	2.42649	56.4267	5.83321e-14	3.48754e-13	0.6814	1.05865	12.7061	13.8416
ENSG00000186470	BTN3A2	0.978414	3.59423	56.3365	6.10714e-14	3.64794e-13	16.8646	16.5149	12.7061	12.7027
ENSG00000164114	MAP9	-0.940365	3.32616	56.3248	6.14362e-14	3.66804e-13	11.3283	12.7744	6.68393	7.62164
ENSG00000197774	EME2	-1.19347	2.78139	56.3101	6.18971e-14	3.69386e-13	7.4954	7.33996	4.76478	3.06618
ENSG00000137040	RANBP6	-0.514648	5.17554	56.1993	6.54832e-14	3.90607e-13	36.8808	40.4404	29.7799	28.2964
ENSG00000196652	ZKSCAN5	0.508299	5.0281	56.1816	6.60779e-14	3.93973e-13	27.8522	27.2426	39.0447	41.1744
ENSG00000119242	CCDC92	0.535371	5.03493	56.1618	6.67459e-14	3.97772e-13	27.4263	29.2187	36.0667	36.7065
ENSG00000173926	MARCH3	1.05958	3.20836	56.1108	6.84986e-14	4.07655e-13	4.68462	3.88171	15.1547	13.4912
ENSG00000125730	C3	2.12458	3.71874	56.056	7.04373e-14	4.19e-13	42.1616	45.169	4.50007	3.32899
ENSG00000267519		-0.732777	3.6842	56.0077	7.21873e-14	4.29016e-13	12.2652	11.5746	13.1693	11.6515
ENSG00000130176	CNN1	1.02379	3.61482	56.0003	7.24583e-14	4.30429e-13	14.139	14.1859	12.1105	12.0019
ENSG00000173875	ZNF791	-0.634273	4.48657	55.9906	7.28166e-14	4.32359e-13	29.8112	27.9483	17.2723	17.2582
ENSG00000117122	MFAP2	-0.547184	5.18283	55.8437	7.84687e-14	4.64854e-13	50.5939	49.333	23.7577	23.9162
ENSG00000198142	SOWAHC	-0.595803	4.77855	55.836	7.87758e-14	4.66459e-13	36.4549	34.8648	20.8459	22.6897
ENSG00000153989	NUS1	-0.710885	4.07619	55.7956	8.0412e-14	4.75713e-13	12.5207	14.1153	14.0296	14.4548
ENSG00000166046	TCP11L2	-1.01836	3.46286	55.7482	8.23746e-14	4.86879e-13	18.3126	18.7734	6.35304	7.79685
ENSG00000165898	ISCA2	0.852495	3.39296	55.7069	8.41227e-14	4.96984e-13	7.23987	5.99901	15.9488	15.7689
ENSG00000196323	ZBTB44	0.512847	5.14416	55.5554	9.08599e-14	5.35565e-13	25.8932	22.8668	53.1405	45.2918
ENSG00000141574	SECTM1	1.5893	1.46522	55.4452	9.60998e-14	5.65679e-13	1.95902	1.48211	5.82362	6.57038
ENSG00000175265	GOLGA8A	-1.17062	2.80424	55.3416	1.013e-13	5.9575e-13	7.23987	6.6342	3.57359	4.90588
ENSG00000113494	PRLR	0.587835	3.93248	55.2699	1.05066e-13	6.17617e-13	8.09162	8.18688	29.7137	30.9246
ENSG00000163739	CXCL1	-1.8202	3.90545	55.2014	1.0879e-13	6.39216e-13	39.8619	37.4762	1.65444	0.963656
ENSG00000137628	DDX60	0.818847	3.4387	55.0912	1.15064e-13	6.75467e-13	6.1326	7.19881	15.9488	17.8714
ENSG00000131435	PDLIM4	-0.531796	5.53622	55.0509	1.17448e-13	6.89146e-13	54.6823	56.673	25.4783	25.6683
ENSG00000101096	NFATC2	-1.30639	2.50989	55.0412	1.18032e-13	6.92264e-13	7.58057	5.92843	3.57359	2.62815
ENSG00000104147	OIP5	0.73994	3.82575	55.0381	1.18217e-13	6.93035e-13	2.98112	3.45825	20.2503	19.7111
ENSG00000153234	NR4A2	-1.30501	3.60409	55.0283	1.18805e-13	6.96163e-13	36.6252	36.2764	3.44123	3.24139
ENSG00000203668	CHML	-0.621938	4.3056	54.894	1.27208e-13	7.44392e-13	12.2652	13.4095	19.5885	18.3095
ENSG00000147573	TRIM55	1.76206	0.819267	54.6066	1.47237e-13	8.60434e-13	0	0	4.63243	5.34391
ENSG00000213066	FGFR1OP	0.700328	3.91066	54.5108	1.54596e-13	9.02625e-13	7.75092	8.39861	22.3018	21.2004
ENSG00000168675	LDLRAD4	-2.42312	2.55548	54.3845	1.64861e-13	9.61255e-13	10.8172	10.8688	0.727953	0.438025
ENSG00000138376	BARD1	0.544187	4.90141	54.3593	1.66983e-13	9.7319e-13	13.3725	12.3509	44.6036	42.6637
ENSG00000164983	TMEM65	0.533206	4.55886	54.2699	1.74759e-13	1.01805e-12	16.8646	16.5855	34.6108	36.4437
ENSG00000004799	PDK4	2.44238	1.61484	54.1976	1.81304e-13	1.05523e-12	8.34715	8.32803	3.30888	3.06618
ENSG00000140451	PIF1	0.603463	4.40292	53.9477	2.05901e-13	1.19517e-12	6.4733	7.76342	28.324	27.8584
ENSG00000100908	EMC9	0.919501	3.33662	53.9365	2.07072e-13	1.20142e-12	5.87707	5.57555	13.1693	13.9292
ENSG00000147536	GINS4	0.518895	5.0405	53.8924	2.11776e-13	1.22817e-12	18.3126	17.9264	37.3241	36.3561
ENSG00000110876	SELPLG	-1.4767	3.00819	53.7986	2.22126e-13	1.28704e-12	16.0981	18.4911	2.91181	2.71576
ENSG00000206052	DOK6	-1.18572	3.03417	53.6125	2.44197e-13	1.41366e-12	10.1358	13.4095	4.56625	5.1687
ENSG00000068078	FGFR3	-1.90193	1.70659	53.5633	2.50398e-13	1.44891e-12	3.7477	4.30517	0.860308	1.57689
ENSG00000184838	PRR16	0.520243	4.55772	53.427	2.68383e-13	1.55089e-12	13.2873	11.7863	36.3315	36.6189
ENSG00000147894	C9orf72	-1.41939	2.5622	53.3617	2.77447e-13	1.60185e-12	9.11372	7.76342	2.31621	3.24139
ENSG00000128965	CHAC1	-1.20452	3.33141	53.3035	2.85791e-13	1.64781e-12	12.4355	14.6799	5.2942	6.48278
ENSG00000163374	YY1AP1	0.507581	5.11093	53.2883	2.88021e-13	1.65993e-12	21.9751	25.4781	41.9565	41.0868
ENSG00000122778	KIAA1549	-0.539778	4.92378	53.2776	2.89591e-13	1.66824e-12	32.3665	32.8181	26.9342	24.5294
ENSG00000170456	DENND5B	-0.539157	4.91021	53.2106	2.99636e-13	1.72457e-12	27.8522	30.3479	23.6915	23.1277
ENSG00000010803	SCMH1	0.550414	5.19217	53.2053	3.00449e-13	1.72848e-12	25.9784	25.2664	40.5668	45.2042
ENSG00000187601	MAGEH1	-0.967156	3.71869	53.1836	3.03783e-13	1.74689e-12	22.0603	24.6312	7.27953	7.70925
ENSG00000154511	FAM69A	0.551103	4.48183	53.1399	3.10619e-13	1.78382e-12	13.7132	14.6093	35.6035	33.2899
ENSG00000180964	TCEAL8	-0.533566	4.916	53.0565	3.24098e-13	1.85958e-12	43.6096	46.2982	24.1548	23.5658
ENSG00000138613	APH1B	0.579757	4.42588	53.0254	3.29267e-13	1.8884e-12	20.0161	17.1501	29.6475	29.8733
ENSG00000051180	RAD51	0.611013	4.28137	53.0112	3.31649e-13	1.90122e-12	8.1768	6.56362	27.199	26.8948
ENSG00000174132	FAM174A	-1.05492	3.15756	52.9601	3.4039e-13	1.94874e-12	13.2873	12.9861	4.56625	5.78194
ENSG00000121753	ADGRB2	1.20988	2.85251	52.9576	3.40833e-13	1.95041e-12	5.7919	7.48112	8.13983	9.72416
ENSG00000165914	TTC7B	0.571429	4.86838	52.9109	3.49026e-13	1.99553e-12	24.0193	23.2197	39.0447	33.5527
ENSG00000185130	HIST1H2BL	-1.15705	2.62128	52.8378	3.62269e-13	2.07034e-12	7.32505	8.04573	4.16918	3.94223
ENSG00000139826	ABHD13	-0.666454	3.77274	52.8214	3.65301e-13	2.08674e-12	8.5175	7.41054	15.0885	13.9292
ENSG00000114988	LMAN2L	0.628369	4.56439	52.8199	3.65576e-13	2.0874e-12	21.3789	19.4086	26.7357	24.179
ENSG00000181544	FANCB	0.778082	3.89654	52.7435	3.80089e-13	2.16835e-12	4.17357	3.38767	24.4195	23.6534
ENSG00000227036	LINC00511	-1.32134	2.76013	52.713	3.86025e-13	2.20027e-12	9.5396	8.53976	2.97799	2.89097
ENSG00000170006	TMEM154	-0.879297	3.49008	52.478	4.35087e-13	2.47338e-12	11.4134	11.0805	8.60308	9.28614
ENSG00000181804	SLC9A9	1.12978	2.21266	52.3425	4.66174e-13	2.64547e-12	3.23665	2.96422	9.06632	9.63656
ENSG00000081059	TCF7	-0.634539	5.54807	52.2454	4.89802e-13	2.77833e-12	63.3702	67.2595	16.3458	15.6813
ENSG00000166562	SEC11C	-1.14273	3.01961	52.1406	5.16653e-13	2.92808e-12	12.8614	10.0924	4.10301	4.20504
ENSG00000159433	STARD9	0.688771	4.50466	52.1286	5.1982e-13	2.94345e-12	20.7827	18.8439	32.0961	27.8584
ENSG00000185008	ROBO2	2.24502	0.249173	51.9275	5.75871e-13	3.25514e-12	0	0	3.77212	3.15378
ENSG00000126453	BCL2L12	0.781863	3.70859	51.5562	6.95761e-13	3.92255e-12	4.34392	3.10537	22.5004	20.1492
ENSG00000173846	PLK3	-0.636115	4.55498	51.502	7.1526e-13	4.02897e-12	40.9692	41.8519	16.015	16.3821
ENSG00000274627		0.553196	4.3961	51.4977	7.16806e-13	4.03593e-12	12.2652	11.7863	32.2946	30.3114
ENSG00000087206	UIMC1	0.554201	4.93458	51.4016	7.52763e-13	4.23654e-12	28.704	33.171	33.6182	33.9032
ENSG00000198695	MT-ND6	-1.42315	2.34054	51.3183	7.85386e-13	4.41822e-12	5.1105	5.22267	2.11768	2.71576
ENSG00000115252	PDE1A	1.03382	2.01472	50.9938	9.26562e-13	5.20112e-12	0.085175	0.21173	10.059	11.0382
ENSG00000185112	FAM43A	-1.0226	3.45328	50.82	1.01238e-12	5.67299e-12	26.1487	25.1253	4.6986	6.13236
ENSG00000157111	TMEM171	1.15294	2.62556	50.8132	1.01591e-12	5.68785e-12	5.4512	3.95229	10.6546	11.4763
ENSG00000047346	FAM214A	-0.941676	3.39925	50.7896	1.02818e-12	5.75409e-12	15.2463	14.2565	7.61041	7.44643
ENSG00000204673	AKT1S1	-0.534904	4.74893	50.7402	1.05436e-12	5.89806e-12	27.8522	28.16	23.6915	26.1063
ENSG00000166670	MMP10	-7.32234	0.981705	50.668	1.0939e-12	6.10605e-12	5.70672	5.50497	0	0
ENSG00000111052	LIN7A	0.705438	3.38543	50.6007	1.13204e-12	6.31347e-12	4.25875	4.86978	20.1841	19.7987
ENSG00000175606	TMEM70	-0.681952	4.23592	50.4945	1.19498e-12	6.65437e-12	17.2053	17.9264	14.0958	14.5424
ENSG00000275714	HIST1H3A	-1.53708	2.78905	50.4824	1.20238e-12	6.69138e-12	9.8803	13.339	3.04417	2.97857
ENSG00000148384	INPP5E	0.621903	4.31293	50.4722	1.20866e-12	6.72342e-12	17.4609	16.5149	25.7431	23.9162
ENSG00000273983	HIST1H3G	-0.751415	3.92378	50.4508	1.22187e-12	6.79402e-12	19.0792	17.6441	10.7208	10.5126
ENSG00000155511	GRIA1	2.38463	0.765968	50.4472	1.22415e-12	6.80373e-12	1.44797	1.48211	2.58092	3.67941
ENSG00000167103	PIP5KL1	-2.31209	0.899232	50.4158	1.24388e-12	6.91046e-12	2.47007	1.90557	0.661775	0.613236
ENSG00000160013	PTGIR	-1.12137	2.77371	50.4105	1.24728e-12	6.92633e-12	9.45442	10.3042	4.23536	4.11744
ENSG00000148677	ANKRD1	-2.26036	0.81177	50.2821	1.33156e-12	7.38174e-12	1.44797	1.62326	0.463243	0.963656
ENSG00000187961	KLHL17	-0.957804	3.78044	50.1879	1.39706e-12	7.73489e-12	17.035	14.6093	7.41188	9.54895
ENSG00000168404	MLKL	-0.836851	3.96744	50.1676	1.41157e-12	7.80858e-12	22.5714	26.8191	7.9413	8.6729
ENSG00000222041	CYTOR	-0.556421	4.74551	50.1593	1.41758e-12	7.83846e-12	36.2845	33.7356	20.9783	22.1641
ENSG00000089225	TBX5	-0.927216	3.87787	50.1336	1.43623e-12	7.93482e-12	24.2749	22.7257	6.35304	6.74559
ENSG00000166938	DIS3L	0.573291	4.2909	50.0524	1.49696e-12	8.25977e-12	17.1202	16.162	27.7946	29.6981
ENSG00000138135	CH25H	-1.78791	1.38668	49.9638	1.56605e-12	8.62261e-12	2.21455	2.25845	1.58826	1.31408
ENSG00000168701	TMEM208	-0.695351	4.24431	49.8422	1.6662e-12	9.16621e-12	23.9342	24.2783	13.1693	11.6515
ENSG00000179094	PER1	-0.872116	3.55326	49.5828	1.90173e-12	1.04442e-11	16.9498	15.0328	9.66192	8.84811
ENSG00000165072	MAMDC2	2.12851	0.804236	49.5385	1.94517e-12	1.06782e-11	1.0221	0.282306	3.63976	4.11744
ENSG00000113645	WWC1	0.736047	4.04933	49.5265	1.95709e-12	1.07391e-11	9.1989	9.45726	18.6621	19.1855
ENSG00000158220	ESYT3	-1.88095	2.67802	49.5191	1.96447e-12	1.0775e-11	13.7983	12.7744	1.1912	1.05126
ENSG00000180155	LYNX1	0.867	3.8716	49.5092	1.97446e-12	1.08253e-11	26.5746	27.1014	14.0958	13.1408
ENSG00000166965	RCCD1	0.799556	3.34575	49.4664	2.01794e-12	1.1059e-11	7.75092	6.77535	15.8826	15.5061
ENSG00000168899	VAMP5	0.947455	3.10025	49.3647	2.12533e-12	1.16376e-11	8.34715	7.97515	11.912	11.8267
ENSG00000082014	SMARCD3	-0.866225	4.25333	49.278	2.22136e-12	1.21584e-11	31.3444	30.9125	7.21335	7.88446
ENSG00000170917	NUDT6	0.917628	2.96321	49.1708	2.34623e-12	1.28255e-11	5.36602	4.94036	11.5149	13.4912
ENSG00000106524	ANKMY2	0.551397	4.65779	48.9919	2.57023e-12	1.39975e-11	27.1708	24.2078	30.574	29.4353
ENSG00000224259	LINC01133	0.970796	2.79476	48.9623	2.60926e-12	1.42034e-11	3.7477	4.09344	10.5222	12.0019
ENSG00000158109	TPRG1L	-0.547117	5.04548	48.9428	2.63543e-12	1.43398e-11	60.0484	57.5199	20.3827	21.5508
ENSG00000160255	ITGB2	1.64912	2.05335	48.9322	2.64965e-12	1.44112e-11	3.15147	2.68191	5.09567	5.51912
ENSG00000100490	CDKL1	0.985865	3.33663	48.865	2.74204e-12	1.49074e-11	10.4765	10.2336	10.3899	11.4763
ENSG00000104047	DTWD1	-0.614038	4.77948	48.8111	2.81846e-12	1.531e-11	24.1897	29.6422	26.2725	23.6534
ENSG00000139304	PTPRQ	2.40571	0.644654	48.7745	2.87146e-12	1.55848e-11	0.596225	0.776342	3.04417	2.80336
ENSG00000152455	SUV39H2	0.585563	4.43257	48.7314	2.93531e-12	1.5918e-11	9.1989	7.69285	27.1328	30.837
ENSG00000233822	HIST1H2BN	-0.973605	3.19406	48.6787	3.01518e-12	1.63443e-11	15.587	15.2445	5.69127	5.60673
ENSG00000164219	PGGT1B	-0.582473	4.30028	48.6221	3.10359e-12	1.68165e-11	18.483	18.7734	18.7944	17.1706
ENSG00000145545	SRD5A1	-0.56864	4.74838	48.584	3.16433e-12	1.71385e-11	24.7859	25.1253	22.1695	20.9376
ENSG00000197183	NOL4L	-0.980222	3.55208	48.5692	3.18845e-12	1.72619e-11	10.1358	12.2097	5.75744	6.57038
ENSG00000137760	ALKBH8	-0.652264	4.04776	48.4232	3.43488e-12	1.85805e-11	12.8614	12.7038	15.3532	12.7903
ENSG00000189143	CLDN4	-3.44784	0.819252	48.3941	3.48609e-12	1.88496e-11	0.596225	1.34095	0.198533	0.17521
ENSG00000117479	SLC19A2	-0.939123	3.4771	48.3575	3.5518e-12	1.91969e-11	13.628	13.2684	6.35304	5.78194
ENSG00000114529	C3orf52	-1.13481	3.17951	48.076	4.10015e-12	2.20869e-11	7.41022	6.70477	4.63243	3.4166
ENSG00000185432	METTL7A	0.739743	3.44234	47.9706	4.32658e-12	2.32679e-11	5.62155	5.85785	18.265	18.1343
ENSG00000134242	PTPN22	-2.1967	2.70259	47.9334	4.40951e-12	2.36943e-11	22.0603	20.4672	0.79413	0.613236
ENSG00000058085	LAMC2	-1.27561	2.48655	47.8986	4.48839e-12	2.40981e-11	6.98435	5.78728	3.70594	2.89097
ENSG00000215105	TTC3P1	-1.27296	2.27121	47.8971	4.49176e-12	2.41062e-11	5.1105	4.65805	2.84563	3.67941
ENSG00000156453	PCDH1	-2.7264	1.5711	47.8905	4.50701e-12	2.4178e-11	5.19567	4.44632	0.330888	0.438025
ENSG00000179750	APOBEC3B	1.06828	2.16049	47.8581	4.58209e-12	2.45706e-11	0.766575	0.635189	9.92663	8.5853
ENSG00000126562	WNK4	-1.4394	3.26295	47.8429	4.61779e-12	2.47518e-11	10.732	9.0338	1.72062	2.80336
ENSG00000135452	TSPAN31	-0.666278	4.40922	47.8272	4.65497e-12	2.49408e-11	33.0479	33.0298	13.7649	12.7027
ENSG00000242221	PSG2	2.24262	0.356088	47.7298	4.89191e-12	2.61778e-11	0.255525	0.21173	3.04417	3.24139
ENSG00000106483	SFRP4	-4.04009	-0.544378	47.5412	5.38608e-12	2.87747e-11	0	0	0.0661775	0.17521
ENSG00000203791	EEF1AKMT2	0.710918	3.94786	47.511	5.46974e-12	2.91975e-11	5.70672	7.41054	22.5004	20.7624
ENSG00000156787	TBC1D31	0.519937	4.51101	47.489	5.53146e-12	2.94905e-11	6.814	8.82207	31.7652	33.2023
ENSG00000110900	TSPAN11	-2.83778	1.54422	47.4085	5.76329e-12	3.07139e-11	5.1105	5.4344	0.330888	0.52563
ENSG00000243317	STMP1	-0.516842	5.0265	47.2524	6.24099e-12	3.31777e-11	25.1266	26.1133	35.0079	31.6254
ENSG00000204389	HSPA1A	-0.83996	3.75725	47.2185	6.3498e-12	3.37423e-11	25.1266	23.8549	7.9413	8.49769
ENSG00000213190	MLLT11	-1.26806	3.224	47.1464	6.58783e-12	3.49498e-11	18.5681	21.5964	3.04417	2.71576
ENSG00000198912	C1orf174	0.507036	4.74641	47.141	6.60594e-12	3.50315e-11	19.0792	18.7028	33.6844	33.728
ENSG00000112972	HMGCS1	-0.557412	4.69088	47.1351	6.62572e-12	3.5122e-11	36.7956	37.829	19.4562	19.0979
ENSG00000044459	CNTLN	0.521805	4.49182	47.0983	6.75154e-12	3.57743e-11	13.3725	13.833	32.7579	30.9246
ENSG00000125637	PSD4	-0.982339	3.15754	47.0282	6.99719e-12	3.70456e-11	10.3062	9.81014	5.49273	5.1687
ENSG00000141510	TP53	0.541873	4.74546	47.0118	7.05598e-12	3.73416e-11	29.215	30.4185	29.5813	29.9609
ENSG00000182378	PLCXD1	-0.729432	3.75818	46.8808	7.54398e-12	3.98591e-11	10.6469	12.5626	10.3237	10.863
ENSG00000140534	TICRR	0.563599	4.30693	46.8168	7.79441e-12	4.11319e-11	5.36602	6.9165	27.0004	31.1874
ENSG00000164342	TLR3	2.42318	0.601841	46.7125	8.22017e-12	4.3308e-11	0.17035	0.705766	3.57359	3.06618
ENSG00000087903	RFX2	0.736417	3.38036	46.6686	8.40664e-12	4.42725e-11	5.7919	4.94036	17.2062	16.9954
ENSG00000178498	DTX3	-1.22515	2.76792	46.6266	8.58876e-12	4.52132e-11	13.628	12.4921	3.17652	3.06618
ENSG00000151136	BTBD11	-2.80952	1.81177	46.5989	8.71075e-12	4.58368e-11	5.96225	7.12823	0.26471	0.438025
ENSG00000116691	MIIP	0.702478	4.03815	46.5688	8.84564e-12	4.65088e-11	8.94337	9.73957	20.0518	22.2517
ENSG00000196227	FAM217B	-1.08489	2.67184	46.5402	8.97564e-12	4.71731e-11	9.1989	6.49304	5.16185	4.46786
ENSG00000137992	DBT	-0.562376	4.45381	46.5145	9.09415e-12	4.77572e-11	21.0382	21.173	19.4562	17.6962
ENSG00000064655	EYA2	-3.30447	1.92723	46.4263	9.51303e-12	4.98962e-11	3.66252	5.57555	0.132355	0.35042
ENSG00000185634	SHC4	-2.03528	2.55327	46.2616	1.03474e-11	5.41846e-11	16.6943	18.3499	0.661775	1.13887
ENSG00000108691	CCL2	1.6053	2.33796	46.2325	1.05018e-11	5.49711e-11	11.8393	11.4334	4.76478	4.81828
ENSG00000223749	MIR503HG	-1.36243	2.31161	46.2171	1.05849e-11	5.53611e-11	5.02532	4.79921	2.6471	2.89097
ENSG00000133627	ACTR3B	-1.7655	1.88859	46.155	1.09255e-11	5.70506e-11	5.1105	5.78728	1.45591	1.22647
ENSG00000103042	SLC38A7	-0.65092	4.57277	46.1374	1.10246e-11	5.75449e-11	30.8333	32.1829	18.265	14.192
ENSG00000212907	MT-ND4L	-0.756261	4.22327	46.0816	1.13431e-11	5.91832e-11	18.483	20.1849	16.2797	12.2647
ENSG00000183780	SLC35F3	-3.54763	3.43751	46.0562	1.1491e-11	5.9931e-11	31.7703	28.4424	0.198533	0.0876051
ENSG00000204267	TAP2	0.721646	3.64149	45.9819	1.19354e-11	6.21983e-11	9.8803	10.9394	17.0738	17.959
ENSG00000182568	SATB1	-0.921129	3.33798	45.9439	1.21686e-11	6.33881e-11	20.3568	21.173	6.41922	5.60673
ENSG00000281508		-0.780652	3.91508	45.8983	1.24553e-11	6.48556e-11	21.1234	18.3499	11.184	11.9143
ENSG00000166347	CYB5A	0.689239	3.92029	45.8886	1.2517e-11	6.51509e-11	10.4765	12.2803	23.2283	21.6385
ENSG00000149600	COMMD7	0.610558	4.60888	45.7563	1.33915e-11	6.96743e-11	29.3002	28.7247	23.4268	23.303
ENSG00000178177	LCORL	0.560889	4.22888	45.6668	1.4018e-11	7.29048e-11	6.89917	6.56362	27.7284	26.4567
ENSG00000121671	CRY2	-0.725588	3.95986	45.5045	1.5229e-11	7.90443e-11	26.2339	27.172	10.7208	9.89937
ENSG00000198576	ARC	-3.13759	-0.20334	45.3233	1.67046e-11	8.64951e-11	0.766575	0.282306	0.198533	0.262815
ENSG00000127528	KLF2	-0.772756	3.90718	45.2053	1.77425e-11	9.17594e-11	14.6501	17.1501	13.3017	13.5788
ENSG00000180053	NKX2-6	-2.98223	3.51793	45.0636	1.90735e-11	9.84856e-11	17.1202	17.4324	0.330888	0.17521
ENSG00000163719	MTMR14	0.520895	4.65463	44.9915	1.97888e-11	1.02138e-10	20.2716	21.173	30.3093	31.0122
ENSG00000131351	HAUS8	0.706131	4.07851	44.9776	1.99299e-11	1.02825e-10	7.75092	6.84593	20.515	22.9525
ENSG00000179954	SSC5D	-0.854804	3.66975	44.9321	2.03986e-11	1.0516e-10	16.6943	18.1382	6.88246	7.27122
ENSG00000257803		1.57169	1.65725	44.9228	2.04956e-11	1.05603e-10	0.255525	0.21173	6.75011	5.78194
ENSG00000105497	ZNF175	-1.02804	3.45082	44.8969	2.07691e-11	1.06943e-10	14.3946	13.9742	7.08099	5.51912
ENSG00000128602	SMO	-2.49598	0.356089	44.8405	2.1376e-11	1.10023e-10	1.0221	1.48211	0.463243	0.438025
ENSG00000102096	PIM2	0.98391	2.84885	44.7947	2.18813e-11	1.1258e-10	4.68462	4.5169	9.79427	10.2498
ENSG00000219438	FAM19A5	-0.621074	4.21051	44.79	2.19342e-11	1.12807e-10	16.6943	17.3618	13.434	15.7689
ENSG00000235531	MSC-AS1	-0.719441	3.87156	44.6899	2.30845e-11	1.18582e-10	12.5207	13.1272	13.5664	11.3887
ENSG00000164683	HEY1	-7.09538	1.25472	44.4384	2.62492e-11	1.34625e-10	5.19567	5.7167	0	0
ENSG00000188290	HES4	-2.64639	1.15162	44.3503	2.74566e-11	1.4065e-10	3.15147	2.47018	0.330888	0.438025
ENSG00000254087	LYN	-1.08035	2.15458	44.2893	2.83255e-11	1.44986e-10	3.66252	2.68191	4.10301	3.94223
ENSG00000063601	MTMR1	0.538074	4.18538	44.165	3.01837e-11	1.54315e-10	14.0539	11.8569	28.324	28.384
ENSG00000261008	LINC01572	1.77269	1.4508	44.1623	3.02251e-11	1.54404e-10	1.0221	0.352883	4.10301	4.99349
ENSG00000166016	ABTB2	-1.06875	3.26023	44.1187	3.09059e-11	1.5782e-10	15.4167	14.2565	3.97065	4.29265
ENSG00000198910	L1CAM	2.23532	0.0847876	44.1036	3.11442e-11	1.58974e-10	0.17035	0.0705766	2.97799	2.89097
ENSG00000127191	TRAF2	0.645044	4.38854	44.0707	3.16734e-11	1.61612e-10	14.4797	14.8211	23.5592	24.3542
ENSG00000163913	IFT122	0.517387	4.52484	44.0634	3.17905e-11	1.62145e-10	14.3946	13.9036	30.9711	29.6105
ENSG00000185565	LSAMP	0.667048	3.18248	43.9885	3.30317e-11	1.6841e-10	1.7035	0.846919	20.8459	21.8137
ENSG00000185085	INTS5	-0.848828	3.4055	43.934	3.39634e-11	1.73024e-10	17.2905	16.7266	6.94864	7.09601
ENSG00000102683	SGCG	-1.74523	2.29825	43.9097	3.43889e-11	1.75054e-10	5.19567	5.4344	1.78679	1.22647
ENSG00000132481	TRIM47	1.38829	2.03418	43.8923	3.4696e-11	1.76478e-10	7.92127	6.56362	5.82362	5.43151
ENSG00000101000	PROCR	-0.698163	4.40671	43.8809	3.48976e-11	1.77364e-10	27.3412	26.9602	10.5222	12.0895
ENSG00000149294	NCAM1	0.854049	3.55548	43.8088	3.62074e-11	1.83805e-10	12.0097	9.38668	14.3605	13.9292
ENSG00000165507	C10orf10	-1.3106	2.48658	43.7912	3.65348e-11	1.85249e-10	13.0318	12.9861	2.38239	2.62815
ENSG00000131089	ARHGEF9	-0.677286	3.96744	43.769	3.69507e-11	1.87211e-10	18.6533	18.2793	11.7134	11.5639
ENSG00000049246	PER3	-0.578741	4.17082	43.7389	3.75232e-11	1.89889e-10	15.8425	14.3976	19.1253	20.412
ENSG00000221923	ZNF880	-0.721085	3.60835	43.7377	3.75461e-11	1.8993e-10	10.732	11.3628	9.66192	10.6878
ENSG00000115129	TP53I3	-0.539146	4.86073	43.5077	4.22301e-11	2.13292e-10	38.925	42.9105	18.5959	19.8864
ENSG00000134198	TSPAN2	-1.21318	2.64464	43.3714	4.52753e-11	2.28049e-10	3.91805	3.81113	2.84563	3.15378
ENSG00000170390	DCLK2	1.05054	3.74441	43.3222	4.64287e-11	2.33768e-10	10.3062	10.4453	8.40454	9.02332
ENSG00000276600	RAB7B	1.08786	2.07231	43.2244	4.88084e-11	2.45368e-10	2.64042	3.3171	7.47806	9.02332
ENSG00000113578	FGF1	0.593529	4.13595	43.1582	5.04871e-11	2.53414e-10	12.8614	12.2803	25.346	24.5294
ENSG00000146416	AIG1	0.719118	4.07775	43.0899	5.22805e-11	2.62244e-10	13.3725	16.2326	20.2503	18.7475
ENSG00000026559	KCNG1	-0.869842	3.76691	43.0897	5.22868e-11	2.62244e-10	15.4167	14.1153	8.47072	7.44643
ENSG00000264230	ANXA8L1	-3.5526	0.396731	43.0353	5.37619e-11	2.69225e-10	2.12937	0.988072	0.0661775	0.262815
ENSG00000171889	MIR31HG	-0.721098	4.41418	43.0262	5.40121e-11	2.70373e-10	36.5401	33.2416	9.72809	10.2498
ENSG00000197044	ZNF441	-0.937381	3.1322	43.0153	5.43121e-11	2.7177e-10	9.28407	9.9513	5.36038	6.65799
ENSG00000198464	ZNF480	-0.563999	4.33924	42.966	5.56994e-11	2.78604e-10	18.8237	18.7734	17.0738	17.2582
ENSG00000119950	MXI1	-0.744603	3.90986	42.9348	5.65963e-11	2.82981e-10	30.2371	30.9125	9.46338	8.93572
ENSG00000133110	POSTN	-0.536244	6.0336	42.8816	5.81564e-11	2.90333e-10	90.03	97.4662	22.0371	19.1855
ENSG00000172375	C2CD2L	-0.889151	3.58985	42.8764	5.83101e-11	2.90989e-10	18.6533	18.7734	6.08833	6.21996
ENSG00000128594	LRRC4	-2.70886	2.27664	42.8722	5.84365e-11	2.91507e-10	8.1768	6.14016	0.463243	0.17521
ENSG00000111726	CMAS	-0.549847	4.24013	42.8307	5.96893e-11	2.97528e-10	17.1202	16.3738	17.9341	18.3095
ENSG00000171444	MCC	0.643895	3.99749	42.7815	6.12089e-11	3.04985e-10	12.6059	14.6093	25.5445	24.8798
ENSG00000106868	SUSD1	0.689094	4.08403	42.7795	6.12702e-11	3.05173e-10	21.8048	23.8549	18.4635	17.6962
ENSG00000137494	ANKRD42	-0.883939	3.28347	42.7436	6.24047e-11	3.10704e-10	15.076	13.6213	6.41922	6.21996
ENSG00000169946	ZFPM2	-0.873475	3.36761	42.6004	6.71455e-11	3.33666e-10	8.5175	8.04573	6.08833	6.74559
ENSG00000151092	NGLY1	0.599553	4.66713	42.5806	6.78284e-11	3.36931e-10	24.6156	23.5726	29.7137	28.2088
ENSG00000079691	CARMIL1	0.64608	3.7795	42.4482	7.25801e-11	3.6012e-10	14.4797	13.4095	20.1841	18.8351
ENSG00000005249	PRKAR2B	-0.922399	2.75036	42.2846	7.89121e-11	3.90938e-10	3.49217	4.37575	5.8898	5.69433
ENSG00000106823	ECM2	1.69414	0.750365	42.0876	8.72766e-11	4.31057e-10	0.255525	0.423459	4.23536	3.76702
ENSG00000124610	HIST1H1A	-1.65778	1.4842	41.9448	9.38847e-11	4.62988e-10	3.407	3.81113	1.12502	1.57689
ENSG00000158623	COPG2	0.561402	4.41723	41.8602	9.80377e-11	4.831e-10	16.1832	19.0557	27.596	25.7559
ENSG00000143847	PPFIA4	-1.09259	3.03739	41.76	1.03193e-10	5.07732e-10	14.4797	12.6332	4.03683	3.24139
ENSG00000181274	FRAT2	-1.93288	1.79668	41.6785	1.07586e-10	5.2794e-10	7.58057	8.1163	0.661775	1.13887
ENSG00000261888		-1.05238	2.56442	41.6747	1.07796e-10	5.28573e-10	4.4291	4.72863	3.50741	4.90588
ENSG00000270069	MIR222HG	-0.634811	3.97922	41.6287	1.10363e-10	5.40749e-10	17.4609	15.8797	15.3532	15.6813
ENSG00000226318	RPS3AP38	0.883224	2.88142	41.4522	1.2079e-10	5.90274e-10	1.61832	1.83499	11.5149	10.6002
ENSG00000147535	PLPP5	-0.737723	4.11101	41.1684	1.39661e-10	6.8121e-10	28.0226	31.7595	9.52956	10.863
ENSG00000197837	HIST4H4	-1.12313	2.5465	41.0815	1.46009e-10	7.1137e-10	9.5396	10.0924	3.11034	3.76702
ENSG00000175745	NR2F1	-1.14477	2.71465	41.022	1.50528e-10	7.32836e-10	10.6469	9.10438	3.17652	3.32899
ENSG00000128655	PDE11A	-2.23999	1.36124	40.8366	1.65507e-10	8.0485e-10	5.36602	3.95229	0.595598	0.52563
ENSG00000136840	ST6GALNAC4	-0.632195	4.44057	40.8196	1.6695e-10	8.11561e-10	40.0322	40.2992	13.3679	11.7391
ENSG00000198753	PLXNB3	-0.781293	3.80614	40.7745	1.70848e-10	8.29577e-10	10.9024	8.96322	15.0223	13.8416
ENSG00000184226	PCDH9	-3.06818	3.3288	40.7335	1.7447e-10	8.46529e-10	27.0856	24.1372	0.198533	0.262815
ENSG00000250251	PKD1P6	0.686605	3.97076	40.6792	1.79383e-10	8.69067e-10	7.41022	7.33996	21.7062	20.9376
ENSG00000159399	HK2	-0.544136	4.66824	40.6325	1.83725e-10	8.89766e-10	24.1897	25.831	24.618	26.2815
ENSG00000081803	CADPS2	1.49652	1.09099	40.5486	1.91783e-10	9.281e-10	1.44797	0.705766	5.16185	4.02983
ENSG00000164070	HSPA4L	0.937198	2.82114	40.2763	2.20466e-10	1.06293e-09	5.62155	5.64612	10.1252	11.8267
ENSG00000276368	HIST1H2AJ	-1.09032	2.32747	40.272	2.20956e-10	1.0649e-09	5.70672	5.01094	3.63976	3.5042
ENSG00000104998	IL27RA	-1.29001	3.03092	40.2305	2.25693e-10	1.08692e-09	10.3062	9.9513	2.31621	2.45294
ENSG00000163516	ANKZF1	-0.676649	4.00161	40.1389	2.36534e-10	1.13786e-09	22.8269	24.2078	11.2502	9.98698
ENSG00000134897	BIVM	-0.57621	4.4154	39.9886	2.55451e-10	1.22613e-09	18.6533	17.997	20.515	18.3095
ENSG00000171105	INSR	-0.528487	4.38797	39.958	2.59489e-10	1.24505e-09	26.5746	25.9016	18.7282	17.959
ENSG00000162139	NEU3	0.757336	4.21334	39.8874	2.69037e-10	1.28895e-09	10.1358	12.9861	23.6915	24.5294
ENSG00000110628	SLC22A18	-1.21347	2.46044	39.6993	2.96224e-10	1.41711e-09	9.70995	9.17495	3.17652	2.27773
ENSG00000158715	SLC45A3	-1.48265	1.4652	39.6532	3.0331e-10	1.44993e-09	1.87385	1.62326	1.65444	1.6645
ENSG00000196693	ZNF33B	-0.966347	2.76791	39.6417	3.051e-10	1.45795e-09	8.68785	9.88072	4.50007	4.90588
ENSG00000110446	SLC15A3	1.82736	1.27119	39.6286	3.07159e-10	1.46725e-09	1.19245	1.97614	3.37505	3.67941
ENSG00000158526	TSR2	0.602879	4.44594	39.5585	3.1837e-10	1.52024e-09	18.1423	15.5974	25.2136	24.0914
ENSG00000196782	MAML3	-1.55894	2.62344	39.5564	3.18719e-10	1.52135e-09	14.6501	18.0676	1.78679	1.48929
ENSG00000078804	TP53INP2	-0.834459	3.36764	39.383	3.48312e-10	1.66077e-09	13.628	14.6093	6.41922	7.18362
ENSG00000120217	CD274	-1.05269	3.25743	39.3801	3.48825e-10	1.6626e-09	6.38812	7.97515	4.43389	4.46786
ENSG00000165997	ARL5B	-0.569817	4.14194	39.3706	3.50535e-10	1.67013e-09	12.3504	12.4215	17.14	16.9954
ENSG00000137501	SYTL2	0.628096	3.68728	39.2518	3.72533e-10	1.77364e-09	11.4986	10.5865	19.4562	20.0616
ENSG00000173085	COQ2	0.55208	4.2119	39.1977	3.82987e-10	1.8214e-09	9.8803	11.998	23.6915	24.3542
ENSG00000126091	ST3GAL3	0.618119	4.1553	38.9867	4.267e-10	2.02557e-09	15.6722	17.1501	20.0518	19.7111
ENSG00000006025	OSBPL7	-2.2565	1.09099	38.978	4.28611e-10	2.0339e-09	3.91805	2.75249	0.463243	0.613236
ENSG00000261553		0.614706	3.97662	38.876	4.51602e-10	2.14221e-09	3.0663	4.58748	19.2577	20.0616
ENSG00000251791	SCARNA6	-1.77203	2.09409	38.7997	4.69591e-10	2.22592e-09	7.4954	9.17495	0.926485	1.22647
ENSG00000104973	MED25	0.523304	4.46701	38.6739	5.00867e-10	2.3707e-09	17.8016	19.5497	26.8019	29.6981
ENSG00000152990	ADGRA3	-0.660106	4.78336	38.6336	5.11303e-10	2.41775e-09	51.4457	51.168	17.0738	12.8779
ENSG00000176244	ACBD7	2.21403	0.710614	38.5519	5.33162e-10	2.51895e-09	0.17035	0.282306	2.51475	2.62815
ENSG00000149798	CDC42EP2	0.551991	3.73563	38.549	5.33951e-10	2.52176e-09	9.11372	8.61034	22.8974	24.5294
ENSG00000228526	MIR34AHG	-1.24869	2.41911	38.3862	5.80415e-10	2.73821e-09	9.28407	10.7276	2.31621	2.62815
ENSG00000205268	PDE7A	0.586048	4.06836	38.3595	5.88398e-10	2.77385e-09	14.5649	14.6799	21.5077	20.4996
ENSG00000136002	ARHGEF4	-1.28236	2.57995	38.2542	6.21033e-10	2.9245e-09	7.75092	6.35189	2.38239	3.24139
ENSG00000236333	TRHDE-AS1	-1.37719	1.7425	38.2195	6.32182e-10	2.97376e-09	3.15147	2.47018	1.78679	2.10252
ENSG00000173040	EVC2	0.582301	4.27937	38.2109	6.34976e-10	2.98582e-09	21.1234	20.2555	21.1106	21.3756
ENSG00000274565		-1.81087	1.2712	38.089	6.75886e-10	3.17243e-09	2.89595	3.24652	0.727953	1.22647
ENSG00000141401	IMPA2	1.15364	2.066	38.0293	6.96913e-10	3.26757e-09	1.95902	1.62326	7.21335	7.18362
ENSG00000122335	SERAC1	0.648718	3.56555	37.9873	7.12079e-10	3.33747e-09	9.70995	8.53976	17.2062	17.6962
ENSG00000091732	ZC3HC1	0.53842	4.3149	37.9608	7.21806e-10	3.38183e-09	12.7762	14.0447	24.4857	24.0914
ENSG00000072657	TRHDE	-0.56726	4.25679	37.9356	7.31189e-10	3.42208e-09	18.8237	16.3032	17.0738	16.7326
ENSG00000141933	TPGS1	-0.910801	2.86706	37.884	7.50778e-10	3.50996e-09	7.8361	9.45726	5.16185	5.08109
ENSG00000214160	ALG3	-0.724863	4.08482	37.7968	7.85115e-10	3.66387e-09	29.7261	29.6422	8.33837	9.98698
ENSG00000141448	GATA6	-1.69863	2.16932	37.7238	8.1503e-10	3.80073e-09	7.06952	7.33996	0.992663	1.57689
ENSG00000134285	FKBP11	-0.609134	4.44717	37.7108	8.20506e-10	3.82489e-09	24.2749	26.6779	15.6179	15.1557
ENSG00000144681	STAC	0.770853	2.68828	37.6911	8.28814e-10	3.86084e-09	1.87385	1.76441	13.6326	11.6515
ENSG00000029534	ANK1	1.88209	0.335332	37.6035	8.66894e-10	4.03243e-09	0.3407	0.494036	2.84563	3.4166
ENSG00000209042	SNORD12C	1.04129	2.28748	37.5508	8.90633e-10	4.13988e-09	0.85175	0.846919	8.13983	7.00841
ENSG00000136379	ABHD17C	0.826882	3.71566	37.5438	8.93845e-10	4.15183e-09	10.732	11.7157	16.8091	19.1855
ENSG00000277224	HIST1H2BF	-1.01084	2.60186	37.3142	1.00548e-09	4.66202e-09	8.00645	8.75149	3.97065	3.94223
ENSG00000081913	PHLPP1	0.528251	4.14492	37.141	1.09887e-09	5.08047e-09	13.2873	12.4921	25.8754	23.0401
ENSG00000153721	CNKSR3	0.652072	3.18392	37.017	1.17105e-09	5.40489e-09	4.94015	4.65805	16.412	17.3458
ENSG00000188783	PRELP	0.964225	1.86706	36.9848	1.19052e-09	5.48851e-09	0.6814	0.494036	8.80161	8.23488
ENSG00000213347	MXD3	0.653383	3.56329	36.9675	1.20112e-09	5.53346e-09	4.94015	4.5169	17.0076	16.3821
ENSG00000102452	NALCN	-1.70637	2.24361	36.9328	1.22269e-09	5.62879e-09	7.4954	8.89265	1.1912	1.05126
ENSG00000239305	RNF103	-0.544216	4.27123	36.7636	1.33355e-09	6.13043e-09	24.8711	23.502	15.287	16.645
ENSG00000108381	ASPA	2.26575	0.557717	36.691	1.3842e-09	6.35876e-09	0.51105	0.776342	3.63976	2.62815
ENSG00000157870	FAM213B	0.621301	3.99334	36.6896	1.3852e-09	6.3611e-09	18.9088	17.5736	18.5297	17.6962
ENSG00000252835	SCARNA21	-0.699378	4.05577	36.6538	1.41085e-09	6.4743e-09	24.9563	22.2316	10.9855	11.8267
ENSG00000109083	IFT20	-0.593115	4.32881	36.6412	1.42002e-09	6.51408e-09	31.7703	31.4771	12.7061	13.5788
ENSG00000279453		-1.14722	2.17226	36.5073	1.52097e-09	6.96976e-09	5.70672	6.49304	2.84563	2.89097
ENSG00000181072	CHRM2	-2.02017	1.87066	36.4549	1.56236e-09	7.15184e-09	6.04742	5.22267	0.860308	0.438025
ENSG00000204103	MAFB	-1.16714	2.29022	36.424	1.58738e-09	7.26126e-09	10.3913	8.53976	3.37505	1.92731
ENSG00000136052	SLC41A2	-0.57221	4.27052	36.3963	1.61012e-09	7.36005e-09	19.7606	18.4205	17.2723	16.2069
ENSG00000180354	MTURN	-0.515358	4.5739	36.3816	1.62226e-09	7.41294e-09	32.4517	32.6064	17.6694	17.6962
ENSG00000010318	PHF7	1.01462	2.6105	36.0993	1.87513e-09	8.53831e-09	5.19567	6.21074	8.07366	7.09601
ENSG00000182621	PLCB1	-0.539458	4.62665	36.0303	1.94272e-09	8.84188e-09	36.9659	32.7475	15.6841	17.521
ENSG00000073910	FRY	0.730169	3.79858	35.9685	2.00532e-09	9.1119e-09	14.9056	11.2922	23.6915	19.0103
ENSG00000134508	CABLES1	-0.644714	4.3314	35.9575	2.0167e-09	9.16041e-09	28.9595	29.3598	10.2575	11.2135
ENSG00000188064	WNT7B	-4.65878	0.0722926	35.9388	2.03614e-09	9.24543e-09	1.27762	0.917495	0.0661775	0
ENSG00000176678	FOXL1	0.616806	4.32548	35.9187	2.05724e-09	9.338e-09	16.3536	16.7266	21.243	24.179
ENSG00000183943	PRKX	0.699745	3.47235	35.85	2.13109e-09	9.65625e-09	9.8803	10.7276	14.9561	13.5788
ENSG00000184304	PRKD1	-0.527902	4.88146	35.8252	2.1584e-09	9.77659e-09	42.2468	41.8519	19.6547	17.083
ENSG00000273559	CWC25	0.506442	4.4592	35.8142	2.17059e-09	9.82836e-09	17.8016	17.4324	28.0593	26.0187
ENSG00000154328	NEIL2	-0.609168	3.9867	35.6988	2.30303e-09	1.04099e-08	17.4609	15.9503	11.2502	13.0532
ENSG00000154451	GBP5	-1.23952	1.1337	35.5136	2.53273e-09	1.14202e-08	0.17035	0.21173	2.25004	2.45294
ENSG00000171992	SYNPO	-0.719574	3.58983	35.4318	2.64136e-09	1.18976e-08	11.8393	12.7744	7.9413	8.5853
ENSG00000121057	AKAP1	-0.765688	3.47001	35.308	2.81468e-09	1.26519e-08	18.9088	18.4205	7.01482	7.27122
ENSG00000150907	FOXO1	-1.3021	2.23525	35.2525	2.89609e-09	1.30088e-08	9.5396	8.75149	2.38239	1.6645
ENSG00000198597	ZNF536	-0.589294	4.74849	35.1876	2.99428e-09	1.34219e-08	57.2376	52.7207	12.4414	14.1044
ENSG00000129048	ACKR4	1.02424	3.29699	35.1844	2.99909e-09	1.34388e-08	27.5967	27.4543	8.93396	7.00841
ENSG00000068079	IFI35	0.875279	2.82672	35.1219	3.09697e-09	1.38631e-08	6.21777	6.9165	9.1325	10.0746
ENSG00000141441	GAREM1	-1.39752	2.36636	35.0733	3.17525e-09	1.42085e-08	9.8803	11.0805	1.91915	1.48929
ENSG00000182836	PLCXD3	3.5687	-0.363807	34.9684	3.35102e-09	1.49589e-08	0.425875	0.282306	1.52208	1.22647
ENSG00000072952	MRVI1	-0.600509	4.11563	34.9579	3.36904e-09	1.50341e-08	34.4107	35.5	12.0443	12.2647
ENSG00000132185	FCRLA	-0.981513	3.23942	34.9246	3.42732e-09	1.52837e-08	8.5175	8.89265	5.22802	5.08109
ENSG00000162599	NFIA	0.816404	3.62021	34.8603	3.54225e-09	1.57908e-08	13.3725	11.9274	15.287	17.521
ENSG00000219481	NBPF1	0.556896	3.91242	34.8337	3.59111e-09	1.6003e-08	9.62477	11.0805	21.5077	20.3244
ENSG00000183814	LIN9	0.570167	4.35281	34.7391	3.76978e-09	1.67762e-08	7.92127	9.17495	24.0886	26.7195
ENSG00000150594	ADRA2A	0.624153	3.64044	34.7284	3.79064e-09	1.68632e-08	10.3062	10.6571	16.5444	17.6962
ENSG00000099864	PALM	-1.80445	1.25471	34.7116	3.82337e-09	1.7003e-08	3.66252	3.88171	0.661775	1.13887
ENSG00000165379	LRFN5	-3.06069	1.38668	34.7029	3.8406e-09	1.70737e-08	4.94015	5.4344	0.132355	0.262815
ENSG00000275713	HIST1H2BH	-0.912366	3.33665	34.6485	3.94935e-09	1.75391e-08	18.3978	18.8439	4.89714	4.38025
ENSG00000125812	GZF1	-0.533034	4.55043	34.6414	3.96396e-09	1.7598e-08	29.0447	27.3837	15.0885	16.3821
ENSG00000138735	PDE5A	-0.805669	4.03499	34.6222	4.0031e-09	1.77535e-08	25.6377	25.831	10.5884	11.2135
ENSG00000123609	NMI	1.06204	2.4092	34.6058	4.03691e-09	1.78973e-08	4.4291	5.50497	7.61041	7.53404
ENSG00000261069		-1.74473	0.366358	34.5585	4.13624e-09	1.83251e-08	0.255525	0.494036	0.926485	0.963656
ENSG00000151789	ZNF385D	0.932804	2.96321	34.5394	4.17701e-09	1.84994e-08	5.62155	7.76342	13.8311	11.8267
ENSG00000119508	NR4A3	-1.27996	2.78717	34.5143	4.23141e-09	1.87275e-08	17.2053	18.9851	2.25004	1.83971
ENSG00000166896	ATP23	1.17818	1.71464	34.4889	4.28683e-09	1.89663e-08	0.6814	1.48211	5.69127	6.21996
ENSG00000204147	ASAH2B	-1.79036	0.85616	34.4748	4.31814e-09	1.90983e-08	1.0221	0.917495	1.25737	0.700841
ENSG00000074855	ANO8	-1.18473	2.91681	34.4741	4.31971e-09	1.90988e-08	13.2021	14.7505	3.2427	3.32899
ENSG00000157404	KIT	1.06664	1.46042	34.4591	4.35306e-09	1.92396e-08	0.255525	0.423459	7.27953	6.04475
ENSG00000164604	GPR85	-1.00647	2.5733	34.433	4.41177e-09	1.94858e-08	3.49217	2.61133	3.30888	4.20504
ENSG00000136160	EDNRB	-4.60086	2.96834	34.3193	4.67727e-09	2.06022e-08	30.3223	31.0537	0	0.0876051
ENSG00000170322	NFRKB	0.526835	4.71316	34.3104	4.69853e-09	2.06818e-08	27.8522	25.337	28.5887	31.5378
ENSG00000160712	IL6R	0.807874	3.33013	34.1766	5.03307e-09	2.21243e-08	15.6722	16.162	12.7061	13.754
ENSG00000082146	STRADB	0.55582	4.26641	34.1224	5.17517e-09	2.27258e-08	21.2937	18.0676	21.5077	19.5359
ENSG00000129472	RAB2B	-0.748581	3.30498	34.1093	5.21004e-09	2.28634e-08	14.3094	16.3032	6.81628	7.79685
ENSG00000151746	BICD1	-0.673569	3.39797	34.0965	5.24455e-09	2.30071e-08	8.26197	6.70477	9.52956	8.76051
ENSG00000187583	PLEKHN1	-1.76693	1.88858	34.0868	5.27069e-09	2.31139e-08	3.0663	2.96422	2.18386	0.876051
ENSG00000240583	AQP1	2.00765	0.702544	33.9941	5.52785e-09	2.42089e-08	1.7035	1.1998	2.6471	3.32899
ENSG00000225697	SLC26A6	-0.654879	4.14568	33.9897	5.54044e-09	2.42558e-08	25.1266	24.2078	12.8384	9.54895
ENSG00000173114	LRRN3	-1.53903	2.40673	33.878	5.86777e-09	2.56196e-08	11.1579	11.5746	1.05884	1.57689
ENSG00000076604	TRAF4	-0.54066	4.74157	33.8603	5.92143e-09	2.58364e-08	46.4204	49.0507	15.4194	14.9805
ENSG00000260231	JHDM1D-AS1	-2.11287	1.25471	33.7966	6.11861e-09	2.66788e-08	3.15147	2.68191	0.926485	0.52563
ENSG00000142794	NBPF3	1.09271	3.04218	33.704	6.41693e-09	2.79607e-08	7.32505	7.26939	7.47806	8.84811
ENSG00000272398	CD24	-6.69628	0.734595	33.4917	7.15703e-09	3.1081e-08	2.81077	2.75249	0	0
ENSG00000221852	KRTAP1-5	-0.556821	3.8904	33.4514	7.30685e-09	3.17103e-08	18.8237	18.6322	13.2355	14.3672
ENSG00000250697		-1.75079	1.0147	33.3794	7.5824e-09	3.28511e-08	1.61832	1.76441	0.992663	0.788446
ENSG00000131386	GALNT15	-0.957877	2.84338	33.3035	7.88393e-09	3.41119e-08	10.9876	10.0924	4.96331	4.99349
ENSG00000169689	CENPX	0.54251	4.25953	33.2192	8.23353e-09	3.55177e-08	19.8458	20.1143	20.8459	21.3756
ENSG00000167702	KIFC2	-1.02631	2.93418	33.2032	8.30154e-09	3.57753e-08	13.3725	15.174	3.11034	3.76702
ENSG00000215252	GOLGA8B	-1.16249	1.98503	33.1589	8.49248e-09	3.6586e-08	4.7698	4.09344	2.97799	1.92731
ENSG00000141582	CBX4	-1.08551	2.72267	33.1582	8.49566e-09	3.65876e-08	9.62477	12.0686	3.97065	3.32899
ENSG00000131080	EDA2R	0.502206	4.31096	33.0315	9.06791e-09	3.89613e-08	20.8679	20.6789	23.8239	24.2666
ENSG00000163002	NUP35	0.616285	4.52652	33.0266	9.09087e-09	3.9047e-08	8.26197	8.18688	27.3975	32.1511
ENSG00000065833	ME1	-0.797875	3.06287	33.0052	9.19105e-09	3.94642e-08	9.45442	6.98708	7.27953	7.88446
ENSG00000006118	TMEM132A	-0.915124	4.38104	32.9575	9.41963e-09	4.04189e-08	50.7643	52.5795	4.56625	4.20504
ENSG00000274290	HIST1H2BE	-1.0447	2.41664	32.9411	9.49914e-09	4.07466e-08	9.45442	7.12823	3.57359	2.80336
ENSG00000177694	NAALADL2	0.511434	4.17229	32.9382	9.51346e-09	4.07945e-08	19.8458	22.0199	22.6327	23.8286
ENSG00000136867	SLC31A2	0.64072	3.70659	32.6682	1.09312e-08	4.66269e-08	13.3725	12.1392	15.1547	15.9441
ENSG00000186918	ZNF395	0.577603	4.2471	32.5246	1.17691e-08	5.01183e-08	16.1832	18.7734	29.1843	27.1576
ENSG00000113108	APBB3	-1.02226	2.53743	32.5015	1.19101e-08	5.06521e-08	8.77302	8.89265	3.11034	3.67941
ENSG00000061918	GUCY1B3	1.60606	0.584355	32.4333	1.23355e-08	5.23754e-08	0.17035	0.282306	3.70594	2.89097
ENSG00000214193	SH3D21	-1.17533	2.2712	32.4156	1.24484e-08	5.282e-08	3.7477	4.16402	2.84563	3.15378
ENSG00000158169	FANCC	0.733678	3.44838	32.3525	1.28591e-08	5.45268e-08	6.30295	6.70477	14.0296	13.8416
ENSG00000166189	HPS6	-0.649921	4.04623	32.3413	1.29336e-08	5.48071e-08	31.0037	31.5477	8.93396	10.0746
ENSG00000133138	TBC1D8B	-0.585052	4.00572	32.3003	1.32094e-08	5.59572e-08	14.8204	16.0915	15.1547	16.2945
ENSG00000175155	YPEL2	-0.908723	3.52377	32.2848	1.33152e-08	5.63873e-08	27.8522	28.9364	5.09567	4.64307
ENSG00000187123	LYPD6	0.950615	1.78904	32.2591	1.34927e-08	5.71014e-08	0.255525	0.776342	8.47072	6.57038
ENSG00000104427	ZC2HC1A	-0.713493	3.15606	32.1605	1.4195e-08	5.9995e-08	8.43232	9.0338	8.00748	7.09601
ENSG00000182511	FES	0.93691	2.54195	32.1436	1.43184e-08	6.0497e-08	4.51427	5.64612	7.80895	7.97206
ENSG00000100344	PNPLA3	-1.60274	1.30896	32.1021	1.46282e-08	6.17657e-08	3.15147	3.74056	1.05884	1.13887
ENSG00000278948		0.57319	3.9691	32.1002	1.4642e-08	6.18039e-08	12.6059	15.174	19.7209	18.7475
ENSG00000116299	KIAA1324	-1.69289	0.899231	31.8378	1.67602e-08	7.04005e-08	2.29972	1.83499	0.860308	1.05126
ENSG00000160469	BRSK1	-1.62401	2.26299	31.831	1.68189e-08	7.06012e-08	10.9876	10.7276	0.79413	1.40168
ENSG00000148908	RGS10	0.566261	4.60182	31.8244	1.68758e-08	7.08171e-08	29.9816	27.2426	21.7062	21.7261
ENSG00000180263	FGD6	-0.58614	4.0887	31.7837	1.7233e-08	7.22694e-08	25.3821	26.1133	11.2502	12.1771
ENSG00000257698		0.930869	2.55098	31.7524	1.7513e-08	7.3372e-08	3.57735	3.74056	7.3457	8.32248
ENSG00000104472	CHRAC1	0.55028	4.03498	31.5809	1.91301e-08	7.99402e-08	17.8867	14.8211	20.5812	21.1128
ENSG00000179918	SEPHS2	-0.797696	3.19691	31.571	1.92279e-08	8.03228e-08	11.3283	11.2922	5.95598	6.65799
ENSG00000253161	LINC01605	0.878172	2.89568	31.5245	1.96935e-08	8.21886e-08	6.4733	5.22267	8.93396	8.41009
ENSG00000164758	MED30	0.839455	3.04377	31.5033	1.99104e-08	8.30669e-08	5.7919	6.49304	9.06632	9.37374
ENSG00000124813	RUNX2	-0.735574	3.43139	31.4208	2.07742e-08	8.65868e-08	14.2242	15.4563	6.61775	7.35883
ENSG00000173581	CCDC106	-1.31393	2.28482	31.4105	2.0885e-08	8.70208e-08	11.4134	9.38668	1.72062	1.83971
ENSG00000158286	RNF207	-1.91842	1.15754	31.2674	2.24827e-08	9.34073e-08	3.407	2.61133	0.79413	0.613236
ENSG00000180537	RNF182	0.560157	3.09101	31.1336	2.40861e-08	9.98768e-08	1.61832	1.05865	18.9929	18.0466
ENSG00000241978	AKAP2	1.8429	0.819261	31.1061	2.443e-08	1.01173e-07	1.78867	1.97614	2.91181	2.27773
ENSG00000205426	KRT81	-6.53321	-0.991838	31.0815	2.47421e-08	1.02302e-07	0.255525	0.352883	0	0
ENSG00000250786	SNHG18	-0.912871	2.71064	31.0802	2.47587e-08	1.02338e-07	10.3062	10.3748	3.90447	4.55546
ENSG00000138642	HERC6	1.48888	1.091	31.0768	2.48023e-08	1.02486e-07	2.29972	1.90557	3.2427	4.02983
ENSG00000155893	PXYLP1	-0.590426	3.9342	31.06	2.50171e-08	1.03307e-07	20.8679	20.7495	11.5811	13.4036
ENSG00000106399	RPA3	0.504359	4.16636	31.0172	2.55757e-08	1.05513e-07	10.4765	12.3509	23.0298	22.1641
ENSG00000091073	DTX2	0.713164	2.81553	30.9923	2.59051e-08	1.06838e-07	5.1105	5.15209	12.309	11.6515
ENSG00000222365	SNORD12B	0.780135	3.10788	30.9651	2.62713e-08	1.08279e-07	1.0221	1.34095	10.2575	10.2498
ENSG00000177614	PGBD5	-6.5248	1.9547	30.9621	2.63123e-08	1.08414e-07	4.94015	5.85785	0	0
ENSG00000139364	TMEM132B	-1.1983	2.59097	30.9554	2.64033e-08	1.08754e-07	15.9277	15.3151	2.31621	2.01492
ENSG00000196139	AKR1C3	1.3193	1.08479	30.9268	2.67952e-08	1.10298e-07	1.53315	0.776342	4.63243	5.08109
ENSG00000172465	TCEAL1	-0.871669	3.05656	30.9109	2.70147e-08	1.11131e-07	17.7164	16.3032	4.23536	5.1687
ENSG00000230417	LINC00595	0.774538	3.42403	30.825	2.82371e-08	1.16012e-07	14.9908	15.5268	10.2575	10.425
ENSG00000230417	LINC00856	0.774538	3.42403	30.825	2.82371e-08	1.16012e-07	14.9908	15.5268	10.2575	10.425
ENSG00000152977	ZIC1	-0.594998	2.81553	30.7948	2.86806e-08	1.1776e-07	0.255525	0.141153	10.9193	10.9506
ENSG00000204536	CCHCR1	0.503202	4.14564	30.7789	2.89162e-08	1.18689e-07	9.96547	9.81014	23.0298	21.3756
ENSG00000108551	RASD1	-2.02185	1.62769	30.7444	2.94351e-08	1.20666e-07	6.64365	6.70477	0.661775	0.438025
ENSG00000109881	CCDC34	0.532882	3.81174	30.7282	2.96821e-08	1.2164e-07	3.91805	4.44632	19.7209	20.4996
ENSG00000106459	NRF1	0.668662	3.6903	30.6638	3.06833e-08	1.25624e-07	10.0506	9.59841	13.5002	13.0532
ENSG00000218336	TENM3	-0.556212	7.44286	30.6344	3.11529e-08	1.27385e-07	415.398	418.519	12.4414	12.7903
ENSG00000271361	HTATSF1P2	-1.19402	1.11555	30.6142	3.14789e-08	1.28678e-07	0.936925	0.776342	2.25004	2.10252
ENSG00000198108	CHSY3	-1.35794	2.39422	30.5262	3.29392e-08	1.3452e-07	8.60267	9.52784	1.38973	1.83971
ENSG00000146122	DAAM2	0.838618	3.04062	30.4689	3.39254e-08	1.38417e-07	6.98435	4.5169	15.9488	17.6962
ENSG00000281344	HELLPAR	0.682982	3.38034	30.4294	3.46232e-08	1.41175e-07	1.87385	1.12922	16.7429	16.3821
ENSG00000108379	WNT3	-1.20181	1.73063	30.3574	3.59337e-08	1.46334e-07	3.0663	2.75249	2.58092	1.83971
ENSG00000129355	CDKN2D	0.597423	3.70857	30.2775	3.74436e-08	1.52387e-07	5.1105	6.28131	15.6841	16.5574
ENSG00000187650	VMAC	-1.87698	0.653071	30.2211	3.85489e-08	1.56688e-07	1.78867	1.90557	0.595598	0.788446
ENSG00000109610	SOD3	0.95221	2.99001	30.1092	4.08394e-08	1.65686e-07	8.34715	11.0099	9.06632	8.14727
ENSG00000153531	ADPRHL1	-0.804711	2.40174	30.0913	4.12174e-08	1.67115e-07	3.83287	3.74056	5.2942	5.60673
ENSG00000164306	PRIMPOL	0.616135	3.78234	30.074	4.15863e-08	1.68505e-07	6.1326	7.97515	20.8459	19.5359
ENSG00000130821	SLC6A8	-0.679896	4.29965	29.9375	4.46194e-08	1.804e-07	38.8398	41.8519	6.75011	9.37374
ENSG00000133216	EPHB2	-0.871252	5.18786	29.9366	4.464e-08	1.80427e-07	70.1842	75.164	4.16918	4.90588
ENSG00000185885	IFITM1	0.854651	3.90634	29.8316	4.71248e-08	1.90292e-07	35.9438	35.006	8.13983	8.84811
ENSG00000105088	OLFM2	-1.11114	2.8975	29.8077	4.77103e-08	1.92596e-07	18.994	17.3618	2.31621	2.80336
ENSG00000247626	MARS2	-1.30698	1.94449	29.8016	4.78594e-08	1.93138e-07	6.55847	6.6342	1.45591	2.19013
ENSG00000197380	DACT3	-0.814988	3.3791	29.7024	5.03724e-08	2.02774e-07	16.4388	15.5268	5.36038	5.34391
ENSG00000172260	NEGR1	-0.552732	4.22893	29.6747	5.10968e-08	2.05562e-07	22.3158	25.2664	14.162	15.5937
ENSG00000279030		-1.34199	1.33009	29.6644	5.13695e-08	2.0653e-07	1.0221	1.05865	1.45591	1.7521
ENSG00000250571	GLI4	-1.55332	1.24362	29.6558	5.1598e-08	2.07385e-07	3.407	3.88171	1.12502	1.05126
ENSG00000130699	TAF4	0.629816	3.526	29.6104	5.28199e-08	2.11967e-07	7.92127	7.41054	14.2282	14.3672
ENSG00000072071	ADGRL1	-1.05039	2.91682	29.5599	5.42142e-08	2.1736e-07	15.7574	14.1859	2.38239	3.5042
ENSG00000059378	PARP12	0.809931	3.11555	29.5459	5.46092e-08	2.18876e-07	9.70995	11.2217	9.86045	9.63656
ENSG00000173702	MUC13	-2.27987	0.742505	29.2669	6.30634e-08	2.51515e-07	2.29972	2.75249	0.52942	0.262815
ENSG00000099822	HCN2	-1.09647	2.26023	29.2448	6.37887e-08	2.54252e-07	7.23987	6.56362	2.97799	2.01492
ENSG00000100350	FOXRED2	0.71873	3.00159	29.181	6.59219e-08	2.62351e-07	6.04742	5.64612	11.184	11.1258
ENSG00000181690	PLAG1	-0.667518	3.22682	29.1488	6.70277e-08	2.66587e-07	9.11372	7.05766	10.7869	9.19853
ENSG00000160323	ADAMTS13	-1.68622	0.445973	29.0303	7.12541e-08	2.83136e-07	0.6814	0.917495	0.926485	0.788446
ENSG00000125744	RTN2	-1.06637	2.52602	29.0188	7.16794e-08	2.84739e-07	9.11372	9.66899	3.04417	2.45294
ENSG00000168890	TMEM150A	-1.2798	2.47476	28.9929	7.26455e-08	2.88399e-07	11.2431	10.163	1.52208	3.32899
ENSG00000138587	MNS1	0.977352	1.84519	28.9325	7.49441e-08	2.97251e-07	0.51105	0.846919	6.28686	6.8332
ENSG00000064692	SNCAIP	1.12549	1.81551	28.9156	7.56003e-08	2.99762e-07	1.19245	0.846919	5.09567	5.2563
ENSG00000088543	C3orf18	0.508856	4.0941	28.8355	7.87938e-08	3.12043e-07	18.3978	19.2674	20.9783	21.4632
ENSG00000163083	INHBB	1.59596	2.2352	28.6941	8.47625e-08	3.34759e-07	1.87385	1.90557	2.97799	2.97857
ENSG00000088179	PTPN4	-0.508342	4.3176	28.5808	8.98686e-08	3.54169e-07	20.2716	16.162	18.4635	18.5723
ENSG00000128482	RNF112	-1.51113	1.53059	28.5542	9.11122e-08	3.58851e-07	5.53637	5.08151	1.12502	1.13887
ENSG00000115325	DOK1	-0.510948	4.17004	28.5504	9.12927e-08	3.59453e-07	16.6943	17.503	14.0296	14.2796
ENSG00000101347	SAMHD1	0.578852	4.23874	28.4494	9.61804e-08	3.77893e-07	19.6754	22.0199	20.118	23.5658
ENSG00000183876	ARSI	-0.717673	2.93416	28.4124	9.80331e-08	3.84822e-07	5.02532	5.50497	6.4854	6.8332
ENSG00000155099	PIP4P2	-0.501495	4.13371	28.2702	1.0551e-07	4.13547e-07	19.6754	17.997	15.287	15.6813
ENSG00000130702	LAMA5	-0.824908	2.71867	28.249	1.06669e-07	4.17961e-07	4.85497	6.42247	6.4854	7.88446
ENSG00000143126	CELSR2	-2.25852	0.557722	28.1084	1.14705e-07	4.48499e-07	2.3849	2.1173	0.463243	0.262815
ENSG00000267680	ZNF224	-0.58696	3.70964	28.0438	1.18601e-07	4.63034e-07	18.3978	17.8559	9.9928	10.6002
ENSG00000067836	ROGDI	-0.862262	3.0016	27.9917	1.21839e-07	4.75247e-07	11.0727	10.0219	4.36772	4.64307
ENSG00000158050	DUSP2	-2.67125	3.57886	27.9839	1.22326e-07	4.77002e-07	28.1077	29.7833	0.26471	0.17521
ENSG00000134864	GGACT	-1.21801	1.53969	27.8154	1.33459e-07	5.19629e-07	3.407	4.02286	1.98533	1.7521
ENSG00000117228	GBP1	0.51205	4.10103	27.8022	1.3437e-07	5.2302e-07	19.7606	21.5964	21.3092	19.3607
ENSG00000139631	CSAD	-0.85666	2.90629	27.7299	1.39491e-07	5.42466e-07	8.94337	6.49304	5.75744	5.2563
ENSG00000222009	BTBD19	-0.886063	2.61914	27.6107	1.48356e-07	5.75901e-07	5.62155	6.9165	4.30154	6.21996
ENSG00000229152	ANKRD10-IT1	-1.23303	1.38163	27.5741	1.51193e-07	5.86386e-07	2.21455	2.18787	1.52208	2.19013
ENSG00000179941	BBS10	-0.622206	3.83415	27.4564	1.60679e-07	6.22434e-07	12.7762	13.833	11.2502	13.5788
ENSG00000197381	ADARB1	-0.549115	4.36825	27.4477	1.61398e-07	6.25029e-07	19.7606	17.0795	16.4782	14.7177
ENSG00000150995	ITPR1	-0.984413	2.80235	27.3719	1.67855e-07	6.48871e-07	11.5838	10.7276	3.04417	3.15378
ENSG00000185115	NSMCE3	-0.527866	4.21125	27.3701	1.68011e-07	6.49283e-07	27.256	27.5954	12.7723	12.4399
ENSG00000121716	PILRB	0.569284	3.90094	27.3472	1.70007e-07	6.56603e-07	5.62155	5.57555	15.4194	16.3821
ENSG00000150779	TIMM8B	-0.575809	3.94533	27.3458	1.70131e-07	6.56885e-07	17.8867	18.4205	10.6546	10.3374
ENSG00000186300	ZNF555	-0.930009	2.39172	27.3019	1.7404e-07	6.70977e-07	7.75092	5.92843	3.8383	3.4166
ENSG00000258947	TUBB3	-0.942958	2.92725	27.2188	1.81687e-07	6.98379e-07	11.8393	12.1392	2.97799	3.94223
ENSG00000258441	LINC00641	-0.611509	3.41167	27.1939	1.84038e-07	7.06897e-07	7.58057	8.18688	9.33103	8.76051
ENSG00000183655	KLHL25	0.846955	2.7833	27.0902	1.94181e-07	7.43977e-07	5.02532	5.92843	7.61041	7.97206
ENSG00000104154	SLC30A4	-0.655694	3.98835	27.0717	1.96049e-07	7.50913e-07	22.7417	26.9602	8.20601	7.44643
ENSG00000165983	PTER	-0.517199	3.43748	27.0237	2.00975e-07	7.69096e-07	5.1105	5.99901	13.5002	12.4399
ENSG00000179476	C14orf28	-0.931159	2.40922	26.9817	2.05393e-07	7.85542e-07	9.1989	9.10438	3.50741	3.4166
ENSG00000128536	CDHR3	0.963032	1.92377	26.9579	2.07932e-07	7.95016e-07	1.95902	2.89364	7.21335	6.48278
ENSG00000130299	GTPBP3	-1.2438	2.02123	26.9127	2.12858e-07	8.13131e-07	7.58057	7.834	2.0515	1.31408
ENSG00000205221	VIT	0.726142	2.63409	26.8974	2.14552e-07	8.19119e-07	0.085175	0.0705766	13.9635	16.7326
ENSG00000183801	OLFML1	1.27999	0.601848	26.7474	2.31867e-07	8.83141e-07	0	0.0705766	3.77212	4.02983
ENSG00000255198	SNHG9	-1.43506	1.34055	26.7311	2.33831e-07	8.90096e-07	3.15147	3.52883	1.05884	1.40168
ENSG00000188916	FAM196A	-2.08663	0.885015	26.703	2.37252e-07	9.02591e-07	2.3849	3.38767	0.595598	0.35042
ENSG00000203721	LINC00862	-1.54163	0.669747	26.6927	2.38518e-07	9.07139e-07	0.425875	0.282306	0.860308	1.22647
ENSG00000197461	PDGFA	-1.36257	2.46282	26.633	2.46007e-07	9.3425e-07	10.3062	8.75149	1.65444	1.57689
ENSG00000128578	STRIP2	1.01759	2.14566	26.6277	2.46683e-07	9.36541e-07	3.32182	3.74056	5.55891	5.69433
ENSG00000089639	GMIP	-0.707746	2.98504	26.6117	2.48734e-07	9.43498e-07	9.1989	8.75149	6.41922	6.39517
ENSG00000124222	STX16	-0.642981	3.41416	26.6004	2.50193e-07	9.48756e-07	10.3913	8.1163	10.1252	9.63656
ENSG00000278463	HIST1H2AB	-0.934594	2.51684	26.5951	2.50877e-07	9.51072e-07	8.94337	8.18688	3.30888	3.5042
ENSG00000105339	DENND3	0.53005	4.21625	26.5916	2.51333e-07	9.5252e-07	33.3034	31.0537	17.9341	16.9954
ENSG00000262454	MIR193BHG	-2.13458	0.512206	26.4934	2.64437e-07	1.00043e-06	1.87385	2.25845	0.52942	0.262815
ENSG00000011009	LYPLA2	-0.779947	3.38798	26.3631	2.82891e-07	1.06775e-06	22.7417	24.8429	4.63243	5.69433
ENSG00000115041	KCNIP3	0.664027	3.12465	26.3552	2.8405e-07	1.07181e-06	6.64365	8.25746	12.7723	11.9143
ENSG00000202538	RNU4-2	-0.960824	3.89221	26.3384	2.86542e-07	1.0809e-06	39.3508	40.8638	4.03683	3.4166
ENSG00000131797	CLUHP3	-1.90478	0.0971693	26.3305	2.87703e-07	1.08496e-06	0.6814	0.564612	0.52942	0.613236
ENSG00000179152	TCAIM	-0.524904	3.97417	26.3159	2.89885e-07	1.09255e-06	18.7385	19.9026	12.5737	11.9143
ENSG00000147889	CDKN2A	0.692617	3.04057	26.3035	2.91767e-07	1.09901e-06	4.59945	3.88171	11.1178	10.2498
ENSG00000139178	C1RL	0.619831	3.86709	26.301	2.92144e-07	1.10011e-06	25.1266	27.8777	14.4929	13.9292
ENSG00000137960	GIPC2	1.57581	0.686235	26.279	2.95479e-07	1.11234e-06	0.3407	0.917495	2.97799	2.89097
ENSG00000223705	NSUN5P1	-1.61737	1.21549	26.1739	3.12014e-07	1.17254e-06	2.64042	3.66998	0.860308	0.876051
ENSG00000236144	TMEM147-AS1	-1.31328	1.79666	26.1384	3.17798e-07	1.19289e-06	4.7698	5.15209	1.58826	1.31408
ENSG00000079337	RAPGEF3	0.988432	1.85616	26.1138	3.2187e-07	1.20748e-06	2.47007	2.61133	5.8898	5.60673
ENSG00000138050	THUMPD2	-0.670542	2.9479	26.057	3.31483e-07	1.24246e-06	4.25875	4.30517	6.94864	7.27122
ENSG00000187801	ZFP69B	-1.28483	1.89922	26.0541	3.31983e-07	1.24398e-06	3.66252	3.10537	2.25004	1.40168
ENSG00000105519	CAPS	-1.67245	0.566657	26.0405	3.34332e-07	1.25241e-06	1.7035	1.48211	0.79413	0.788446
ENSG00000137727	ARHGAP20	1.02227	2.0374	25.8117	3.76396e-07	1.40497e-06	7.41022	8.32803	5.22802	5.60673
ENSG00000103485	QPRT	1.04193	1.27666	25.8009	3.78516e-07	1.41221e-06	0.6814	1.62326	4.50007	6.13236
ENSG00000198890	PRMT6	-0.544735	3.59747	25.7964	3.79391e-07	1.41507e-06	7.23987	6.70477	11.3825	10.7754
ENSG00000197019	SERTAD1	-0.500228	4.51914	25.7945	3.79763e-07	1.41605e-06	35.0921	37.0527	13.9635	13.6664
ENSG00000076770	MBNL3	0.855174	1.79286	25.6897	4.00962e-07	1.49209e-06	0.425875	0.705766	7.54424	6.9208
ENSG00000090447	TFAP4	-1.16891	1.74644	25.6653	4.06071e-07	1.51066e-06	3.83287	3.38767	2.18386	1.57689
ENSG00000138794	CASP6	0.681418	3.15606	25.6021	4.19576e-07	1.55911e-06	7.41022	8.68092	10.9855	10.425
ENSG00000082497	SERTAD4	1.16574	1.12163	25.5917	4.21841e-07	1.56708e-06	0.85175	1.12922	3.50741	5.34391
ENSG00000015479	MATR3	0.509956	3.67181	25.5693	4.2677e-07	1.58448e-06	3.32182	4.58748	19.7209	19.974
ENSG00000160298	C21orf58	0.506257	4.00154	25.56	4.2883e-07	1.59122e-06	7.66575	7.76342	18.5297	18.0466
ENSG00000182796	TMEM198B	-0.947234	2.48185	25.4693	4.49479e-07	1.66545e-06	8.26197	7.41054	3.63976	4.46786
ENSG00000141570	CBX8	-1.32589	1.5975	25.4335	4.57909e-07	1.69572e-06	4.59945	6.14016	1.25737	1.57689
ENSG00000132359	RAP1GAP2	-0.841544	2.3535	25.3738	4.72296e-07	1.7465e-06	0.766575	1.12922	5.75744	5.60673
ENSG00000182325	FBXL6	-0.745774	3.10025	25.3536	4.77266e-07	1.76387e-06	11.5838	11.5746	5.42656	5.43151
ENSG00000073464	CLCN4	-1.57137	1.24917	25.2526	5.02929e-07	1.85659e-06	3.57735	2.89364	0.79413	1.05126
ENSG00000134070	IRAK2	0.75675	3.3063	25.1608	5.27439e-07	1.94541e-06	14.3094	16.5149	9.39721	9.28614
ENSG00000141682	PMAIP1	-0.718804	2.86705	25.1464	5.31393e-07	1.95944e-06	7.66575	7.90457	5.55891	6.21996
ENSG00000256006		1.2711	1.19258	25.1303	5.35854e-07	1.97532e-06	0.596225	0.494036	5.02949	4.02983
ENSG00000155016	CYP2U1	0.589817	3.14269	25.1198	5.38758e-07	1.98546e-06	5.7919	5.08151	15.4194	14.3672
ENSG00000153404	PLEKHG4B	-2.44662	0.426472	24.9743	5.8101e-07	2.13631e-06	1.27762	0.564612	0.397065	0.17521
ENSG00000059728	MXD1	-1.03327	2.69442	24.9735	5.81244e-07	2.13656e-06	9.96547	10.2336	5.09567	3.24139
ENSG00000255399	TBX5-AS1	-0.55642	3.99911	24.891	6.06645e-07	2.22551e-06	18.483	20.9612	10.5222	9.81177
ENSG00000143631	FLG	1.82992	0.636198	24.8826	6.09287e-07	2.23457e-06	1.27762	1.69384	1.85297	2.97857
ENSG00000064763	FAR2	1.11019	1.03416	24.8601	6.16439e-07	2.25697e-06	0	0.141153	4.89714	4.81828
ENSG00000240024	LINC00888	-1.82076	0.734599	24.8463	6.20891e-07	2.27262e-06	2.29972	2.18787	0.661775	0.52563
ENSG00000184500	PROS1	0.576908	3.69443	24.6617	6.8328e-07	2.48902e-06	14.4797	13.9742	16.015	17.3458
ENSG00000079150	FKBP7	-0.588493	4.40672	24.6477	6.88252e-07	2.50573e-06	33.8145	39.0288	11.184	10.425
ENSG00000161921	CXCL16	1.90068	0.575536	24.5189	7.35849e-07	2.6745e-06	1.53315	1.05865	1.78679	2.71576
ENSG00000250742	LINC02381	0.60923	3.1412	24.4631	7.57486e-07	2.75005e-06	7.06952	7.48112	12.1105	13.0532
ENSG00000183765	CHEK2	0.787871	3.2169	24.4537	7.61172e-07	2.76266e-06	6.04742	7.69285	12.309	11.5639
ENSG00000115155	OTOF	-1.73314	-0.0727586	24.4407	7.66311e-07	2.77975e-06	0.17035	0.0705766	0.860308	0.438025
ENSG00000117877	CD3EAP	-0.539919	4.01711	24.4363	7.68061e-07	2.78532e-06	13.1169	11.8569	11.4487	10.425
ENSG00000137269	LRRC1	-1.10913	2.46283	24.3946	7.849e-07	2.84241e-06	10.221	9.31611	2.0515	2.10252
ENSG00000110492	MDK	0.658579	3.86794	24.3723	7.94042e-07	2.8731e-06	19.1644	18.0676	10.7208	11.0382
ENSG00000078399	HOXA9	-0.584987	3.30497	24.3403	8.07328e-07	2.91955e-06	11.4134	10.7276	9.00014	8.93572
ENSG00000198933	TBKBP1	-0.663005	3.05017	24.3227	8.14736e-07	2.94551e-06	7.23987	6.35189	6.55157	7.09601
ENSG00000108846	ABCC3	-0.536202	4.21904	24.3028	8.23208e-07	2.97531e-06	26.0635	26.7485	10.059	11.8267
ENSG00000152229	PSTPIP2	0.729021	2.98168	24.297	8.25667e-07	2.98253e-06	6.4733	6.56362	8.5369	9.72416
ENSG00000160447	PKN3	0.759892	2.81176	24.2349	8.52722e-07	3.07683e-06	4.85497	4.37575	8.60308	8.14727
ENSG00000214194	SMIM30	-0.500697	4.20263	24.2054	8.65903e-07	3.12265e-06	14.4797	18.1382	16.2797	15.4185
ENSG00000131373	HACL1	0.600874	3.31559	24.1854	8.74914e-07	3.15427e-06	8.8582	9.88072	13.037	12.2647
ENSG00000121931	LRIF1	-0.50564	4.2875	24.1738	8.80225e-07	3.17253e-06	22.6565	21.667	14.8899	16.2945
ENSG00000277157	HIST1H4D	-0.64087	3.54987	24.1466	8.92724e-07	3.21669e-06	16.1832	16.7266	8.27219	8.49769
ENSG00000111653	ING4	-0.76616	3.41419	24.1421	8.94827e-07	3.22337e-06	21.2086	21.7376	5.2942	4.73067
ENSG00000042980	ADAM28	-2.69217	2.67387	24.1342	8.98483e-07	3.23564e-06	11.4986	13.2684	0.26471	0.0876051
ENSG00000170681	CAVIN4	-1.08392	2.13068	24.131	8.99984e-07	3.24014e-06	3.15147	3.3171	2.71328	1.92731
ENSG00000177054	ZDHHC13	0.64601	3.86703	24.0987	9.15203e-07	3.29402e-06	9.36925	11.5746	21.4415	17.521
ENSG00000090238	YPEL3	-0.587366	3.76116	24.0622	9.32711e-07	3.35331e-06	24.9563	25.9722	8.13983	10.7754
ENSG00000203780	FANK1	-1.31404	1.23243	24.0404	9.43368e-07	3.38974e-06	2.3849	2.61133	1.65444	1.31408
ENSG00000240225	ZNF542P	-0.532418	3.93933	24.0325	9.47236e-07	3.40269e-06	13.2021	15.174	11.4487	14.1044
ENSG00000216775		-0.638887	3.34185	24.0206	9.5311e-07	3.42284e-06	7.41022	5.92843	10.3237	8.93572
ENSG00000182107	TMEM30B	1.34669	1.15162	23.9934	9.66685e-07	3.46967e-06	0.6814	0.494036	4.36772	4.29265
ENSG00000183715	OPCML	-1.21397	2.9098	23.9888	9.6898e-07	3.47598e-06	12.0097	13.4095	1.38973	2.54055
ENSG00000171316	CHD7	-0.98409	2.0597	23.9801	9.73387e-07	3.48986e-06	5.96225	5.4344	2.77946	2.89097
ENSG00000162927	PUS10	-1.06159	2.19834	23.9346	9.96668e-07	3.56838e-06	5.4512	4.23459	3.17652	2.45294
ENSG00000112699	GMDS	0.914215	2.49358	23.8789	1.02588e-06	3.66689e-06	4.4291	5.36382	9.72809	6.65799
ENSG00000198105	ZNF248	-0.744653	2.8507	23.8696	1.03085e-06	3.68261e-06	9.8803	8.96322	5.02949	5.2563
ENSG00000163155	LYSMD1	-0.836506	2.65726	23.8339	1.05019e-06	3.74654e-06	7.8361	8.25746	3.57359	4.38025
ENSG00000132821	VSTM2L	-1.64825	1.15754	23.8307	1.05192e-06	3.75169e-06	3.23665	2.75249	1.05884	0.35042
ENSG00000116701	NCF2	-1.61674	0.416631	23.8216	1.0569e-06	3.76634e-06	1.19245	1.12922	0.727953	0.876051
ENSG00000217555	CKLF	0.7377	2.66559	23.7818	1.079e-06	3.84191e-06	3.91805	5.01094	8.33837	9.11093
ENSG00000258727		-1.44736	0.988359	23.764	1.08902e-06	3.87546e-06	2.29972	1.97614	1.32355	0.963656
ENSG00000069020	MAST4	-0.564996	3.94708	23.6769	1.13943e-06	4.04707e-06	24.8711	23.5726	10.7869	9.89937
ENSG00000164520	RAET1E	1.14437	1.04698	23.6489	1.15611e-06	4.10208e-06	0.255525	0.494036	3.97065	4.29265
ENSG00000128039	SRD5A3	-0.542345	4.05418	23.5819	1.19705e-06	4.23895e-06	28.6188	25.9722	10.5222	9.89937
ENSG00000172893	DHCR7	-0.699164	3.50295	23.4566	1.27763e-06	4.50948e-06	20.5272	18.4911	5.62509	6.04475
ENSG00000175084	DES	1.71982	0.539685	23.4217	1.30101e-06	4.58952e-06	0.6814	0.988072	2.25004	2.10252
[truncated: 10,925 more rows]
