# Supplementary material for: FoxM1 repression during human aging leads to mitotic decline and aneuploidy-driven full senescence
Source: Nat Commun. 2018 Jul 19;9:2834. doi: 10.1038/s41467-018-05258-6 (PMC6053425; doi:10.1038/s41467-018-05258-6)
Supplement: Supplementary file 27 — Supplementary Data 13 [file 41467_2018_5258_MOESM27_ESM.xlsx]

## Sheet: dif expression
Supplementary data 13. RNA-sequencing dataset of differentially expressed 'Mitosis' GO term genes in 87y vs 87y FoxM1dNdK mitotic fibroblasts.
ensembl_gene_id	hgnc_symbol	logFC	logCPM	LR	PValue	FDR	87y_crtl_1	87y_crtl_2	87y_dNdK_1	87y_dNdK_2
ENSG00000011426	ANLN	1.129356066	9.25020007	5830.459521	0	0	159.0217106	156.6799658	1053.546013	1026.468707
ENSG00000066279	ASPM	0.72837529	9.126822199	2388.13711	0	0	71.88769351	68.45926435	901.6686201	884.2856641
ENSG00000087586	AURKA	1.119872452	8.022850784	1858.992088	0	0	59.02626967	59.14315827	400.1754236	399.9171842
ENSG00000178999	AURKB	0.816070967	4.746871262	125.3638228	4.2369e-29	4.47171e-28	9.9654741	8.398610781	39.04473291	37.75778891
ENSG00000089685	BIRC5	0.776983951	7.895421705	1000.508881	1.392e-219	9.4879e-218	47.69799569	47.9920616	332.8728924	338.9440494
ENSG00000145919	BOD1	0.576329957	5.321212741	73.38429615	1.06712e-17	7.7375e-17	41.65057124	47.28629599	42.88302869	45.11661552
ENSG00000136122	BORA	0.725886084	5.39311307	151.7181584	7.30172e-35	8.94581e-34	5.962249462	7.19880924	58.56709936	55.10359449
ENSG00000169679	BUB1	0.681175795	7.513312743	598.326356	3.8711e-132	1.6067e-130	53.06402021	51.87377247	250.8789533	253.7043078
ENSG00000156970	BUB1B	0.856360255	7.12255766	708.6646668	3.9042e-156	1.9224e-154	36.71042169	34.44136186	203.0326111	197.6370575
ENSG00000154473	BUB3	0.647038707	7.165742954	384.2215394	1.49927e-85	4.12219e-84	77.42406801	80.31612662	211.0400902	209.9017685
ENSG00000145386	CCNA2	0.606697672	8.201463995	489.3829423	1.9412e-108	6.6155e-107	41.90609622	43.61631481	382.572205	363.5610765
ENSG00000134057	CCNB1	1.02972448	8.83967501	2616.019701	0	0	61.66669443	61.61333791	645.9587083	630.3185411
ENSG00000157456	CCNB2	0.917125439	7.1274915	724.9820755	1.1049e-159	5.5245e-158	26.48942261	28.79523696	184.1058423	180.9044875
ENSG00000162063	CCNF	0.815993152	6.487128809	382.7425175	3.14686e-85	8.63387e-84	21.88997302	23.57257143	123.9504826	117.5660156
ENSG00000113328	CCNG1	0.725049091	6.786371821	456.8257644	2.3587e-101	7.4318e-100	62.34809437	60.41353637	176.0983632	167.5009104
ENSG00000138764	CCNG2	-0.690181996	4.399257461	73.31575743	1.10482e-17	7.99746e-17	23.33794789	22.23161677	19.72089899	17.43341066
ENSG00000198087	CD2AP	-0.532727136	5.476497413	82.74929219	9.31492e-20	7.27114e-19	42.50232116	44.11035074	38.44913529	36.09329241
ENSG00000117399	CDC20	0.946227302	7.75274174	1206.563991	2.2844e-264	1.9209e-262	45.05757093	49.40359283	288.2692484	289.1843647
ENSG00000101224	CDC25B	0.741782186	6.359870735	338.4967041	1.35601e-75	3.3835e-74	43.1837211	43.54573825	122.0975122	123.1727406
ENSG00000158402	CDC25C	1.073387892	3.882299906	120.5955142	4.68556e-28	4.82337e-27	4.343924608	5.081512405	23.6915498	22.95253061
ENSG00000184661	CDCA2	0.673181682	6.819051928	368.0245669	5.0386e-82	1.33709e-80	28.87432239	27.31312918	160.0834049	155.6742248
ENSG00000111665	CDCA3	1.118212366	5.494361859	401.4636203	2.64438e-89	7.44451e-88	13.11694882	11.92743884	73.92028247	71.39813912
ENSG00000146670	CDCA5	0.773717099	6.042442329	237.9956578	1.07584e-53	1.95952e-52	21.63444805	20.39662618	89.80288569	96.36558654
ENSG00000134690	CDCA8	0.952858646	6.8158859	677.4299866	2.42e-149	1.1113e-147	28.27809745	28.08947135	158.4289671	161.9817905
ENSG00000170312	CDK1	0.589611282	6.434733531	240.510061	3.04432e-54	5.61594e-53	19.50507324	17.00895124	135.0683049	135.9630821
ENSG00000123374	CDK2	0.553133464	6.211840277	169.4313707	9.84832e-39	1.32025e-37	30.57782224	30.27734475	105.4207789	110.7328194
ENSG00000138778	CENPE	0.741479375	8.307218351	1333.211873	6.8531e-292	6.3847e-290	72.56909345	74.1759658	484.0885106	486.558607
ENSG00000117724	CENPF	0.943660773	9.45032615	4282.600676	0	0	170.4351596	176.3002498	1030.648594	1022.701688
ENSG00000166582	CENPV	-0.721689654	1.498253882	6.267992132	0.012293838	0.023808634	1.959024823	1.693837468	1.588260322	1.226471101
ENSG00000138180	CEP55	0.746113926	7.877217626	937.4603659	7.0562e-206	4.5461e-204	39.60637142	40.7226758	332.4096498	344.112749
ENSG00000122966	CIT	0.918463065	7.38166961	974.7994362	5.3955e-214	3.5649e-212	66.26614402	63.80121131	246.1141724	243.9801441
ENSG00000175216	CKAP5	0.810654512	8.702297813	1843.017623	0	0	213.5337057	208.6243149	576.0752542	569.6082215
ENSG00000126787	DLGAP5	0.951679013	7.730080458	1295.986311	8.4227e-284	7.5746e-282	44.46134599	45.38072884	308.3872125	305.5665144
ENSG00000143924	EML4	0.726616059	6.141614596	257.3124058	6.6124e-58	1.30934e-56	31.34439717	28.51293072	95.95739444	97.41684749
ENSG00000186871	ERCC6L	0.700686567	5.400689627	146.2172345	1.16373e-33	1.38513e-32	13.88352375	13.33897006	57.7729692	59.39624334
ENSG00000135476	ESPL1	0.919032349	5.982787217	363.5879245	4.65945e-81	1.22393e-79	19.16437327	18.42048247	90.19995077	94.0878545
ENSG00000101447	FAM83D	1.062304485	5.439821231	364.9447112	2.35997e-81	6.22437e-80	9.795124116	9.386682637	74.11881501	74.63952703
ENSG00000105325	FZR1	0.561323762	5.626062561	105.8554095	7.93165e-25	7.43233e-24	40.03224639	40.65209924	63.79512292	61.67397539
ENSG00000131351	HAUS8	0.706131013	4.078514067	44.97762401	1.99299e-11	1.02825e-10	7.7509243	6.845926435	20.51502916	22.95253061
ENSG00000149503	INCENP	1.089667638	6.221753773	627.486302	1.7601e-138	7.6486e-137	30.83334722	31.05368692	118.6562815	118.7924867
ENSG00000138160	KIF11	0.725277391	7.903943657	956.3418919	5.5485e-210	3.629e-208	53.06402021	54.55568179	363.2483711	364.3495222
ENSG00000163808	KIF15	0.885702531	5.79935283	267.550217	3.88005e-60	7.92534e-59	19.41989825	17.22068093	75.17765523	75.51557782
ENSG00000138182	KIF20B	0.663478259	7.620818533	311.0305221	1.30237e-69	2.9798e-68	36.79559668	34.15905561	318.9756146	319.1453016
ENSG00000079616	KIF22	0.736820931	6.64543996	285.0444766	5.97519e-64	1.28536e-62	38.15839656	36.27635245	123.9504826	130.9695926
ENSG00000137807	KIF23	0.902905616	8.328174305	1838.310319	0	0	76.06126813	73.11731738	477.5369367	474.2062909
ENSG00000142945	KIF2C	0.936247047	7.180841631	854.5546895	7.4365e-188	4.3974e-186	35.17727182	34.08847905	206.3414868	210.0769787
ENSG00000184445	KNTC1	0.648010124	6.824248498	332.619824	2.58341e-74	6.3004e-73	37.73252159	42.06363046	152.4729909	156.3750654
ENSG00000133739	LRRCC1	0.694405855	2.885003207	19.28974165	1.12308e-05	3.56381e-05	4.343924608	4.022863987	10.25751458	10.33739928
ENSG00000164109	MAD2L1	0.508404928	6.120498283	138.0726418	7.02591e-32	7.89805e-31	18.48297333	17.15010437	100.4574653	95.40193068
ENSG00000116670	MAD2L2	0.98785458	5.372969304	252.7743204	6.45098e-57	1.25248e-55	21.97514802	21.4552746	54.7949811	57.906957
ENSG00000164114	MAP9	-0.94036461	3.326164813	56.3247824	6.14362e-14	3.66804e-13	11.32827398	12.77435757	6.683928854	7.621641845
ENSG00000010292	NCAPD2	0.863870706	7.460009249	1028.046807	1.4387e-225	1.0126e-223	66.01061904	60.20180669	285.0927277	291.724912
ENSG00000109805	NCAPG	0.732605018	7.260323795	429.8002978	1.79619e-95	5.31066e-94	39.01014648	38.74653209	249.6215806	233.9931651
ENSG00000146918	NCAPG2	0.58062544	6.603003851	210.6379153	9.96992e-48	1.63431e-46	34.41069689	33.10040719	130.8991215	133.597745
ENSG00000121152	NCAPH	0.799351321	5.248793961	193.638231	5.10766e-44	7.73949e-43	12.43554888	12.77435757	59.36122952	64.38973283
ENSG00000080986	NDC80	0.636541589	6.740398542	265.9635777	8.60308e-60	1.7435e-58	29.98159729	30.20676819	143.9360917	153.0460724
ENSG00000072864	NDE1	0.85111392	6.521452578	406.7069323	1.90963e-90	5.42319e-89	24.3600478	28.51293072	136.0609676	130.0059368
ENSG00000111859	NEDD9	1.219973014	3.232459624	108.995393	1.62664e-25	1.55346e-24	8.176799262	8.539763903	15.75024819	19.01030207
ENSG00000117650	NEK2	0.921202121	6.176012961	429.9352319	1.67875e-95	4.97477e-94	8.602674223	9.880718565	107.8693468	106.7029858
ENSG00000119408	NEK6	0.502836304	5.752151625	76.06350705	2.74687e-18	2.03487e-17	69.84349369	66.34196751	60.61860228	60.18468905
ENSG00000143228	NUF2	0.749903659	6.33132757	308.7558142	4.07628e-69	9.2773e-68	12.94659883	14.39761848	123.9504826	120.1941679
ENSG00000137804	NUSAP1	0.828791915	6.394889685	437.1902236	4.42554e-97	1.33904e-95	33.64412196	35.00597435	130.965299	130.3563571
ENSG00000104147	OIP5	0.739940494	3.825747091	55.03807698	1.18217e-13	6.93035e-13	2.981124731	3.458251498	20.2503191	19.7111427
ENSG00000168078	PBK	0.762832011	6.627483201	270.0425006	1.11083e-60	2.29064e-59	19.07919828	20.39662618	156.4436417	153.8345182
ENSG00000166851	PLK1	0.713001016	7.382276471	625.9918958	3.7201e-138	1.6112e-136	31.25922218	33.10040719	243.5332493	243.3669086
ENSG00000164611	PTTG1	0.941572178	7.02831582	677.8084039	2.0023e-149	9.2276e-148	37.30664663	36.13519932	164.0540557	162.4198159
ENSG00000129810	SGO1	0.601070118	4.708032071	76.49339409	2.20951e-18	1.64538e-17	3.577349677	3.740557743	40.5006382	39.77270572
ENSG00000154839	SKA1	0.778156991	5.875259019	240.6556961	2.82967e-54	5.22742e-53	15.75737358	17.00895124	84.17779705	91.02167674
ENSG00000182628	SKA2	0.550688006	5.776545698	66.9372341	2.80291e-16	1.89643e-15	21.20857309	22.58449958	79.34683857	84.97692631
ENSG00000165480	SKA3	0.567106895	5.390674464	102.6339404	4.03167e-24	3.67936e-23	10.22099908	10.44533105	59.62593958	60.18468905
ENSG00000136824	SMC2	0.519668135	6.77539054	247.1394203	1.09166e-55	2.06681e-54	37.90287158	39.16999146	168.6864817	169.6910374
ENSG00000113810	SMC4	0.593250262	8.650153649	1040.895237	2.319e-228	1.6777e-226	139.6018124	139.2475552	556.4867102	566.8924641
ENSG00000076382	SPAG5	0.785297205	7.440828101	585.3490413	2.5737e-129	1.0514e-127	57.40794482	56.24951926	224.0770604	224.4442116
ENSG00000161888	SPC24	0.841650685	6.106373503	323.0561214	3.12767e-72	7.4182e-71	18.90884829	19.90259025	101.317773	94.0878545
ENSG00000088325	TPX2	0.768606257	8.939185971	1886.760289	0	0	130.4029132	131.2018272	644.0395605	641.9700165
ENSG00000196230	TUBB	0.536444082	10.07433022	2169.972181	0	0	680.2074886	664.8312063	1402.897107	1400.279578
ENSG00000175063	UBE2C	0.883688862	5.24286908	220.0568829	8.78974e-50	1.50565e-48	13.71317376	15.73857314	57.70679169	60.53510936
ENSG00000166483	WEE1	0.640624167	6.092339555	231.7072264	2.52948e-52	4.51817e-51	35.34762181	32.95925407	108.4649445	108.8931128
ENSG00000091732	ZC3HC1	0.538420207	4.314897624	37.96079373	7.21806e-10	3.38183e-09	12.77624885	14.04473567	24.48567996	24.09139664
