# Supplementary material for: FoxM1 repression during human aging leads to mitotic decline and aneuploidy-driven full senescence
Source: Nat Commun. 2018 Jul 19;9:2834. doi: 10.1038/s41467-018-05258-6 (PMC6053425; doi:10.1038/s41467-018-05258-6)
Supplement: Supplementary file 28 — Supplementary Data 14 [file 41467_2018_5258_MOESM28_ESM.xlsx]

## Sheet: overlap_87y_siFoxM1_dndK(50)
Supplementary Data 14. Overlap between differentially expressed 'Mitosis' GO term genes in FoxM1 RNAi and FoxM1dNdK overexpression, and overlap with known DREAM/MMB-FoxM1 transcriptional targets.
			87y										siFoxM1										dNdK
ensembl_gene_id	hgnc_symbol		logFC	logCPM	LR	PValue	FDR	Neo_1	Neo_2	87y_1	87y_2		logFC	logCPM	LR	PValue	FDR	10y_ctrl_1	10y_ctrl_2	10y_siFoxM1_1	10y_siFoxM1_2		logFC	logCPM	LR	PValue	FDR	87y_crtl_1	87y_crtl_2	87y_dNdK_1	87y_dNdK_2
ENSG00000011426	ANLN		-0.920597182	9.641620241	6.67099315	0.009799457	0.061423645	816.162084	1060.69673	495.96972	480.0094779		-2.231609113	9.25020007	11156.7138	0	0	743.8260036	738.5920735	159.0217106	156.6799658		1.129356066	9.25020007	5830.459521	0	0	159.0217106	156.6799658	1053.546013	1026.468707
ENSG00000087586	AURKA		-1.570078328	8.338783602	26.06800942	3.296e-07	8.72387e-06	422.9635049	427.742218	110.6097129	185.5674589		-2.691368127	8.022850784	6292.195941	0	0	386.1853846	377.6462287	59.02626967	59.14315827		1.119872452	8.022850784	1858.992088	0	0	59.02626967	59.14315827	400.1754236	399.9171842
ENSG00000089685	BIRC5		-0.859366141	7.976571771	10.06690506	0.001509564	0.014038417	242.363561	323.8689274	121.0046606	197.4199978		-2.89909698	7.895421705	7214.511969	0	0	360.2421673	354.2272995	47.69799569	47.9920616		0.776983951	7.895421705	1000.508881	1.392e-219	9.4879e-218	47.69799569	47.9920616	332.8728924	338.9440494
ENSG00000136122	BORA		-1.03517192	5.553646971	10.59645075	0.00113305	0.011137027	49.64543912	48.54135007	15.99701532	34.75032303		-3.313193638	5.39311307	1524.09927	0	0	66.7008065	65.58579878	5.962249462	7.19880924		0.725886084	5.39311307	151.7181584	7.30172e-35	8.94581e-34	5.962249462	7.19880924	58.56709936	55.10359449
ENSG00000169679	BUB1		-1.143646124	7.873170089	17.18862494	3.38457e-05	0.000548582	282.2921201	292.6127167	106.6882656	158.5965112		-2.300422755	7.513312743	4030.397474	0	0	254.9517284	260.9994861	53.06402021	51.87377247		0.681175795	7.513312743	598.326356	3.8711e-132	1.6067e-130	53.06402021	51.87377247	250.8789533	253.7043078
ENSG00000156970	BUB1B		-1.057419207	7.502881799	14.54155777	0.000137102	0.001846772	244.764859	178.7972219	91.00247623	111.700088		-2.506630176	7.12255766	3483.427436	0	0	205.3777812	198.4210361	36.71042169	34.44136186		0.856360255	7.12255766	708.6646668	3.9042e-156	1.9224e-154	36.71042169	34.44136186	203.0326111	197.6370575
ENSG00000145386	CCNA2		-0.756830732	8.287957506	6.374943279	0.011574274	0.069714817	307.9245796	324.7786716	142.0435368	247.4722054		-3.513729137	8.201463995	8821.573385	0	0	489.9582536	489.0461074	41.90609622	43.61631481		0.606697672	8.201463995	489.3829423	1.9412e-108	6.6155e-107	41.90609622	43.61631481	382.572205	363.5610765
ENSG00000134057	CCNB1		-1.439899933	8.919959973	20.22728006	6.87653e-06	0.000133143	480.3154351	730.6870293	149.8864314	315.5784351		-3.662747046	8.83967501	17254.12666	0	0	773.7438085	786.9655992	61.66669443	61.61333791		1.02972448	8.83967501	2616.019701	0	0	61.66669443	61.61333791	645.9587083	630.3185411
ENSG00000157456	CCNB2		-1.476797577	7.436958854	29.55343849	5.43961e-08	1.74135e-06	218.4064256	218.1436576	63.30336411	97.53575356		-3.10937608	7.1274915	5196.672856	0	0	242.8111699	236.7487371	26.48942261	28.79523696		0.917125439	7.1274915	724.9820755	1.1049e-159	5.5245e-158	26.48942261	28.79523696	184.1058423	180.9044875
ENSG00000138764	CCNG2		1.347422431	4.537871044	11.03764538	0.000892802	0.009052842	22.0584347	6.498172701	29.93993917	30.42029334		0.83055994	4.399257461	78.45005178	8.20468e-19	3.00908e-18	13.73039354	11.96540914	23.33794789	22.23161677		-0.690181996	4.399257461	73.31575743	1.10482e-17	7.99746e-17	23.33794789	22.23161677	19.72089899	17.43341066
ENSG00000117399	CDC20		-1.654886484	8.433602497	29.48650905	5.63073e-08	1.79359e-06	579.2154044	413.4787289	157.7293261	151.074002		-2.920758734	7.75274174	7319.532062	0	0	358.9413932	359.4741634	45.05757093	49.40359283		0.946227302	7.75274174	1206.563991	2.2844e-264	1.9209e-262	45.05757093	49.40359283	288.2692484	289.1843647
ENSG00000158402	CDC25C		-1.113786357	4.421246587	7.866137193	0.005036914	0.036969047	21.44414918	42.04317737	15.93477012	11.1920259		-1.970327988	3.882299906	239.6584266	4.66857e-54	3.83373e-53	18.42763343	18.81192667	4.343924608	5.081512405		1.073387892	3.882299906	120.5955142	4.68556e-28	4.82337e-27	4.343924608	5.081512405	23.6915498	22.95253061
ENSG00000184661	CDCA2		-0.73279129	6.848595289	8.599455497	0.003362635	0.026711726	103.0882796	152.6745676	57.14108973	99.99432974		-2.505361585	6.819051928	2749.825877	0	0	157.9717909	160.2213075	28.87432239	27.31312918		0.673181682	6.819051928	368.0245669	5.0386e-82	1.33709e-80	28.87432239	27.31312918	160.0834049	155.6742248
ENSG00000146670	CDCA5		-0.553690053	6.391987742	4.030651836	0.044680674	0.178736621	85.44153189	107.9346486	77.68200433	54.67579865		-2.130125749	6.042442329	1169.155755	3.081e-256	1.0204e-254	93.2221456	90.47640924	21.63444805	20.39662618		0.773717099	6.042442329	237.9956578	1.07584e-53	1.95952e-52	21.63444805	20.39662618	89.80288569	96.36558654
ENSG00000134690	CDCA8		-0.987239715	7.058002133	15.38299711	8.77746e-05	0.001268876	158.5973533	161.9994454	78.36670149	83.33472398		-2.609071282	6.8158859	3109.878133	0	0	173.0029586	170.9709798	28.27809745	28.08947135		0.952858646	6.8158859	677.4299866	2.42e-149	1.1113e-147	28.27809745	28.08947135	158.4289671	161.9817905
ENSG00000170312	CDK1		1.492006508	6.368696406	6.014800581	0.014186382	0.080751877	12.00648977	121.15843	91.4381926	90.82053802		-2.444069401	6.434733531	1630.496718	0	0	95.24557201	101.8019569	19.50507324	17.00895124		0.589611282	6.434733531	240.510061	3.04432e-54	5.61594e-53	19.50507324	17.00895124	135.0683049	135.9630821
ENSG00000123374	CDK2		-0.658037017	6.736989589	6.132465348	0.013272167	0.076794059	110.2363294	147.1836117	87.0810289	74.12423709		-1.437995896	6.211840277	661.781814	6.1212e-146	1.1778e-144	78.11871271	86.12535137	30.57782224	30.27734475		0.553133464	6.211840277	169.4313707	9.84832e-39	1.32025e-37	30.57782224	30.27734475	105.4207789	110.7328194
ENSG00000166582	CENPV		-2.431742531	2.396593725	28.94629486	7.4413e-08	2.31293e-06	9.940256651	12.57396418	1.805110678	2.385185847		-1.41422482	1.498253882	39.17455772	3.87558e-10	9.77385e-10	4.624974665	5.054905467	1.959024823	1.693837468		-0.721689654	1.498253882	6.267992132	0.012293838	0.023808634	1.959024823	1.693837468	1.588260322	1.226471101
ENSG00000138180	CEP55		-1.076915651	8.274526996	11.28489926	0.000781401	0.008031098	404.0881861	300.5729783	133.8271709	202.9242728		-3.10411796	7.877217626	7479.543697	0	0	345.4277953	346.1650453	39.60637142	40.7226758		0.746113926	7.877217626	937.4603659	7.0562e-206	4.5461e-204	39.60637142	40.7226758	332.4096498	344.112749
ENSG00000122966	CIT		-0.973076547	7.904972064	12.76453931	0.000353253	0.004164099	355.7830063	222.2699972	156.9823838	130.7448796		-1.759766443	7.38166961	2422.116167	0	0	220.119888	219.7284224	66.26614402	63.80121131		0.918463065	7.38166961	974.7994362	5.3955e-214	3.5649e-212	66.26614402	63.80121131	246.1141724	243.9801441
ENSG00000126787	DLGAP5		-1.174990094	7.843957079	14.58419677	0.000134034	0.001811151	274.8090055	251.3493201	85.46265381	160.1377083		-2.848007837	7.730080458	6429.217568	0	0	323.6036961	323.9618529	44.46134599	45.38072884		0.951679013	7.730080458	1295.986311	8.4227e-284	7.5746e-282	44.46134599	45.38072884	308.3872125	305.5665144
ENSG00000143924	EML4		-0.717158958	6.339680039	7.933047788	0.004853997	0.035872629	100.2960727	87.17298678	55.27373385	58.85904767		-1.656935533	6.141614596	952.7079871	3.4205e-209	9.5466e-208	94.16159358	93.80368879	31.34439717	28.51293072		0.726616059	6.141614596	257.3124058	6.6124e-58	1.30934e-56	31.34439717	28.51293072	95.95739444	97.41684749
ENSG00000186871	ERCC6L		-0.584807927	5.621457204	4.981403794	0.025621185	0.122769374	49.31037428	50.06842066	30.25116515	36.29152004		-2.096981194	5.400689627	810.4838658	2.8359e-178	6.6774e-177	57.16179625	58.99522583	13.88352375	13.33897006		0.700686567	5.400689627	146.2172345	1.16373e-33	1.38513e-32	13.88352375	13.33897006	57.7729692	59.39624334
ENSG00000135476	ESPL1		-0.622657534	6.446813768	6.296134366	0.012100156	0.071845374	117.7752881	79.83005163	80.85650932	48.98804778		-2.257538901	5.982787217	1363.242429	2.0418e-298	7.8927e-297	90.40380166	89.13270019	19.16437327	18.42048247		0.919032349	5.982787217	363.5879245	4.65945e-81	1.22393e-79	19.16437327	18.42048247	90.19995077	94.0878545
ENSG00000131351	HAUS8		-0.697901651	4.145769252	4.709280998	0.030000196	0.137050719	17.19999465	25.6352913	12.57352955	13.35704074		-1.725062104	4.078514067	216.6603601	4.84026e-49	3.63792e-48	23.91979085	24.12277672	7.7509243	6.845926435		0.706131013	4.078514067	44.97762401	1.99299e-11	1.02825e-10	7.7509243	6.845926435	20.51502916	22.95253061
ENSG00000163808	KIF15		-1.0520848	6.062519773	15.19170078	9.71294e-05	0.001386929	81.08568908	70.57015553	32.74097298	41.06189174		-2.210602474	5.79935283	1201.006541	3.686e-263	1.2528e-261	87.65772295	81.51834892	19.41989825	17.22068093		0.885702531	5.79935283	267.550217	3.88005e-60	7.92534e-59	19.41989825	17.22068093	75.17765523	75.51557782
ENSG00000079616	KIF22		-0.80607275	7.020879063	10.24646861	0.001369465	0.01297404	160.886963	140.8803842	96.29331787	76.87637461		-2.04334134	6.64543996	1728.382204	0	0	156.9600777	149.6635935	38.15839656	36.27635245		0.736820931	6.64543996	285.0444766	5.97519e-64	1.28536e-62	38.15839656	36.27635245	123.9504826	130.9695926
ENSG00000137807	KIF23		-0.945905227	8.586369438	9.411536597	0.002156245	0.018677268	466.4660888	396.810916	196.2591023	256.7193875		-2.632435715	8.328174305	8424.273671	0	0	458.9564703	464.1554969	76.06126813	73.11731738		0.902905616	8.328174305	1838.310319	0	0	76.06126813	73.11731738	477.5369367	474.2062909
ENSG00000142945	KIF2C		-1.030801775	7.463419342	15.26956226	9.32064e-05	0.001338176	178.4220225	265.6128091	103.0780442	109.6084635		-2.66433296	7.180841631	4056.603347	0	0	218.5300529	219.8563947	35.17727182	34.08847905		0.936247047	7.180841631	854.5546895	7.4365e-188	4.3974e-186	35.17727182	34.08847905	206.3414868	210.0769787
ENSG00000184445	KNTC1		-0.728053876	6.935480318	7.717210356	0.005469685	0.039535105	119.1155474	146.9236848	64.859494	99.2604264		-1.944825433	6.824248498	1937.136042	0	0	154.8643861	153.8866791	37.73252159	42.06363046		0.648010124	6.824248498	332.619824	2.58341e-74	6.3004e-73	37.73252159	42.06363046	152.4729909	156.3750654
ENSG00000133739	LRRCC1		-1.063659413	3.45313556	8.203980047	0.00417986	0.031749622	16.58570913	10.68949409	6.411255165	6.421654203		-0.937410339	2.885003207	27.13147722	1.90078e-07	4.09705e-07	7.009727227	8.894074176	4.343924608	4.022863987		0.694405855	2.885003207	19.28974165	1.12308e-05	3.56381e-05	4.343924608	4.022863987	10.25751458	10.33739928
ENSG00000164109	MAD2L1		-0.688185118	6.376511665	6.127865053	0.013306746	0.076876104	91.02594573	84.2163182	43.13592068	69.5740364		-2.329282235	6.120498283	1417.192335	0	0	90.40380166	88.36486645	18.48297333	17.15010437		0.508404928	6.120498283	138.0726418	7.02591e-32	7.89805e-31	18.48297333	17.15010437	100.4574653	95.40193068
ENSG00000116670	MAD2L2		-1.346305363	5.570051053	24.98772589	5.76964e-07	1.45797e-05	67.96231654	65.40410823	24.02664557	28.54883983		-1.401094332	5.372969304	454.3230133	8.2664e-101	1.1623e-99	56.00555259	58.41935052	21.97514802	21.4552746		0.98785458	5.372969304	252.7743204	6.45098e-57	1.25248e-55	21.97514802	21.4552746	54.7949811	57.906957
ENSG00000010292	NCAPD2		-0.821598862	8.135351329	9.102682488	0.002552349	0.021484921	369.1855995	279.7138439	207.2142568	159.5505856		-1.604644223	7.460009249	1844.367471	0	0	188.4677176	193.4301168	66.01061904	60.20180669		0.863870706	7.460009249	1028.046807	1.4387e-225	1.0126e-223	66.01061904	60.20180669	285.0927277	291.724912
ENSG00000146918	NCAPG2		-0.617848478	7.068427009	5.839688091	0.015668604	0.086193223	175.797348	119.2414691	99.59231325	89.05917001		-1.942219367	6.603003851	1501.647093	0	0	131.0891257	128.0362764	34.41069689	33.10040719		0.58062544	6.603003851	210.6379153	9.96992e-48	1.63431e-46	34.41069689	33.10040719	130.8991215	133.597745
ENSG00000080986	NDC80		-0.951210404	6.996615613	11.61551017	0.000654041	0.00688755	147.5402139	140.8478933	58.57272923	95.99455655		-2.298204137	6.740398542	2064.974753	0	0	149.2276982	147.0401616	29.98159729	30.20676819		0.636541589	6.740398542	265.9635777	8.60308e-60	1.7435e-58	29.98159729	30.20676819	143.9360917	153.0460724
ENSG00000072864	NDE1		-0.959088011	6.844037453	9.89891388	0.001653763	0.015003083	156.866185	101.6639119	54.15332033	74.56457909		-2.26524926	6.521452578	1776.509626	0	0	126.8977424	128.9960686	24.3600478	28.51293072		0.85111392	6.521452578	406.7069323	1.90963e-90	5.42319e-89	24.3600478	28.51293072	136.0609676	130.0059368
ENSG00000117650	NEK2		-1.299589866	6.508010507	25.00834853	5.70826e-07	1.4453e-05	102.41815	120.6060853	35.60425199	57.17106999		-3.565223513	6.176012961	2709.43594	0	0	109.2650265	111.0159618	8.602674223	9.880718565		0.921202121	6.176012961	429.9352319	1.67875e-95	4.97477e-94	8.602674223	9.880718565	107.8693468	106.7029858
ENSG00000119408	NEK6		-0.568148707	5.928101704	4.74128836	0.029447011	0.135245538	83.98958428	56.98897459	50.35636339	43.00673558		0.574953047	5.752151625	110.6475216	7.06847e-26	3.19054e-25	43.72046363	47.28576127	69.84349369	66.34196751		0.502836304	5.752151625	76.06350705	2.74687e-18	2.03487e-17	69.84349369	66.34196751	60.61860228	60.18468905
ENSG00000143228	NUF2		-0.617274618	6.338438979	4.395905995	0.036025314	0.154259634	81.08568908	77.360746	36.47568473	73.31694342		-2.978560306	6.33132757	2117.074431	0	0	106.8802739	109.7362389	12.94659883	14.39761848		0.749903659	6.33132757	308.7558142	4.07628e-69	9.2773e-68	12.94659883	14.39761848	123.9504826	120.1941679
ENSG00000104147	OIP5		-0.867154549	4.044814189	6.519404207	0.010670374	0.065727253	19.1545395	17.96744752	8.652082213	12.0727099		-2.625115658	3.825747091	365.6937463	1.62111e-81	1.87441e-80	20.95691645	19.25982969	2.981124731	3.458251498		0.739940494	3.825747091	55.03807698	1.18217e-13	6.93035e-13	2.981124731	3.458251498	20.2503191	19.7111427
ENSG00000168078	PBK		-0.822575049	6.830741071	7.883942194	0.004987564	0.036669737	135.5337241	112.8732598	53.96658474	92.14156403		-2.649016578	6.627483201	1687.933844	0	0	126.3196205	122.0855649	19.07919828	20.39662618		0.762832011	6.627483201	270.0425006	1.11083e-60	2.29064e-59	19.07919828	20.39662618	156.4436417	153.8345182
ENSG00000166851	PLK1		-0.914075043	8.033416937	9.729801039	0.001813041	0.016230132	420.9531159	218.6310205	171.4855144	149.7896712		-2.85131678	7.382276471	4631.520372	0	0	233.7057511	232.1417346	31.25922218	33.10040719		0.713001016	7.382276471	625.9918958	3.7201e-138	1.6112e-136	31.25922218	33.10040719	243.5332493	243.3669086
ENSG00000164611	PTTG1		-1.457953693	7.30256415	33.23673069	8.15946e-09	3.06266e-07	186.5752667	237.8656117	68.59420575	85.71990982		-2.620742544	7.02831582	4098.457289	0	0	228.3581241	223.1836743	37.30664663	36.13519932		0.941572178	7.02831582	677.8084039	2.0023e-149	9.2276e-148	37.30664663	36.13519932	164.0540557	162.4198159
ENSG00000129810	SGO1		-0.670853766	5.052173532	5.151050074	0.02323232	0.114616944	37.75063762	34.31035186	19.04702991	26.71408149		-3.139314194	4.708032071	710.3987796	1.6385e-156	3.3734e-155	31.65217037	33.0168509	3.577349677	3.740557743		0.601070118	4.708032071	76.49339409	2.20951e-18	1.64538e-17	3.577349677	3.740557743	40.5006382	39.77270572
ENSG00000165480	SKA3		-0.601252356	6.050871538	4.963209639	0.025892106	0.123707016	83.48698704	56.50161163	50.85432495	40.73163523		-2.397284267	5.390674464	895.9992488	7.2701e-197	1.8754e-195	55.93328736	53.30045891	10.22099908	10.44533105		0.567106895	5.390674464	102.6339404	4.03167e-24	3.67936e-23	10.22099908	10.44533105	59.62593958	60.18468905
ENSG00000076382	SPAG5		-1.217268944	7.768205388	20.38809822	6.32218e-06	0.000122595	294.6336747	261.5839421	108.5556214	131.1485264		-2.257970697	7.440828101	3617.827666	0	0	275.8363796	267.7820175	57.40794482	56.24951926		0.785297205	7.440828101	585.3490413	2.5737e-129	1.0514e-127	57.40794482	56.24951926	224.0770604	224.4442116
ENSG00000161888	SPC24		-0.68639531	6.066501376	6.30979403	0.012007279	0.071525493	53.55452881	96.98522756	36.03996836	55.18953098		-2.34179942	6.106373503	1527.0477	0	0	100.2318728	97.32292677	18.90884829	19.90259025		0.841650685	6.106373503	323.0561214	3.12767e-72	7.4182e-71	18.90884829	19.90259025	101.317773	94.0878545
ENSG00000088325	TPX2		-1.182528041	9.344820564	11.78305736	0.000597722	0.006387885	920.7581554	683.1204052	321.0607198	380.5655757		-2.570974351	8.939185971	13825.74439	0	0	780.53674	775.0001901	130.4029132	131.2018272		0.768606257	8.939185971	1886.760289	0	0	130.4029132	131.2018272	644.0395605	641.9700165
ENSG00000091732	ZC3HC1		-0.917840081	4.461542506	9.264553298	0.002336315	0.01999418	24.29220024	31.25621069	12.57352955	16.87977676		-0.832542802	4.314897624	82.07325849	1.31135e-19	4.93949e-19	23.70299516	24.25074901	12.77624885	14.04473567		0.538420207	4.314897624	37.96079373	7.21806e-10	3.38183e-09	12.77624885	14.04473567	24.48567996	24.09139664
Overlap between 87y and siFoxM1 excluding dNdK (13 genes)
ensembl_gene_id	hgnc_symbol
ENSG00000164045	CDC25A
ENSG00000112029	FBXO5
ENSG00000105255	FSD1
ENSG00000119969	HELLS
ENSG00000186625	KATNA1
ENSG00000121621	KIF18A
ENSG00000101367	MAPRE1
ENSG00000166974	MAPRE2
ENSG00000075188	NUP37
ENSG00000100029	PES1
ENSG00000180198	RCC1
ENSG00000169220	RGS14
ENSG00000198783	ZNF830
Overlap between 10y siFoxm1 and dNdK excluding 87y (26 genes)
ensembl_gene_id	hgnc_symbol
ENSG00000066279	ASPM
ENSG00000178999	AURKB
ENSG00000154473	BUB3
ENSG00000162063	CCNF
ENSG00000113328	CCNG1
ENSG00000101224	CDC25B
ENSG00000111665	CDCA3
ENSG00000138778	CENPE
ENSG00000117724	CENPF
ENSG00000175216	CKAP5
ENSG00000101447	FAM83D
ENSG00000149503	INCENP
ENSG00000138160	KIF11
ENSG00000138182	KIF20B
ENSG00000164114	MAP9
ENSG00000109805	NCAPG
ENSG00000121152	NCAPH
ENSG00000111859	NEDD9
ENSG00000137804	NUSAP1
ENSG00000154839	SKA1
ENSG00000182628	SKA2
ENSG00000136824	SMC2
ENSG00000113810	SMC4
ENSG00000196230	TUBB
ENSG00000175063	UBE2C
ENSG00000166483	WEE1
87y dNdK non-overlapping genes (3 genes)
ensembl_gene_id	hgnc_symbol
ENSG00000145919	BOD1
ENSG00000198087	CD2AP
ENSG00000105325	FZR1
10y siFoxM1 non-overlapping genes (54 genes)
ensembl_gene_id	hgnc_symbol
ENSG00000105127	AKAP8
ENSG00000153107	ANAPC1
ENSG00000164162	ANAPC10
ENSG00000129055	ANAPC13
ENSG00000196510	ANAPC7
ENSG00000090061	CCNK
ENSG00000094880	CDC23
ENSG00000004897	CDC27
ENSG00000094804	CDC6
ENSG00000110274	CEP164
ENSG00000153140	CETN3
ENSG00000013573	DDX11
ENSG00000136982	DSCC1
ENSG00000147874	HAUS6
ENSG00000213397	HAUS7
ENSG00000019991	HGF
ENSG00000149948	HMGA2
ENSG00000183955	KMT5A
ENSG00000185621	LMLN
ENSG00000107816	LZTS2
ENSG00000084764	MAPRE3
ENSG00000129933	MAU2
ENSG00000159055	MIS18A
ENSG00000129534	MIS18BP1
ENSG00000151503	NCAPD3
ENSG00000139350	NEDD1
ENSG00000164190	NIPBL
ENSG00000090273	NUDC
ENSG00000120253	NUP43
ENSG00000112941	PAPD7
ENSG00000163939	PBRM1
ENSG00000121892	PDS5A
ENSG00000083642	PDS5B
ENSG00000127564	PKMYT1
ENSG00000160783	PMF1
ENSG00000164754	RAD21
ENSG00000132341	RAN
ENSG00000179051	RCC2
ENSG00000112130	RNF8
ENSG00000179041	RRS1
ENSG00000168061	SAC3D1
ENSG00000085415	SEH1L
ENSG00000068903	SIRT2
ENSG00000072501	SMC1A
ENSG00000152253	SPC25
ENSG00000040275	SPDL1
ENSG00000120948	TARDBP
ENSG00000111602	TIMELESS
ENSG00000075131	TIPIN
ENSG00000140830	TXNL4B
ENSG00000156256	USP16
ENSG00000086827	ZW10
ENSG00000174442	ZWILCH
ENSG00000122952	ZWINT
87y non-overlapping genes (8 genes)
ensembl_gene_id	hgnc_symbol
ENSG00000131165	CHMP1A
ENSG00000092036	HAUS4
ENSG00000136098	NEK3
ENSG00000121274	PAPD5
ENSG00000175792	RUVBL1
ENSG00000101972	STAG2
ENSG00000165416	SUGT1
ENSG00000175073	VCPIP1
