# Supplementary material for: FoxM1 repression during human aging leads to mitotic decline and aneuploidy-driven full senescence
Source: Nat Commun. 2018 Jul 19;9:2834. doi: 10.1038/s41467-018-05258-6 (PMC6053425; doi:10.1038/s41467-018-05258-6)
Supplement: Supplementary file 29 — Supplementary Data 15 [file 41467_2018_5258_MOESM29_ESM.xlsx]

## Sheet: dif expression
Supplementary data 15. SASP and senescence-associated genes differentially expressed in 87y vs 87y FoxM1dNdK-expressing mitotic fibroblasts.
ensembl_gene_id	hgnc_symbol	logFC	logCPM	LR	PValue	FDR	87y_crtl_1	87y_crtl_2	87y_dNdK_1	87y_dNdK_2
ENSG00000167601	AXL	0.644944579	9.671182666	2340.799502	0	0	530.2143271	535.6055228	1078.759646	1091.55928
ENSG00000176697	BDNF	-2.311398537	6.070541985	1083.793601	1.0997e-237	8.3282e-236	144.8826619	141.9294645	13.76492279	14.3672329
ENSG00000153162	BMP6	-1.764393535	4.138179496	165.7373592	6.31303e-38	8.31675e-37	25.4673227	22.30219333	5.095668532	4.555464091
ENSG00000108691	CCL2	1.605300467	2.337963985	46.23254171	1.05018e-11	5.49711e-11	11.83932393	11.43340291	4.764780965	4.818279327
ENSG00000124762	CDKN1A	-0.149509111	7.946781775	21.86904184	2.91905e-06	9.92693e-06	609.171545	596.7248248	141.1566361	147.5269525
ENSG00000147889	CDKN2A	0.692617212	3.040566587	26.30345053	2.91767e-07	1.09901e-06	4.599449585	3.881710865	11.11782225	10.2497942
ENSG00000184371	CSF1	1.01155559	6.245298199	505.3929431	6.3766e-112	2.2686e-110	81.08659268	79.39863133	116.4724236	112.1345007
ENSG00000163739	CXCL1	-1.820200328	3.905447963	55.20142005	1.0879e-13	6.39216e-13	39.8618964	37.47615399	1.654437835	0.963655865
ENSG00000163734	CXCL3	-0.591317624	1.571103935	3.190366884	0.074073386	0.116796584	5.621549493	6.56362019	1.257372755	0.963655865
ENSG00000124875	CXCL6	-3.862045803	2.678018633	146.9693945	7.96933e-34	9.53815e-33	12.09484891	11.29224979	0.330887567	0.438025393
ENSG00000169429	CXCL8	-1.004442931	5.531657003	21.31914643	3.88829e-06	1.30381e-05	143.605037	146.0229051	2.183857942	2.452942203
ENSG00000138685	FGF2	-1.408364174	8.240659983	3748.587717	0	0	322.8132209	325.0756408	181.2602092	177.9259148
ENSG00000140285	FGF7	-1.451238057	7.052881373	1577.790105	0	0	189.4291829	192.9563183	71.47171448	68.41956645
ENSG00000076662	ICAM3	-0.536860551	2.93933923	10.72502074	0.001056965	0.002514272	9.9654741	11.78628572	4.698603452	5.343909799
ENSG00000115457	IGFBP2	4.474650854	2.528332204	545.0537742	1.4997e-120	5.6621e-119	1.192449892	0.564612489	19.91943153	22.77732046
ENSG00000146674	IGFBP3	-1.354149504	12.14949329	51268.9307	0	0	3873.5883	3874.229749	3176.388288	3135.911396
ENSG00000167779	IGFBP6	-0.252822347	8.382094369	97.94216473	4.30782e-23	3.79241e-22	534.8989517	535.6760994	212.0327529	223.830976
ENSG00000163453	IGFBP7	-0.238562073	6.658577804	31.56826481	1.92551e-08	8.04106e-08	121.2040141	114.4046057	82.58953673	81.47272317
ENSG00000095752	IL11	-3.536765058	6.08505051	3401.841975	0	0	40.9691713	39.59345082	11.97812993	12.52752625
ENSG00000115594	IL1R1	0.514604433	7.414162336	249.4908879	3.35298e-56	6.40429e-55	244.7077529	248.4294954	174.5762804	172.8448202
ENSG00000160712	IL6R	0.807873689	3.330125899	34.17659457	5.03307e-09	2.21243e-08	15.67219859	16.16203251	12.70608257	13.75399735
ENSG00000134352	IL6ST	0.593793766	8.591274831	1065.72986	9.2771e-234	6.9444e-232	260.2947765	255.9811874	581.5018103	563.8262864
ENSG00000049130	KITLG	-0.539949802	6.669217001	244.2248825	4.71547e-55	8.85005e-54	64.05159422	64.08351755	107.0752167	107.8418518
ENSG00000113368	LMNB1	1.046944986	7.18292063	1057.225762	6.5432e-232	4.842e-230	35.4327968	32.46521814	214.9445635	212.3547107
ENSG00000240972	MIF	0.568938625	4.260229387	20.23065755	6.8644e-06	2.23352e-05	25.29697272	25.97217451	13.23550268	16.38214971
ENSG00000196611	MMP1	-1.277291772	9.342440838	2382.2212	0	0	1696.856197	1694.190351	145.2596419	144.5483798
ENSG00000166670	MMP10	-7.32234453	0.981704958	50.66796971	1.0939e-12	6.10605e-12	5.706724485	5.504971772	0	0
ENSG00000149968	MMP3	-2.14354005	7.993890964	1643.972723	0	0	744.1739078	745.9236751	26.93424796	28.12123025
ENSG00000173531	MST1	-0.721746101	0.345747243	3.012089945	0.082645669	0.128467341	2.129374808	2.329026519	0.727952647	0.613235551
ENSG00000119630	PGF	-1.486098317	2.744473137	98.43384498	3.36066e-23	2.97678e-22	5.5363745	5.857854578	4.169183344	4.029833619
ENSG00000122861	PLAU	1.767959537	5.37153827	842.9872954	2.433e-185	1.3942e-183	40.45812135	37.82903679	76.63356052	76.12881337
ENSG00000011422	PLAUR	-0.431450745	7.074349775	104.5692723	1.51793e-24	1.4071e-23	184.4038584	179.4761951	76.56738301	72.36179499
ENSG00000102265	TIMP1	-0.78550072	10.22996464	2833.46802	0	0	2126.052983	2122.096042	539.0158467	544.1151437
ENSG00000173535	TNFRSF10C	1.351815685	0.37655206	10.60129108	0.001130087	0.002672016	1.447974869	2.540756203	1.323550268	1.489286337
ENSG00000173530	TNFRSF10D	-1.161021886	6.163572863	495.3549214	9.7422e-110	3.3733e-108	106.7242654	115.322101	40.23592815	39.94791588
ENSG00000164761	TNFRSF11B	1.637190482	6.726270633	2756.308554	0	0	50.16807047	51.23858342	275.9602309	282.876799
ENSG00000028137	TNFRSF1B	1.379286661	2.969983354	63.83499849	1.35289e-15	8.84842e-15	12.26519889	15.59742002	10.78693468	10.16218913
