# Supplementary material for: FoxM1 repression during human aging leads to mitotic decline and aneuploidy-driven full senescence
Source: Nat Commun. 2018 Jul 19;9:2834. doi: 10.1038/s41467-018-05258-6 (PMC6053425; doi:10.1038/s41467-018-05258-6)
Supplement: Supplementary file 30 — Supplementary Data 16 [file 41467_2018_5258_MOESM30_ESM.xlsx]

## Sheet: dif expression
Supplementary Data 16. 'Senescence core signature' genes differentially expressed in 87y vs 87y FoxM1dNdK-expressing mitotic fibroblasts.
ensembl_gene_id	hgnc_symbol	logFC	logCPM	LR	PValue	FDR	87y_crtl_1	87y_crtl_2	87y_dNdK_1	87y_dNdK_2	Regulation in Senescence
ENSG00000160007	ARHGAP35	0.211683118	7.743834311	68.10727865	1.54838e-16	1.06318e-15	198.3725571	202.2724243	251.5407285	254.5803586	down
ENSG00000044459	CNTLN	0.521805472	4.491817503	47.09826532	6.75154e-12	3.57743e-11	13.37247379	13.83300599	32.75786914	30.92459277
ENSG00000005339	CREBBP	0.283838099	6.442775486	50.9707192	9.37541e-13	5.26047e-12	65.15886912	67.11830968	106.8766841	108.7179026
ENSG00000164151	ICE1	0.119987549	6.362570928	7.890281175	0.004970114	0.010436675	58.85591969	59.70777076	88.28080288	88.04310407
ENSG00000136636	KCTD3	0.198411634	6.034554935	17.13410987	3.48311e-05	0.00010434	50.59394543	52.08550215	81.86158408	81.99835364
ENSG00000143995	MEIS1	-0.269027159	5.283846921	11.65069892	0.000641784	0.001580058	68.90656878	68.95330027	21.77240191	23.74097632
ENSG00000162599	NFIA	0.81640408	3.620205956	34.86032938	3.54225e-09	1.57908e-08	13.37247379	11.92743884	15.2870056	17.52101574
ENSG00000083642	PDS5B	0.136537153	5.198661529	5.314002176	0.021154705	0.038743238	19.9309482	19.54970745	47.58163214	44.15295965
ENSG00000171792	RHNO1	0.739244914	5.437086477	127.8416251	1.21567e-29	1.29678e-28	19.41989825	23.50199487	57.04501655	57.73174685
ENSG00000128602	SMO	-2.495978376	0.356089357	44.8404595	2.1376e-11	1.10023e-10	1.022099908	1.482107785	0.463242594	0.438025393
ENSG00000132122	SPATA6	0.488545449	1.421567689	4.046927579	0.044251815	0.074326978	3.151474716	2.540756203	2.91181059	3.854623462
ENSG00000118007	STAG1	0.128988757	7.022087268	15.05946593	0.000104176	0.000290001	107.1501403	112.0050026	147.4434999	144.4607747
ENSG00000148429	USP6NL	0.459702521	4.355452955	32.42548017	1.23852e-08	5.2569e-08	16.94982347	16.23260907	28.25779822	27.06996931
ENSG00000130749	ZC3H4	0.224788385	5.405800643	11.09160002	0.000867196	0.002089272	35.51797179	32.81810095	51.88317051	51.7746015
ENSG00000072778	ACADVL	0.294852556	8.520003329	153.0845201	3.67114e-35	4.53206e-34	529.5329272	520.4315621	301.8356386	302.6755468	up
ENSG00000159322	ADPGK	0.274288814	6.059204148	28.82178076	7.93537e-08	3.14164e-07	57.5782948	52.43838496	70.47905178	64.56494298
ENSG00000110092	CCND1	-0.399982804	10.85467013	1280.46523	1.988e-280	1.7395e-278	3591.573901	3604.486133	1105.032119	1120.906982
ENSG00000086065	CHMP5	-0.123407182	5.820034088	3.889345849	0.048593347	0.080636064	76.74266807	71.14117367	45.26541917	51.42418118
ENSG00000065357	DGKA	-0.256813348	5.55813947	13.54658785	0.000232714	0.000614153	91.81864171	88.85589053	29.71370352	29.52291151
ENSG00000165169	DYNLT3	-0.467582261	5.236339212	68.14919124	1.51582e-16	1.04137e-15	32.53684706	34.01790249	39.9712181	42.13804284
ENSG00000005238	FAM214B	-1.081945791	5.763848643	313.0136427	4.81652e-70	1.11382e-68	80.74589271	82.00996409	31.76520643	27.68320486
ENSG00000114480	GBE1	-0.335181457	7.479677693	100.4626992	1.20648e-23	1.0865e-22	245.2188029	259.4394389	143.6052041	138.8540497
ENSG00000168621	GDNF	0.194642292	4.743989288	9.02613277	0.002661469	0.005883583	14.22422372	13.05666382	39.24326545	39.4222854
ENSG00000198727	MT-CYB	-1.283513315	7.400990088	1646.644068	0	0	177.675034	173.7594936	101.7148381	96.89121701
ENSG00000140939	NOL3	-0.867321223	3.250574403	22.44814369	2.15894e-06	7.43374e-06	16.77947349	18.56163559	4.566248425	3.94222854
ENSG00000072682	P4HA2	-0.941249687	7.607117075	730.8897071	5.7377e-161	2.9025e-159	308.7593471	308.1372661	92.84705131	91.1968869
ENSG00000131435	PDLIM4	-0.5317958	5.536220759	55.05091641	1.17448e-13	6.89146e-13	54.68234506	56.67297863	25.47834266	25.66828805
ENSG00000173846	PLK3	-0.636114528	4.554983506	51.50195155	7.1526e-13	4.02897e-12	40.9691713	41.85190078	16.01495824	16.38214971
ENSG00000130827	PLXNA3	-0.518171795	6.609074388	132.9267892	9.38081e-31	1.03125e-29	120.6929641	114.828065	76.17031793	71.4857442
ENSG00000186866	POFUT2	0.431414528	6.084995117	67.95279092	1.67457e-16	1.14618e-15	84.32324239	79.96324382	65.51573827	65.17817853
ENSG00000153130	SCOC	-0.145802871	5.710144799	7.09308378	0.007738198	0.015604121	40.88399631	36.98211806	63.53041287	60.7979246
ENSG00000100647	SUSD6	-0.265149252	4.729637889	9.70801289	0.001834663	0.00417042	35.00692184	31.68887597	19.58854397	19.27311731
ENSG00000197780	TAF13	-0.488790911	5.697706214	70.31264224	5.06123e-17	3.56405e-16	49.48667053	48.62725065	52.08170305	44.15295965
ENSG00000078902	TOLLIP	0.196270019	5.090994678	7.972272472	0.004749927	0.010026334	37.6473466	35.92346964	34.74319454	33.37753498
ENSG00000106537	TSPAN13	-2.235978171	5.723157139	507.4709935	2.2514e-112	8.0541e-111	99.91026598	94.99605135	7.610414042	6.657985979
ENSG00000178951	ZBTB7A	0.325148821	5.707105349	38.24030618	6.2547e-10	2.94326e-09	47.18694574	45.52188196	64.25836552	65.70380901
ENSG00000106400	ZNHIT1	-0.399470472	5.705886646	43.96850412	3.33703e-11	1.70069e-10	78.44616792	73.04674082	37.45647259	36.53131781
