# Supplementary material for: FoxM1 repression during human aging leads to mitotic decline and aneuploidy-driven full senescence
Source: Nat Commun. 2018 Jul 19;9:2834. doi: 10.1038/s41467-018-05258-6 (PMC6053425; doi:10.1038/s41467-018-05258-6)
Supplement: Supplementary file 31 — Supplementary Data 17 [file 41467_2018_5258_MOESM31_ESM.xlsx]

## Sheet: Sup Fig. 8d
Supplementary data 17. Overlap between differentially expressed genes in FoxM1 RNAi and FoxM1dNdK overexpression, and overlap with known DREAM/MMB-FoxM1 transcriptional targets.
Overlap siFoxM1^FoxM1dNdK^DREAM (158 genes)
			siFoxM1										dNdK
ensembl_gene_id	hgnc_symbol		logFC	logCPM	LR	PValue	FDR	10y_ctrl_1	10y_ctrl_2	10y_siFoxM1_1	10y_siFoxM1_2		logFC	logCPM	LR	PValue	FDR	87y_crtl_1	87y_crtl_2	87y_dNdK_1	87y_dNdK_2
ENSG00000011426	ANLN		-2.231609113	9.25020007	11156.7138	0	0	743.8260036	738.5920735	159.0217106	156.6799658		1.129356066	9.25020007	5830.459521	0	0	159.0217106	156.6799658	1053.546013	1026.468707
ENSG00000198826	ARHGAP11A		-2.814308946	7.674277016	4975.420674	0	0	252.4947106	254.6008715	35.09209683	36.84096494		0.770287016	7.674277016	960.5207278	6.8519e-211	4.5042e-209	35.09209683	36.84096494	326.9169162	326.241313
ENSG00000187951	ARHGAP11B		-2.934385958	5.479927027	1246.714233	4.2969e-273	1.5039e-271	63.2320755	63.73020057	8.687849216	7.975151413		0.761678779	5.479927027	175.7391337	4.12858e-40	5.71819e-39	8.687849216	7.975151413	66.50840097	63.16326172
ENSG00000213390	ARHGAP19		-1.384620029	4.167815783	157.2395378	4.53741e-36	2.64087e-35	20.37879462	20.02766343	7.7509243	7.692845169		0.653368749	4.167815783	57.97752098	2.6513e-14	1.61422e-13	7.7509243	7.692845169	27.79455563	24.26660679
ENSG00000170540	ARL6IP1		-1.782672651	7.283143615	1865.207876	0	0	161.3682567	170.7790214	47.52764571	49.05071002		0.645087129	7.283143615	530.1817491	2.5787e-117	9.5687e-116	47.52764571	49.05071002	245.9818173	246.9587168
ENSG00000105011	ASF1B		-1.513977058	4.999459128	391.6395056	3.63879e-87	4.46234e-86	45.31029867	42.87071725	15.16114863	15.59742002		0.762863466	4.999459128	121.3346369	3.22818e-28	3.33639e-27	15.16114863	15.59742002	42.48596361	40.99917682
ENSG00000066279	ASPM		-3.33534397	9.126822199	16384.52116	0	0	707.5488586	706.3430563	71.88769351	68.45926435		0.72837529	9.126822199	2388.13711	0	0	71.88769351	68.45926435	901.6686201	884.2856641
ENSG00000171456	ASXL1		-0.596546955	6.6217126	187.2684237	1.25487e-42	8.35502e-42	109.120496	116.6467426	75.46504319	74.24654236		0.592215226	6.6217126	195.556136	1.94821e-44	2.97165e-43	75.46504319	74.24654236	123.8843051	120.8074035
ENSG00000087586	AURKA		-2.691368127	8.022850784	6292.195941	0	0	386.1853846	377.6462287	59.02626967	59.14315827		1.119872452	8.022850784	1858.992088	0	0	59.02626967	59.14315827	400.1754236	399.9171842
ENSG00000178999	AURKB		-1.985172433	4.746871262	468.7461065	6.0066e-104	8.7497e-103	36.85526686	35.44832441	9.9654741	8.398610781		0.816070967	4.746871262	125.3638228	4.2369e-29	4.47171e-28	9.9654741	8.398610781	39.04473291	37.75778891
ENSG00000089685	BIRC5		-2.89909698	7.895421705	7214.511969	0	0	360.2421673	354.2272995	47.69799569	47.9920616		0.776983951	7.895421705	1000.508881	1.392e-219	9.4879e-218	47.69799569	47.9920616	332.8728924	338.9440494
ENSG00000136122	BORA		-3.313193638	5.39311307	1524.09927	0	0	66.7008065	65.58579878	5.962249462	7.19880924		0.725886084	5.39311307	151.7181584	7.30172e-35	8.94581e-34	5.962249462	7.19880924	58.56709936	55.10359449
ENSG00000112983	BRD8		-1.1032776	6.934326787	779.1105027	1.8788e-171	4.2537e-170	155.153447	148.9597459	71.46181855	70.01194869		0.786990433	6.934326787	473.5734467	5.3477e-105	1.7577e-103	71.46181855	70.01194869	164.3849433	168.7273815
ENSG00000169679	BUB1		-2.300422755	7.513312743	4030.397474	0	0	254.9517284	260.9994861	53.06402021	51.87377247		0.681175795	7.513312743	598.326356	3.8711e-132	1.6067e-130	53.06402021	51.87377247	250.8789533	253.7043078
ENSG00000156970	BUB1B		-2.506630176	7.12255766	3483.427436	0	0	205.3777812	198.4210361	36.71042169	34.44136186		0.856360255	7.12255766	708.6646668	3.9042e-156	1.9224e-154	36.71042169	34.44136186	203.0326111	197.6370575
ENSG00000154473	BUB3		-0.907231513	7.165742954	518.5220446	8.8734e-115	1.3979e-113	152.9854901	143.8408543	77.42406801	80.31612662		0.647038707	7.165742954	384.2215394	1.49927e-85	4.12219e-84	77.42406801	80.31612662	211.0400902	209.9017685
ENSG00000109881	CCDC34		-2.004250359	3.811743997	222.408325	2.69823e-50	2.07371e-49	17.63271591	16.25248087	3.918049646	4.446323354		0.532882416	3.811743997	30.7281917	2.96821e-08	1.2164e-07	3.918049646	4.446323354	19.72089899	20.49958841
ENSG00000145386	CCNA2		-3.513729137	8.201463995	8821.573385	0	0	489.9582536	489.0461074	41.90609622	43.61631481		0.606697672	8.201463995	489.3829423	1.9412e-108	6.6155e-107	41.90609622	43.61631481	382.572205	363.5610765
ENSG00000134057	CCNB1		-3.662747046	8.83967501	17254.12666	0	0	773.7438085	786.9655992	61.66669443	61.61333791		1.02972448	8.83967501	2616.019701	0	0	61.66669443	61.61333791	645.9587083	630.3185411
ENSG00000157456	CCNB2		-3.10937608	7.1274915	5196.672856	0	0	242.8111699	236.7487371	26.48942261	28.79523696		0.917125439	7.1274915	724.9820755	1.1049e-159	5.5245e-158	26.48942261	28.79523696	184.1058423	180.9044875
ENSG00000162063	CCNF		-2.608448916	6.487128809	2457.9158	0	0	144.5304583	134.5628632	21.88997302	23.57257143		0.815993152	6.487128809	382.7425175	3.14686e-85	8.63387e-84	21.88997302	23.57257143	123.9504826	117.5660156
ENSG00000117399	CDC20		-2.920758734	7.75274174	7319.532062	0	0	358.9413932	359.4741634	45.05757093	49.40359283		0.946227302	7.75274174	1206.563991	2.2844e-264	1.9209e-262	45.05757093	49.40359283	288.2692484	289.1843647
ENSG00000101224	CDC25B		-1.012346415	6.359870735	415.2184898	2.68048e-92	3.4747e-91	84.98390948	89.7085755	43.1837211	43.54573825		0.741782186	6.359870735	338.4967041	1.35601e-75	3.3835e-74	43.1837211	43.54573825	122.0975122	123.1727406
ENSG00000158402	CDC25C		-1.970327988	3.882299906	239.6584266	4.66857e-54	3.83373e-53	18.42763343	18.81192667	4.343924608	5.081512405		1.073387892	3.882299906	120.5955142	4.68556e-28	4.82337e-27	4.343924608	5.081512405	23.6915498	22.95253061
ENSG00000184661	CDCA2		-2.505361585	6.819051928	2749.825877	0	0	157.9717909	160.2213075	28.87432239	27.31312918		0.673181682	6.819051928	368.0245669	5.0386e-82	1.33709e-80	28.87432239	27.31312918	160.0834049	155.6742248
ENSG00000111665	CDCA3		-2.241550949	5.494361859	894.0106011	1.9672e-196	5.0647e-195	58.89616175	59.12319812	13.11694882	11.92743884		1.118212366	5.494361859	401.4636203	2.64438e-89	7.44451e-88	13.11694882	11.92743884	73.92028247	71.39813912
ENSG00000146670	CDCA5		-2.130125749	6.042442329	1169.155755	3.081e-256	1.0204e-254	93.2221456	90.47640924	21.63444805	20.39662618		0.773717099	6.042442329	237.9956578	1.07584e-53	1.95952e-52	21.63444805	20.39662618	89.80288569	96.36558654
ENSG00000134690	CDCA8		-2.609071282	6.8158859	3109.878133	0	0	173.0029586	170.9709798	28.27809745	28.08947135		0.952858646	6.8158859	677.4299866	2.42e-149	1.1113e-147	28.27809745	28.08947135	158.4289671	161.9817905
ENSG00000170312	CDK1		-2.444069401	6.434733531	1630.496718	0	0	95.24557201	101.8019569	19.50507324	17.00895124		0.589611282	6.434733531	240.510061	3.04432e-54	5.61594e-53	19.50507324	17.00895124	135.0683049	135.9630821
ENSG00000123080	CDKN2C		-2.270378534	5.619782343	995.9227441	1.382e-218	3.9596e-217	68.72423292	69.93685665	16.26842353	12.77435757		0.61692028	5.619782343	120.3240733	5.37262e-28	5.51748e-27	16.26842353	12.77435757	68.29519383	63.77649728
ENSG00000129355	CDKN2D		-1.690182819	3.708566026	193.7672287	4.78705e-44	3.29396e-43	17.8495116	19.19584354	5.110499539	6.281313945		0.597422637	3.708566026	30.27754465	3.74436e-08	1.52387e-07	5.110499539	6.281313945	15.68407068	16.55735987
ENSG00000100526	CDKN3		-4.320361674	5.909144879	2720.832766	0	0	97.1967332	94.57152253	4.4290996	5.081512405		1.309489817	5.909144879	679.8411034	7.2357e-150	3.3465e-148	4.4290996	5.081512405	95.95739444	96.10277131
ENSG00000115163	CENPA		-3.750842807	5.605509287	1665.456698	0	0	66.98986742	66.28964637	4.4290996	5.36381865		1.006912396	5.605509287	354.9599823	3.52415e-79	9.05511e-78	4.4290996	5.36381865	78.68506344	81.91074856
ENSG00000138778	CENPE		-2.45910328	8.307218351	6818.291603	0	0	404.3962223	403.5606175	72.56909345	74.1759658		0.741479375	8.307218351	1333.211873	6.8531e-292	6.3847e-290	72.56909345	74.1759658	484.0885106	486.558607
ENSG00000117724	CENPF		-2.560378598	9.45032615	18147.58004	0	0	1019.156527	1028.769242	170.4351596	176.3002498		0.943660773	9.45032615	4282.600676	0	0	170.4351596	176.3002498	1030.648594	1022.701688
ENSG00000120334	CENPL		-1.810543782	5.327722955	590.177456	2.2925e-130	4.0668e-129	51.95869976	51.76479143	14.82044866	14.75050129		0.654843941	5.327722955	122.9155102	1.45515e-28	1.51603e-27	14.82044866	14.75050129	53.93467342	58.87061287
ENSG00000166451	CENPN		-2.157707415	6.286421699	1692.231278	0	0	119.3098933	115.2390474	24.95627275	27.31312918		0.590995277	6.286421699	181.1017868	2.78522e-41	3.97231e-40	24.95627275	27.31312918	98.33978492	97.7672678
ENSG00000138092	CENPO		-1.89882632	6.355226635	1481.920649	0	0	122.9231548	121.0617866	33.64412196	31.90060565		0.637051115	6.355226635	213.4126199	2.47376e-48	4.10181e-47	33.64412196	31.90060565	100.0604003	104.1624385
ENSG00000101639	CEP192		-1.19634746	6.688999398	772.287809	5.719e-170	1.2791e-168	138.3156486	137.3142675	61.07046949	59.35488795		0.572449141	6.688999398	196.5180517	1.20144e-44	1.84127e-43	61.07046949	59.35488795	125.8696305	125.2752625
ENSG00000138180	CEP55		-3.10411796	7.877217626	7479.543697	0	0	345.4277953	346.1650453	39.60637142	40.7226758		0.746113926	7.877217626	937.4603659	7.0562e-206	4.5461e-204	39.60637142	40.7226758	332.4096498	344.112749
ENSG00000183765	CHEK2		-0.61947621	3.216900542	14.70903387	0.000125444	0.000220211	11.99602804	9.405963337	6.047424454	7.692845169		0.787871125	3.216900542	24.45369906	7.61172e-07	2.76266e-06	6.047424454	7.692845169	12.30901749	11.56387039
ENSG00000163507	CIP2A		-2.664967688	6.454197856	2109.285654	0	0	111.8665747	115.5589781	16.09807355	19.47913089		0.596056544	6.454197856	241.3872889	1.95983e-54	3.64652e-53	16.09807355	19.47913089	128.6490861	128.8670707
ENSG00000122966	CIT		-1.759766443	7.38166961	2422.116167	0	0	220.119888	219.7284224	66.26614402	63.80121131		0.918463065	7.38166961	974.7994362	5.3955e-214	3.5649e-212	66.26614402	63.80121131	246.1141724	243.9801441
ENSG00000136108	CKAP2		-3.379934465	8.137076666	8707.199469	0	0	373.1776433	370.4157943	36.62524669	34.93539778		0.618002608	8.137076666	847.9200829	2.0594e-186	1.2013e-184	36.62524669	34.93539778	425.3228787	426.1111027
ENSG00000169607	CKAP2L		-2.3505532	6.464501094	1456.661921	0	0	90.47606689	91.05228455	18.65332332	17.07952781		0.648045266	6.464501094	321.3716681	7.27988e-72	1.72348e-70	18.65332332	17.07952781	147.0464348	148.5782134
ENSG00000175216	CKAP5		-1.357112097	8.702297813	4073.918724	0	0	544.0849102	536.8437578	213.5337057	208.6243149		0.810654512	8.702297813	1843.017623	0	0	213.5337057	208.6243149	576.0752542	569.6082215
ENSG00000173207	CKS1B		-1.17079206	2.956402869	40.89860558	1.60335e-10	4.13203e-10	8.599562268	9.597921772	3.406999692	4.587476477		0.579491276	2.956402869	12.62430865	0.000380763	0.000970454	3.406999692	4.587476477	10.58840214	9.724163733
ENSG00000123975	CKS2		-2.423403512	6.775447219	2599.296968	0	0	154.3585295	158.0457785	28.53362242	29.6421557		0.99747997	6.775447219	749.6098888	4.8778e-165	2.4968e-163	28.53362242	29.6421557	164.3187658	163.5586819
ENSG00000006634	DBF4		-2.532918601	5.861028846	1377.2213	1.8721e-301	7.2802e-300	78.19097794	79.02288926	14.3945737	12.9155107		0.681686897	5.861028846	200.3830674	1.72281e-45	2.6945e-44	14.3945737	12.9155107	82.9204243	85.67776694
ENSG00000161692	DBF4B		-2.597151605	5.228082796	842.773526	2.7079e-185	6.5915e-184	55.06610461	60.97879633	9.709949123	9.527835759		1.120067621	5.228082796	229.8284457	6.49764e-52	1.14951e-50	9.709949123	9.527835759	55.12586867	52.82586244
ENSG00000172795	DCP2		-0.745006815	5.630849844	137.4640407	9.54563e-32	5.0808e-31	48.99582536	48.37352573	28.95949739	29.07754321		0.559045857	5.630849844	119.0059211	1.04417e-27	1.06389e-26	28.95949739	29.07754321	71.73642453	70.60969341
ENSG00000024526	DEPDC1		-2.75858696	7.256431891	3714.11447	0	0	194.2489359	192.5982969	29.04467238	28.16004791		0.667868247	7.256431891	537.0733644	8.1681e-119	3.0571e-117	29.04467238	28.16004791	233.8713324	235.3072413
ENSG00000035499	DEPDC1B		-2.168604246	4.562122665	435.5213814	1.02136e-96	1.38064e-95	31.0017833	32.18503101	6.558474408	7.410538924		0.838178395	4.562122665	109.4319242	1.30511e-25	1.24732e-24	6.558474408	7.410538924	35.86821227	33.20232482
ENSG00000126787	DLGAP5		-2.848007837	7.730080458	6429.217568	0	0	323.6036961	323.9618529	44.46134599	45.38072884		0.951679013	7.730080458	1295.986311	8.4227e-284	7.5746e-282	44.46134599	45.38072884	308.3872125	305.5665144
ENSG00000198919	DZIP3		-1.383459862	4.226090288	131.7409963	1.70471e-30	8.76029e-30	18.57216389	17.34024534	6.217774439	7.410538924		0.900123241	4.226090288	110.7418856	6.73988e-26	6.47969e-25	6.217774439	7.410538924	32.16227151	32.0634588
ENSG00000129173	E2F8		-2.428712599	2.708590344	121.7602829	2.60484e-28	1.26198e-27	7.154257685	9.022046466	1.533149862	1.482107785		1.228941805	2.708590344	58.94315064	1.62294e-14	9.98909e-14	1.533149862	1.482107785	10.19133706	12.00189578
ENSG00000114346	ECT2		-1.917967078	7.598644229	2815.55988	0	0	222.649171	231.7578177	57.91899477	62.10737384		0.679923796	7.598644229	698.7860062	5.4916e-154	2.6339e-152	57.91899477	62.10737384	296.0120175	295.7547456
ENSG00000171320	ESCO2		-1.903058224	4.615851657	358.4082336	6.25444e-80	7.14872e-79	28.97835689	29.36964062	7.7509243	7.833998291		0.59658843	4.615851657	67.39743649	2.21937e-16	1.5095e-15	7.7509243	7.833998291	35.33879216	36.61892289
ENSG00000135476	ESPL1		-2.257538901	5.982787217	1363.242429	2.0418e-298	7.8927e-297	90.40380166	89.13270019	19.16437327	18.42048247		0.919032349	5.982787217	363.5879245	4.65945e-81	1.22393e-79	19.16437327	18.42048247	90.19995077	94.0878545
ENSG00000106462	EZH2		-2.203967239	5.888180373	1136.689956	3.5047e-249	1.1234e-247	96.18501999	91.30822913	18.48297333	21.87873397		0.780904345	5.888180373	181.6151828	2.15164e-41	3.08227e-40	18.48297333	21.87873397	73.0599748	76.91725908
ENSG00000125898	FAM110A		-1.277237206	2.771772583	36.40593862	1.60214e-09	3.9073e-09	6.503870623	5.182877757	2.384899785	2.39960308		0.508848727	2.771772583	12.4658144	0.000414468	0.001050364	2.384899785	2.39960308	10.19133706	11.73908054
ENSG00000101447	FAM83D		-2.441936868	5.439821231	858.5900134	9.8648e-189	2.438e-187	50.94698655	53.04451433	9.795124116	9.386682637		1.062304485	5.439821231	364.9447112	2.35997e-81	6.22437e-80	9.795124116	9.386682637	74.11881501	74.63952703
ENSG00000092140	G2E3		-2.180721124	6.440163682	1578.669141	0	0	106.7357434	109.4802944	23.93417284	23.78430112		0.591854204	6.440163682	233.4947567	1.03091e-52	1.8465e-51	23.93417284	23.78430112	128.1858435	125.1000523
ENSG00000139354	GAS2L3		-3.632103904	6.913741945	4110.740842	0	0	164.8369877	164.6363515	13.54282378	13.05666382		1.07428486	6.913741945	1040.119122	3.4197e-228	2.4467e-226	13.54282378	13.05666382	203.6282087	198.8635286
ENSG00000121957	GPSM2		-3.41233381	6.897010264	3586.705161	0	0	160.5010739	167.2597834	15.67219859	15.17396065		1.246321577	6.897010264	1169.11812	3.1395e-256	2.5253e-254	15.67219859	15.17396065	206.2091318	202.0173114
ENSG00000198055	GRK6		-1.472107243	5.231294668	454.1612687	8.9643e-101	1.2591e-99	56.15008305	55.98787701	19.9309482	20.46720274		0.556637787	5.231294668	66.92121492	2.82578e-16	1.90991e-15	19.9309482	20.46720274	40.16975064	45.29182568
ENSG00000075218	GTSE1		-2.747690041	6.564642891	1815.809933	0	0	138.9660356	151.9670947	21.63444805	21.73758084		0.929041573	6.564642891	314.2576408	2.58075e-70	6.01093e-69	21.63444805	21.73758084	137.3183403	129.3927012
ENSG00000188486	H2AFX		-2.165036172	6.440569874	1825.881773	0	0	125.5969683	126.1166921	27.51152252	28.51293072		0.591827303	6.440569874	208.821607	2.48291e-47	4.03941e-46	27.51152252	28.51293072	112.2370627	113.623787
ENSG00000164032	H2AFZ		-1.722505776	8.084011923	2319.661439	0	0	313.7033597	317.3072938	97.5253662	94.00797949		0.513771907	8.084011923	317.0545584	6.34587e-71	1.48875e-69	97.5253662	94.00797949	395.2782876	385.9003716
ENSG00000177602	HASPIN		-1.947690951	4.310244173	322.9451903	3.30662e-72	3.44772e-71	26.44907387	25.72243035	6.473299416	6.987079557		0.75394301	4.310244173	77.91266176	1.07699e-18	8.10401e-18	6.473299416	6.987079557	28.19162071	28.38404549
ENSG00000277075	HIST1H2AE		1.450962211	4.242270125	209.0598686	2.20281e-47	1.6144e-46	11.34564098	9.789880208	30.06677229	27.66601198		-1.065036865	4.242270125	108.3597128	2.24168e-25	2.12828e-24	30.06677229	27.66601198	12.50755003	11.12584499
ENSG00000196787	HIST1H2AG		1.394151029	4.709674693	337.3346431	2.42854e-75	2.64282e-74	15.24796335	16.63639774	42.92819612	41.28728829		-1.148422686	4.709674693	186.9039098	1.50719e-42	2.20794e-41	42.92819612	41.28728829	14.55905295	14.89286337
ENSG00000275221	HIST1H2AK		2.172996018	1.789058444	74.79721649	5.21632e-18	1.85174e-17	1.517569812	1.087764468	6.6436494	5.152088966		-1.107028713	1.789058444	20.19036992	7.0105e-06	2.27876e-05	6.6436494	5.152088966	2.514745509	1.401681259
ENSG00000276903	HIST1H2AL		1.091466948	2.813657561	48.65143406	3.05745e-12	8.5627e-12	4.046852832	4.287071725	8.687849216	9.104376392		-1.161607377	2.813657561	59.27577155	1.37054e-14	8.47181e-14	8.687849216	9.104376392	3.970650804	5.256304721
ENSG00000180596	HIST1H2BC		1.281007812	3.969990748	136.0723245	1.92393e-31	1.01445e-30	9.394479789	11.58149227	27.25599754	24.20776049		-1.042975999	3.969990748	70.92698854	3.70692e-17	2.63183e-16	27.25599754	24.20776049	8.867786796	8.497692631
ENSG00000277224	HIST1H2BF		1.235399702	2.601855952	56.03039732	7.13592e-14	2.14608e-13	3.613261457	3.519237983	8.006449277	8.751493586		-1.010841214	2.601855952	37.31422605	1.00548e-09	4.66202e-09	8.006449277	8.751493586	3.970650804	3.94222854
ENSG00000275713	HIST1H2BH		1.193604362	3.336649358	117.3848495	2.36436e-27	1.11461e-26	7.515583831	8.70211574	18.39779834	18.84394184		-0.912366014	3.336649358	34.64853968	3.94935e-09	1.75391e-08	18.39779834	18.84394184	4.897135992	4.380253934
ENSG00000278588	HIST1H2BI		0.763212171	3.686240274	47.47397106	5.57392e-12	1.54005e-11	9.32221456	10.68568624	16.35359852	17.6441403		-0.948104428	3.686240274	62.62308507	2.50302e-15	1.61425e-14	16.35359852	17.6441403	8.669254256	7.621641845
ENSG00000274641	HIST1H2BO		1.097457893	3.238052411	64.98830423	7.53439e-16	2.46141e-15	7.154257685	5.502808483	12.77624885	14.04473567		-0.680466501	3.238052411	23.0493382	1.57897e-06	5.51298e-06	12.77624885	14.04473567	6.4192188	7.358826609
ENSG00000274267	HIST1H3B		0.945057907	4.973790464	161.6374997	4.96461e-37	2.96002e-36	20.30652939	18.87591282	38.32874654	37.05269462		-1.067040227	4.973790464	237.1563909	1.63966e-53	2.9739e-52	38.32874654	37.05269462	21.7062244	22.95253061
ENSG00000278272	HIST1H3C		0.894133188	4.088694621	75.05966543	4.56702e-18	1.62436e-17	11.99602804	12.28533987	25.21179772	20.32604962		-1.151730981	4.088694621	113.1431943	2.00741e-26	1.97688e-25	25.21179772	20.32604962	10.65457966	9.89937389
ENSG00000277775	HIST1H3F		0.928131908	3.900139634	104.4144196	1.64132e-24	7.11347e-24	13.29680216	13.05317361	24.70074777	25.40756203		-1.26032154	3.900139634	99.79146201	1.69319e-23	1.51428e-22	24.70074777	25.40756203	5.757443666	6.920801215
ENSG00000197061	HIST1H4C		0.851658115	4.539706851	83.03836891	8.04761e-20	3.04638e-19	16.98232885	17.46821763	29.98159729	32.11233534		-0.971465827	4.539706851	98.02716187	4.12683e-23	3.63554e-22	29.98159729	32.11233534	16.67673338	13.05315672
ENSG00000184270	HIST2H2AB		1.59618674	2.290208524	84.04337809	4.84037e-20	1.84144e-19	2.673813478	2.943362677	8.432324239	8.610340464		-0.878693023	2.290208524	18.99195362	1.31271e-05	4.12811e-05	8.432324239	8.610340464	3.044165617	2.452942203
ENSG00000123485	HJURP		-2.839189071	7.017026195	2790.171159	0	0	183.2646211	182.936389	24.61557278	26.39563388		1.156792624	7.017026195	823.0865233	5.1609e-181	2.8561e-179	24.61557278	26.39563388	203.3634987	214.7200478
ENSG00000164104	HMGB2		-2.082828041	7.481734469	3828.999862	0	0	273.0180357	281.8589694	63.45536927	67.33003937		1.116283724	7.481734469	1352.206153	5.1081e-296	4.8285e-294	63.45536927	67.33003937	246.2465274	246.5206914
ENSG00000072571	HMMR		-2.217608511	6.890195545	2349.834626	0	0	157.3936691	157.2139586	33.47377198	34.08847905		0.747106446	6.890195545	485.1448335	1.6228e-107	5.4868e-106	33.47377198	34.08847905	172.9218425	174.6845269
ENSG00000198331	HYLS1		-1.278195248	4.167103912	120.2562819	5.55939e-28	2.66546e-27	21.10144691	19.835705	8.943374193	7.975151413		0.875162231	4.167103912	80.11167976	3.53835e-19	2.6938e-18	8.943374193	7.975151413	25.94158525	28.82207088
ENSG00000149503	INCENP		-1.546300095	6.221753773	829.9061909	1.6985e-182	4.0732e-181	92.06590193	89.0047279	30.83334722	31.05368692		1.089667638	6.221753773	627.486302	1.7601e-138	7.6486e-137	30.83334722	31.05368692	118.6562815	118.7924867
ENSG00000183856	IQGAP3		-2.507092736	7.829291313	5202.888312	0	0	301.7795969	301.4387298	51.01982039	54.76741148		1.398717443	7.829291313	3082.347061	0	0	51.01982039	54.76741148	388.9252463	403.5965975
ENSG00000138160	KIF11		-2.519160705	7.903943657	5344.85792	0	0	316.5217037	302.3345358	53.06402021	54.55568179		0.725277391	7.903943657	956.3418919	5.5485e-210	3.629e-208	53.06402021	54.55568179	363.2483711	364.3495222
ENSG00000118193	KIF14		-2.790388132	7.136425208	3659.137606	0	0	183.553682	192.8542415	25.04144774	29.07754321		0.87043812	7.136425208	794.0046642	1.0853e-174	5.832e-173	25.04144774	29.07754321	217.326954	221.9912694
ENSG00000163808	KIF15		-2.210602474	5.79935283	1201.006541	3.686e-263	1.2528e-261	87.65772295	81.51834892	19.41989825	17.22068093		0.885702531	5.79935283	267.550217	3.88005e-60	7.92534e-59	19.41989825	17.22068093	75.17765523	75.51557782
ENSG00000186185	KIF18B		-3.261836906	6.345055095	2459.564334	0	0	114.5403882	114.2792552	12.1800239	11.71570916		0.789485499	6.345055095	343.6434209	1.02662e-76	2.60171e-75	12.1800239	11.71570916	118.325394	127.9034149
ENSG00000112984	KIF20A		-3.367996759	8.392942225	13717.27087	0	0	585.7096822	590.3361751	59.02626967	55.2614474		1.057251043	8.392942225	2269.196528	0	0	59.02626967	55.2614474	446.3673279	460.5398986
ENSG00000138182	KIF20B		-2.660870893	7.620818533	2601.929157	0	0	214.6999958	232.2697069	36.79559668	34.15905561		0.663478259	7.620818533	311.0305221	1.30237e-69	2.9798e-68	36.79559668	34.15905561	318.9756146	319.1453016
ENSG00000137807	KIF23		-2.632435715	8.328174305	8424.273671	0	0	458.9564703	464.1554969	76.06126813	73.11731738		0.902905616	8.328174305	1838.310319	0	0	76.06126813	73.11731738	477.5369367	474.2062909
ENSG00000186638	KIF24		-2.049830239	4.578783344	442.8821204	2.55382e-98	3.4886e-97	33.89239247	32.12104487	7.069524362	8.680917025		0.691999323	4.578783344	79.05097714	6.05278e-19	4.58115e-18	7.069524362	8.680917025	33.41964427	31.6254334
ENSG00000142945	KIF2C		-2.66433296	7.180841631	4056.603347	0	0	218.5300529	219.8563947	35.17727182	34.08847905		0.936247047	7.180841631	854.5546895	7.4365e-188	4.3974e-186	35.17727182	34.08847905	206.3414868	210.0769787
ENSG00000090889	KIF4A		-2.365149738	6.839435239	2810.80848	0	0	172.2803063	175.5139961	33.98482193	33.59444312		0.725893865	6.839435239	401.0667627	3.22637e-89	9.06324e-88	33.98482193	33.59444312	149.9582454	152.1700217
ENSG00000237649	KIFC1		-2.092862733	6.284637833	1406.937253	6.5306e-308	2.6022e-306	104.712317	103.2096521	25.89319766	23.07853551		0.854920381	6.284637833	392.4725056	2.3967e-87	6.6461e-86	25.89319766	23.07853551	114.8179858	116.4271496
ENSG00000128944	KNSTRN		-3.005106555	7.25778037	4845.081948	0	0	229.8034287	231.7578177	28.36327244	29.07754321		0.896416131	7.25778037	849.1230763	1.1277e-186	6.6083e-185	28.36327244	29.07754321	219.7093445	225.8458928
ENSG00000182481	KPNA2		-1.554531904	7.55358156	2107.9839	0	0	223.588619	232.333693	78.78686789	76.85787513		0.680763564	7.55358156	640.3756507	2.7685e-141	1.2236e-139	78.78686789	76.85787513	266.6292015	274.6419216
ENSG00000143815	LBR		-1.640782147	6.233189444	808.8530028	6.4161e-178	1.5052e-176	92.64402376	88.30088031	30.06677229	28.01889479		0.779399804	6.233189444	288.5878503	1.00984e-64	2.18687e-63	30.06677229	28.01889479	111.6414651	114.4998378
ENSG00000183814	LIN9		-1.760267264	4.35281075	262.944578	3.91455e-59	3.44619e-58	29.48421349	28.85775146	7.921274285	9.174952954		0.570166874	4.35281075	34.73912934	3.76978e-09	1.67762e-08	7.921274285	9.174952954	24.08861488	26.719549
ENSG00000113368	LMNB1		-2.703309495	7.18292063	4140.457026	0	0	222.8659667	218.0647827	35.4327968	32.46521814		1.046944986	7.18292063	1057.225762	6.5432e-232	4.842e-230	35.4327968	32.46521814	214.9445635	212.3547107
ENSG00000164109	MAD2L1		-2.329282235	6.120498283	1417.192335	0	0	90.40380166	88.36486645	18.48297333	17.15010437		0.508404928	6.120498283	138.0726418	7.02591e-32	7.89805e-31	18.48297333	17.15010437	100.4574653	95.40193068
ENSG00000148773	MKI67		-2.993867448	9.275052578	16719.10909	0	0	792.532768	805.0736783	103.4876157	97.67796067		0.861918103	9.275052578	3576.07395	0	0	103.4876157	97.67796067	1007.221754	991.7770957
ENSG00000213347	MXD3		-1.591741303	3.563291737	136.1964853	1.80732e-31	9.54516e-31	14.8866372	13.62904892	4.940149554	4.516899916		0.65338319	3.563291737	36.96753804	1.20112e-09	5.53346e-09	4.940149554	4.516899916	17.00762094	16.38214971
ENSG00000010292	NCAPD2		-1.604644223	7.460009249	1844.367471	0	0	188.4677176	193.4301168	66.01061904	60.20180669		0.863870706	7.460009249	1028.046807	1.4387e-225	1.0126e-223	66.01061904	60.20180669	285.0927277	291.724912
ENSG00000109805	NCAPG		-2.208072186	7.260323795	2090.512659	0	0	177.3388723	181.9126107	39.01014648	38.74653209		0.732605018	7.260323795	429.8002978	1.79619e-95	5.31066e-94	39.01014648	38.74653209	249.6215806	233.9931651
ENSG00000121152	NCAPH		-1.703873432	5.248793961	433.8647224	2.34283e-96	3.15381e-95	40.68532401	41.46302206	12.43554888	12.77435757		0.799351321	5.248793961	193.638231	5.10766e-44	7.73949e-43	12.43554888	12.77435757	59.36122952	64.38973283
ENSG00000058804	NDC1		-2.048161426	6.359763495	1357.781562	3.1382e-297	1.2095e-295	106.591213	105.8330841	25.4673227	25.83102139		0.510025231	6.359763495	146.9196258	8.17149e-34	9.77108e-33	25.4673227	25.83102139	111.2444	115.1130734
ENSG00000080986	NDC80		-2.298204137	6.740398542	2064.974753	0	0	149.2276982	147.0401616	29.98159729	30.20676819		0.636541589	6.740398542	265.9635777	8.60308e-60	1.7435e-58	29.98159729	30.20676819	143.9360917	153.0460724
ENSG00000117650	NEK2		-3.565223513	6.176012961	2709.43594	0	0	109.2650265	111.0159618	8.602674223	9.880718565		0.921202121	6.176012961	429.9352319	1.67875e-95	4.97477e-94	8.602674223	9.880718565	107.8693468	106.7029858
ENSG00000069275	NUCKS1		-1.421396171	9.260997955	6025.83326	0	0	737.322133	750.301538	270.1750756	284.2823884		0.662121199	9.260997955	1956.953752	0	0	270.1750756	284.2823884	866.7268931	864.7497316
ENSG00000143228	NUF2		-2.978560306	6.33132757	2117.074431	0	0	106.8802739	109.7362389	12.94659883	14.39761848		0.749903659	6.33132757	308.7558142	4.07628e-69	9.2773e-68	12.94659883	14.39761848	123.9504826	120.1941679
ENSG00000163002	NUP35		-2.012399031	4.526523356	270.3506413	9.51675e-61	8.56441e-60	32.08576174	34.23258765	8.261974254	8.186881097		0.616285257	4.526523356	33.02655483	9.09087e-09	3.9047e-08	8.261974254	8.186881097	27.39749055	32.15106387
ENSG00000110713	NUP98		-1.020895179	8.205028395	1891.697877	0	0	395.0017425	393.4508065	194.7100324	193.803237		0.551679464	8.205028395	561.6718623	3.6386e-124	1.4279e-122	194.7100324	193.803237	347.2334128	342.5358576
ENSG00000137804	NUSAP1		-1.470783358	6.394889685	812.6518212	9.5798e-179	2.2597e-177	95.02877633	95.59530085	33.64412196	35.00597435		0.828791915	6.394889685	437.1902236	4.42554e-97	1.33904e-95	33.64412196	35.00597435	130.965299	130.3563571
ENSG00000136811	ODF2		-1.032474618	7.01574196	634.1386889	6.2907e-140	1.1688e-138	179.5068292	189.2710174	90.71136681	89.84396238		0.596757299	7.01574196	195.8377348	1.69113e-44	2.58562e-43	90.71136681	89.84396238	145.4581745	138.3284192
ENSG00000104147	OIP5		-2.625115658	3.825747091	365.6937463	1.62111e-81	1.87441e-80	20.95691645	19.25982969	2.981124731	3.458251498		0.739940494	3.825747091	55.03807698	1.18217e-13	6.93035e-13	2.981124731	3.458251498	20.2503191	19.7111427
ENSG00000185480	PARPBP		-2.434611391	5.01545736	678.0195449	1.8014e-149	3.5292e-148	41.76930245	39.41546541	7.069524362	7.833998291		0.645740747	5.01545736	104.7212538	1.40585e-24	1.30695e-23	7.069524362	7.833998291	47.84634219	49.14644914
ENSG00000119403	PHF19		-1.748480561	6.233793331	731.9490697	3.3759e-161	7.238e-160	117.5032626	119.8460499	36.36972172	34.44136186		1.282610463	6.233793331	400.2969275	4.74567e-89	1.33023e-87	36.36972172	34.44136186	102.4427908	98.29289827
ENSG00000140451	PIF1		-2.017743424	4.402920297	385.9348908	6.35138e-86	7.7158e-85	28.7615612	29.36964062	6.473299416	7.76342173		0.603462884	4.402920297	53.94766801	2.05901e-13	1.19517e-12	6.473299416	7.76342173	28.32397574	27.85841502
ENSG00000137193	PIM1		-1.135687922	3.705589722	53.49700348	2.58988e-13	7.63115e-13	9.033153643	9.597921772	4.599449585	3.952287426		2.070867696	3.705589722	423.9508642	3.36902e-94	9.91563e-93	4.599449585	3.952287426	29.91223606	32.50148419
ENSG00000129195	PIMREG		-3.139570797	6.443312155	3168.571206	0	0	152.4073683	154.5265405	17.29052344	17.50298717		1.076989228	6.443312155	556.636991	4.531e-123	1.7515e-121	17.29052344	17.50298717	117.2665538	110.9956347
ENSG00000166851	PLK1		-2.85131678	7.382276471	4631.520372	0	0	233.7057511	232.1417346	31.25922218	33.10040719		0.713001016	7.382276471	625.9918958	3.7201e-138	1.6112e-136	31.25922218	33.10040719	243.5332493	243.3669086
ENSG00000142731	PLK4		-2.424339014	5.593028409	942.1581565	6.7201e-207	1.8477e-205	58.53483561	57.71550292	13.20212381	8.822070148		0.657156588	5.593028409	158.365483	2.57503e-36	3.27892e-35	13.20212381	8.822070148	76.0379629	72.44940006
ENSG00000177084	POLE		-1.540742997	6.213035159	896.1458209	6.7558e-197	1.7463e-195	99.00336393	97.45089906	35.4327968	32.32406502		0.506995852	6.213035159	132.1217097	1.40722e-30	1.53525e-29	35.4327968	32.32406502	93.44264893	95.83995607
ENSG00000198901	PRC1		-2.456231889	8.757976881	11417.94063	0	0	672.5002224	680.4926537	122.140939	124.3559008		1.037257647	8.757976881	2957.453377	0	0	122.140939	124.3559008	599.1712064	617.8786199
ENSG00000068489	PRR11		-2.528216539	6.945239335	2838.729391	0	0	167.8721273	158.1097647	28.70397241	27.73658854		0.642734806	6.945239335	385.606542	7.48776e-86	2.06312e-84	28.70397241	27.73658854	183.5102447	175.5605777
ENSG00000134222	PSRC1		-2.570731963	5.93825622	1739.904354	0	0	98.49750733	97.06698219	15.67219859	17.07952781		0.975633855	5.93825622	368.6206019	3.73709e-82	9.93743e-81	15.67219859	17.07952781	84.83957218	81.99835364
ENSG00000164611	PTTG1		-2.620742544	7.02831582	4098.457289	0	0	228.3581241	223.1836743	37.30664663	36.13519932		0.941572178	7.02831582	677.8084039	2.0023e-149	9.2276e-148	37.30664663	36.13519932	164.0540557	162.4198159
ENSG00000161800	RACGAP1		-2.54051585	8.209876498	7816.138394	0	0	443.4917113	449.2467251	76.06126813	77.35191105		0.847364946	8.209876498	1427.051155	0	0	76.06126813	77.35191105	405.2049146	421.993664
ENSG00000168476	REEP4		-1.572316705	5.105533205	461.726804	2.0235e-102	2.8988e-101	52.24776067	48.37352573	16.43877352	17.22068093		0.525697929	5.105533205	58.75629476	1.78462e-14	1.09478e-13	16.43877352	17.22068093	41.03005831	39.15947017
ENSG00000005189	REXO5		-1.648463227	4.039753557	208.644137	2.71445e-47	1.98487e-46	22.25769058	19.38780198	6.899174377	6.351890506		0.804939022	4.039753557	75.37660628	3.88971e-18	2.86041e-17	6.899174377	6.351890506	24.35332493	22.86492553
ENSG00000168411	RFWD3		-2.669961532	6.828920871	3022.818233	0	0	162.2354394	163.548587	25.21179772	25.90159795		0.631131143	6.828920871	326.1493459	6.62948e-73	1.58985e-71	25.21179772	25.90159795	158.4289671	155.5866197
ENSG00000173456	RNF26		-1.822923636	5.345013763	496.4365234	5.6665e-110	8.6535e-109	58.24577469	53.4284312	15.33149862	16.09145595		0.567776811	5.345013763	65.49946797	5.81297e-16	3.87033e-15	15.33149862	16.09145595	50.55962024	55.71683004
ENSG00000151466	SCLT1		-2.143034599	5.545460044	748.5842298	8.1516e-165	1.7742e-163	66.91760219	67.56936928	14.56492369	15.73857314		0.581408528	5.545460044	78.85728533	6.67628e-19	5.04716e-18	14.56492369	15.73857314	64.6554306	55.27880464
ENSG00000116560	SFPQ		-1.612372123	8.607140255	5389.958037	0	0	552.6122073	555.2717676	183.8928084	178.9821592		0.555699661	8.607140255	789.0714906	1.2827e-173	6.836e-172	183.8928084	178.9821592	478.5295994	478.6741499
ENSG00000129810	SGO1		-3.139314194	4.708032071	710.3987796	1.6385e-156	3.3734e-155	31.65217037	33.0168509	3.577349677	3.740557743		0.601070118	4.708032071	76.49339409	2.20951e-18	1.64538e-17	3.577349677	3.740557743	40.5006382	39.77270572
ENSG00000163535	SGO2		-2.445728611	6.91987444	1718.470789	0	0	101.243586	103.0816798	17.29052344	19.97316681		0.640106153	6.91987444	468.5858886	6.5086e-104	2.1125e-102	17.29052344	19.97316681	220.7681847	219.8011424
ENSG00000154839	SKA1		-2.228465088	5.875259019	1096.347755	2.0544e-240	6.3343e-239	75.22810354	78.63897239	15.75737358	17.00895124		0.778156991	5.875259019	240.6556961	2.82967e-54	5.22742e-53	15.75737358	17.00895124	84.17779705	91.02167674
ENSG00000182628	SKA2		-1.395874272	5.776545698	291.8330897	1.9822e-65	1.91706e-64	62.65395367	53.36444505	21.20857309	22.58449958		0.550688006	5.776545698	66.9372341	2.80291e-16	1.89643e-15	21.20857309	22.58449958	79.34683857	84.97692631
ENSG00000113810	SMC4		-1.891467808	8.650153649	6287.436036	0	0	516.4795927	517.7758865	139.6018124	139.2475552		0.593250262	8.650153649	1040.895237	2.319e-228	1.6777e-226	139.6018124	139.2475552	556.4867102	566.8924641
ENSG00000076382	SPAG5		-2.257970697	7.440828101	3617.827666	0	0	275.8363796	267.7820175	57.40794482	56.24951926		0.785297205	7.440828101	585.3490413	2.5737e-129	1.0514e-127	57.40794482	56.24951926	224.0770604	224.4442116
ENSG00000123473	STIL		-2.103907451	6.359377952	1655.610622	0	0	118.587241	118.1184239	25.63767269	29.07754321		0.518327038	6.359377952	151.8208255	6.93404e-35	8.51145e-34	25.63767269	29.07754321	105.2884238	102.9359674
ENSG00000013810	TACC3		-2.184386278	6.979045019	2101.270858	0	0	145.4699063	150.4314272	31.77027213	33.24156032		0.855079189	6.979045019	683.0476215	1.4527e-150	6.7428e-149	31.77027213	33.24156032	207.6650371	202.8933622
ENSG00000140534	TICRR		-1.908816587	4.306931796	280.3189885	6.39857e-63	5.93564e-62	23.34166901	23.29095683	5.366024516	6.916502996		0.563599276	4.306931796	46.81675681	7.79441e-12	4.11319e-11	5.366024516	6.916502996	27.00042547	31.18740801
ENSG00000131747	TOP2A		-1.561540343	8.608628897	3717.706853	0	0	393.267377	405.7361464	133.298863	137.3419881		0.834392541	8.608628897	2204.957791	0	0	133.298863	137.3419881	651.1205544	655.899224
ENSG00000088325	TPX2		-2.570974351	8.939185971	13825.74439	0	0	780.53674	775.0001901	130.4029132	131.2018272		0.768606257	8.939185971	1886.760289	0	0	130.4029132	131.2018272	644.0395605	641.9700165
ENSG00000135451	TROAP		-4.023635549	6.06024771	2791.299959	0	0	106.591213	103.5295829	5.706724485	7.057656118		0.985455368	6.06024771	435.2351526	1.17889e-96	3.53394e-95	5.706724485	7.057656118	100.2589328	98.73092367
ENSG00000116830	TTF2		-1.781739918	5.245954296	605.0490279	1.3354e-133	2.4052e-132	53.04267819	54.64416796	16.35359852	15.10338409		0.642908402	5.245954296	104.1933237	1.83508e-24	1.69503e-23	16.35359852	15.10338409	47.58163214	49.75968469
ENSG00000112742	TTK		-2.589617673	6.74039835	2431.041286	0	0	135.0637133	135.9065723	21.71962304	23.14911207		0.742822786	6.74039835	457.6141743	1.5889e-101	5.0185e-100	21.71962304	23.14911207	166.8996888	163.5586819
ENSG00000175063	UBE2C		-1.574798265	5.24286908	416.3499535	1.5203e-92	1.98267e-91	45.23803345	43.19064798	13.71317376	15.73857314		0.883688862	5.24286908	220.0568829	8.78974e-50	1.50565e-48	13.71317376	15.73857314	57.70679169	60.53510936
ENSG00000108106	UBE2S		-2.793427561	6.172726841	2280.576801	0	0	119.8880152	114.5351998	18.31262335	15.66799658		0.691760674	6.172726841	223.9273523	1.25823e-50	2.17836e-49	18.31262335	15.66799658	91.52350104	91.89772753
ENSG00000166483	WEE1		-0.817568756	6.092339555	198.9576431	3.52615e-45	2.48037e-44	59.90787496	60.0829903	35.34762181	32.95925407		0.640624167	6.092339555	231.7072264	2.52948e-52	4.51817e-51	35.34762181	32.95925407	108.4649445	108.8931128
Overlap FoxM1 dNdK ^ DREAM/MMBFoxM1 targets, excluding siFoxM1 (4 genes)
			dNdK
ensembl_gene_id	hgnc_symbol		logFC	logCPM	LR	PValue	FDR	87y_crtl_1	87y_crtl_2	87y_dNdK_1	87y_dNdK_2
ENSG00000215784	FAM72D		2.165359699	-0.313766263	22.13581778	2.54026e-06	8.69353e-06	0.085174992	0.352882806	1.720615349	1.226471101
ENSG00000105325	FZR1		0.561323762	5.626062561	105.8554095	7.93165e-25	7.43233e-24	40.03224639	40.65209924	63.79512292	61.67397539
ENSG00000273983	HIST1H3G		-0.751414976	3.923778808	50.45084157	1.22187e-12	6.79402e-12	19.07919828	17.6441403	10.72075717	10.51260944
ENSG00000189159	JPT1		0.586364919	6.675253324	209.1349314	2.12129e-47	3.45979e-46	95.48116638	99.65410439	114.4209207	115.5510988
Overlap siFoxM1 ^ DREAM/MMBFoxM1 targets, excluding FoxM1 dNdK (66 genes)
			siFoxM1
ensembl_gene_id	hgnc_symbol		logFC	logCPM	LR	PValue	FDR	10y_ctrl_1	10y_ctrl_2	10y_siFoxM1_1	10y_siFoxM1_2
ENSG00000075303	SLC25A40		-0.894305952	3.616952855	42.24385813	8.05727e-11	2.10578e-10	11.77923235	11.77345071	5.5363745	6.987079557
ENSG00000077152	UBE2T		-2.373724599	5.217469057	1010.670969	8.6059e-222	2.4876e-220	62.22036229	62.25851923	11.072749	12.77435757
ENSG00000081019	RSBN1		-1.067986742	4.801370115	163.5283672	1.91776e-37	1.15404e-36	31.7244356	31.41719727	15.84254857	14.39761848
ENSG00000083642	PDS5B		-0.939429885	5.198661529	158.6995116	2.17669e-36	1.27779e-35	37.28885824	38.32770094	19.9309482	19.54970745
ENSG00000085999	RAD54L		-2.327137833	3.163414063	185.2492361	3.46248e-42	2.27957e-41	12.1405585	11.26156155	2.129374808	2.470179641
ENSG00000086200	IPO11		-0.995632023	5.337227966	233.6001965	9.77745e-53	7.82417e-52	51.16378224	50.10115165	27.08564755	23.92545424
ENSG00000094916	CBX5		-1.538608378	8.115581043	2525.983054	0	0	275.4750535	280.0673573	96.07739133	95.27835759
ENSG00000101574	METTL4		-1.183934631	4.282058054	132.9939106	9.06895e-31	4.69584e-30	21.3182426	22.13920622	9.709949123	9.457259198
ENSG00000101596	SMCHD1		-0.578672495	6.748810574	158.7492308	2.12292e-36	1.24679e-35	104.4955213	110.0561697	69.92866869	73.61135331
ENSG00000103121	CMC2		-1.552217393	5.092449976	416.2520772	1.59674e-92	2.08026e-91	45.67162482	45.04624619	16.18324854	14.82107785
ENSG00000104756	KCTD9		-0.7305026	5.959986609	125.1213803	4.78749e-29	2.37267e-28	55.35516553	56.81969689	34.15517192	33.52386656
ENSG00000105968	H2AFV		-1.095858018	7.192034362	632.2744446	1.6001e-139	2.9687e-138	175.965833	187.6713637	83.98254242	86.1739812
ENSG00000106355	LSM5		-1.367171551	4.896087443	209.9705309	1.3941e-47	1.02519e-46	32.88067926	30.77733582	11.58379895	12.9155107
ENSG00000108424	KPNB1		-0.687933199	9.019654974	1478.529491	0	0	598.3560973	606.2687253	377.6659159	371.0209821
ENSG00000109920	FNBP4		-0.642746073	6.223030434	179.7715519	5.43626e-41	3.49551e-40	80.35893481	84.33373931	52.72332024	52.93242089
ENSG00000110958	PTGES3		-1.028414316	7.278646515	751.689562	1.722e-165	3.7732e-164	149.9503505	158.8136123	75.89091815	75.79922671
ENSG00000112029	FBXO5		-1.507201871	4.787080733	290.3302273	4.21311e-65	4.04746e-64	33.31427064	32.44097559	12.35037389	10.86879042
ENSG00000113649	TCERG1		-1.101956606	6.642660754	653.2628761	4.3602e-144	8.3158e-143	125.2356421	127.396415	59.11144466	58.7196989
ENSG00000116161	CACYBP		-0.698915522	6.119638905	184.8363695	4.26108e-42	2.79965e-41	89.03076231	82.28618266	51.10499539	53.92049274
ENSG00000117505	DR1		-0.817557877	7.022738108	433.485107	2.83375e-96	3.80675e-95	128.9211688	132.5792927	72.82461843	75.4463439
ENSG00000117593	DARS2		-1.009602874	5.333646778	232.7853019	1.47208e-52	1.17241e-51	49.21262105	49.26933177	24.10452282	24.77237297
ENSG00000121621	KIF18A		-2.489804292	6.744889715	2064.341505	0	0	144.0246017	150.8153441	28.10774746	24.70179641
ENSG00000121897	LIAS		-0.952830243	2.976657246	46.57403714	8.82214e-12	2.41843e-11	10.11713208	11.45351998	5.621549493	5.575548333
ENSG00000122565	CBX3		-1.018484746	7.1778983	793.9048282	1.141e-174	2.6432e-173	173.2197543	159.581446	83.47149246	80.52785631
ENSG00000122566	HNRNPA2B1		-0.950805951	8.559116579	1548.394857	0	0	358.6523323	365.8087918	188.747783	186.5338512
ENSG00000125107	CNOT1		-0.56407077	7.803716408	482.9666544	4.8329e-107	7.2775e-106	282.1234546	279.1715513	189.4291829	189.9921027
ENSG00000129351	ILF3		-1.025610428	7.917963756	1556.852764	0	0	324.9767355	319.2268782	157.4033858	158.7266861
ENSG00000129534	MIS18BP1		-1.629447791	6.589664018	1077.006607	3.2841e-236	1.0007e-234	109.5540874	108.2645576	34.58104688	35.6411634
ENSG00000130204	TOMM40		-1.307798302	5.709238884	494.4313906	1.5474e-109	2.3547e-108	82.59915691	77.35924949	33.72929696	30.98311036
ENSG00000135486	HNRNPA1		-1.427410101	6.326720101	627.4093078	1.8293e-138	3.3697e-137	77.32379519	76.65540189	28.95949739	28.30120103
ENSG00000137135	ARHGEF39		-2.207213805	2.39671496	75.96718749	2.88418e-18	1.03434e-17	6.648401081	6.910503676	1.1072749	1.76441403
ENSG00000137337	MDC1		-0.9650979	5.269444293	191.421955	1.5558e-43	1.05651e-42	45.23803345	42.2308558	21.88997302	22.7256527
ENSG00000138658	ZGRF1		-2.046422116	4.949113706	525.9008617	2.2016e-116	3.5112e-115	41.4079763	39.79938228	10.64687404	9.104376392
ENSG00000141380	SS18		-1.025976836	7.141904389	868.8340715	5.8486e-191	1.4593e-189	180.3017467	178.5853311	87.4747171	88.64416084
ENSG00000143033	MTF2		-1.283723016	4.66971172	217.2306379	3.6347e-49	2.74297e-48	32.7361488	30.07348822	13.79834875	12.06859196
ENSG00000143401	ANP32E		-1.505088302	6.433741093	706.5345351	1.1343e-155	2.3243e-154	90.90965827	88.17290802	33.98482193	29.43042601
ENSG00000143476	DTL		-1.383529045	5.388798497	440.9758309	6.63848e-98	9.04929e-97	54.63251323	58.41935052	22.06032301	21.4552746
ENSG00000143493	INTS7		-0.651387187	4.339863297	38.46840027	5.56474e-10	1.39145e-09	19.72840756	22.71508153	12.09484891	14.82107785
ENSG00000146410	MTFR2		-0.732697025	1.386677241	4.996381881	0.025400364	0.034760087	1.806630729	1.791612064	1.022099908	1.129224979
ENSG00000148835	TAF5		-1.30859666	3.505229884	102.6415246	4.01626e-24	1.71936e-23	13.874924	14.78079953	5.962249462	5.646124894
ENSG00000152253	SPC25		-2.299566173	3.644638698	228.5238061	1.25107e-51	9.85481e-51	15.6092895	14.20492422	3.662524669	2.470179641
ENSG00000152359	POC5		-0.838122304	3.299594034	42.54162036	6.91941e-11	1.8172e-10	12.57414987	12.02939529	6.728824393	6.987079557
ENSG00000155561	NUP205		-1.261106778	7.156999448	1244.616372	1.2276e-272	4.2851e-271	180.6630729	188.247239	76.91301806	77.21075793
ENSG00000156802	ATAD2		-1.387925845	6.772021628	1135.182819	7.4509e-249	2.3766e-247	151.1788594	145.1845633	55.70444497	57.23759112
ENSG00000162607	USP1		-1.210288194	6.320124557	544.0387615	2.4935e-120	4.0823e-119	83.97219627	87.78899115	38.58427152	35.9940462
ENSG00000163683	SMIM14		1.251591582	6.058260194	587.5893575	8.3803e-130	1.4826e-128	34.4705143	38.00777022	87.4747171	85.8210984
ENSG00000164045	CDC25A		-1.893258649	4.558201566	391.8683871	3.24436e-87	3.9862e-86	45.02123776	37.87979793	12.00967392	10.30417793
ENSG00000164754	RAD21		-1.773913221	8.792524346	6599.089356	0	0	598.7896887	586.9449095	171.4572595	174.6769889
ENSG00000166004	CEP295		-0.623118081	5.452876186	101.6085909	6.76513e-24	2.87618e-23	51.38057792	47.41373356	33.55894697	30.63022755
ENSG00000167553	TUBA1C		0.767328094	7.170178336	531.4702137	1.3524e-117	2.1783e-116	103.7006038	104.2974166	178.6971339	175.6650608
ENSG00000170584	NUDCD2		-0.894315851	4.209056462	61.24553752	5.03826e-15	1.59174e-14	18.13857252	21.43535863	10.39134906	10.93936698
ENSG00000170860	LSM3		-0.726530665	5.195435222	109.6810737	1.15096e-25	5.16275e-25	40.54079355	40.56721602	24.44522279	24.56064329
ENSG00000171848	RRM2		-2.580731812	7.281505429	3827.027676	0	0	213.3992217	215.0574338	35.77349677	35.85289308
ENSG00000172071	EIF2AK3		2.014189335	4.444855361	573.6922681	8.8339e-127	1.5274e-125	11.34564098	12.09338143	50.50877044	44.81611635
ENSG00000172244	C5orf34		-1.505719346	3.199772657	95.11001187	1.80094e-22	7.37808e-22	10.76751914	10.74967239	4.343924608	3.317098376
ENSG00000172432	GTPBP2		0.558035521	5.57780125	92.94639507	5.37301e-22	2.17167e-21	42.78101565	37.75182564	59.62249462	58.57854578
ENSG00000174720	LARP7		-0.500623777	5.58321802	72.44945335	1.71365e-17	5.97036e-17	51.38057792	52.7245836	36.71042169	36.9115415
ENSG00000176208	ATAD5		-1.481128462	4.131426727	116.5664232	3.57213e-27	1.67302e-26	17.77724637	14.90877182	5.280849523	6.281313945
ENSG00000177733	HNRNPA0		-0.77330454	6.324722739	294.8985935	4.25821e-66	4.1524e-65	99.07562916	96.87502376	55.10822003	59.07258171
ENSG00000178074	C2orf69		-1.086536838	5.614782907	243.7102226	6.10572e-55	5.05556e-54	45.45482913	46.00603836	21.29374808	21.73758084
ENSG00000183955	KMT5A		-0.873515331	5.815180254	288.0716207	1.30839e-64	1.24677e-63	74.8667774	80.04666758	43.01337112	41.85190078
ENSG00000184207	PGP		-0.763864338	4.478247133	92.2486033	7.64441e-22	3.07343e-21	31.94123128	30.71334967	19.16437327	17.78529342
ENSG00000184220	CMSS1		-0.864160816	4.20334863	71.92046618	2.24048e-17	7.7682e-17	23.5584647	22.01123393	12.1800239	12.77435757
ENSG00000189091	SF3B3		-0.526699533	7.771079431	397.0263886	2.44489e-88	3.0356e-87	259.0708465	263.3669734	185.8518332	177.7117811
ENSG00000203760	CENPW		-2.09601366	4.612065568	455.6798573	4.1883e-101	5.9083e-100	33.89239247	31.67314185	7.069524362	8.116304536
ENSG00000204899	MZT1		-1.687214765	5.58291905	508.3506997	1.449e-112	2.2526e-111	47.83958169	49.71723478	14.56492369	15.66799658
Overlap 10y siFoxm1 ^ 87y FoxM1dNdK, excluding DREAM/MMBFoxM1 targets (1757 genes)
			siFoxM1										dNdK
ensembl_gene_id	hgnc_symbol		logFC	logCPM	LR	PValue	FDR	10y_ctrl_1	10y_ctrl_2	10y_siFoxM1_1	10y_siFoxM1_2		logFC	logCPM	LR	PValue	FDR	87y_crtl_1	87y_crtl_2	87y_dNdK_1	87y_dNdK_2
ENSG00000268895	A1BG-AS1		1.309243344	2.678033758	42.66984323	6.48037e-11	1.70467e-10	3.974587603	4.543016306	11.75414894	9.527835759		-0.740136867	2.678033758	11.42490613	0.000724661	0.001763314	11.75414894	9.527835759	4.367715885	3.416598068
ENSG00000087884	AAMDC		-0.773313402	3.366337055	42.16852606	8.37369e-11	2.18716e-10	13.73039354	14.20492422	7.7509243	8.539763903		0.565976554	3.366337055	18.51998903	1.68132e-05	5.22512e-05	7.7509243	8.539763903	10.45604712	11.30105515
ENSG00000183044	ABAT		1.153039575	2.251949652	28.76885317	8.15522e-08	1.79122e-07	2.818343937	1.919584354	4.940149554	5.434395211		0.594313943	2.251949652	11.15251348	0.000839179	0.002025227	4.940149554	5.434395211	7.478059015	5.781935193
ENSG00000179869	ABCA13		1.6593997	1.330095304	33.92029998	5.74165e-09	1.35214e-08	0.722652291	1.279722903	3.151474716	3.317098376		-3.82574122	1.330095304	128.574632	8.40275e-30	8.99302e-29	3.151474716	3.317098376	0.330887567	0.350420315
ENSG00000154262	ABCA6		1.750466772	1.584372143	18.2248319	1.96303e-05	3.67784e-05	0.86718275	0.383916871	2.129374808	2.046720274		1.131468551	1.584372143	17.35330387	3.10358e-05	9.36644e-05	2.129374808	2.046720274	4.897135992	7.709246923
ENSG00000141338	ABCA8		1.958591595	1.072301126	47.33042637	5.9974e-12	1.65529e-11	0.939447979	0.895806032	3.492174685	3.669981181		0.933129501	1.072301126	9.50217517	0.002052285	0.004626125	3.492174685	3.669981181	2.250035456	2.365337124
ENSG00000069431	ABCC9		1.479268753	5.10377281	207.213634	5.56917e-47	4.04491e-46	7.660114289	9.150018756	24.3600478	22.93738238		-0.880597272	5.10377281	254.6102848	2.5668e-57	5.02116e-56	24.3600478	22.93738238	37.58882761	37.14455336
ENSG00000140526	ABHD2		0.923129116	7.885384845	1290.372433	1.3978e-282	5.1133e-281	209.4246341	212.3060296	393.7639895	405.3917674		-0.532779731	7.885384845	262.9088108	3.98546e-59	8.0267e-58	393.7639895	405.3917674	143.340494	134.9118212
ENSG00000158201	ABHD3		0.604966122	1.968272384	8.193631238	0.00420377	0.006338202	3.974587603	3.199307257	4.4290996	6.351890506		-0.676349962	1.968272384	7.30259419	0.006885513	0.014046533	4.4290996	6.351890506	2.382390483	2.277732046
ENSG00000163686	ABHD6		1.480716044	3.126181391	160.1475915	1.05051e-36	6.21478e-36	6.070279248	6.910503676	17.54604842	18.77336527		-0.821047551	3.126181391	21.30752093	3.91194e-06	1.31141e-05	17.54604842	18.77336527	3.573585724	3.767018383
ENSG00000154175	ABI3BP		1.046662068	4.873882049	149.0050759	2.86043e-34	1.60288e-33	16.76553316	14.58884109	32.79237204	31.83002909		-0.551530564	4.873882049	58.81860769	1.72898e-14	1.06166e-13	32.79237204	31.83002909	26.80189293	30.3989623
ENSG00000114626	ABTB1		1.39247677	2.754296249	61.74539233	3.90865e-15	1.24183e-14	3.251935312	3.071334967	8.432324239	8.186881097		-1.204537007	2.754296249	59.44723835	1.25617e-14	7.79839e-14	8.432324239	8.186881097	4.036828318	5.343909799
ENSG00000166016	ABTB2		0.523623159	3.260234094	22.48658461	2.11616e-06	4.26195e-06	10.26166254	10.30176937	15.41667361	14.25646536		-1.068750477	3.260234094	44.11866823	3.09059e-11	1.5782e-10	15.41667361	14.25646536	3.970650804	4.292648855
ENSG00000122971	ACADS		0.801785795	2.465221434	22.72279045	1.87135e-06	3.78243e-06	4.408178978	3.647210274	7.069524362	6.916502996		0.625676148	2.465221434	13.37126532	0.000255509	0.000670213	7.069524362	6.916502996	6.088331233	7.096011373
ENSG00000176244	ACBD7		-3.389049191	0.71061384	59.8809229	1.00774e-14	3.14689e-14	2.52928302	2.495459661	0.170349985	0.282306245		2.214029354	0.71061384	38.55192353	5.33162e-10	2.51895e-09	0.170349985	0.282306245	2.514745509	2.62815236
ENSG00000110455	ACCS		1.900169283	1.808013608	43.51371546	4.20998e-11	1.11743e-10	0.939447979	2.23951508	5.791899477	6.140160823		-0.803814787	1.808013608	7.526819755	0.006078712	0.012530933	5.791899477	6.140160823	2.514745509	1.752101574
ENSG00000159640	ACE		0.991587421	2.74252243	31.8557786	1.66055e-08	3.81076e-08	3.830057145	3.071334967	6.302949431	7.269385802		1.187717552	2.74252243	69.0869206	9.42181e-17	6.55629e-16	6.302949431	7.269385802	10.91928971	11.9142907
ENSG00000129048	ACKR4		5.187879106	3.296987976	773.5292245	3.0719e-170	6.8825e-169	0.578121833	0.895806032	27.59669751	27.4542823		1.024239817	3.296987976	35.18444754	2.99909e-09	1.34388e-08	27.59669751	27.4542823	8.93396431	7.008406294
ENSG00000133627	ACTR3B		0.940986841	1.888585744	20.39686729	6.29327e-06	1.22332e-05	3.468730999	2.303501225	5.110499539	5.787278017		-1.765499423	1.888585744	46.15504606	1.09255e-11	5.70506e-11	5.110499539	5.787278017	1.455905295	1.226471101
ENSG00000184378	ACTRT3		1.600726866	1.204090798	35.99332365	1.97995e-09	4.80696e-09	1.156243666	1.215736758	3.577349677	3.669981181		-0.979698134	1.204090798	11.65794716	0.000639288	0.001574512	3.577349677	3.669981181	1.191195241	1.489286337
ENSG00000114739	ACVR2B		0.924691696	1.265727675	8.288134239	0.003990497	0.006029981	0.939447979	1.343709048	2.129374808	2.258449958		-0.936774192	1.265727675	13.1979786	0.000280251	0.000730098	2.129374808	2.258449958	1.455905295	2.62815236
ENSG00000139567	ACVRL1		-1.61481367	6.03120444	798.924927	9.2428e-176	2.1566e-174	83.97219627	88.36486645	28.44844743	27.94831823		0.889006372	6.03120444	329.3412474	1.33741e-73	3.23125e-72	28.44844743	27.94831823	91.92056612	95.40193068
ENSG00000148848	ADAM12		-0.655308662	8.314655071	735.2117174	6.591e-162	1.4178e-160	329.0958535	327.99298	214.3854556	203.6839556		-0.63584279	8.314655071	920.5473256	3.3507e-202	2.1064e-200	214.3854556	203.6839556	289.6589762	279.1973857
ENSG00000135074	ADAM19		-0.596657915	7.459315098	534.8151146	2.5316e-118	4.1084e-117	279.9554977	281.9869417	188.9181329	183.2873294		-1.65386087	7.459315098	1704.921993	0	0	188.9181329	183.2873294	54.39791602	54.31514878
ENSG00000154734	ADAMTS1		2.319419294	7.642200119	6114.566388	0	0	77.46832564	73.58406692	374.7699662	377.796332		-0.525636728	7.642200119	319.2499351	2.11e-71	4.96809e-70	374.7699662	377.796332	149.2302927	148.7534236
ENSG00000142303	ADAMTS10		0.640483193	2.802346134	15.13551521	0.000100063	0.000177363	5.203096498	4.607002451	6.728824393	8.398610781		-1.479497829	2.802346134	83.18062611	7.48881e-20	5.85982e-19	6.728824393	8.398610781	4.235360858	3.504203147
ENSG00000151388	ADAMTS12		0.855678357	4.569485294	97.82178273	4.57784e-23	1.90437e-22	15.03116766	14.78079953	28.7891474	25.40756203		1.049243071	4.569485294	180.3028619	4.16192e-41	5.90974e-40	28.7891474	25.40756203	36.59616491	35.91808226
ENSG00000138316	ADAMTS14		1.056763905	3.862556193	116.0436304	4.64954e-27	2.17135e-26	11.63470189	10.94163082	23.42312289	23.50199487		-1.109133284	3.862556193	84.06848705	4.77928e-20	3.77159e-19	23.42312289	23.50199487	6.4192188	8.672902789
ENSG00000156140	ADAMTS3		0.97953082	0.53058997	6.24890546	0.012427007	0.017692364	0.578121833	0.767833742	1.533149862	1.19980154		0.6945561	0.53058997	4.980457458	0.025635204	0.04587837	1.533149862	1.19980154	1.654437835	2.452942203
ENSG00000154736	ADAMTS5		2.059251167	3.739580262	87.88540304	6.93586e-21	2.70459e-20	1.517569812	1.471681338	5.706724485	6.704773312		0.795676601	3.739580262	91.18122612	1.31098e-21	1.09814e-20	5.706724485	6.704773312	29.1181059	29.43530643
ENSG00000049192	ADAMTS6		-0.62241404	5.976786174	151.9499044	6.49793e-35	3.68909e-34	77.39606042	79.0868754	52.63814525	49.33301627		-0.596873543	5.976786174	128.2782378	9.7561e-30	1.04328e-28	52.63814525	49.33301627	47.11838954	48.53321359
ENSG00000163638	ADAMTS9		1.990882904	1.02122539	46.18840829	1.07411e-11	2.93206e-11	0.722652291	1.535667484	4.940149554	4.305170232		-2.025241005	1.02122539	18.76216387	1.48076e-05	4.63632e-05	4.940149554	4.305170232	0.39706508	0.350420315
ENSG00000075340	ADD2		-0.775744489	4.136655023	66.97083924	2.75553e-16	9.15212e-16	27.09946093	27.25809783	14.3945737	17.22068093		-1.349718026	4.136655023	119.7272505	7.2585e-28	7.42477e-27	14.3945737	17.22068093	6.353041287	8.234877395
ENSG00000152990	ADGRA3		1.329576666	4.783358267	224.0160153	1.20344e-50	9.30418e-50	18.78895958	21.88326164	51.44569536	51.16800686		-0.660106054	4.783358267	38.63363096	5.11303e-10	2.41775e-09	51.44569536	51.16800686	17.07379846	12.87794657
ENSG00000205336	ADGRG1		1.138618311	1.175173177	10.24559524	0.001370114	0.002178923	0.650387062	0.895806032	1.277624885	2.117296835		-2.459745353	1.175173177	84.75550251	3.37638e-20	2.68246e-19	1.277624885	2.117296835	0.860307674	0.963655865
ENSG00000112414	ADGRG6		-2.412037931	2.409200763	55.47953009	9.44373e-14	2.82635e-13	3.179670082	3.455251838	0.596224946	0.635189051		2.373028228	2.409200763	229.8389437	6.46348e-52	1.14503e-50	0.596224946	0.635189051	14.2943429	14.01681259
ENSG00000072071	ADGRL1		1.246990441	2.916823925	100.6584973	1.09292e-23	4.61922e-23	6.576135852	6.014697644	15.75737358	14.1858888		-1.050393597	2.916823925	29.55993019	5.42142e-08	2.1736e-07	15.75737358	14.1858888	2.382390483	3.504203147
ENSG00000117114	ADGRL2		0.812203408	4.939369774	113.7855944	1.45188e-26	6.68869e-26	17.56045068	21.24340019	33.13307201	35.28828059		-0.67123542	4.939369774	98.20728663	3.76801e-23	3.32381e-22	33.13307201	35.28828059	26.07394028	27.42038963
ENSG00000162618	ADGRL4		0.780154927	3.69543898	53.02150023	3.29917e-13	9.66832e-13	9.539010247	10.87764468	18.22744835	17.07952781		-1.566235281	3.69543898	159.3435934	1.57423e-36	2.01246e-35	18.22744835	17.07952781	5.82362118	6.132355507
ENSG00000148926	ADM		1.923441328	6.670081171	911.9559716	2.4703e-200	6.5825e-199	20.16199893	19.70773271	77.93511796	73.61135331		1.069745953	6.670081171	928.3093256	6.8836e-204	4.3698e-202	77.93511796	73.61135331	218.3857942	214.0192072
ENSG00000128165	ADM2		1.817228098	2.738570934	78.31689023	8.77682e-19	3.21436e-18	1.806630729	1.919584354	6.899174377	6.351890506		-1.334662148	2.738570934	93.30603787	4.48023e-22	3.80453e-21	6.899174377	6.351890506	5.426556099	4.64306917
ENSG00000163485	ADORA1		1.787731347	1.07229934	54.69028273	1.41102e-13	4.19484e-13	1.300774125	1.407695193	4.684624577	4.728629599		-1.517114739	1.07229934	12.70690399	0.000364308	0.000932001	4.684624577	4.728629599	0.661775134	0.262815236
ENSG00000170425	ADORA2B		-1.680290645	2.021210825	51.38123802	7.6062e-13	2.18598e-12	5.419892186	4.798960886	1.022099908	2.046720274		2.619019409	2.021210825	134.6550212	3.92821e-31	4.35907e-30	1.022099908	2.046720274	7.808946582	7.446431687
ENSG00000153531	ADPRHL1		0.89269133	2.401737239	14.84163233	0.000116926	0.000205844	2.52928302	1.599653629	3.832874654	3.740557743		-0.804710649	2.401737239	30.09131037	4.12174e-08	1.67115e-07	3.832874654	3.740557743	5.294201072	5.606725035
ENSG00000169252	ADRB2		1.731915887	1.726660004	9.237800054	0.002370696	0.003673629	0.144530458	0.319930726	0.936924915	0.705765612		1.39004521	1.726660004	66.85377717	2.92411e-16	1.97431e-15	0.936924915	0.705765612	8.404544202	8.848112946
ENSG00000111863	ADTRP		-0.706668485	3.242205763	29.07442241	6.96505e-08	1.53632e-07	11.34564098	11.1975754	6.473299416	7.269385802		-1.065714883	3.242205763	64.30325089	1.0667e-15	7.01204e-15	6.473299416	7.269385802	5.889798693	6.219960586
ENSG00000196526	AFAP1		-0.553976552	7.592724383	323.6708304	2.29789e-72	2.40758e-71	194.8270578	193.4301168	132.1064131	132.2604757		0.821300041	7.592724383	933.7369866	4.5494e-205	2.9166e-203	132.1064131	132.2604757	285.2912603	282.6139838
ENSG00000157510	AFAP1L1		0.712441721	2.863444781	13.84951161	0.000198048	0.000340601	3.39646577	4.159099435	7.325049339	5.293242089		0.600621932	2.863444781	15.95507732	6.48636e-05	0.000187371	7.325049339	5.293242089	10.98546723	11.82668562
ENSG00000026652	AGPAT4		-1.116408972	4.733024749	238.8503188	7.0047e-54	5.73394e-53	42.85328088	42.99868954	19.50507324	20.04374338		-1.064268654	4.733024749	140.7655532	1.81054e-32	2.07859e-31	19.50507324	20.04374338	13.56639025	12.87794657
ENSG00000279355	AGPAT4-IT1		-1.838001089	1.502916033	43.14085069	5.09375e-11	1.34566e-10	4.26364852	5.438822338	1.873849831	0.917495295		-1.190537218	1.502916033	14.66959693	0.000128096	0.000352196	1.873849831	0.917495295	1.125017728	1.489286337
ENSG00000144891	AGTR1		-1.257211032	1.391706328	14.01135581	0.00018171	0.000313752	1.951161187	2.303501225	1.192449892	0.635189051		-0.836740615	1.391706328	13.82025181	0.000201156	0.000537108	1.192449892	0.635189051	2.779455563	2.01491681
ENSG00000158467	AHCYL2		1.331029847	3.175195984	119.4860425	8.19701e-28	3.90837e-27	6.79293154	5.950711499	15.84254857	16.09145595		-0.572495346	3.175195984	14.27829714	0.000157672	0.00042672	15.84254857	16.09145595	4.963313505	6.219960586
ENSG00000185567	AHNAK2		1.80539172	7.65442239	4843.614599	0	0	118.9485672	118.3103824	415.6539625	413.7198016		-0.526463118	7.65442239	252.9032309	6.04677e-57	1.17576e-55	415.6539625	413.7198016	117.1341987	118.1792511
ENSG00000173209	AHSA2		0.679613593	4.640997547	68.45074314	1.30087e-16	4.38818e-16	18.28310297	16.95632846	27.93739748	28.37177759		-0.788018195	4.640997547	104.582533	1.5078e-24	1.39871e-23	27.93739748	28.37177759	19.05912386	20.76240365
ENSG00000162433	AK4		-0.964700778	4.046991164	54.23195338	1.78166e-13	5.27975e-13	11.56243666	13.05317361	6.6436494	6.069584262		1.121412275	4.046991164	178.8222843	8.76129e-41	1.22791e-39	6.6436494	6.069584262	31.76520643	32.93950958
ENSG00000121057	AKAP1		1.522812307	3.470006517	170.9951905	4.4855e-39	2.79265e-38	6.142544477	6.782531386	18.90884829	18.42048247		-0.765687773	3.470006517	35.30803621	2.81468e-09	1.26519e-08	18.90884829	18.42048247	7.014816421	7.27122153
ENSG00000131016	AKAP12		2.229151982	6.228803863	1726.503837	0	0	23.63072993	23.86683214	113.6234397	109.534823		-1.276624238	6.228803863	810.7443887	2.4892e-178	1.3487e-176	113.6234397	109.534823	49.368425	49.49686945
ENSG00000179841	AKAP5		-1.621910793	0.008158926	10.89747267	0.000962956	0.001554316	1.228508895	1.407695193	0.681399938	0.211729684		-1.078762229	0.008158926	4.831318194	0.027947255	0.049428701	0.681399938	0.211729684	0.794130161	0.175210157
ENSG00000118507	AKAP7		-0.627955539	2.175160007	9.538303615	0.002012276	0.003140014	4.624974665	4.47903016	2.725599754	3.105368692		-0.656072543	2.175160007	13.47593521	0.000241643	0.00063616	2.725599754	3.105368692	4.301538371	3.241387911
ENSG00000127914	AKAP9		0.741723817	6.388488985	289.7899586	5.52488e-65	5.29195e-64	67.64025448	67.44139699	108.3425902	116.8747853		-0.541533373	6.388488985	133.5972611	6.69226e-31	7.382e-30	108.3425902	116.8747853	64.52307557	62.28721094
ENSG00000085662	AKR1B1		1.149397197	6.416493317	880.0970153	2.0823e-193	5.2771e-192	68.65196769	65.52181263	149.1414115	148.0696254		-0.760650664	6.416493317	233.6777573	9.40399e-53	1.68673e-51	149.1414115	148.0696254	48.04487473	47.83237296
ENSG00000196139	AKR1C3		2.409562755	1.084793302	19.16589776	1.19835e-05	2.28048e-05	0.144530458	0.255944581	1.533149862	0.776342173		1.319296156	1.084793302	30.92675685	2.67952e-08	1.10298e-07	1.533149862	0.776342173	4.632425938	5.081094563
ENSG00000204673	AKT1S1		0.564741995	4.748932841	45.75680655	1.33883e-11	3.64012e-11	20.37879462	17.66017606	27.85222249	28.16004791		-0.534903754	4.748932841	50.74022362	1.05436e-12	5.89806e-12	27.85222249	28.16004791	23.6915498	26.10631345
ENSG00000136010	ALDH1L2		0.754553643	6.438662111	187.1300141	1.34528e-42	8.94319e-42	37.86698007	44.72631546	69.92866869	70.15310181		-1.104611849	6.438662111	730.1186124	8.4413e-161	4.2535e-159	69.92866869	70.15310181	71.80260204	79.2825962
ENSG00000111275	ALDH2		1.606036756	3.678052677	252.1674777	8.74819e-57	7.39002e-56	8.960888414	7.806309708	25.04144774	25.76044483		-1.8504765	3.678052677	160.7957671	7.58203e-37	9.76988e-36	25.04144774	25.76044483	3.772118264	3.854623462
ENSG00000214160	ALG3		1.058174152	4.084819379	141.4389153	1.28993e-32	7.01286e-32	15.03116766	13.56506277	29.72607232	29.6421557		-0.724863197	4.084819379	37.79677287	7.85115e-10	3.66387e-09	29.72607232	29.6421557	8.338366689	9.986978969
ENSG00000073331	ALPK1		-1.257165177	4.589819575	172.9955073	1.6404e-39	1.02773e-38	26.01548249	25.53047191	11.072749	10.51590762		0.788832716	4.589819575	114.4313625	1.04833e-26	1.0395e-25	11.072749	10.51590762	37.25794005	37.23215844
ENSG00000178038	ALS2CL		1.414098114	3.080131761	72.65455301	1.5445e-17	5.38683e-17	3.613261457	3.263293403	9.624774131	8.751493586		-1.667963543	3.080131761	152.4058427	5.16567e-35	6.36493e-34	9.624774131	8.751493586	5.228023559	4.730674248
ENSG00000145362	ANK2		2.801457822	5.011590144	909.6353681	7.8926e-200	2.0902e-198	7.298788144	6.718545241	50.08289548	47.70975536		0.617394752	5.011590144	81.0412337	2.21057e-19	1.6939e-18	50.08289548	47.70975536	45.72866176	46.25548154
ENSG00000154122	ANKH		1.98338794	6.552767539	3086.318353	0	0	60.70279248	56.81969689	231.3352791	232.3380394		-1.644842373	6.552767539	692.3529673	1.376e-152	6.5033e-151	231.3352791	232.3380394	22.2356445	22.51450522
ENSG00000131503	ANKHD1		-1.912110246	1.958120328	47.26525023	6.20017e-12	1.71053e-11	4.119118061	3.519237983	0.851749923	1.129224979		0.801251626	1.958120328	20.29490895	6.6377e-06	2.1641e-05	0.851749923	1.129224979	6.22068626	6.657985979
ENSG00000254996	ANKHD1-EIF4EBP3		-2.528310064	0.899220395	37.76897219	7.96384e-10	1.97608e-09	2.023426416	2.495459661	0.340699969	0.423459367		0.756867949	0.899220395	6.756805766	0.009339079	0.018512333	0.340699969	0.423459367	2.977988103	2.102521888
ENSG00000148677	ANKRD1		0.740875843	0.811770148	4.415054826	0.035623134	0.047760595	0.939447979	0.895806032	1.447974869	1.623260907		-2.260362696	0.811770148	50.28213317	1.33156e-12	7.38174e-12	1.447974869	1.623260907	0.463242594	0.963655865
ENSG00000088448	ANKRD10		1.070059277	4.86799824	238.7247568	7.46051e-54	6.0955e-53	21.39050783	21.69130321	45.73897087	44.81611635		-1.259984882	4.86799824	236.1538048	2.71254e-53	4.91291e-52	45.73897087	44.81611635	14.95611803	14.71765322
ENSG00000198720	ANKRD13B		1.233414954	2.109460689	45.05351544	1.91723e-11	5.17576e-11	3.179670082	2.623431951	7.239874346	6.422467067		-0.626288127	2.109460689	8.946061964	0.002780684	0.006128294	7.239874346	6.422467067	2.580923023	3.153782832
ENSG00000206560	ANKRD28		-0.668139572	7.300782373	318.3225736	3.35957e-71	3.46389e-70	135.6418351	137.4422398	89.6892669	82.85688283		0.606766741	7.300782373	475.3692078	2.1747e-105	7.1844e-104	89.6892669	82.85688283	245.5847522	247.3091371
ENSG00000272031	ANKRD34A		1.614798405	1.034161844	33.72275898	6.35528e-09	1.4915e-08	1.156243666	1.023778322	2.555249769	4.022863987		-1.367080107	1.034161844	17.90317167	2.32433e-05	7.09909e-05	2.555249769	4.022863987	0.926485188	0.876050787
ENSG00000174501	ANKRD36C		-1.061061041	4.937141485	178.8111766	8.81035e-41	5.63428e-40	35.12090136	34.68049067	16.77947349	16.65606844		0.675537642	4.937141485	100.4400598	1.22035e-23	1.09747e-22	16.77947349	16.65606844	43.28009377	42.313253
ENSG00000137494	ANKRD42		1.146824363	3.283465183	82.62272155	9.93089e-20	3.7527e-19	6.865196769	6.078683789	15.07597364	13.62127631		-0.883938731	3.283465183	42.74363114	6.24047e-11	3.10704e-10	15.07597364	13.62127631	6.4192188	6.219960586
ENSG00000163516	ANKZF1		0.905492756	4.00160804	94.22764784	2.81245e-22	1.14532e-21	13.00774125	12.22135372	22.82689794	24.20776049		-0.676649338	4.00160804	40.13887955	2.36534e-10	1.13786e-09	22.82689794	24.20776049	11.25017728	9.986978969
ENSG00000074855	ANO8		1.433641999	2.916812091	75.88575927	3.0056e-18	1.0764e-17	4.552709436	5.758753063	13.20212381	14.75050129		-1.184729457	2.916812091	34.47405432	4.31971e-09	1.90988e-08	13.20212381	14.75050129	3.242698157	3.32899299
ENSG00000169604	ANTXR1		0.858508645	8.275162657	1828.668875	0	0	279.4496411	277.5718977	498.103355	510.5508436		-1.271252417	8.275162657	2190.589042	0	0	498.103355	510.5508436	138.6418906	131.1448028
ENSG00000163297	ANTXR2		-0.664812006	7.693717379	404.8859989	4.75697e-90	6.01589e-89	179.7958901	171.6108413	113.3679148	108.3350214		0.697530421	7.693717379	828.5385942	3.3681e-182	1.8882e-180	113.3679148	108.3350214	336.5126557	334.9142158
ENSG00000213983	AP1G2		0.823183759	1.340550266	11.08774818	0.000868999	0.001407925	1.951161187	1.727625919	3.662524669	2.893639008		-0.796149805	1.340550266	9.034127057	0.002649856	0.005858909	3.662524669	2.893639008	1.522082808	1.839706652
ENSG00000113108	APBB3		1.20068202	2.537430233	56.24213726	6.40736e-14	1.9328e-13	3.685526686	3.967140999	8.773024208	8.892646709		-1.022264127	2.537430233	32.50149366	1.19101e-08	5.06521e-08	8.773024208	8.892646709	3.11034313	3.679413304
ENSG00000198768	APCDD1L		0.528598821	5.559699034	91.05060704	1.40044e-21	5.58022e-21	41.33571107	40.31127144	56.98206986	60.41353637		-1.597631911	5.559699034	632.8920502	1.1744e-139	5.1731e-138	56.98206986	60.41353637	21.97093445	22.07647983
ENSG00000179750	APOBEC3B		-2.037151767	2.160490525	39.03473168	4.16332e-10	1.04893e-09	2.818343937	2.943362677	0.766574931	0.635189051		1.068284491	2.160490525	47.85810468	4.58209e-12	2.45706e-11	0.766574931	0.635189051	9.926627011	8.58529771
ENSG00000128335	APOL2		1.016959187	4.802872522	195.3295013	2.18322e-44	1.52004e-43	20.30652939	19.51577427	38.92497149	41.35786485		0.915866535	4.802872522	135.949607	2.04659e-31	2.27888e-30	38.92497149	41.35786485	34.21377443	34.34119084
ENSG00000128284	APOL3		2.245644948	1.657267433	61.38299444	4.69851e-15	1.48658e-14	0.722652291	0.895806032	3.662524669	4.093440548		3.08563132	1.657267433	148.9462125	2.94644e-34	3.57605e-33	3.662524669	4.093440548	6.882461394	6.833196137
ENSG00000178878	APOLD1		-2.122225988	4.781317494	336.7648604	3.23174e-75	3.51099e-74	34.39824907	35.96021357	8.687849216	7.551692046		0.861411932	4.781317494	84.81936586	3.26907e-20	2.60199e-19	8.687849216	7.551692046	42.55214112	40.91157174
ENSG00000198576	ARC		1.827394024	-0.203340196	6.310455328	0.012002801	0.017112878	0.144530458	0.12797229	0.766574931	0.282306245		-3.137590308	-0.203340196	45.32334873	1.67046e-11	8.64951e-11	0.766574931	0.282306245	0.19853254	0.262815236
ENSG00000081181	ARG2		3.141509079	2.133717434	254.813843	2.31749e-57	1.97834e-56	1.083978437	1.407695193	11.24309899	11.08052011		-0.716476974	2.133717434	8.258652619	0.004055822	0.008658571	11.24309899	11.08052011	2.117680429	1.664496495
ENSG00000137727	ARHGAP20		4.247672244	2.03739669	233.3436233	1.11218e-52	8.87964e-52	0.289060917	0.511889161	7.410224331	8.328034219		1.022272108	2.03739669	25.81172239	3.76396e-07	1.40497e-06	7.410224331	8.328034219	5.228023559	5.606725035
ENSG00000138639	ARHGAP24		1.400023682	5.435146757	543.6265722	3.0654e-120	5.0122e-119	25.2928302	25.6584442	66.09579403	68.31811122		-0.653789002	5.435146757	110.5143655	7.55956e-26	7.25695e-25	66.09579403	68.31811122	30.90489876	33.02711466
ENSG00000137962	ARHGAP29		-0.671821058	7.447089306	154.8920533	1.47837e-35	8.48622e-35	65.03870623	66.35363252	40.11742138	42.20478359		1.343687944	7.447089306	3157.297241	0	0	40.11742138	42.20478359	430.8817898	428.8268601
ENSG00000142632	ARHGEF19		1.332331103	2.384163602	76.57046351	2.12494e-18	7.67159e-18	5.05856604	3.839168709	10.90239902	11.29224979		-1.076508723	2.384163602	17.29216401	3.20506e-05	9.64571e-05	10.90239902	11.29224979	1.720615349	1.489286337
ENSG00000183111	ARHGEF37		2.829946413	-0.380875927	31.42630376	2.07155e-08	4.72133e-08	0.289060917	0.12797229	1.447974869	1.552684346		-1.746097565	-0.380875927	7.321787241	0.006812363	0.013914843	1.447974869	1.552684346	0.264710054	0.087605079
ENSG00000169126	ARMC4		1.454549062	2.046995381	66.46909164	3.55423e-16	1.17387e-15	2.52928302	3.071334967	7.495399323	7.975151413		-0.757357975	2.046995381	10.10827249	0.001476053	0.00340911	7.495399323	7.975151413	1.786792862	2.452942203
ENSG00000140691	ARMC5		0.889488242	3.271214405	51.49178338	7.18974e-13	2.07043e-12	7.804644748	6.59057295	12.77624885	13.69185287		-0.52041857	3.271214405	15.46809362	8.39098e-05	0.000237827	12.77624885	13.69185287	7.345703988	7.358826609
ENSG00000133794	ARNTL		-0.630859229	5.620681298	114.2977016	1.12143e-26	5.1792e-26	54.77704369	53.81234807	36.36972172	33.94732593		-1.021913548	5.620681298	333.8807082	1.37271e-74	3.37317e-73	36.36972172	33.94732593	34.21377443	35.39245178
ENSG00000141337	ARSG		1.551019348	1.340552818	30.6212404	3.13641e-08	7.06866e-08	1.517569812	1.535667484	4.088399631	4.869782721		-0.868730731	1.340552818	6.929983974	0.008476245	0.016942024	4.088399631	4.869782721	1.455905295	1.051260944
ENSG00000180801	ARSJ		-0.636242533	6.174108096	96.25669092	1.00914e-22	4.16188e-22	69.80821135	63.922159	44.46134599	41.6401711		0.874938475	6.174108096	240.8975576	2.50611e-54	4.64958e-53	44.46134599	41.6401711	113.8915006	118.2668562
ENSG00000280543	ASAP1-IT2		-1.666426438	0.974993163	21.74184486	3.11913e-06	6.21235e-06	2.095691645	2.11154279	0.681399938	0.635189051		0.937956146	0.974993163	12.21452959	0.000474188	0.001189833	0.681399938	0.635189051	2.91181059	2.978572675
ENSG00000070669	ASNS		0.508810119	5.592620064	57.16094429	4.01567e-14	1.22101e-13	27.46078708	28.15390387	38.83979649	40.22863987		-0.713143545	5.592620064	201.1443262	1.17522e-45	1.84922e-44	38.83979649	40.22863987	47.71398716	47.74476788
ENSG00000174939	ASPHD1		0.785907933	1.746438209	16.78692814	4.18204e-05	7.62244e-05	3.540996228	3.647210274	5.706724485	6.634196751		-1.350411273	1.746438209	15.80575875	7.01886e-05	0.000201718	5.706724485	6.634196751	1.257372755	0.350420315
ENSG00000106819	ASPN		1.030556745	1.180997164	10.54675107	0.001163925	0.001864295	1.083978437	1.599653629	2.725599754	2.823062447		-0.748452961	1.180997164	5.809100761	0.015943445	0.030062261	2.725599754	2.823062447	2.117680429	1.051260944
ENSG00000162772	ATF3		1.737481285	3.306309518	61.62114671	4.16323e-15	1.32142e-14	2.167956874	1.855598209	6.047424454	7.269385802		1.051571508	3.306309518	58.83228406	1.71701e-14	1.0548e-13	6.047424454	7.269385802	22.50035456	19.01030207
ENSG00000198513	ATL1		1.105383386	2.426492757	5.06147355	0.024463429	0.033531055	0.505856604	0.319930726	0.681399938	1.058648418		0.957145447	2.426492757	56.4267275	5.83321e-14	3.48754e-13	0.681399938	1.058648418	12.70608257	13.84160243
ENSG00000119787	ATL2		-1.450586335	5.902849663	650.0377426	2.1923e-143	4.1689e-142	76.16755152	82.09422423	28.53362242	29.43042601		0.724881721	5.902849663	206.8287248	6.75729e-47	1.09384e-45	28.53362242	29.43042601	79.67772614	79.72062159
ENSG00000168874	ATOH8		-1.064742673	6.827605158	1019.84124	8.7405e-224	2.5493e-222	198.368054	197.9731331	95.90704134	93.72567325		-1.009146481	6.827605158	470.3067095	2.7481e-104	8.9641e-103	95.90704134	93.72567325	50.49344273	50.110105
ENSG00000101974	ATP11C		-1.143351329	6.641214381	658.5860417	3.0327e-145	5.827e-144	113.4564098	114.8551305	51.10499539	52.15607871		0.726448781	6.641214381	381.5480595	5.72699e-85	1.56465e-83	51.10499539	52.15607871	145.1272869	141.9202275
ENSG00000166896	ATP23		-1.361877504	1.714640277	21.73946542	3.123e-06	6.21911e-06	2.52928302	3.199307257	0.681399938	1.482107785		1.178182286	1.714640277	34.48892937	4.28683e-09	1.89663e-08	0.681399938	1.482107785	5.691266153	6.219960586
ENSG00000171130	ATP6V0E2		-0.582593208	2.498267866	7.357577828	0.006678069	0.00981846	6.648401081	8.190226579	5.877074469	4.093440548		0.52862661	2.498267866	5.219101067	0.022340096	0.040663227	5.877074469	4.093440548	4.698603452	6.745591058
ENSG00000123191	ATP7B		1.383086956	1.819273623	43.25415978	4.80715e-11	1.27176e-10	2.962874395	1.9835705	7.239874346	5.646124894		-0.925658827	1.819273623	11.83785364	0.000580387	0.00143792	7.239874346	5.646124894	1.852970375	1.489286337
ENSG00000081923	ATP8B1		1.025706557	6.830330981	457.6194118	1.5847e-101	2.2502e-100	66.55627604	66.48160481	130.4880882	139.8827443		0.728149471	6.830330981	272.7532363	2.85013e-61	5.97236e-60	130.4880882	139.8827443	157.5686594	165.924019
ENSG00000130270	ATP8B3		-0.506351321	3.448399868	13.5631316	0.000230672	0.000394506	9.466745018	9.597921772	7.154699354	6.351890506		1.179559985	3.448399868	112.4515083	2.8454e-26	2.77678e-25	7.154699354	6.351890506	18.19881619	19.36072239
ENSG00000104043	ATP8B4		2.511749518	1.376559036	70.49704463	4.60957e-17	1.5792e-16	0.578121833	0.767833742	4.599449585	3.317098376		-0.956242095	1.376559036	15.29794686	9.18163e-05	0.000258512	4.599449585	3.317098376	1.852970375	1.839706652
ENSG00000148090	AUH		1.160898706	3.084812665	59.82767686	1.03537e-14	3.23163e-14	6.79293154	5.694766918	16.09807355	11.9980154		-0.508950456	3.084812665	8.837152393	0.002951593	0.00647082	16.09807355	11.9980154	5.691266153	5.606725035
ENSG00000135407	AVIL		-0.867495857	2.474729969	21.61363145	3.33473e-06	6.62852e-06	7.660114289	6.718545241	3.747699662	4.093440548		0.850574652	2.474729969	19.56298643	9.73368e-06	3.1093e-05	3.747699662	4.093440548	5.889798693	7.709246923
ENSG00000103126	AXIN1		-0.744143128	5.136657534	121.7775279	2.5823e-28	1.25153e-27	44.80444207	41.78295278	25.29697272	26.1839042		0.652134767	5.136657534	94.62325759	2.30297e-22	1.97506e-21	25.29697272	26.1839042	43.08156123	42.83888347
ENSG00000168646	AXIN2		1.877697478	2.322220403	111.7775965	3.99727e-26	1.81822e-25	2.673813478	2.23951508	7.836099293	10.02187169		0.77728615	2.322220403	15.9193294	6.61002e-05	0.00019073	7.836099293	10.02187169	4.764780965	5.95714535
ENSG00000167601	AXL		-0.811774232	9.671182666	3065.224199	0	0	935.4011261	936.309262	530.2143271	535.6055228		0.644944579	9.671182666	2340.799502	0	0	530.2143271	535.6055228	1078.759646	1091.55928
ENSG00000142920	AZIN2		1.85861947	0.826718424	34.31995436	4.67563e-09	1.10593e-08	0.650387062	0.895806032	2.555249769	3.105368692		-1.273756434	0.826718424	14.11379543	0.000172077	0.000463188	2.555249769	3.105368692	0.926485188	0.788445708
ENSG00000182272	B4GALNT4		1.427514576	0.226807093	7.914573935	0.004903813	0.007319545	0.361326146	0.319930726	1.1072749	0.776342173		1.666912247	0.226807093	22.77423874	1.82192e-06	6.31526e-06	1.1072749	0.776342173	2.183857942	2.277732046
ENSG00000164929	BAALC		0.93741483	6.10438013	392.3882479	2.5001e-87	3.07467e-86	49.28488628	48.88541489	90.62619182	96.9016185		-1.042527266	6.10438013	434.2290964	1.9518e-96	5.82393e-95	90.62619182	96.9016185	43.80951387	43.27690887
ENSG00000138376	BARD1		-1.308813198	4.901405013	194.1770532	3.89602e-44	2.68655e-43	30.71272239	32.69692017	13.37247379	12.35089821		0.544187465	4.901405013	54.35933492	1.66983e-13	9.7319e-13	13.37247379	12.35089821	44.60364403	42.66367331
ENSG00000105327	BBC3		2.885789359	2.839710368	347.4346548	1.53386e-77	1.70795e-76	2.167956874	2.495459661	16.26842353	18.34990591		-0.668008231	2.839710368	12.55336587	0.000395493	0.001005511	16.26842353	18.34990591	2.71327805	4.555464091
ENSG00000181004	BBS12		0.895476025	2.232424346	11.73687854	0.000612737	0.001004551	2.818343937	3.967140999	5.366024516	7.269385802		-0.688831736	2.232424346	6.436067873	0.011182591	0.021839022	5.366024516	7.269385802	3.30887567	3.153782832
ENSG00000060982	BCAT1		0.570662084	7.736109449	400.3083208	4.71864e-89	5.904e-88	152.2628378	152.3510116	218.8997302	232.408616		-1.202243513	7.736109449	2034.869019	0	0	218.8997302	232.408616	143.4066715	145.3368255
ENSG00000186666	BCDIN3D		1.496577354	1.366358604	45.69619022	1.38091e-11	3.75137e-11	1.445304583	2.11154279	4.940149554	5.222665527		-1.187490492	1.366358604	12.66843004	0.000371882	0.000949126	4.940149554	5.222665527	0.992662701	0.788445708
ENSG00000126453	BCL2L12		-1.908997983	3.708585063	150.917058	1.09274e-34	6.17407e-34	13.874924	13.75702121	4.343924608	3.105368692		0.781862632	3.708585063	51.55621567	6.95761e-13	3.92255e-12	4.343924608	3.105368692	22.50035456	20.1491681
ENSG00000161267	BDH1		1.587938094	0.819265554	33.28850064	7.94511e-09	1.85419e-08	1.011713208	1.215736758	3.151474716	3.59940462		-1.376305607	0.819265554	11.48388269	0.000702023	0.00171209	3.151474716	3.59940462	0.463242594	0.700840629
ENSG00000100739	BDKRB1		0.510475768	3.132194181	11.96417162	0.000542333	0.000894107	9.249949331	11.901423	16.18324854	14.11531224		-0.938939277	3.132194181	18.75222512	1.4885e-05	4.65604e-05	16.18324854	14.11531224	3.176520643	2.803362518
ENSG00000176697	BDNF		1.658881471	6.070541985	1488.6571	0	0	45.96068574	44.85428775	144.8826619	141.9294645		-2.311398537	6.070541985	1083.793601	1.0997e-237	8.3282e-236	144.8826619	141.9294645	13.76492279	14.3672329
ENSG00000165626	BEND7		-1.785229051	4.284054324	361.0099243	1.69698e-80	1.94477e-79	31.43537468	32.63293403	9.284074162	9.316106076		1.315868722	4.284054324	176.6060264	2.66994e-40	3.70586e-39	9.284074162	9.316106076	24.94892255	24.44181695
ENSG00000167995	BEST1		1.308464596	1.391717513	23.49222823	1.25419e-06	2.56405e-06	1.300774125	1.279722903	3.662524669	2.823062447		-1.036272909	1.391717513	18.13256536	2.06047e-05	6.33352e-05	3.662524669	2.823062447	1.654437835	2.01491681
ENSG00000023445	BIRC3		1.205766902	2.056544274	26.8484381	2.20052e-07	4.7227e-07	2.818343937	3.135321112	7.921274285	5.928431139		0.693841711	2.056544274	6.94403611	0.008409914	0.016817231	7.921274285	5.928431139	3.573585724	4.555464091
ENSG00000104081	BMF		5.004226221	2.64892155	695.0700977	3.5298e-153	7.109e-152	0.505856604	0.831819887	23.16759791	21.10239179		-4.507891962	2.64892155	81.24250398	1.99651e-19	1.53532e-18	23.16759791	21.10239179	0	0.262815236
ENSG00000125845	BMP2		2.310339452	1.730640266	128.2124112	1.00851e-29	5.07981e-29	1.228508895	2.047556645	7.7509243	8.751493586		-3.572381835	1.730640266	68.23417371	1.45188e-16	9.99033e-16	7.7509243	8.751493586	0.132355027	0.350420315
ENSG00000173068	BNC2		-0.850567659	5.147539738	101.4833879	7.20653e-24	3.05982e-23	26.81040001	30.13747437	15.5018486	16.16203251		0.774627192	5.147539738	182.4305166	1.4281e-41	2.05717e-40	15.5018486	16.16203251	59.82447212	62.98805157
ENSG00000196544	BORCS6		1.15383872	2.090995174	44.7550048	2.23295e-11	6.00556e-11	3.179670082	3.519237983	7.239874346	7.692845169		-0.918283207	2.090995174	15.1039335	0.000101751	0.00028386	7.239874346	7.692845169	2.051502916	1.927311731
ENSG00000078725	BRINP1		4.072046406	1.356094996	112.4421001	2.85893e-26	1.30778e-25	0.216795687	0.255944581	4.173574623	4.093440548		-0.574862836	1.356094996	5.349904313	0.020723408	0.038017868	4.173574623	4.093440548	2.250035456	2.190126967
ENSG00000160469	BRSK1		1.53607996	2.262991279	98.47674692	3.28864e-23	1.37336e-22	3.39646577	4.031127144	10.98757401	10.7276373		-1.62400709	2.262991279	31.83097652	1.68189e-08	7.06012e-08	10.98757401	10.7276373	0.794130161	1.401681259
ENSG00000109743	BST1		0.5131494	3.803305837	10.89838927	0.000962479	0.00155374	6.431605394	6.270642225	7.325049339	10.58648418		0.837592569	3.803305837	56.54165064	5.50205e-14	3.29868e-13	7.325049339	10.58648418	26.53718288	25.23026266
ENSG00000219433	BTBD10P2		-2.326177286	0.710616986	31.66119944	1.83553e-08	4.19893e-08	1.806630729	2.11154279	0.511049954	0.282306245		0.829246278	0.710616986	7.660111002	0.005645503	0.011721864	0.511049954	0.282306245	2.117680429	2.452942203
ENSG00000151136	BTBD11		0.679211705	1.811767936	14.25752993	0.000159422	0.000276818	4.480444207	3.775182564	5.962249462	7.128232679		-2.809518083	1.811767936	46.59893593	8.71075e-12	4.58368e-11	5.962249462	7.128232679	0.264710054	0.438025393
ENSG00000222009	BTBD19		0.978601862	2.619135013	24.16430972	8.84564e-07	1.82464e-06	3.613261457	2.815390387	5.621549493	6.916502996		-0.886063073	2.619135013	27.61070223	1.48356e-07	5.75901e-07	5.621549493	6.916502996	4.301538371	6.219960586
ENSG00000026950	BTN3A1		0.611821518	3.484193829	25.22245503	5.1084e-07	1.0708e-06	10.55072346	11.32554769	16.26842353	17.15010437		1.168149039	3.484193829	57.46723089	3.43657e-14	2.08253e-13	16.26842353	17.15010437	12.50755003	10.51260944
ENSG00000111801	BTN3A3		1.525314657	3.33012373	193.2651097	6.16111e-44	4.22598e-43	6.648401081	7.870295853	21.20857309	20.89066211		0.629331468	3.33012373	15.16384882	9.85727e-05	0.000275884	21.20857309	20.89066211	7.279526474	7.358826609
ENSG00000165507	C10orf10		3.981938641	2.486579976	365.4317906	1.84864e-81	2.13368e-80	1.083978437	0.575875306	13.03177382	12.98608726		-1.31060404	2.486579976	43.79118138	3.65348e-11	1.85249e-10	13.03177382	12.98608726	2.382390483	2.62815236
ENSG00000173715	C11orf80		-0.618406053	2.550974366	14.13910177	0.000169778	0.000294012	5.998014019	7.742323563	4.088399631	4.869782721		0.671963739	2.550974366	16.1783211	5.76501e-05	0.00016758	4.088399631	4.869782721	6.882461394	7.008406294
ENSG00000185742	C11orf87		1.89222481	2.103330045	57.28133563	3.77723e-14	1.15067e-13	1.373039354	1.087764468	4.854974562	4.305170232		-1.384718707	2.103330045	61.39689274	4.66546e-15	2.96165e-14	4.854974562	4.305170232	3.375053184	2.62815236
ENSG00000187479	C11orf96		0.664436007	1.539692547	4.826294255	0.028028814	0.038135442	1.373039354	1.215736758	2.384899785	1.76441403		0.962339883	1.539692547	22.45708816	2.14891e-06	7.40117e-06	2.384899785	1.76441403	5.228023559	5.168699642
ENSG00000130921	C12orf65		-0.721063327	3.716632899	42.48203811	7.13343e-11	1.87114e-10	15.53702427	16.25248087	9.9654741	9.386682637		0.525902806	3.716632899	23.06444324	1.56661e-06	5.47574e-06	9.9654741	9.386682637	15.61789316	15.15567861
ENSG00000179476	C14orf28		2.313484533	2.409218649	148.8321341	3.12057e-34	1.74563e-33	2.023426416	1.663639774	9.19889917	9.104376392		-0.931159356	2.409218649	26.98167583	2.05393e-07	7.85542e-07	9.19889917	9.104376392	3.50740821	3.416598068
ENSG00000188549	C15orf52		1.859605015	4.063712055	365.7118274	1.60649e-81	1.85916e-80	10.9120496	10.62170009	40.79882132	37.54673055		-1.805737804	4.063712055	141.1051315	1.526e-32	1.75815e-31	40.79882132	37.54673055	4.235360858	3.591808226
ENSG00000140688	C16orf58		0.663679357	5.730933857	192.9929624	7.06412e-44	4.83511e-43	52.68135205	51.95674986	82.10869259	83.49207188		-0.536325275	5.730933857	71.15617976	3.30037e-17	2.34577e-16	82.10869259	83.49207188	30.70636622	33.02711466
ENSG00000154102	C16orf74		-0.648068801	2.541934062	19.84232167	8.40999e-06	1.62019e-05	8.671827497	9.214004902	5.5363745	5.857854578		-0.725791283	2.541934062	12.79293027	0.000347932	0.000893459	5.5363745	5.857854578	3.30887567	2.365337124
ENSG00000155330	C16orf87		-0.687692752	2.90627763	15.80852994	7.00858e-05	0.000125673	6.070279248	8.254212724	4.940149554	4.093440548		-0.542596936	2.90627763	13.91761815	0.000191	0.00051136	4.940149554	4.093440548	7.080993934	7.183616451
ENSG00000198912	C1orf174		-0.670933191	4.746411804	70.70212321	4.15445e-17	1.42668e-16	29.9900701	30.13747437	19.07919828	18.70278871		0.50703624	4.746411804	47.14099561	6.60594e-12	3.50315e-11	19.07919828	18.70278871	33.68435432	33.72795529
ENSG00000145861	C1QTNF2		-1.702727346	1.631935801	52.08290121	5.32062e-13	1.54109e-12	5.203096498	4.670988596	1.277624885	1.693837468		1.015688448	1.631935801	16.44422127	5.01027e-05	0.000146794	1.277624885	1.693837468	3.30887567	3.679413304
ENSG00000159403	C1R		0.844070759	5.991186534	270.5782101	8.48968e-61	7.65076e-60	42.70875043	42.35882809	76.14644313	76.50499232		1.336638443	5.991186534	725.0450265	1.0706e-159	5.3738e-158	76.14644313	76.50499232	100.1927553	97.85487288
ENSG00000139178	C1RL		1.608111516	3.867085052	233.3437488	1.11211e-52	8.87964e-52	7.949175206	9.405963337	25.12662273	27.87774167		0.619831166	3.867085052	26.3009552	2.92144e-07	1.10011e-06	25.12662273	27.87774167	14.49287544	13.92920751
ENSG00000182326	C1S		1.893385553	7.190502906	3151.472098	0	0	68.14611108	67.8893	251.3514023	253.793314		0.70647576	7.190502906	431.8374208	6.47106e-96	1.92202e-94	251.3514023	253.793314	168.6203042	173.5456609
ENSG00000088854	C20orf194		0.673866322	5.784597061	179.5732174	6.00627e-41	3.86011e-40	49.42941674	46.96583054	75.3798682	77.9871001		0.720165039	5.784597061	155.4343405	1.12532e-35	1.41485e-34	75.3798682	77.9871001	58.56709936	62.55002617
ENSG00000101220	C20orf27		-1.091757101	4.976613329	237.9836748	1.08234e-53	8.79865e-53	43.86499409	44.72631546	20.69752313	20.89066211		0.569998642	4.976613329	60.85195598	6.15323e-15	3.8757e-14	20.69752313	20.89066211	34.544662	35.91808226
ENSG00000160298	C21orf58		-1.611533385	4.001541805	230.1180706	5.61815e-52	4.44713e-51	23.5584647	23.67487371	7.665749308	7.76342173		0.506257076	4.001541805	25.56003321	4.2883e-07	1.59122e-06	7.665749308	7.76342173	18.52970375	18.04664621
ENSG00000172375	C2CD2L		0.69744961	3.589850339	47.60515908	5.21311e-12	1.4419e-11	10.83978437	12.15736758	18.65332332	18.77336527		-0.889150929	3.589850339	42.87639082	5.83101e-11	2.90989e-10	18.65332332	18.77336527	6.088331233	6.219960586
ENSG00000125730	C3		3.026764677	3.718737273	851.2177874	3.952e-187	9.6929e-186	5.275361728	5.438822338	42.16162119	45.16899916		2.124583465	3.718737273	56.05596174	7.04373e-14	4.19e-13	42.16162119	45.16899916	4.500070912	3.32899299
ENSG00000088543	C3orf18		0.504532399	4.094097952	26.00738362	3.40114e-07	7.20982e-07	13.1522717	13.43709048	18.39779834	19.2674012		0.508855766	4.094097952	28.83549545	7.87938e-08	3.12043e-07	18.39779834	19.2674012	20.97827175	21.46324428
ENSG00000174928	C3orf33		0.859943042	1.05969736	6.423582074	0.011261479	0.016112711	0.722652291	1.151750613	1.788674839	1.693837468		-1.144774023	1.05969736	20.18499594	7.03022e-06	2.28403e-05	1.788674839	1.693837468	1.455905295	1.752101574
ENSG00000114529	C3orf52		-1.073307965	3.179514551	70.34436843	4.98048e-17	1.70312e-16	14.45304583	15.10073026	7.410224331	6.704773312		-1.134812577	3.179514551	48.0759977	4.10015e-12	2.20869e-11	7.410224331	6.704773312	4.632425938	3.416598068
ENSG00000205208	C4orf46		-1.550175651	4.681085439	213.7204562	2.11934e-48	1.57461e-47	22.98034287	23.35494298	7.239874346	8.469187342		0.570081064	4.681085439	73.0850611	1.24181e-17	8.96901e-17	7.239874346	8.469187342	41.75801096	42.83888347
ENSG00000106804	C5		-1.345646819	3.164899603	49.84123153	1.66704e-12	4.72388e-12	11.34564098	8.254212724	2.895949739	4.587476477		1.584529374	3.164899603	89.98888301	2.39502e-21	1.98945e-20	2.895949739	4.587476477	17.33850851	14.89286337
ENSG00000164743	C8orf48		1.655630139	1.340551445	30.31666005	3.6696e-08	8.22881e-08	1.156243666	0.831819887	2.895949739	3.317098376		-0.834183485	1.340551445	10.94330027	0.000939427	0.002252594	2.895949739	3.317098376	2.250035456	1.664496495
ENSG00000241852	C8orf58		1.073831556	2.448400185	38.81395134	4.66184e-10	1.17089e-09	3.830057145	3.135321112	6.984349369	7.551692046		-0.575472085	2.448400185	11.2831597	0.000782133	0.001893201	6.984349369	7.551692046	4.301538371	4.292648855
ENSG00000160345	C9orf116		0.951470092	1.053356251	13.51011753	0.000237281	0.000405381	1.878895958	1.343709048	3.236649708	2.96421557		-1.02523041	1.053356251	10.0098128	0.001557083	0.003578391	3.236649708	2.96421557	0.992662701	1.051260944
ENSG00000232434	C9orf172		1.084346802	1.376553035	20.72365126	5.30566e-06	1.03648e-05	1.66210027	1.919584354	3.832874654	3.811134304		-0.606576951	1.376553035	5.030279729	0.024907875	0.044725039	3.832874654	3.811134304	1.852970375	1.489286337
ENSG00000135045	C9orf40		-1.252531509	4.044569371	118.0624665	1.68012e-27	7.94654e-27	18.71669435	16.76437003	7.154699354	7.622268608		0.697576501	4.044569371	61.37898804	4.70808e-15	2.98724e-14	7.154699354	7.622268608	24.6842125	24.87984234
ENSG00000186354	C9orf47		-2.776457175	0.856157698	37.43058228	9.47251e-10	2.34235e-09	1.734365499	2.047556645	0.255524977	0.282306245		0.980273747	0.856157698	13.1873451	0.000281846	0.000733797	0.255524977	0.282306245	2.845633076	3.066177754
ENSG00000147894	C9orf72		0.808728451	2.562202547	24.6644083	6.82327e-07	1.41946e-06	4.697239894	4.862947031	9.113724177	7.76342173		-1.419391913	2.562202547	53.36174644	2.77447e-13	1.60185e-12	9.113724177	7.76342173	2.316212969	3.241387911
ENSG00000099991	CABIN1		-0.638492928	6.474663121	221.0965524	5.21435e-50	3.98853e-49	109.120496	106.1530148	69.92866869	68.38868778		0.628817578	6.474663121	211.54963	6.30647e-48	1.03641e-46	69.92866869	68.38868778	104.7590037	110.6452144
ENSG00000154040	CABYR		-1.309007777	3.222562922	73.25859279	1.13729e-17	3.98374e-17	12.1405585	10.36575551	4.343924608	4.658053038		1.204719484	3.222562922	80.43082033	3.01063e-19	2.29609e-18	4.343924608	4.658053038	13.96345533	15.24328369
ENSG00000160325	CACFD1		1.655314378	1.789058662	64.63710729	9.00435e-16	2.93423e-15	2.095691645	1.855598209	6.6436494	5.857854578		-0.756255508	1.789058662	9.499143566	0.002055678	0.004632162	6.6436494	5.857854578	1.786792862	2.190126967
ENSG00000141837	CACNA1A		-1.432785369	5.084342769	325.1266669	1.10721e-72	1.16194e-71	40.32399786	40.9511329	16.09807355	14.1858888		0.580757928	5.084342769	81.06065329	2.18895e-19	1.67932e-18	16.09807355	14.1858888	47.78016468	45.81745615
ENSG00000172137	CALB2		1.422136735	3.993365737	255.0843459	2.02325e-57	1.72945e-56	11.20111052	11.77345071	31.08887219	30.63022755		-5.919555271	3.993365737	701.9432644	1.1301e-154	5.4814e-153	31.08887219	30.63022755	0.19853254	0.525630472
ENSG00000012822	CALCOCO1		1.148128728	5.922171207	408.5558948	7.55914e-91	9.63493e-90	36.42167549	37.30392262	85.00464233	78.97517196		-0.793240692	5.922171207	206.3107313	8.76583e-47	1.41543e-45	85.00464233	78.97517196	44.14040144	48.44560851
ENSG00000160014	CALM3		-0.846834266	8.601764847	1771.216229	0	0	508.674948	501.5873918	285.9324492	276.3778136		0.857898797	8.601764847	1726.553674	0	0	285.9324492	276.3778136	487.5297413	488.5735238
ENSG00000171302	CANT1		-0.796380573	6.709730529	365.3223632	1.95289e-81	2.252e-80	135.4250394	136.1625169	74.78364325	81.23362192		0.676758314	6.709730529	249.7306106	2.97282e-56	5.70342e-55	74.78364325	81.23362192	121.7666247	125.8884981
ENSG00000103326	CAPN15		-1.130148015	6.047449419	447.3431424	2.731e-99	3.76642e-98	84.69484856	87.91696344	35.68832178	42.69881951		0.525681559	6.047449419	108.411316	2.18407e-25	2.07663e-24	35.68832178	42.69881951	80.00861371	79.89583175
ENSG00000105519	CAPS		1.715395703	0.566656827	17.51654701	2.84818e-05	5.26612e-05	0.361326146	0.575875306	1.703499846	1.482107785		-1.672452121	0.566656827	26.04048831	3.34332e-07	1.25241e-06	1.703499846	1.482107785	0.794130161	0.788445708
ENSG00000105483	CARD8		-0.787104976	4.79427243	91.04410965	1.40505e-21	5.59685e-21	29.41194826	29.17768219	16.35359852	17.50298717		0.545214452	4.79427243	60.42274172	7.65237e-15	4.8036e-14	16.35359852	17.50298717	36.72851994	39.24707525
ENSG00000079691	CARMIL1		0.643752317	3.779495619	30.68516953	3.03476e-08	6.84432e-08	8.816357956	8.958060321	14.47974869	13.40954662		0.646079767	3.779495619	42.44817554	7.25801e-11	3.6012e-10	14.47974869	13.40954662	20.18414159	18.83509192
ENSG00000137752	CASP1		0.836704983	1.059700355	5.468525795	0.019361951	0.026888715	1.083978437	0.703847597	1.703499846	1.482107785		0.887175269	1.059700355	12.60115655	0.000385508	0.000981583	1.703499846	1.482107785	3.176520643	3.94222854
ENSG00000177469	CAVIN1		-0.752807881	10.70233707	5781.610837	0	0	2017.934259	2038.34264	1201.733967	1206.153431		0.532234053	10.70233707	3041.388931	0	0	1201.733967	1206.153431	1994.722609	2026.743495
ENSG00000170681	CAVIN4		-0.895268352	2.13067543	20.93368567	4.7546e-06	9.32627e-06	6.648401081	5.502808483	3.151474716	3.317098376		-1.08392453	2.13067543	24.13102856	8.99984e-07	3.24014e-06	3.151474716	3.317098376	2.71327805	1.927311731
ENSG00000114423	CBLB		1.393771353	5.740414816	555.3243955	8.7444e-123	1.463e-121	28.97835689	32.12104487	83.21596749	78.19882979		-1.035061589	5.740414816	294.7768389	4.52642e-66	9.93511e-65	83.21596749	78.19882979	33.35346676	35.56766194
ENSG00000139899	CBLN3		1.183754596	1.204091373	14.32134336	0.000154108	0.000268238	1.300774125	1.151750613	3.662524669	2.046720274		-0.72524593	1.204091373	6.197218985	0.01279512	0.024682974	3.662524669	2.046720274	1.522082808	2.102521888
ENSG00000108468	CBX1		-1.495359875	7.076998839	1590.654632	0	0	181.5302556	183.0003751	66.60684399	63.02486913		0.680916812	7.076998839	418.8969795	4.24163e-93	1.23993e-91	66.60684399	63.02486913	176.5616058	176.5242335
ENSG00000141582	CBX4		1.573852057	2.722666504	80.92316716	2.34666e-19	8.76277e-19	3.179670082	4.09511329	9.624774131	12.06859196		-1.085506812	2.722666504	33.15821698	8.49566e-09	3.65876e-08	9.624774131	12.06859196	3.970650804	3.32899299
ENSG00000141570	CBX8		1.991698655	1.597498259	73.09525334	1.23541e-17	4.32511e-17	1.228508895	1.471681338	4.599449585	6.140160823		-1.325888056	1.597498259	25.43345039	4.57909e-07	1.69572e-06	4.599449585	6.140160823	1.257372755	1.576891416
ENSG00000183287	CCBE1		-0.999319737	6.248805054	333.417582	1.73159e-74	1.8563e-73	71.47031163	72.04839944	36.28454672	35.57058684		1.571814578	6.248805054	1370.074898	6.6876e-300	6.4151e-298	36.28454672	35.57058684	147.97292	145.6872458
ENSG00000173581	CCDC106		1.887968596	2.284817226	128.8000296	7.50071e-30	3.79282e-29	3.035139624	2.559445806	11.41344897	9.386682637		-1.31392635	2.284817226	31.4104867	2.0885e-08	8.70208e-08	11.41344897	9.386682637	1.720615349	1.839706652
ENSG00000169193	CCDC126		1.546297255	1.698487464	36.83456108	1.2859e-09	3.15149e-09	1.806630729	0.959792177	4.173574623	3.811134304		-0.929962084	1.698487464	18.79161746	1.45807e-05	4.56748e-05	4.173574623	3.811134304	2.647100536	2.277732046
ENSG00000135637	CCDC142		1.020234067	2.186813908	23.47897884	1.26286e-06	2.58072e-06	2.240222104	3.903154854	6.728824393	5.928431139		-0.628633585	2.186813908	8.21974958	0.004143692	0.008834509	6.728824393	5.928431139	3.11034313	3.504203147
ENSG00000256304	CCDC150P1		-1.992723733	2.26571332	86.75992887	1.22527e-20	4.7365e-20	6.431605394	6.782531386	1.533149862	1.76441403		0.860469246	2.26571332	23.38669307	1.32492e-06	4.67003e-06	1.533149862	1.76441403	6.286863773	6.833196137
ENSG00000122483	CCDC18		-1.903384507	5.666024117	748.7091104	7.6575e-165	1.6694e-163	62.87074936	59.31515655	16.26842353	16.30318563		0.671812497	5.666024117	175.9495242	3.71414e-40	5.14969e-39	16.26842353	16.30318563	76.10414042	75.51557782
ENSG00000163617	CCDC191		0.536898718	2.109452835	8.26037283	0.004051981	0.006119318	3.757791916	3.391265693	5.280849523	5.081512405		0.683111198	2.109452835	11.93485957	0.000550933	0.001369664	5.280849523	5.081512405	4.963313505	4.993489484
ENSG00000159214	CCDC24		0.759486119	1.15754275	9.065733289	0.002604441	0.004017571	1.517569812	2.047556645	3.406999692	2.752485886		-0.684351528	1.15754275	5.274203988	0.021643682	0.039526961	3.406999692	2.752485886	1.455905295	1.226471101
ENSG00000160050	CCDC28B		1.438775819	2.271209761	50.39412485	1.2577e-12	3.58119e-12	4.046852832	2.879376532	8.09162427	10.51590762		-1.043063416	2.271209761	16.03540379	6.2169e-05	0.00018019	8.09162427	10.51590762	1.654437835	2.452942203
ENSG00000177352	CCDC71		0.886856002	2.966594433	47.44093812	5.66864e-12	1.56556e-11	7.226522915	6.142669934	13.03177382	11.64513259		-0.671099538	2.966594433	17.072006	3.59889e-05	0.000107535	13.03177382	11.64513259	4.830958479	4.380253934
ENSG00000205476	CCDC85C		-1.986896015	5.913542101	1255.081559	6.5277e-275	2.3097e-273	98.35297687	95.01942555	23.76382285	24.84294954		0.610715135	5.913542101	136.4455488	1.59426e-31	1.78134e-30	23.76382285	24.84294954	70.47905178	68.5947766
ENSG00000115355	CCDC88A		-1.302633964	7.545610411	1494.951857	0	0	210.1472864	211.8581266	84.57876736	86.38571089		0.662764827	7.545610411	617.3805736	2.7764e-136	1.1788e-134	84.57876736	86.38571089	272.3866452	274.1162912
ENSG00000204536	CCHCR1		-1.134551955	4.145640104	123.993142	8.45353e-29	4.1609e-28	22.98034287	20.60353874	9.9654741	9.810142004		0.503201752	4.145640104	30.77892046	2.89162e-08	1.18689e-07	9.9654741	9.810142004	23.02977466	21.3756392
ENSG00000185972	CCIN		0.702126877	1.8117672	9.875288236	0.001675134	0.002638086	1.878895958	2.751404241	3.662524669	3.952287426		-0.867761525	1.8117672	17.23998558	3.29429e-05	9.90046e-05	3.662524669	3.952287426	2.779455563	2.365337124
ENSG00000108691	CCL2		2.371332935	2.337963985	194.7733791	2.88716e-44	2.00154e-43	2.312487333	2.175528935	11.83932393	11.43340291		1.605300467	2.337963985	46.23254171	1.05018e-11	5.49711e-11	11.83932393	11.43340291	4.764780965	4.818279327
ENSG00000118971	CCND2		2.482544901	1.975010913	85.02627318	2.94427e-20	1.12906e-19	1.156243666	0.575875306	4.854974562	4.728629599		-1.450862094	1.975010913	58.87555441	1.67966e-14	1.03284e-13	4.854974562	4.728629599	2.514745509	2.715757439
ENSG00000105173	CCNE1		0.513200578	1.773701219	5.616843892	0.017788655	0.024834312	2.52928302	3.583224128	4.769799569	4.093440548		-0.983626694	1.773701219	15.07229904	0.000103471	0.000288222	4.769799569	4.093440548	1.852970375	1.927311731
ENSG00000175305	CCNE2		0.686555094	2.634076022	14.3722225	0.000149999	0.000261438	4.046852832	3.199307257	5.621549493	5.928431139		-1.157507085	2.634076022	60.128757	8.88507e-15	5.56391e-14	5.621549493	5.928431139	4.897135992	4.292648855
ENSG00000113328	CCNG1		-0.747595853	6.786371821	292.3400617	1.53704e-65	1.48764e-64	104.4232561	101.6739846	62.34809437	60.41353637		0.725049091	6.786371821	456.8257644	2.3587e-101	7.4318e-100	62.34809437	60.41353637	176.0983632	167.5009104
ENSG00000138764	CCNG2		0.83055994	4.399257461	78.45005178	8.20468e-19	3.00908e-18	13.73039354	11.96540914	23.33794789	22.23161677		-0.690181996	4.399257461	73.31575743	1.10482e-17	7.99746e-17	23.33794789	22.23161677	19.72089899	17.43341066
ENSG00000260916	CCPG1		1.194653773	3.599685539	88.24925924	5.77049e-21	2.25764e-20	6.648401081	5.630780773	14.13904872	13.83300599		-0.83598734	3.599685539	61.46052334	4.5171e-15	2.8731e-14	14.13904872	13.83300599	11.05164474	9.023323104
ENSG00000120217	CD274		-1.136489364	3.257433819	70.80602763	3.94131e-17	1.35488e-16	16.69326793	15.29268869	6.388124423	7.975151413		-1.052685537	3.257433819	39.38014777	3.48825e-10	1.6626e-09	6.388124423	7.975151413	4.433893398	4.467859012
ENSG00000103855	CD276		0.931319188	7.136075073	935.7931841	1.6255e-205	4.4037e-204	115.6243666	118.9502438	223.6695298	224.0805817		-0.545368761	7.136075073	212.9646145	3.09808e-48	5.12389e-47	223.6695298	224.0805817	90.13377326	93.6498291
ENSG00000117877	CD3EAP		-0.936379405	4.017112693	95.80326174	1.26886e-22	5.21865e-22	23.12487333	24.3787213	13.11694882	11.85686228		-0.539919411	4.017112693	24.43634168	7.68061e-07	2.78532e-06	13.11694882	11.85686228	11.44870982	10.42500436
ENSG00000026508	CD44		0.505844201	10.43969353	1534.462086	0	0	1003.041381	973.4852123	1400.958274	1403.414919		-0.583095826	10.43969353	2594.794026	0	0	1400.958274	1403.414919	1271.137677	1281.574696
ENSG00000112149	CD83		1.760823586	1.059700935	33.04240998	9.01704e-09	2.0968e-08	1.011713208	0.703847597	2.981124731	2.823062447		1.005399973	1.059700935	13.01525116	0.000308964	0.000799418	2.981124731	2.823062447	2.845633076	2.715757439
ENSG00000140326	CDAN1		-1.033977141	4.846047291	168.5526644	1.5321e-38	9.41209e-38	35.40996228	37.04797804	16.43877352	18.77336527		0.714158332	4.846047291	90.04449598	2.32864e-21	1.93679e-20	16.43877352	18.77336527	37.72118264	36.09329241
ENSG00000231007	CDC20P1		-2.545580798	3.29955033	389.4628317	1.08348e-86	1.32368e-85	20.81238599	23.22697069	4.258749616	3.387674937		1.332813491	3.29955033	60.89106137	6.03221e-15	3.80132e-14	4.258749616	3.387674937	7.941301609	8.848112946
ENSG00000149798	CDC42EP2		0.862341132	3.735627716	32.5448946	1.16471e-08	2.69387e-08	5.130831269	4.607002451	9.113724177	8.610340464		0.551990785	3.735627716	38.54903611	5.33951e-10	2.52176e-09	9.113724177	8.610340464	22.89741964	24.52942203
ENSG00000144354	CDCA7		-1.924386558	2.401716802	72.39371809	1.76274e-17	6.13808e-17	7.154257685	7.294420547	2.810774746	1.129224979		0.604927944	2.401716802	9.846967929	0.001701119	0.003889388	2.810774746	1.129224979	7.147171448	6.219960586
ENSG00000164649	CDCA7L		-1.13744772	5.282390469	221.6429514	3.96296e-50	3.03851e-49	38.01151053	39.22350698	18.31262335	16.93837468		0.732862256	5.282390469	166.2344666	4.91642e-38	6.48347e-37	18.31262335	16.93837468	62.53775017	60.09708397
ENSG00000140945	CDH13		1.322645553	6.810509952	1166.461582	1.1864e-255	3.9093e-254	65.97815421	63.21831141	166.7726349	156.7505424		-0.657765828	6.810509952	303.7043112	5.13739e-68	1.15502e-66	166.7726349	156.7505424	89.27346558	87.42986852
ENSG00000138395	CDK15		-0.761918895	3.856165216	34.64301788	3.96057e-09	9.42992e-09	10.76751914	12.66925674	6.899174377	6.987079557		1.283686433	3.856165216	189.0786704	5.05173e-43	7.46802e-42	6.899174377	6.987079557	26.6695379	28.64686073
ENSG00000123374	CDK2		-1.437995896	6.211840277	661.781814	6.1212e-146	1.1778e-144	78.11871271	86.12535137	30.57782224	30.27734475		0.553133464	6.211840277	169.4313707	9.84832e-39	1.32025e-37	30.57782224	30.27734475	105.4207789	110.7328194
ENSG00000136861	CDK5RAP2		-0.910425385	6.447204639	442.9454581	2.47403e-98	3.38318e-97	111.9388399	110.8879895	60.55941953	58.15508641		0.567790187	6.447204639	179.6102832	5.89538e-41	8.34373e-40	60.55941953	58.15508641	105.950199	102.7607573
ENSG00000147889	CDKN2A		-1.308691866	3.040566587	74.72456463	5.41185e-18	1.91904e-17	10.62298868	10.30176937	4.599449585	3.881710865		0.692617212	3.040566587	26.30345053	2.91767e-07	1.09901e-06	4.599449585	3.881710865	11.11782225	10.2497942
ENSG00000064309	CDON		1.07558683	3.487754586	21.47771354	3.57965e-06	7.10117e-06	1.806630729	1.9835705	4.258749616	3.811134304		1.610189736	3.487754586	285.5270564	4.69025e-64	1.01231e-62	4.258749616	3.811134304	29.64752601	29.52291151
ENSG00000048740	CELF2		-1.037947441	2.714656459	4.424532995	0.035425806	0.04751079	0.794917521	0.959792177	0.766574931	0.141153122		1.252491755	2.714656459	97.47878927	5.44363e-23	4.78581e-22	0.766574931	0.141153122	18.19881619	16.55735987
ENSG00000143126	CELSR2		1.288463177	0.557721897	16.11345309	5.96587e-05	0.000107557	1.156243666	0.703847597	2.384899785	2.117296835		-2.258523156	0.557721897	28.10843316	1.14705e-07	4.48499e-07	2.384899785	2.117296835	0.463242594	0.262815236
ENSG00000103888	CEMIP		1.467490972	8.737246545	2297.570094	0	0	123.2122157	128.6121518	345.1290688	351.6830044		1.927018125	8.737246545	6946.852177	0	0	345.1290688	351.6830044	990.8759082	1019.197485
ENSG00000125817	CENPB		-0.785537929	7.120847217	575.4115033	3.734e-127	6.4647e-126	183.4814168	189.1430451	108.1722402	108.2644449		0.520632081	7.120847217	221.5528557	4.1464e-50	7.13093e-49	108.1722402	108.2644449	146.9140798	156.988301
ENSG00000102384	CENPI		-2.021000851	5.261187347	585.569502	2.3047e-129	4.0606e-128	43.28687226	44.72631546	10.64687404	11.00994354		0.815878417	5.261187347	200.9936262	1.26766e-45	1.98984e-44	10.64687404	11.00994354	62.27304011	60.97313476
ENSG00000100162	CENPM		-2.222208207	3.848823136	254.0697106	3.36693e-57	2.86289e-56	24.49791268	21.49934477	5.5363745	4.375746793		0.990266566	3.848823136	61.65880822	4.08436e-15	2.60426e-14	5.5363745	4.375746793	17.80175111	20.06156302
ENSG00000166582	CENPV		-1.41422482	1.498253882	39.17455772	3.87558e-10	9.77385e-10	4.624974665	5.054905467	1.959024823	1.693837468		-0.721689654	1.498253882	6.267992132	0.012293838	0.023808634	1.959024823	1.693837468	1.588260322	1.226471101
ENSG00000154240	CEP112		-0.552116832	3.841512742	19.14910582	1.20894e-05	2.29962e-05	14.59757629	12.92520132	8.347149246	10.23360137		0.517543655	3.841512742	22.60656932	1.98804e-06	6.86902e-06	8.347149246	10.23360137	19.65472148	19.97395794
ENSG00000110318	CEP126		1.18365503	2.411691462	31.31723293	2.19126e-08	4.98889e-08	2.384752562	2.047556645	5.621549493	4.516899916		-0.673276162	2.411691462	19.58569796	9.61865e-06	3.07484e-05	5.621549493	4.516899916	5.294201072	5.256304721
ENSG00000183137	CEP57L1		-1.542186903	5.131771263	368.14501	4.74336e-82	5.54891e-81	40.46852832	40.05532686	13.96869874	13.69185287		0.596775466	5.131771263	95.6665932	1.35955e-22	1.17453e-21	13.96869874	13.69185287	49.56695754	52.65065228
ENSG00000114107	CEP70		-1.681828591	4.134404921	251.5570608	1.18848e-56	1.002e-55	26.81040001	25.7864165	8.261974254	8.116304536		0.79312156	4.134404921	62.21342427	3.0818e-15	1.98061e-14	8.261974254	8.116304536	20.51502916	23.21534585
ENSG00000130695	CEP85		-1.613897527	5.236198324	534.0368032	3.7388e-118	6.0597e-117	52.39229113	56.62773846	17.03499846	18.56163559		0.956504929	5.236198324	213.4176928	2.46746e-48	4.09662e-47	17.03499846	18.56163559	47.51545462	53.17628276
ENSG00000138135	CH25H		0.991200085	1.386679834	9.75844241	0.001785011	0.002802945	1.373039354	0.895806032	2.2145498	2.258449958		-1.787911421	1.386679834	49.9638433	1.56605e-12	8.62261e-12	2.2145498	2.258449958	1.588260322	1.31407618
ENSG00000128965	CHAC1		0.960828593	3.331408912	37.15077119	1.09339e-09	2.69499e-09	5.636687873	8.254212724	12.43554888	14.67992473		-1.204516638	3.331408912	53.30354103	2.85791e-13	1.64781e-12	12.43554888	14.67992473	5.294201072	6.482775822
ENSG00000250479	CHCHD10		0.99416314	2.895689221	33.4168836	7.43755e-09	1.73982e-08	5.998014019	6.654559096	11.83932393	13.33897006		-0.66962971	2.895689221	10.36604189	0.001283544	0.003001427	11.83932393	13.33897006	4.632425938	3.241387911
ENSG00000171316	CHD7		1.382251369	2.059701167	43.34797185	4.58211e-11	1.21371e-10	1.66210027	2.623431951	5.962249462	5.434395211		-0.984089945	2.059701167	23.98005749	9.73387e-07	3.48986e-06	5.962249462	5.434395211	2.779455563	2.890967596
ENSG00000255112	CHMP1B		0.908761475	6.114115562	428.5193391	3.41315e-95	4.55203e-94	56.36687873	57.13962762	103.4024407	109.3936698		-1.301391284	6.114115562	569.7781081	6.2746e-126	2.5079e-124	103.4024407	109.3936698	33.35346676	32.76429942
ENSG00000128656	CHN1		-1.130968153	6.391954223	501.3546299	4.822e-111	7.4517e-110	90.2592712	87.66101885	42.58749616	38.88768521		0.753854279	6.391954223	360.9068873	1.78695e-80	4.64679e-79	42.58749616	38.88768521	130.0388138	126.4141285
ENSG00000123989	CHPF		0.954148938	7.314609741	1171.859487	7.963e-257	2.6578e-255	141.5675839	138.0181151	264.2128261	276.2366605		-0.880735621	7.314609741	550.5724294	9.4507e-122	3.6102e-120	264.2128261	276.2366605	79.015951	83.92566537
ENSG00000033100	CHPF2		1.201424315	6.926112945	1487.108241	0	0	101.3158513	102.2498599	238.2344535	230.6442019		-0.5951044	6.926112945	174.6613876	7.09825e-40	9.78939e-39	238.2344535	230.6442019	62.80246022	60.97313476
ENSG00000198108	CHSY3		0.665871575	2.394224773	21.36858294	3.7893e-06	7.50213e-06	5.92574879	5.566794628	8.602674223	9.527835759		-1.357939038	2.394224773	30.52617343	3.29392e-08	1.3452e-07	8.602674223	9.527835759	1.389727781	1.839706652
ENSG00000159208	CIART		2.203758878	2.343163667	101.7761373	6.21645e-24	2.64465e-23	1.156243666	1.791612064	7.495399323	6.422467067		-2.319707918	2.343163667	142.9647366	5.9833e-33	6.99944e-32	7.495399323	6.422467067	1.720615349	2.190126967
ENSG00000140104	CLBA1		1.219452645	2.648883725	66.3790689	3.72032e-16	1.22684e-15	4.697239894	4.47903016	10.56169905	10.79821386		-0.79690845	2.648883725	18.30854833	1.87862e-05	5.80347e-05	10.56169905	10.79821386	3.573585724	3.32899299
ENSG00000114859	CLCN2		0.657162658	1.822990987	10.56841164	0.001150365	0.001843945	3.179670082	3.327279548	5.110499539	5.152088966		-0.923716897	1.822990987	12.8977315	0.000328981	0.000847652	5.110499539	5.152088966	2.316212969	1.138866023
ENSG00000073464	CLCN4		0.585327531	1.249174154	6.004309325	0.014270979	0.020171271	2.384752562	1.919584354	3.577349677	2.893639008		-1.571368918	1.249174154	25.25255459	5.02929e-07	1.85659e-06	3.577349677	2.893639008	0.794130161	1.051260944
ENSG00000013297	CLDN11		-1.067457887	7.649031192	314.7531646	2.01282e-70	2.05244e-69	62.94301459	58.99522583	29.55572233	28.58350728		3.045656406	7.649031192	13776.30689	0	0	29.55572233	28.58350728	652.9073472	644.773379
ENSG00000189143	CLDN4		-1.551503326	0.819251783	24.21894225	8.59825e-07	1.77644e-06	3.251935312	2.687418096	0.596224946	1.340954662		-3.44783892	0.819251783	48.3941387	3.48609e-12	1.88496e-11	0.596224946	1.340954662	0.19853254	0.175210157
ENSG00000163815	CLEC3B		-2.66939111	2.44356559	33.33564985	7.75479e-09	1.81108e-08	1.517569812	1.9835705	0.170349985	0.352882806		3.928622555	2.44356559	491.956149	5.3478e-109	1.8321e-107	0.170349985	0.352882806	17.66939608	19.27311731
ENSG00000153132	CLGN		0.608572248	2.934171281	22.35056776	2.27146e-06	4.56477e-06	6.720666311	8.254212724	11.58379895	11.43340291		0.779427358	2.934171281	20.97593931	4.65088e-06	1.54354e-05	11.58379895	11.43340291	6.61775134	7.621641845
ENSG00000176444	CLK2		1.039000976	3.884148705	112.285877	3.09331e-26	1.41399e-25	10.406193	11.26156155	22.06032301	22.58449958		-0.893496741	3.884148705	63.56347229	1.55282e-15	1.01101e-14	22.06032301	22.58449958	9.066319336	8.935718025
ENSG00000166250	CLMP		0.745479235	9.699193414	3379.235517	0	0	707.4765933	703.0797629	1179.332944	1184.557003		-0.952878017	9.699193414	4045.31175	0	0	1179.332944	1184.557003	496.000463	493.3918031
ENSG00000182372	CLN8		1.421035447	3.926410641	186.4998238	1.84663e-42	1.22259e-41	8.382766581	8.44617116	21.20857309	23.71372456		-0.980086106	3.926410641	88.01389672	6.49962e-21	5.31377e-20	21.20857309	23.71372456	9.72809447	10.51260944
ENSG00000120885	CLU		2.789320412	6.073227613	1320.659803	3.6609e-289	1.3662e-287	9.755805935	9.214004902	66.01061904	65.00101285		-1.845252072	6.073227613	1792.491265	0	0	66.01061904	65.00101285	43.61098133	42.05043776
ENSG00000168405	CMAHP		-2.344573232	3.739509626	262.6699304	4.4931e-59	3.95015e-58	16.40420702	16.63639774	3.577349677	2.96421557		1.357861841	3.739509626	173.6461804	1.18264e-39	1.61894e-38	3.577349677	2.96421557	24.48567996	22.1640849
ENSG00000089505	CMTM1		-1.037236068	1.046976934	6.855217976	0.008838277	0.012804082	1.300774125	2.815390387	1.277624885	0.776342173		0.972318924	1.046976934	7.673808208	0.005602809	0.011644418	1.277624885	0.776342173	3.242698157	2.715757439
ENSG00000164309	CMYA5		1.396515416	2.794767734	69.79269519	6.58764e-17	2.24796e-16	3.179670082	3.711196419	9.454424147	8.822070148		-0.539244747	2.794767734	12.99449883	0.000312407	0.000807657	9.454424147	8.822070148	6.750106367	5.256304721
ENSG00000143771	CNIH4		-0.634593882	5.891651261	151.9461597	6.51018e-35	3.69443e-34	72.48202483	70.25678737	46.25002082	45.66303508		0.675371139	5.891651261	170.7501318	5.07379e-39	6.85147e-38	46.25002082	45.66303508	71.86877956	74.20150164
ENSG00000148842	CNNM2		0.811996149	2.103326904	19.47752091	1.01791e-05	1.94624e-05	2.818343937	3.775182564	5.366024516	6.281313945		-0.511354434	2.103326904	6.299920215	0.012074341	0.023428635	5.366024516	6.281313945	2.71327805	3.591808226
ENSG00000044459	CNTLN		-0.655643769	4.491817503	48.50534268	3.2939e-12	9.21098e-12	22.04089489	20.98745561	13.37247379	13.83300599		0.521805472	4.491817503	47.09826532	6.75154e-12	3.57743e-11	13.37247379	13.83300599	32.75786914	30.92459277
ENSG00000119397	CNTRL		-2.714721591	5.779781935	1177.949687	3.7799e-258	1.2681e-256	77.75738656	79.91869529	12.77624885	11.36282635		0.756525214	5.779781935	159.89402	1.19345e-36	1.52719e-35	12.77624885	11.36282635	81.39834149	74.81473719
ENSG00000170037	CNTROB		-1.205403933	6.307006961	597.9792346	4.6061e-132	8.2616e-131	94.59518495	95.59530085	39.94707139	42.34593671		0.629315435	6.307006961	222.6643713	2.37264e-50	4.09676e-49	39.94707139	42.34593671	106.8766841	108.8931128
ENSG00000197467	COL13A1		0.707525638	5.507327734	163.5522924	1.89481e-37	1.14076e-36	37.28885824	39.35147927	61.24081947	63.94236443		-0.752310385	5.507327734	143.8647117	3.80338e-33	4.48169e-32	61.24081947	63.94236443	30.17694611	30.31135722
ENSG00000204291	COL15A1		1.736262417	4.617542095	135.9566531	2.03934e-31	1.07443e-30	3.540996228	3.775182564	11.75414894	12.63320445		-2.033119774	4.617542095	873.9070208	4.6154e-192	2.793e-190	11.75414894	12.63320445	16.08113576	16.20693955
ENSG00000182871	COL18A1		2.068470957	4.27266423	672.4767665	2.8906e-148	5.6375e-147	12.93547602	12.4772983	55.53409499	51.30915998		-0.675268869	4.27266423	17.90828468	2.3181e-05	7.08338e-05	55.53409499	51.30915998	4.566248425	5.343909799
ENSG00000164692	COL1A2		0.732649714	13.76162231	437682.2169	0	0	10313.6935	10338.1135	17223.40555	17096.46618		-0.752693563	13.76162231	497750.8438	0	0	17223.40555	17096.46618	10450.42203	10545.37374
ENSG00000187498	COL4A1		0.504766623	7.94181499	592.9888101	5.6079e-131	1.0003e-129	293.4690956	296.3198382	418.9757872	418.2367016		-1.270962779	7.94181499	1282.086577	8.8324e-281	7.8343e-279	418.9757872	418.2367016	80.20714625	77.53049463
ENSG00000188153	COL4A5		1.124894159	1.181000068	23.65641612	1.15161e-06	2.35934e-06	2.023426416	2.11154279	3.577349677	5.36381865		-1.267811682	1.181000068	9.124995263	0.002521405	0.005590173	3.577349677	5.36381865	0.727952647	0.350420315
ENSG00000158270	COLEC12		0.948891049	6.641404086	774.1675629	2.2316e-170	5.0172e-169	107.6751914	105.0012642	201.6943818	208.0597024		2.177982063	6.641404086	1054.830112	2.1701e-231	1.5878e-229	201.6943818	208.0597024	77.22915814	72.79982038
ENSG00000135469	COQ10A		1.017817486	2.343157294	32.88100974	9.79757e-09	2.27381e-08	3.107404853	3.519237983	6.558474408	6.916502996		-0.674759365	2.343157294	14.11069857	0.000172361	0.000463759	6.558474408	6.916502996	3.50740821	4.117438698
ENSG00000173085	COQ2		-0.974899331	4.211903504	96.79158259	7.70229e-23	3.18063e-22	20.59559031	22.65109538	9.880299108	11.9980154		0.552080388	4.211903504	39.19772202	3.82987e-10	1.8214e-09	9.880299108	11.9980154	23.6915498	24.35421187
ENSG00000167549	CORO6		1.512057822	2.363805703	80.29079753	3.23171e-19	1.20122e-18	3.035139624	3.135321112	8.261974254	9.316106076		-1.801025901	2.363805703	72.99237217	1.30152e-17	9.38979e-17	8.261974254	9.316106076	1.985325402	1.664496495
ENSG00000109472	CPE		2.058944331	3.150143428	28.47753573	9.4792e-08	2.07533e-07	0.505856604	0.447903016	1.959024823	2.046720274		-0.83078633	3.150143428	70.21846342	5.30872e-17	3.7363e-16	1.959024823	2.046720274	11.64724236	12.00189578
ENSG00000214575	CPEB1		1.710915625	2.154595347	47.933442	4.40936e-12	1.22377e-11	1.300774125	2.047556645	5.5363745	5.575548333		-0.944729765	2.154595347	20.28747555	6.66354e-06	2.17143e-05	5.5363745	5.575548333	2.71327805	4.467859012
ENSG00000107864	CPEB3		1.243954196	0.89214073	16.9991298	3.7397e-05	6.84606e-05	0.86718275	1.215736758	2.2145498	2.752485886		-0.822199925	0.89214073	7.119266822	0.007625989	0.015392231	2.2145498	2.752485886	1.323550268	1.051260944
ENSG00000135678	CPM		0.874532721	2.669756834	44.3592702	2.73315e-11	7.32345e-11	6.142544477	6.654559096	11.75414894	11.78628572		0.844702175	2.669756834	15.45716461	8.43964e-05	0.000239049	11.75414894	11.78628572	4.367715885	4.555464091
ENSG00000021826	CPS1		-1.561117542	4.40914536	264.1239957	2.16576e-59	1.921e-58	27.74984799	28.92173761	9.028549185	10.09244825		0.771009826	4.40914536	84.77498713	3.34327e-20	2.65779e-19	9.028549185	10.09244825	29.18428341	28.03362518
ENSG00000121898	CPXM2		1.124247891	5.659984976	533.7319076	4.3557e-118	7.0508e-117	48.20090784	52.66059746	111.5792399	109.040787		1.623609041	5.659984976	308.1933739	5.40493e-69	1.22796e-67	111.5792399	109.040787	33.48582178	32.32627403
ENSG00000164463	CREBRF		2.374995538	4.183244559	561.0944053	4.859e-124	8.2362e-123	6.865196769	6.078683789	33.30342199	33.59444312		-0.794664706	4.183244559	66.36157506	3.75348e-16	2.52376e-15	33.30342199	33.59444312	12.90461511	11.56387039
ENSG00000095794	CREM		1.272395712	3.856189807	174.2410013	8.76909e-40	5.51261e-39	10.18939731	10.4937278	25.29697272	24.77237297		-1.221736009	3.856189807	100.2131764	1.36846e-23	1.22811e-22	25.29697272	24.77237297	7.080993934	6.395170743
ENSG00000103196	CRISPLD2		-0.86650464	6.313472023	334.9539473	8.01373e-75	8.64095e-74	96.04048953	95.27537013	54.2564701	50.95627717		-1.381883464	6.313472023	873.5540151	5.5075e-192	3.3173e-190	54.2564701	50.95627717	45.59630674	46.34308662
ENSG00000121671	CRY2		1.677411189	3.959863563	282.3137342	2.3518e-63	2.19422e-62	7.949175206	8.70211574	26.23389763	27.17197605		-0.725587747	3.959863563	45.50448105	1.5229e-11	7.90443e-11	26.23389763	27.17197605	10.72075717	9.89937389
ENSG00000112297	CRYBG1		-0.711941284	4.159058398	11.12267618	0.000852787	0.001382695	4.408178978	4.09511329	2.555249769	2.611332764		1.623931472	4.159058398	481.2664925	1.1328e-106	3.8005e-105	2.555249769	2.611332764	49.50078003	48.97123898
ENSG00000172346	CSDC2		2.163953628	1.426485454	89.49064987	3.08091e-21	1.21454e-20	1.228508895	1.407695193	5.366024516	6.493043629		-1.425162355	1.426485454	18.21567358	1.97249e-05	6.07895e-05	5.366024516	6.493043629	0.727952647	0.963655865
ENSG00000124207	CSE1L		-1.212724394	7.864157068	1790.231284	0	0	282.1957198	283.1386923	122.9075139	121.1799555		0.605309781	7.864157068	603.0115024	3.7049e-133	1.5477e-131	122.9075139	121.1799555	315.2034963	311.6112648
ENSG00000184371	CSF1		0.559446329	6.245298199	131.0043896	2.47059e-30	1.26409e-29	55.06610461	53.81234807	81.08659268	79.39863133		1.01155559	6.245298199	505.3929431	6.3766e-112	2.2686e-110	81.08659268	79.39863133	116.4724236	112.1345007
ENSG00000121904	CSMD2		-0.691499096	6.075013747	144.1138313	3.35508e-33	1.83947e-32	59.61881405	57.07564147	35.85867176	36.27635245		-0.572293391	6.075013747	179.5640993	6.03387e-41	8.53041e-40	35.85867176	36.27635245	68.29519383	71.83616451
ENSG00000173546	CSPG4		-1.343954519	7.907453871	2620.432296	0	0	352.582053	354.419258	138.5797125	139.9533208		0.58048038	7.907453871	485.0450795	1.7059e-107	5.753e-106	138.5797125	139.9533208	266.3644915	279.9858314
ENSG00000159176	CSRP1		-1.487360155	8.211551236	1906.344799	0	0	422.7515905	423.1403779	145.0530119	156.1153533		-0.73966128	8.211551236	513.2159213	1.2663e-113	4.5551e-112	145.0530119	156.1153533	225.4667882	217.085385
ENSG00000150527	CTAGE5		0.76406351	1.133696829	8.342925791	0.003871919	0.005861059	1.734365499	1.535667484	2.384899785	3.105368692		-0.735999052	1.133696829	6.565713838	0.010396203	0.020417171	2.384899785	3.105368692	1.323550268	1.576891416
ENSG00000178971	CTC1		0.965902388	2.557741138	14.5762284	0.000134602	0.000235713	4.697239894	2.303501225	7.665749308	5.857854578		-0.52631261	2.557741138	4.876171719	0.027229948	0.048338291	7.665749308	5.857854578	5.294201072	5.519119957
ENSG00000150281	CTF1		1.250179207	1.133696845	21.5792771	3.395e-06	6.74521e-06	1.228508895	1.407695193	2.895949739	3.387674937		-0.657105973	1.133696845	5.222303554	0.022298994	0.040603483	2.895949739	3.387674937	1.588260322	1.31407618
ENSG00000118523	CTGF		1.49823919	8.409310569	3593.560737	0	0	146.1925586	139.297838	399.044839	405.6740737		-2.506827632	8.409310569	11952.18765	0	0	399.044839	405.6740737	124.8769678	121.1578238
ENSG00000116761	CTH		2.289583815	1.163448226	75.34651949	3.94944e-18	1.40741e-17	0.794917521	1.279722903	5.280849523	5.081512405		-1.405793832	1.163448226	13.0686181	0.000300285	0.000778516	5.280849523	5.081512405	0.727952647	0.525630472
ENSG00000119326	CTNNAL1		-1.039945077	6.469802931	365.7544681	1.57251e-81	1.82146e-80	74.36092079	73.2641362	36.96594666	34.93539778		0.8700667	6.469802931	574.7873539	5.1044e-127	2.0529e-125	36.96594666	34.93539778	161.1422451	154.5353588
ENSG00000178531	CTXN1		1.479264768	0.9062882	34.40811723	4.46856e-09	1.05966e-08	1.589835041	1.215736758	3.577349677	4.16401711		-1.170655533	0.9062882	7.225960509	0.007185671	0.014587623	3.577349677	4.16401711	0.529420107	0.525630472
ENSG00000107611	CUBN		0.683056351	2.922038369	24.18766173	8.73904e-07	1.8038e-06	6.214809707	7.806309708	10.98757401	11.64513259		-0.652264265	2.922038369	14.14681563	0.000169083	0.000455697	10.98757401	11.64513259	4.632425938	4.205043776
ENSG00000257923	CUX1		0.577082579	6.515037561	229.0732677	9.494e-52	7.49222e-51	84.5503181	86.12535137	127.4217885	127.4612695		-0.623636717	6.515037561	188.0461877	8.48823e-43	1.2477e-41	127.4217885	127.4612695	59.82447212	61.41116015
ENSG00000163739	CXCL1		1.318441195	3.905447963	283.8903948	1.06618e-63	9.98343e-63	16.18741133	14.84478567	39.8618964	37.47615399		-1.820200328	3.905447963	55.20142005	1.0879e-13	6.39216e-13	39.8618964	37.47615399	1.654437835	0.963655865
ENSG00000124875	CXCL6		0.655307057	2.678018633	26.56858291	2.54346e-07	5.43888e-07	7.154257685	7.614351273	12.09484891	11.29224979		-3.862045803	2.678018633	146.9693945	7.96933e-34	9.53815e-33	12.09484891	11.29224979	0.330887567	0.438025393
ENSG00000169429	CXCL8		1.956484428	5.531657003	1712.033711	0	0	38.51736713	36.2801443	143.605037	146.0229051		-1.004442931	5.531657003	21.31914643	3.88829e-06	1.30381e-05	143.605037	146.0229051	2.183857942	2.452942203
ENSG00000147231	CXorf57		1.073171507	0.539688303	8.501608676	0.003548326	0.005393922	0.794917521	0.703847597	1.362799877	1.76441403		-0.756257367	0.539688303	5.339385952	0.020848816	0.038226273	1.362799877	1.76441403	0.992662701	1.226471101
ENSG00000138061	CYP1B1		3.964511886	6.13083128	2914.020054	0	0	7.081992456	6.59057295	104.8504155	108.1232917		1.01487376	6.13083128	527.5166903	9.7996e-117	3.6259e-115	104.8504155	108.1232917	118.2592165	114.675048
ENSG00000186104	CYP2R1		0.930859724	1.742513037	16.45902995	4.97128e-05	9.0178e-05	2.673813478	1.9835705	5.025324546	3.881710865		-0.652893429	1.742513037	7.507717616	0.006143517	0.012648418	5.025324546	3.881710865	2.382390483	2.452942203
ENSG00000142871	CYR61		0.610036795	7.349037949	457.762428	1.4751e-101	2.0969e-100	152.7686944	147.6160369	236.5309536	222.3867443		-0.810805001	7.349037949	562.3906391	2.5385e-124	9.992e-123	236.5309536	222.3867443	102.1780807	97.15403225
ENSG00000222041	CYTOR		0.836041807	4.745509055	116.7303881	3.28869e-27	1.54306e-26	20.59559031	18.61996824	36.28454672	33.73559624		-0.556421203	4.745509055	50.15929396	1.41758e-12	7.83846e-12	36.28454672	33.73559624	20.97827175	22.1640849
ENSG00000146122	DAAM2		2.127669146	3.040621848	68.04054264	1.60168e-16	5.37411e-16	1.228508895	1.343709048	6.984349369	4.516899916		0.838617764	3.040621848	30.4689428	3.39254e-08	1.38417e-07	6.984349369	4.516899916	15.94878073	17.69622589
ENSG00000197380	DACT3		0.606874625	3.379099358	30.16475003	3.96857e-08	8.88231e-08	11.99602804	9.150018756	16.43877352	15.52684346		-0.814987875	3.379099358	29.70239942	5.03724e-08	2.02774e-07	16.43877352	15.52684346	5.360378586	5.343909799
ENSG00000105516	DBP		3.293383714	2.33011416	240.4417386	3.15056e-54	2.5921e-53	1.228508895	0.831819887	10.90239902	9.316106076		-2.836164573	2.33011416	154.6207088	1.69465e-35	2.12036e-34	10.90239902	9.316106076	1.125017728	1.051260944
ENSG00000057019	DCBLD2		1.446399334	9.355180024	8596.726187	0	0	368.5526686	374.702866	1010.260584	1016.020175		-0.61678873	9.355180024	1524.12233	0	0	1010.260584	1016.020175	497.2578357	503.4663871
ENSG00000156136	DCK		-0.658001866	5.530255316	111.9799724	3.60938e-26	1.64525e-25	50.44112994	48.24555344	31.77027213	30.77138067		-0.804258651	5.530255316	206.2710637	8.94227e-47	1.44212e-45	31.77027213	30.77138067	36.92705248	37.75778891
ENSG00000170390	DCLK2		-1.45020023	3.744408092	236.8342167	1.92755e-53	1.55817e-52	27.67758276	28.98572375	10.30617407	10.44533105		1.050538456	3.744408092	43.32219532	4.64287e-11	2.33768e-10	10.30617407	10.44533105	8.404544202	9.023323104
ENSG00000011465	DCN		1.040732659	8.990212718	1132.172146	3.3616e-248	1.0696e-246	110.059944	108.456516	228.0134544	221.8927084		1.073090169	8.990212718	6044.363899	0	0	228.0134544	221.8927084	1176.437656	1173.557634
ENSG00000168209	DDIT4		0.951207137	4.792901175	166.0678057	5.34632e-38	3.25046e-37	20.59559031	19.06787125	38.49909652	38.04076648		-1.320955841	4.792901175	270.4625255	8.99713e-61	1.86719e-59	38.49909652	38.04076648	14.55905295	15.94412432
ENSG00000204580	DDR1		1.367887186	4.841589362	465.1382495	3.6621e-103	5.2988e-102	23.26940378	22.97102611	58.25969474	60.9075723		-1.24342055	4.841589362	149.9947048	1.73827e-34	2.11566e-33	58.25969474	60.9075723	9.13249685	10.51260944
ENSG00000107201	DDX58		1.594447851	3.480690855	188.2797664	7.54796e-43	5.0567e-42	7.081992456	5.694766918	18.99402329	19.33797776		0.59373934	3.480690855	21.71704529	3.15971e-06	1.07032e-05	18.99402329	19.33797776	11.38253231	12.00189578
ENSG00000137628	DDX60		-0.548101603	3.43869764	16.11199079	5.97048e-05	0.000107625	9.900336393	9.725894063	6.132599446	7.19880924		0.818846672	3.43869764	55.09121359	1.15064e-13	6.75467e-13	6.132599446	7.19880924	15.94878073	17.87143605
ENSG00000124795	DEK		-1.27901461	7.894312086	1752.434208	0	0	257.6978071	252.8092595	103.5727907	106.3588777		0.736910275	7.894312086	994.9473721	2.2518e-218	1.5188e-216	103.5727907	106.3588777	372.3808679	359.2684276
ENSG00000105339	DENND3		1.284969079	4.216250232	226.968799	2.73159e-51	2.13612e-50	13.58586308	12.79722903	33.30342199	31.05368692		0.530050043	4.216250232	26.59160891	2.51333e-07	9.5252e-07	33.30342199	31.05368692	17.93410613	16.99538526
ENSG00000175084	DES		-0.837208452	0.53968477	5.33865944	0.020857507	0.028860424	1.806630729	1.279722903	0.681399938	0.988071857		1.719820005	0.53968477	23.42171747	1.30101e-06	4.58952e-06	0.681399938	0.988071857	2.250035456	2.102521888
ENSG00000062282	DGAT2		2.887926183	2.306318358	290.5608916	3.7527e-65	3.61857e-64	1.951161187	1.791612064	14.47974869	13.33897006		-1.37854735	2.306318358	22.68623648	1.90729e-06	6.60236e-06	14.47974869	13.33897006	0.926485188	1.401681259
ENSG00000281530	DGCR12		-2.04674695	0.548726751	28.74920243	8.23838e-08	1.80856e-07	2.023426416	2.175528935	0.596224946	0.423459367		0.856953418	0.548726751	5.94540457	0.014755704	0.0280432	0.596224946	0.423459367	1.588260322	1.752101574
ENSG00000128191	DGCR8		0.731675625	5.115205823	144.877924	2.28376e-33	1.25796e-32	31.50763991	31.54516956	51.70122033	52.93242089		-0.653669267	5.115205823	74.08926705	7.46632e-18	5.44419e-17	51.70122033	52.93242089	21.11062678	21.63845443
ENSG00000116133	DHCR24		-0.741022308	6.64676314	282.5435934	2.09562e-63	1.95661e-62	118.2981801	121.2537451	75.03916823	68.81214715		0.740938991	6.64676314	297.4891193	1.16095e-66	2.56998e-65	75.03916823	68.81214715	133.6785771	123.7859762
ENSG00000172893	DHCR7		0.893111222	3.502951198	75.7778175	3.17447e-18	1.13531e-17	10.55072346	10.36575551	20.52717315	18.49105903		-0.699164325	3.502951198	23.45661429	1.27763e-06	4.50948e-06	20.52717315	18.49105903	5.625088639	6.044750429
ENSG00000228716	DHFR		-1.6160526	4.258127952	214.4907338	1.43934e-48	1.07308e-47	22.04089489	21.8192755	7.836099293	6.56362019		0.786651846	4.258127952	89.74492283	2.70933e-21	2.24546e-20	7.836099293	6.56362019	30.44165617	27.9460201
ENSG00000157379	DHRS1		2.062237798	2.21550377	102.1094366	5.25377e-24	2.24172e-23	1.734365499	1.727625919	7.239874346	7.269385802		-0.562034115	2.21550377	9.403399541	0.002165835	0.004862615	7.239874346	7.269385802	3.441230697	4.205043776
ENSG00000100612	DHRS7		0.773599601	5.043427246	151.0962872	9.98488e-35	5.64894e-34	29.91780487	28.15390387	48.29422064	50.60339437		-0.680850001	5.043427246	78.2550679	9.05585e-19	6.83012e-18	48.29422064	50.60339437	20.44885164	20.76240365
ENSG00000139734	DIAPH3		-2.431241656	6.833141349	2536.570096	0	0	150.6730028	154.718499	26.83012258	29.57157913		0.697477806	6.833141349	407.9616547	1.01818e-90	2.91069e-89	26.83012258	29.57157913	166.0393811	166.1868342
ENSG00000117597	DIEXF		1.209356805	6.145451482	768.3766467	4.0525e-169	9.0171e-168	50.87472132	52.40465288	119.4153392	119.6978478		-0.877518917	6.145451482	272.3308285	3.52309e-61	7.3587e-60	119.4153392	119.6978478	38.9785554	42.05043776
ENSG00000162595	DIRAS3		-1.948196892	4.492298575	586.8376921	1.2211e-129	2.1574e-128	46.6110728	46.13401065	13.11694882	11.08052011		-3.851951518	4.492298575	683.2845485	1.2902e-150	6.01e-149	13.11694882	11.08052011	1.720615349	1.927311731
ENSG00000162946	DISC1		1.228488165	0.37655255	6.516651004	0.010686906	0.015338073	0.578121833	0.255944581	0.936924915	0.988071857		-1.070486453	0.37655255	11.48515421	0.000701543	0.001711242	0.936924915	0.988071857	1.058840214	1.051260944
ENSG00000154309	DISP1		1.400969242	1.81177632	41.63878061	1.09794e-10	2.85508e-10	2.023426416	1.855598209	4.940149554	5.293242089		-1.064041772	1.81177632	22.54947731	2.048e-06	7.06867e-06	4.940149554	5.293242089	1.919147889	2.365337124
ENSG00000150764	DIXDC1		-0.859653297	6.213549905	374.9960615	1.52903e-83	1.80666e-82	114.5403882	112.6156155	63.71089425	61.61333791		-0.558871134	6.213549905	108.2902972	2.32158e-25	2.20253e-24	63.71089425	61.61333791	44.47128901	49.84728977
ENSG00000050165	DKK3		0.597670836	8.430449071	1127.633991	3.2573e-247	1.0288e-245	386.4744455	387.500095	587.281572	584.2327735		-0.657299024	8.430449071	559.3073991	1.1893e-123	4.625e-122	587.281572	584.2327735	161.0760676	157.2511162
ENSG00000177337	DLGAP1-AS1		1.727397788	1.276662095	49.68971284	1.80088e-12	5.09979e-12	1.734365499	1.023778322	4.514274592	4.516899916		-0.715998547	1.276662095	5.499351798	0.019023524	0.035198548	4.514274592	4.516899916	1.125017728	1.489286337
ENSG00000115844	DLX2		-1.268587007	3.223944318	108.4187612	2.17588e-25	9.68306e-25	16.18741133	15.67660556	6.217774439	6.916502996		-2.92896249	3.223944318	240.665324	2.81602e-54	5.20964e-53	6.217774439	6.916502996	1.720615349	1.31407618
ENSG00000039139	DNAH5		0.681249921	1.530585742	8.42679646	0.003697312	0.005611179	2.240222104	2.047556645	3.066299723	3.740557743		-0.621033042	1.530585742	6.704338142	0.009617862	0.019015291	3.066299723	3.740557743	2.183857942	2.102521888
ENSG00000128590	DNAJB9		1.580608774	3.851636995	217.5913993	3.03231e-49	2.29238e-48	7.58784906	7.422392837	22.06032301	22.79622926		-1.326250992	3.851636995	143.5395868	4.47976e-33	5.2691e-32	22.06032301	22.79622926	7.742769068	8.234877395
ENSG00000136770	DNAJC1		0.749783626	5.505879595	204.9712302	1.71816e-46	1.23543e-45	42.41968951	42.03889736	70.78041861	71.14117367		-0.564934332	5.505879595	70.03857203	5.81561e-17	4.07975e-16	70.78041861	71.14117367	28.78721833	26.63194392
ENSG00000116675	DNAJC6		1.286804755	2.777558967	39.00229208	4.23308e-10	1.06526e-09	1.878895958	2.559445806	5.195674531	5.716701456		-1.025748891	2.777558967	61.99294075	3.44691e-15	2.20541e-14	5.195674531	5.716701456	6.485396314	6.219960586
ENSG00000197959	DNM3		-0.67061712	1.386678799	4.555471631	0.032813725	0.044209087	2.457017791	1.663639774	1.533149862	1.058648418		1.010700585	1.386678799	18.55160724	1.65366e-05	5.14533e-05	1.533149862	1.058648418	4.169183344	4.730674248
ENSG00000230630	DNM3OS		1.266329794	3.750391669	150.805037	1.15611e-34	6.5293e-34	9.105418872	9.022046466	21.80479803	21.8081574		-1.296231114	3.750391669	113.1859741	1.96456e-26	1.93616e-25	21.80479803	21.8081574	7.080993934	6.044750429
ENSG00000130816	DNMT1		-1.140581884	7.644006676	1385.85952	2.4843e-303	9.7194e-302	242.6666395	239.820072	109.3646901	109.3936698		0.766870131	7.644006676	815.9221715	1.8635e-179	1.0226e-177	109.3646901	109.3936698	277.4161362	282.1759584
ENSG00000088305	DNMT3B		-1.204453218	2.848842869	49.92206499	1.59976e-12	4.5362e-12	8.165970893	7.742323563	3.492174685	3.387674937		1.157346914	2.848842869	67.4191084	2.19511e-16	1.49378e-15	3.492174685	3.387674937	12.24283998	10.6878196
ENSG00000134516	DOCK2		-0.672388182	3.098704465	23.42206446	1.30078e-06	2.65528e-06	10.11713208	9.725894063	6.217774439	6.210737384		1.366567288	3.098704465	95.33325761	1.60887e-22	1.38622e-21	6.217774439	6.210737384	12.17666247	13.1407618
ENSG00000206052	DOK6		1.315148466	3.034174869	69.38648109	8.09416e-17	2.749e-16	5.275361728	4.287071725	10.13582409	13.40954662		-1.185723493	3.034174869	53.61252813	2.44197e-13	1.41366e-12	10.13582409	13.40954662	4.566248425	5.168699642
ENSG00000205683	DPF3		0.901612858	2.072303758	12.15674736	0.000489106	0.000810172	1.66210027	1.791612064	3.406999692	3.105368692		0.549911283	2.072303758	9.666727288	0.001876353	0.004256967	3.406999692	3.105368692	7.014816421	6.570380901
ENSG00000179085	DPM3		1.016636225	2.21833191	38.9805838	4.28042e-10	1.07655e-09	3.251935312	4.607002451	7.665749308	8.398610781		-0.552956473	2.21833191	6.008800443	0.014234701	0.027152656	7.665749308	8.398610781	2.514745509	2.452942203
ENSG00000197635	DPP4		2.179673382	5.698417798	730.5440869	6.8217e-161	1.453e-159	10.69525391	10.68568624	47.10177075	49.61532251		1.657017343	5.698417798	1169.003168	3.3254e-256	2.6583e-254	47.10177075	49.61532251	115.3474059	117.1279902
ENSG00000143196	DPT		1.416735635	5.134516442	237.2924676	1.53138e-53	1.24101e-52	10.98431483	10.62170009	28.53362242	29.07754321		-0.856353478	5.134516442	231.0756834	3.47341e-52	6.17867e-51	28.53362242	29.07754321	35.86821227	36.61892289
ENSG00000178904	DPY19L3		1.250724931	4.768451412	239.4739574	5.12161e-54	4.20044e-53	15.32022858	14.39688266	35.09209683	35.50001027		-0.563642635	4.768451412	60.07704317	9.12161e-15	5.70376e-14	35.09209683	35.50001027	22.76506461	25.66828805
ENSG00000136048	DRAM1		0.524995668	6.204191892	98.84137795	2.73559e-23	1.14461e-22	49.28488628	47.79765043	66.436494	72.62328146		1.213513556	6.204191892	707.1458837	8.3521e-156	4.097e-154	66.436494	72.62328146	126.5314056	123.7859762
ENSG00000134769	DTNA		2.097974216	0.416632401	13.36159935	0.000256829	0.000437048	0.072265229	0.383916871	0.936924915	1.129224979		-1.292035667	0.416632401	12.36642683	0.000437123	0.001102815	0.936924915	1.129224979	0.595597621	1.576891416
ENSG00000104047	DTWD1		0.511416334	4.779477082	27.9696339	1.23234e-07	2.67766e-07	17.8495116	20.02766343	24.18969782	29.6421557		-0.61403766	4.779477082	48.81106093	2.81846e-12	1.531e-11	24.18969782	29.6421557	26.27247282	23.65337124
ENSG00000091073	DTX2		0.583198964	2.815528662	9.528705826	0.002022827	0.003155718	3.830057145	3.071334967	5.110499539	5.152088966		0.713163885	2.815528662	30.99232251	2.59051e-08	1.06838e-07	5.110499539	5.152088966	12.30901749	11.65147546
ENSG00000178498	DTX3		1.826030329	2.767922718	155.0916098	1.33713e-35	7.6891e-35	3.613261457	3.711196419	13.62799877	12.49205133		-1.225154452	2.767922718	46.62657484	8.58876e-12	4.52132e-11	13.62799877	12.49205133	3.176520643	3.066177754
ENSG00000163840	DTX3L		0.730266536	4.93635542	82.8420295	8.88799e-20	3.36155e-19	19.80067279	20.85948332	33.218247	34.22963217		1.158542362	4.93635542	241.6606431	1.70851e-54	3.18347e-53	33.218247	34.22963217	50.22873267	44.7661952
ENSG00000168393	DTYMK		-1.517710833	5.845745107	740.3962322	4.9161e-163	1.0628e-161	82.8159526	82.99003026	30.23712227	27.87774167		0.654678308	5.845745107	155.3836246	1.15441e-35	1.45001e-34	30.23712227	27.87774167	68.82461394	71.74855943
ENSG00000158050	DUSP2		0.79618174	3.5788558	92.89862576	5.50427e-22	2.22126e-21	16.47647225	16.89234232	28.10774746	29.78330882		-2.671247155	3.5788558	27.98394357	1.22326e-07	4.77002e-07	28.10774746	29.78330882	0.264710054	0.175210157
ENSG00000120875	DUSP4		4.555859104	5.27249246	3865.431979	0	0	4.841770353	5.758753063	120.6077891	129.9314491		-3.105304031	5.27249246	561.3645752	4.244e-124	1.6604e-122	120.6077891	129.9314491	3.176520643	2.803362518
ENSG00000139318	DUSP6		3.08450109	5.077149734	1645.260384	0	0	8.093705664	9.725894063	73.84671833	77.9871001		-0.744352499	5.077149734	89.901301	2.50342e-21	2.07816e-20	73.84671833	77.9871001	19.45618894	20.32437825
ENSG00000105204	DYRK1B		1.477874901	2.934175913	71.91198195	2.25013e-17	7.79958e-17	5.203096498	3.839168709	11.15792399	13.69185287		-0.573547769	2.934175913	9.801602148	0.001743599	0.003976683	11.15792399	13.69185287	5.757443666	4.905884406
ENSG00000205250	E2F4		-1.274538742	5.940024109	631.4007322	2.4784e-139	4.5916e-138	90.47606689	93.41977192	36.36972172	39.4522977		0.507441452	5.940024109	91.75896026	9.7904e-22	8.21683e-21	36.36972172	39.4522977	65.71427081	65.09057346
ENSG00000144597	EAF1		-0.965112746	4.937577095	144.7763548	2.40356e-33	1.32283e-32	32.51935312	33.40076777	15.5018486	18.06759966		0.530410608	4.937577095	64.2359371	1.10377e-15	7.24839e-15	15.5018486	18.06759966	42.55214112	41.87522761
ENSG00000221818	EBF2		1.954457497	3.600795562	77.60969033	1.25553e-18	4.58002e-18	1.228508895	1.791612064	6.6436494	5.36381865		0.944505552	3.600795562	110.7586402	6.68316e-26	6.42993e-25	6.6436494	5.36381865	26.80189293	27.85841502
ENSG00000255423	EBLN2		-1.877809587	2.876039503	128.7559209	7.66926e-30	3.87352e-29	10.69525391	10.62170009	2.555249769	3.175945253		0.669953453	2.876039503	21.03073283	4.51975e-06	1.50332e-05	2.555249769	3.175945253	9.000141823	9.198533261
ENSG00000164176	EDIL3		1.196758532	4.883290845	329.1026195	1.50744e-73	1.59618e-72	22.83581241	23.61088756	55.70444497	51.23858342		-1.546842758	4.883290845	280.890313	4.80377e-63	1.02486e-61	55.70444497	51.23858342	11.38253231	9.89937389
ENSG00000078401	EDN1		1.2876646	1.636206112	24.83230804	6.25404e-07	1.30439e-06	2.601548249	1.407695193	5.025324546	4.658053038		-0.859068927	1.636206112	9.212177717	0.002404105	0.0053521	5.025324546	4.658053038	1.720615349	2.01491681
ENSG00000136160	EDNRB		6.20520593	2.968340316	1041.880422	1.4163e-228	4.1779e-227	0.361326146	0.447903016	30.32229726	31.05368692		-4.600856019	2.968340316	34.31927432	4.67727e-09	2.06022e-08	30.32229726	31.05368692	0	0.087605079
ENSG00000101210	EEF1A2		1.706634099	0.994997379	59.1764212	1.44151e-14	4.47019e-14	1.806630729	1.535667484	5.791899477	5.152088966		-3.131015913	0.994997379	9.42330215	0.002142454	0.004814294	5.791899477	5.152088966	0	0.087605079
ENSG00000203791	EEF1AKMT2		-1.51194806	3.947863715	149.4647828	2.26959e-34	1.27566e-33	17.99404206	19.77171885	5.706724485	7.410538924		0.710917782	3.947863715	47.5109551	5.46974e-12	2.91975e-11	5.706724485	7.410538924	22.50035456	20.76240365
ENSG00000103319	EEF2K		0.912256393	5.708181998	322.6003596	3.93092e-72	4.09207e-71	40.54079355	43.95848172	79.12756786	80.31612662		-0.538976555	5.708181998	81.45000561	1.79752e-19	1.38559e-18	79.12756786	80.31612662	35.73585724	36.09329241
ENSG00000122547	EEPD1		1.86489116	1.232438855	41.47868846	1.19163e-10	3.09499e-10	1.083978437	0.767833742	3.747699662	3.034792131		0.573915445	1.232438855	4.981736769	0.025616254	0.045850794	3.747699662	3.034792131	2.580923023	3.153782832
ENSG00000184349	EFNA5		4.315948821	2.008176599	146.8316341	8.54156e-34	4.74124e-33	0.216795687	0.255944581	4.599449585	5.152088966		0.530420072	2.008176599	9.695832437	0.001846864	0.004193738	4.599449585	5.152088966	6.61775134	6.044750429
ENSG00000090776	EFNB1		0.649442314	3.327483593	22.95283447	1.66025e-06	3.36467e-06	6.287074936	6.718545241	10.64687404	9.880718565		0.549867718	3.327483593	22.38961649	2.22574e-06	7.65357e-06	10.64687404	9.880718565	13.89727781	13.66639227
ENSG00000138798	EGF		-2.164086956	0.870655471	40.88627852	1.6135e-10	4.15735e-10	2.52928302	3.007348822	0.340699969	0.846918734		0.889212828	0.870655471	7.950837929	0.004806512	0.010127616	0.340699969	0.846918734	1.720615349	2.540547282
ENSG00000120738	EGR1		2.160370541	5.574320417	558.522298	1.7623e-123	2.9638e-122	7.949175206	8.766101885	39.09532147	36.20577589		0.766949381	5.574320417	271.7838615	4.63585e-61	9.66735e-60	39.09532147	36.20577589	91.45732352	95.40193068
ENSG00000013016	EHD3		0.641737185	5.416685409	88.01479923	6.49666e-21	2.53944e-20	30.92951807	30.52139124	51.61604534	44.74553979		-1.216821719	5.416685409	332.2215305	3.15457e-74	7.67888e-73	51.61604534	44.74553979	27.06660298	28.73446581
ENSG00000179523	EIF3J-AS1		1.321201044	1.636199744	29.1169033	6.81399e-08	1.50351e-07	1.589835041	1.791612064	4.514274592	4.022863987		-0.933064839	1.636199744	14.9457648	0.000110646	0.000306955	4.514274592	4.022863987	1.919147889	2.277732046
ENSG00000166897	ELFN2		0.598099413	2.661432641	19.80630893	8.56993e-06	1.64904e-05	6.503870623	6.974489821	10.30617407	10.16302481		-3.45033078	2.661432641	169.1871625	1.11353e-38	1.49123e-37	10.30617407	10.16302481	0.661775134	0.613235551
ENSG00000100908	EMC9		-1.200064322	3.336622069	82.06789849	1.31491e-19	4.95146e-19	13.58586308	12.73324288	5.877074469	5.575548333		0.919500585	3.336622069	53.936531	2.07072e-13	1.20142e-12	5.877074469	5.575548333	13.16932517	13.92920751
ENSG00000164035	EMCN		2.026361794	1.441139106	70.94608071	3.67122e-17	1.26409e-16	1.517569812	1.599653629	7.325049339	5.575548333		1.362600722	1.441139106	13.28636182	0.000267344	0.000698709	7.325049339	5.575548333	1.654437835	2.190126967
ENSG00000132205	EMILIN2		-0.922115728	5.376014571	42.3189043	7.75394e-11	2.02815e-10	9.177684102	11.45351998	5.791899477	5.222665527		1.304745269	5.376014571	762.7201733	6.8803e-168	3.6073e-166	5.791899477	5.222665527	106.6781516	110.3823991
ENSG00000143924	EML4		-1.656935533	6.141614596	952.7079871	3.4205e-209	9.5466e-208	94.16159358	93.80368879	31.34439717	28.51293072		0.726616059	6.141614596	257.3124058	6.6124e-58	1.30934e-56	31.34439717	28.51293072	95.95739444	97.41684749
ENSG00000214595	EML6		1.593910147	2.908066653	82.42548614	1.0973e-19	4.14044e-19	3.613261457	5.182877757	13.2872988	13.40954662		-0.562767777	2.908066653	8.620025297	0.003324872	0.007229197	13.2872988	13.40954662	3.838295777	6.219960586
ENSG00000229847	EMX2OS		0.584968397	5.839279794	147.5257462	6.02285e-34	3.35466e-33	51.74190407	53.94032036	79.55344282	79.25747821		0.502879695	5.839279794	78.97471757	6.29099e-19	4.75866e-18	79.55344282	79.25747821	56.91266153	57.73174685
ENSG00000163064	EN1		1.255485908	3.318260089	141.5967357	1.1914e-32	6.4799e-32	8.599562268	8.766101885	20.27164817	21.17296835		-0.780071969	3.318260089	19.73732337	8.88491e-06	2.84942e-05	20.27164817	21.17296835	4.036828318	3.504203147
ENSG00000167136	ENDOG		-1.309529544	3.870609561	115.7536056	5.38174e-27	2.50786e-26	20.16199893	23.86683214	8.432324239	9.316106076		0.589511663	3.870609561	21.99417311	2.73479e-06	9.32971e-06	8.432324239	9.316106076	15.8164257	15.41849385
ENSG00000167280	ENGASE		0.892408306	3.051774885	51.63004366	6.70083e-13	1.93178e-12	7.443318602	6.846517531	12.94659883	13.48012319		-0.608026598	3.051774885	14.63630426	0.000130379	0.000357788	12.94659883	13.48012319	4.963313505	4.905884406
ENSG00000108515	ENO3		1.079185256	0.826719848	12.07662019	0.000510581	0.000844124	0.86718275	1.215736758	2.2145498	2.258449958		-0.912634106	0.826719848	8.494433624	0.003562347	0.007702853	2.2145498	2.258449958	0.992662701	1.31407618
ENSG00000197594	ENPP1		-1.103694681	9.303193668	4255.330577	0	0	785.6675713	774.2963425	366.5931669	359.4464261		-1.089108644	9.303193668	4840.806848	0	0	366.5931669	359.4464261	436.7715885	427.6879941
ENSG00000136960	ENPP2		-1.678752691	7.814425482	1234.908691	1.5804e-270	5.4868e-269	120.6106674	118.8222715	37.98804657	36.84096494		1.337141167	7.814425482	3915.42776	0	0	37.98804657	36.84096494	540.736462	533.6901393
ENSG00000001561	ENPP4		1.659129217	1.82300346	8.273961561	0.004021766	0.006075813	0.361326146	0.12797229	0.681399938	0.846918734		-0.625067393	1.82300346	15.69816598	7.42962e-05	0.000212486	0.681399938	0.846918734	4.830958479	5.168699642
ENSG00000079819	EPB41L2		-0.843724862	6.55548497	245.0324552	3.14378e-55	2.61477e-54	75.80622537	71.34455184	41.13952129	40.7226758		0.518098358	6.55548497	202.3119237	6.53631e-46	1.03478e-44	41.13952129	40.7226758	156.1789316	151.6443912
ENSG00000095203	EPB41L4B		-2.00076764	1.694401117	41.23577973	1.3493e-10	3.49259e-10	2.962874395	3.263293403	0.851749923	0.705765612		0.587437903	1.694401117	9.244535288	0.002361992	0.005265588	0.851749923	0.705765612	5.492733613	4.467859012
ENSG00000044524	EPHA3		-1.033538732	1.702518494	37.74307127	8.07029e-10	2.00096e-09	7.732379519	7.614351273	3.406999692	4.022863987		-2.71365623	1.702518494	10.78728324	0.001021998	0.002437361	3.406999692	4.022863987	0.066177513	0.087605079
ENSG00000116106	EPHA4		0.888398743	3.791925464	67.16115355	2.50196e-16	8.33128e-16	8.816357956	9.853866353	16.52394851	18.06759966		-0.942317064	3.791925464	77.60579193	1.25801e-18	9.44965e-18	16.52394851	18.06759966	8.93396431	10.77542468
ENSG00000154928	EPHB1		1.024938282	3.04059576	66.62979791	3.27596e-16	1.08362e-15	6.214809707	7.038475966	13.88352375	13.2683935		-2.333236762	3.04059576	162.405742	3.37323e-37	4.37271e-36	13.88352375	13.2683935	2.250035456	1.752101574
ENSG00000186871	ERCC6L		-2.096981194	5.400689627	810.4838658	2.8359e-178	6.6774e-177	57.16179625	58.99522583	13.88352375	13.33897006		0.700686567	5.400689627	146.2172345	1.16373e-33	1.38513e-32	13.88352375	13.33897006	57.7729692	59.39624334
ENSG00000178752	ERFE		-1.837772322	0.934169561	15.06806247	0.000103703	0.000183364	1.083978437	1.407695193	0.255524977	0.423459367		0.938025225	0.934169561	14.98476954	0.000108382	0.000300933	0.255524977	0.423459367	2.580923023	4.905884406
ENSG00000157554	ERG		-0.637164924	3.879592862	70.42121098	4.79021e-17	1.63936e-16	33.89239247	31.92908643	21.12339809	21.10239179		-1.499512831	3.879592862	18.79454376	1.45583e-05	4.56158e-05	21.12339809	21.10239179	0.595597621	0.963655865
ENSG00000107566	ERLIN1		-0.903372523	6.627000419	479.8013419	2.3603e-106	3.5337e-105	123.3567462	121.3177312	65.3292191	65.35389565		0.606360782	6.627000419	238.4556174	8.53993e-54	1.55764e-52	65.3292191	65.35389565	125.3402104	120.8950086
ENSG00000164283	ESM1		0.942950705	3.58656864	75.13510866	4.3958e-18	1.56432e-17	9.611275476	8.70211574	17.12017345	17.92644654		-1.851195588	3.58656864	192.6864621	8.24054e-44	1.23799e-42	17.12017345	17.92644654	4.897135992	4.117438698
ENSG00000158220	ESYT3		0.993324621	2.67802322	58.31589548	2.23233e-14	6.86504e-14	6.214809707	7.038475966	13.79834875	12.77435757		-1.880952614	2.67802322	49.51913266	1.96447e-12	1.0775e-11	13.79834875	12.77435757	1.191195241	1.051260944
ENSG00000006468	ETV1		2.823892813	5.22100841	1461.830204	0	0	14.81437197	13.50107663	100.3361409	99.79525751		-2.127422954	5.22100841	386.3709886	5.10419e-86	1.40937e-84	100.3361409	99.79525751	7.875124095	6.307565665
ENSG00000115363	EVA1A		-1.249612172	6.064504882	544.2288544	2.267e-120	3.7162e-119	83.46633966	83.56590557	33.55894697	36.41750557		0.674881173	6.064504882	205.2029361	1.52935e-46	2.4572e-45	33.55894697	36.41750557	91.72203358	87.60507868
ENSG00000185862	EVI2B		-6.304108183	0.314268389	26.43060896	2.73177e-07	5.82616e-07	0.86718275	0.575875306	0	0		1.113268043	0.314268389	13.67789432	0.000216994	0.000576188	0	0	2.250035456	2.890967596
ENSG00000110723	EXPH5		1.501568184	2.922047932	37.28863906	1.01876e-09	2.51535e-09	1.517569812	1.471681338	3.662524669	4.728629599		1.492705736	2.922047932	140.340053	2.24312e-32	2.56159e-31	3.662524669	4.728629599	18.92676883	17.17059542
ENSG00000064655	EYA2		-0.599667291	1.927227694	7.320492503	0.006817273	0.010011758	7.58784906	6.59057295	3.662524669	5.575548333		-3.304469005	1.927227694	46.42629461	9.51303e-12	4.98962e-11	3.662524669	5.575548333	0.132355027	0.350420315
ENSG00000158769	F11R		3.465387521	0.271203256	59.11782456	1.48508e-14	4.6009e-14	0.361326146	0.063986145	3.066299723	1.693837468		-1.052774368	0.271203256	6.336146487	0.011830162	0.023006547	3.066299723	1.693837468	0.860307674	0.262815236
ENSG00000181104	F2R		0.696442714	3.708605788	21.43379725	3.66258e-06	7.26235e-06	5.05856604	5.758753063	8.261974254	9.245529515		-1.085631875	3.708605788	120.5789094	4.72495e-28	4.86005e-27	8.261974254	9.245529515	12.77226009	11.21345007
ENSG00000164251	F2RL1		3.355953993	1.530600106	194.3624024	3.54951e-44	2.45153e-43	0.722652291	0.895806032	8.517499231	8.328034219		-4.600390567	1.530600106	60.4670298	7.48212e-15	4.70129e-14	8.517499231	8.328034219	0.066177513	0.087605079
ENSG00000189057	FAM111B		1.764580154	2.665609871	88.21699796	5.86537e-21	2.29407e-20	2.095691645	2.431473516	6.984349369	8.398610781		-0.677984583	2.665609871	21.91795827	2.84559e-06	9.69235e-06	6.984349369	8.398610781	5.558911126	6.132355507
ENSG00000138439	FAM117B		1.941226186	1.001593802	35.38885632	2.70027e-09	6.48647e-09	0.722652291	0.831819887	2.2145498	3.740557743		-0.850967295	1.001593802	7.540093379	0.006034092	0.012442912	2.2145498	3.740557743	1.191195241	1.489286337
ENSG00000154319	FAM167A		-0.718032878	6.065865204	209.8092234	1.51178e-47	1.10984e-46	105.4349693	100.2662894	67.71411889	57.87278017		-1.232090839	6.065865204	377.3198981	4.76943e-84	1.28408e-82	67.71411889	57.87278017	29.58134849	29.08488612
ENSG00000174132	FAM174A		0.993569574	3.157561462	61.30050051	4.89956e-15	1.54943e-14	7.009727227	6.206656079	13.2872988	12.98608726		-1.054921379	3.157561462	52.96011574	3.4039e-13	1.94874e-12	13.2872988	12.98608726	4.566248425	5.781935193
ENSG00000189320	FAM180A		0.882870961	6.670420222	367.9250638	5.29633e-82	6.19021e-81	65.11097146	60.01900415	114.6455397	115.4632541		-0.582308667	6.670420222	198.7672902	3.88008e-45	6.01041e-44	114.6455397	115.4632541	91.52350104	95.22672052
ENSG00000188916	FAM196A		1.137853181	0.885014874	14.73971395	0.000123419	0.000216774	1.445304583	1.215736758	2.384899785	3.387674937		-2.086632266	0.885014874	26.70300345	2.37252e-07	9.02591e-07	2.384899785	3.387674937	0.595597621	0.350420315
ENSG00000124098	FAM210B		1.436281486	6.043967836	730.4760849	7.0579e-161	1.5008e-159	33.38653587	33.08083704	89.7744419	90.05569207		0.524050936	6.043967836	121.7179083	2.66108e-28	2.75687e-27	89.7744419	90.05569207	87.02343013	82.96200951
ENSG00000197852	FAM212B		1.168555208	0.619127488	8.11071001	0.004400449	0.006615488	0.650387062	0.511889161	1.277624885	1.340954662		1.29486078	0.619127488	18.8405242	1.42115e-05	4.45616e-05	1.277624885	1.340954662	2.382390483	3.066177754
ENSG00000047346	FAM214A		1.447374435	3.399249489	107.8683693	2.87235e-25	1.27387e-24	5.347626957	5.438822338	15.24632362	14.25646536		-0.941675887	3.399249489	50.78957723	1.02818e-12	5.75409e-12	15.24632362	14.25646536	7.610414042	7.446431687
ENSG00000005238	FAM214B		0.910135238	5.763848643	305.0811007	2.57514e-68	2.57315e-67	44.65991161	42.16686965	80.74589271	82.00996409		-1.081945791	5.763848643	313.0136427	4.81652e-70	1.11382e-68	80.74589271	82.00996409	31.76520643	27.68320486
ENSG00000196227	FAM217B		1.700221886	2.671836371	75.84397746	3.06987e-18	1.09881e-17	2.457017791	2.303501225	9.19889917	6.493043629		-1.08488533	2.671836371	46.5402355	8.97564e-12	4.71731e-11	9.19889917	6.493043629	5.161846046	4.467859012
ENSG00000178761	FAM219B		0.84606561	5.342576052	162.8661972	2.67579e-37	1.60572e-36	38.30057145	35.5762967	69.41761873	63.51890506		-0.616959117	5.342576052	57.23422004	3.86881e-14	2.3368e-13	69.41761873	63.51890506	23.82390483	23.39055601
ENSG00000174749	FAM241A		0.533920121	3.473553026	15.82545123	6.94619e-05	0.000124641	6.431605394	7.358406692	9.795124116	10.23360137		-0.824652444	3.473553026	57.25388963	3.83031e-14	2.31571e-13	9.795124116	10.23360137	9.72809447	9.811768812
ENSG00000185112	FAM43A		3.214440294	3.453280089	586.6469831	1.3435e-129	2.3704e-128	3.107404853	2.431473516	26.14872264	25.12525578		-1.022595435	3.453280089	50.81998367	1.01238e-12	5.67299e-12	26.14872264	25.12525578	4.698603452	6.132355507
ENSG00000112773	FAM46A		0.663544564	6.155948271	280.5161503	5.79587e-63	5.38039e-62	76.23981675	75.95155429	122.6519889	118.7097759		-0.854865852	6.155948271	201.9371775	7.89053e-46	1.24613e-44	122.6519889	118.7097759	30.64018871	33.20232482
ENSG00000158246	FAM46B		-1.268399445	1.078554815	8.471665739	0.00360721	0.005480859	1.517569812	0.959792177	0.425874962	0.564612489		0.868773317	1.078554815	14.55897954	0.00013584	0.000371751	0.425874962	0.564612489	3.970650804	4.029833619
ENSG00000205085	FAM71F2		-2.439482204	3.034131908	201.1241005	1.18722e-45	8.429e-45	11.92376281	12.02939529	2.299724792	2.117296835		1.127295049	3.034131908	67.23289951	2.41254e-16	1.63916e-15	2.299724792	2.117296835	12.57372755	11.30105515
ENSG00000196550	FAM72A		-2.549334189	0.601841764	27.60237014	1.48996e-07	3.22713e-07	2.023426416	1.279722903	0.340699969	0.211729684		0.750977827	0.601841764	5.653853427	0.017417058	0.032565825	0.340699969	0.211729684	2.316212969	2.102521888
ENSG00000188610	FAM72B		-1.861397696	1.238027433	28.9947259	7.25756e-08	1.59894e-07	2.52928302	2.303501225	0.596224946	0.705765612		0.734141412	1.238027433	9.761794517	0.001781759	0.004057285	0.596224946	0.705765612	3.573585724	3.591808226
ENSG00000188522	FAM83G		-0.974476619	6.859508525	899.6236649	1.1848e-197	3.0933e-196	198.0789931	205.6514705	101.1027159	104.382734		-1.297995539	6.859508525	738.4941999	1.2741e-162	6.4704e-161	101.1027159	104.382734	42.48596361	44.15295965
ENSG00000181544	FANCB		-2.148518221	3.89654265	201.3642524	1.05227e-45	7.48729e-45	15.32022858	17.8521345	4.173574623	3.387674937		0.77808154	3.89654265	52.74345029	3.80089e-13	2.16835e-12	4.173574623	3.387674937	24.41950245	23.65337124
ENSG00000158169	FANCC		-1.088486826	3.448377074	64.28945977	1.07419e-15	3.4899e-15	15.39249381	12.54128445	6.302949431	6.704773312		0.733677943	3.448377074	32.35251594	1.28591e-08	5.45268e-08	6.302949431	6.704773312	14.02963284	13.84160243
ENSG00000144554	FANCD2		-2.165209268	5.487894109	945.0386813	1.5893e-207	4.3885e-206	64.02699302	66.03370179	14.3945737	14.60934816		0.778632306	5.487894109	183.6366302	7.78824e-42	1.13323e-40	14.3945737	14.60934816	60.88331233	61.32355507
ENSG00000140525	FANCI		-1.701554166	6.080956101	876.4692048	1.28e-192	3.2186e-191	85.41750085	81.39037663	24.53039779	26.46621044		0.574181838	6.080956101	166.4767455	4.35238e-38	5.75136e-37	24.53039779	26.46621044	95.69268438	94.0878545
ENSG00000203780	FANK1		1.16278802	1.232427558	14.21921833	0.0001627	0.000282209	1.228508895	1.023778322	2.384899785	2.611332764		-1.314039892	1.232427558	24.04037206	9.43368e-07	3.38974e-06	2.384899785	2.611332764	1.654437835	1.31407618
ENSG00000064763	FAR2		-2.58864202	1.03416178	9.619716374	0.001924995	0.003009881	0.361326146	0.639861451	0	0.141153122		1.110187622	1.03416178	24.86013955	6.16439e-07	2.25697e-06	0	0.141153122	4.897135992	4.818279327
ENSG00000152767	FARP1		-0.729550606	7.715150403	471.1491839	1.8018e-104	2.6515e-103	175.2431807	171.5468551	103.7431406	105.0884996		0.871152704	7.715150403	1324.715751	4.8104e-290	4.4496e-288	103.7431406	105.0884996	369.0058147	359.2684276
ENSG00000169710	FASN		0.618464196	7.200904052	466.6418081	1.724e-103	2.5029e-102	149.0109025	147.6160369	225.7137296	229.3032473		-0.532330272	7.200904052	193.1776658	6.43791e-44	9.68303e-43	225.7137296	229.3032473	85.63370235	90.23323104
ENSG00000196159	FAT4		1.098336512	5.921705444	474.5163672	3.3341e-105	4.9402e-104	41.11891538	39.47945156	85.3453423	86.87974681		-0.826815093	5.921705444	250.1480561	2.41081e-56	4.63892e-55	85.3453423	86.87974681	43.21391625	41.43720221
ENSG00000170271	FAXDC2		3.778871105	2.519157531	379.810281	1.36857e-84	1.63345e-83	1.011713208	1.023778322	14.05387373	14.11531224		-0.572534766	2.519157531	8.332177148	0.003894895	0.008349428	14.05387373	14.11531224	3.176520643	3.241387911
ENSG00000188878	FBF1		-1.19650131	2.232412185	41.42294869	1.2261e-10	3.18131e-10	6.648401081	6.654559096	2.555249769	3.175945253		0.626828984	2.232412185	10.55039443	0.001161633	0.002738603	2.555249769	3.175945253	5.558911126	4.555464091
ENSG00000144152	FBLN7		-0.631195355	2.343155418	6.369043707	0.011612816	0.016589737	3.540996228	2.623431951	1.873849831	2.046720274		1.585232885	2.343155418	100.3104506	1.30288e-23	1.17087e-22	1.873849831	2.046720274	10.8531122	11.56387039
ENSG00000107872	FBXL15		1.581374101	2.391728691	92.92756826	5.42436e-22	2.19106e-21	3.540996228	2.879376532	9.454424147	9.668988882		-0.914944345	2.391728691	20.59297631	5.68041e-06	1.86799e-05	9.454424147	9.668988882	2.580923023	2.978572675
ENSG00000108306	FBXL20		1.954313661	4.754376321	649.6416931	2.6732e-143	5.076e-142	13.29680216	12.41331216	49.65702052	49.82705219		-1.020374876	4.754376321	148.054069	4.61649e-34	5.56126e-33	49.65702052	49.82705219	15.2870056	15.593704
ENSG00000182325	FBXL6		0.581902322	3.100251459	21.34371142	3.83878e-06	7.59197e-06	7.660114289	7.806309708	11.58379895	11.57455603		-0.745773743	3.100251459	25.35357874	4.77266e-07	1.76387e-06	11.58379895	11.57455603	5.426556099	5.431514878
ENSG00000183580	FBXL7		-0.944180321	5.034930728	148.6573408	3.40755e-34	1.90534e-33	35.91581889	34.48853224	18.99402329	17.6441403		0.746721377	5.034930728	134.2223458	4.8847e-31	5.40657e-30	18.99402329	17.6441403	49.83166759	45.72985107
ENSG00000135722	FBXL8		1.482091641	1.356096145	32.16836046	1.41374e-08	3.25475e-08	1.66210027	1.919584354	5.877074469	4.305170232		-1.286036506	1.356096145	12.54262687	0.000397773	0.001010824	5.877074469	4.305170232	0.992662701	0.700840629
ENSG00000161243	FBXO27		1.569694769	0.445972784	12.77003621	0.000352216	0.000591902	1.300774125	0.575875306	1.959024823	3.387674937		-1.916671875	0.445972784	9.415830303	0.002151201	0.004831436	1.959024823	3.387674937	0.330887567	0.175210157
ENSG00000156804	FBXO32		3.064809459	3.961596232	872.6035214	8.8632e-192	2.2244e-190	4.986300811	4.415044015	40.37294636	38.25249616		-2.232331664	3.961596232	240.9580114	2.43118e-54	4.51705e-53	40.37294636	38.25249616	3.573585724	3.241387911
ENSG00000116663	FBXO6		1.345206423	0.981695516	23.88609776	1.02207e-06	2.09959e-06	1.083978437	1.343709048	2.895949739	3.317098376		0.725948829	0.981695516	5.182371145	0.022817166	0.041421979	2.895949739	3.317098376	1.985325402	1.839706652
ENSG00000132185	FCRLA		-0.544839333	3.239417023	14.42722966	0.000145681	0.000254288	13.58586308	11.901423	8.517499231	8.892646709		-0.981512855	3.239417023	34.92455139	3.42732e-09	1.52837e-08	8.517499231	8.892646709	5.228023559	5.081094563
ENSG00000268388	FENDRR		2.51021042	-1.685731765	7.273755659	0.006996935	0.010263968	0.072265229	0.063986145	0.596224946	0.282306245		-4.375911123	-1.685731765	6.476733254	0.010929568	0.021386809	0.596224946	0.282306245	0	0
ENSG00000101311	FERMT1		-0.715268539	3.572184935	43.04514385	5.34912e-11	1.41139e-10	16.91006362	15.868564	9.9654741	9.951295127		-1.622462496	3.572184935	146.7802808	8.76523e-34	1.04617e-32	9.9654741	9.951295127	4.764780965	5.081094563
ENSG00000180263	FGD6		0.972043885	4.088697719	116.0137468	4.72013e-27	2.20352e-26	13.44133262	12.86121518	25.38214771	26.11332764		-0.586139568	4.088697719	31.78372849	1.7233e-08	7.22694e-08	25.38214771	26.11332764	11.25017728	12.17710594
ENSG00000138675	FGF5		-1.10286624	6.654441826	432.2418668	5.28383e-96	7.07607e-95	88.38037525	92.84389661	43.52442107	41.14613517		0.535688538	6.654441826	190.3095049	2.72128e-43	4.04599e-42	43.52442107	41.14613517	162.8628605	154.2725435
ENSG00000140285	FGF7		1.222893614	7.052881373	1249.951736	8.5031e-274	2.9922e-272	82.59915691	81.45436278	189.4291829	192.9563183		-1.451238057	7.052881373	1577.790105	0	0	189.4291829	192.9563183	71.47171448	68.41956645
ENSG00000213066	FGFR1OP		-0.978904374	3.910660567	71.81715582	2.36091e-17	8.1748e-17	16.33194179	15.67660556	7.7509243	8.398610781		0.700328231	3.910660567	54.51079486	1.54596e-13	9.02625e-13	7.7509243	8.398610781	22.30182202	21.20042904
ENSG00000068078	FGFR3		0.50420262	1.706587177	5.773178797	0.016272574	0.022828495	3.107404853	2.623431951	3.747699662	4.305170232		-1.901925206	1.706587177	53.56326319	2.50398e-13	1.44891e-12	3.747699662	4.305170232	0.860307674	1.576891416
ENSG00000127951	FGL2		3.042928049	1.340563272	187.2966952	1.23716e-42	8.24137e-42	0.939447979	1.087764468	8.773024208	8.186881097		-2.143190518	1.340563272	5.551230981	0.018467695	0.034302445	8.773024208	8.186881097	0.066177513	0.087605079
ENSG00000176971	FIBIN		3.038370977	2.629845435	327.8773178	2.78686e-73	2.94611e-72	1.445304583	2.11154279	14.47974869	15.17396065		-0.838695515	2.629845435	18.00963691	2.1979e-05	6.72878e-05	14.47974869	15.17396065	3.044165617	2.803362518
ENSG00000106080	FKBP14		0.678498051	5.83673772	161.4703003	5.40026e-37	3.2168e-36	41.26344584	41.97491122	67.28824393	66.13023783		-0.850310643	5.83673772	270.9948202	6.88801e-61	1.43408e-59	67.28824393	66.13023783	43.74333636	42.313253
ENSG00000096060	FKBP5		-2.020473114	2.458023437	65.6521447	5.37964e-16	1.7646e-15	5.492157415	4.926933177	1.362799877	1.19980154		1.334788817	2.458023437	68.98046345	9.94437e-17	6.90877e-16	1.362799877	1.19980154	10.78693468	10.51260944
ENSG00000079150	FKBP7		0.803975764	4.406724856	82.05003041	1.32685e-19	4.99353e-19	21.02918168	20.85948332	33.81447195	39.02883833		-0.588492831	4.406724856	24.64774603	6.88252e-07	2.50573e-06	33.81447195	39.02883833	11.18399977	10.42500436
ENSG00000151702	FLI1		-0.752636117	4.757164011	101.3621274	7.66147e-24	3.24872e-23	34.75957522	35.70426899	20.78269812	21.03181523		0.770513613	4.757164011	94.23248654	2.80558e-22	2.40273e-21	20.78269812	21.03181523	32.22844903	31.53782832
ENSG00000136068	FLNB		-0.573846854	8.874201004	834.4671954	1.7317e-183	4.1683e-182	466.1829932	472.4097096	316.3399214	314.7008863		0.720149412	8.874201004	1775.168349	0	0	316.3399214	314.7008863	679.5768852	676.5740226
ENSG00000137312	FLOT1		-0.820415996	7.04722255	500.4580062	7.5564e-111	1.1663e-109	181.4579904	187.351433	107.4056653	101.9831309		0.53616329	7.04722255	181.4077807	2.38809e-41	3.40968e-40	107.4056653	101.9831309	141.8845887	134.6490059
ENSG00000185070	FLRT2		-0.545504548	8.097047008	440.1696734	9.94303e-98	1.35254e-96	394.6404164	406.7599247	280.7367747	269.4613106		-1.256694398	8.097047008	1479.847778	0	0	280.7367747	269.4613106	119.5165892	119.4057222
ENSG00000248905	FMN1		0.553868119	4.96788559	55.25646484	1.05786e-13	3.16307e-13	29.84553964	30.20146051	46.33519582	42.13420702		-0.771841841	4.96788559	76.98921252	1.71894e-18	1.28598e-17	46.33519582	42.13420702	18.79441381	18.83509192
ENSG00000184922	FMNL1		0.801157942	0.610508712	5.828160798	0.015771604	0.0221593	1.083978437	0.959792177	1.959024823	1.623260907		-1.037208751	0.610508712	9.151355153	0.002485339	0.005513043	1.959024823	1.623260907	1.058840214	0.700840629
ENSG00000164694	FNDC1		2.260351674	2.819284705	148.9695783	2.91199e-34	1.63036e-33	2.023426416	2.11154279	10.05064909	9.880718565		-2.122187343	2.819284705	169.531865	9.36295e-39	1.25648e-37	10.05064909	9.880718565	2.316212969	3.854623462
ENSG00000054598	FOXC1		0.892684638	2.843369471	28.63811587	8.72478e-08	1.91372e-07	4.19138329	4.862947031	8.517499231	8.398610781		-0.737177283	2.843369471	22.22738545	2.42195e-06	8.3106e-06	8.517499231	8.398610781	4.698603452	7.096011373
ENSG00000176678	FOXL1		-0.616216969	4.325482688	39.80341672	2.80853e-10	7.14408e-10	26.95493047	23.93081829	16.35359852	16.726645		0.616805639	4.325482688	35.91870384	2.05724e-09	9.338e-09	16.35359852	16.726645	21.2429818	24.17900171
ENSG00000206262	FOXL2NB		1.355833592	2.752343708	97.10355576	6.57946e-23	2.7274e-22	4.552709436	5.246863902	12.86142384	12.42147477		-0.741015614	2.752343708	15.84496641	6.87492e-05	0.000197757	12.86142384	12.42147477	3.11034313	3.854623462
ENSG00000111206	FOXM1		-4.989211007	7.48698442	4917.273898	0	0	236.6686255	220.3682839	6.558474408	7.692845169		1.221242856	7.48698442	993.3128268	5.1029e-218	3.4063e-216	6.558474408	7.692845169	330.0272593	333.8629548
ENSG00000150907	FOXO1		1.981470541	2.23524527	118.6471043	1.25122e-27	5.94617e-27	2.601548249	2.047556645	9.539599139	8.751493586		-1.302098782	2.23524527	35.2525101	2.89609e-09	1.30088e-08	9.539599139	8.751493586	2.382390483	1.664496495
ENSG00000181274	FRAT2		2.356526752	1.796675661	130.9610407	2.52514e-30	1.29149e-29	1.66210027	1.407695193	7.580574316	8.116304536		-1.932875542	1.796675661	41.67850017	1.07586e-10	5.2794e-10	7.580574316	8.116304536	0.661775134	1.138866023
ENSG00000276291	FRG1HP		0.577300594	1.863431109	8.305429723	0.003952673	0.005976312	3.035139624	3.071334967	4.769799569	4.375746793		0.581609999	1.863431109	6.991152958	0.008191357	0.016438567	4.769799569	4.375746793	3.904473291	3.854623462
ENSG00000151474	FRMD4A		-0.969193964	5.649551693	304.4680586	3.50232e-68	3.49422e-67	70.38633319	67.69734157	36.62524669	34.01790249		-0.56980722	5.649551693	96.33565011	9.69682e-23	8.4391e-22	36.62524669	34.01790249	37.5226501	37.75778891
ENSG00000169933	FRMPD4		0.959500408	0.502931151	9.436655431	0.00212691	0.003311709	1.300774125	0.895806032	2.044199815	2.187873397		-2.17263131	0.502931151	22.91109124	1.6967e-06	5.90811e-06	2.044199815	2.187873397	0.264710054	0.438025393
ENSG00000073910	FRY		0.658452156	3.798579317	21.69615182	3.19431e-06	6.35917e-06	9.177684102	7.358406692	14.90562365	11.29224979		0.730169342	3.798579317	35.96851176	2.00532e-09	9.1119e-09	14.90562365	11.29224979	23.6915498	19.01030207
ENSG00000179163	FUCA1		1.605266687	2.424030699	99.38983552	2.07384e-23	8.71391e-23	3.39646577	4.415044015	11.32827398	12.56262789		-0.681659024	2.424030699	7.32288713	0.006808195	0.013908524	11.32827398	12.56262789	2.183857942	1.839706652
ENSG00000089280	FUS		-2.461776783	7.214478127	3137.350905	0	0	205.9559031	208.082944	36.88077167	38.1819196		0.58159157	7.214478127	311.7736052	8.9714e-70	2.06358e-68	36.88077167	38.1819196	199.5913804	209.6389533
ENSG00000139112	GABARAPL1		2.350898123	5.511489414	1357.510236	3.5946e-297	1.3813e-295	16.1151461	16.76437003	81.76799262	85.89167496		-1.380183864	5.511489414	458.6368815	9.5177e-102	3.0209e-100	81.76799262	85.89167496	24.81656753	21.90126967
ENSG00000069482	GAL		0.867530838	2.839677606	38.73602775	4.85171e-10	1.2181e-09	5.564422644	5.822739209	10.05064909	10.7276373		-4.215797119	2.839677606	316.9543058	6.67312e-71	1.56269e-69	10.05064909	10.7276373	0.727952647	0.438025393
ENSG00000131386	GALNT15		1.642869816	2.843376879	88.26337429	5.72945e-21	2.24226e-20	3.251935312	3.455251838	10.98757401	10.09244825		-0.957876716	2.843376879	33.30353146	7.88393e-09	3.41119e-08	10.98757401	10.09244825	4.963313505	4.993489484
ENSG00000100626	GALNT16		0.600401319	1.738562304	6.356488828	0.011695276	0.016698327	2.023426416	2.23951508	3.577349677	2.96421557		3.565977039	1.738562304	173.6917311	1.15586e-39	1.58563e-38	3.577349677	2.96421557	7.279526474	6.657985979
ENSG00000172020	GAP43		3.449523318	0.292901069	95.2003259	1.72062e-22	7.05127e-22	0.361326146	0.319930726	4.173574623	3.458251498		-2.856453277	0.292901069	7.141595354	0.007531613	0.015218347	4.173574623	3.458251498	0.066177513	0
ENSG00000141441	GAREM1		1.58859446	2.366364383	98.0928881	3.9921e-23	1.66231e-22	3.324200541	3.647210274	9.880299108	11.08052011		-1.397523255	2.366364383	35.07330077	3.17525e-09	1.42085e-08	9.880299108	11.08052011	1.919147889	1.489286337
ENSG00000179348	GATA2		-0.7701323	6.521566818	472.9181855	7.426e-105	1.0978e-103	157.3936691	159.7734044	93.86284153	92.31414202		-1.239752282	6.521566818	492.6089196	3.8561e-109	1.3246e-107	93.86284153	92.31414202	32.16227151	32.41387911
ENSG00000141448	GATA6		0.562356777	2.169317201	9.63344371	0.00191066	0.002989013	4.480444207	5.246863902	7.069524362	7.339962363		-1.698632806	2.169317201	37.7238257	8.1503e-10	3.80073e-09	7.069524362	7.339962363	0.992662701	1.576891416
ENSG00000117228	GBP1		0.664473038	4.101030402	46.28520519	1.02233e-11	2.79425e-11	13.1522717	13.05317361	19.76059822	21.59642772		0.512050129	4.101030402	27.80224911	1.3437e-07	5.2302e-07	19.76059822	21.59642772	21.30915932	19.36072239
ENSG00000162645	GBP2		1.956625393	3.212685332	226.260981	3.89752e-51	3.04421e-50	4.841770353	4.09511329	17.03499846	17.50298717		1.139395981	3.212685332	61.19577231	5.16724e-15	3.27376e-14	17.03499846	17.50298717	10.58840214	10.95063483
ENSG00000001084	GCLC		0.952639007	3.751351028	63.83322654	1.3541e-15	4.38391e-15	10.11713208	12.02939529	21.12339809	21.87873397		-1.572168488	3.751351028	113.0528442	2.101e-26	2.0659e-25	21.12339809	21.87873397	5.955976206	4.380253934
ENSG00000147174	GCNA		1.272702971	1.053353722	21.39441408	3.73859e-06	7.40399e-06	1.228508895	1.279722903	2.640424762	3.387674937		-0.987375282	1.053353722	10.52178069	0.001179758	0.002775774	2.640424762	3.387674937	1.191195241	1.138866023
ENSG00000187210	GCNT1		-1.694570134	6.098041684	749.291887	5.7197e-165	1.2512e-163	79.13042591	77.2312772	24.61557278	23.71372456		0.900736203	6.098041684	369.0163417	3.06456e-82	8.16585e-81	24.61557278	23.71372456	108.5972995	112.5725261
ENSG00000130513	GDF15		2.026657884	1.885031195	70.43521942	4.75631e-17	1.62862e-16	2.167956874	1.535667484	6.813999385	8.186881097		-0.704817517	1.885031195	6.301569077	0.012063115	0.02341387	6.813999385	8.186881097	1.257372755	2.803362518
ENSG00000125965	GDF5		3.329668432	1.479480585	68.61982109	1.19398e-16	4.03182e-16	0.289060917	0.255944581	2.384899785	3.175945253		1.90678544	1.479480585	75.65715375	3.37451e-18	2.48861e-17	2.384899785	3.175945253	5.955976206	6.395170743
ENSG00000164949	GEM		-1.230903209	5.559256977	486.7739131	7.1743e-108	1.0866e-106	75.8784906	74.09595608	32.1109721	31.75945253		-0.663082425	5.559256977	107.7896971	2.98866e-25	2.82299e-24	32.1109721	31.75945253	30.77254373	29.1724912
ENSG00000134864	GGACT		1.689014303	1.539691735	40.16246212	2.33696e-10	5.9621e-10	1.156243666	1.151750613	3.406999692	4.022863987		-1.218010551	1.539691735	27.81541521	1.33459e-07	5.19629e-07	3.406999692	4.022863987	1.985325402	1.752101574
ENSG00000112964	GHR		1.449621236	1.133701153	23.21674143	1.44732e-06	2.94466e-06	1.156243666	0.831819887	2.895949739	2.540756203		-0.630597568	1.133701153	5.84260068	0.015642689	0.029559729	2.895949739	2.540756203	1.588260322	2.102521888
ENSG00000181938	GINS3		-1.692497565	3.738515253	156.8270028	5.58409e-36	3.24569e-35	19.5838771	21.37137248	7.069524362	5.716701456		0.543140361	3.738515253	17.42309004	2.9917e-05	9.04142e-05	7.069524362	5.716701456	14.36052041	15.50609893
ENSG00000147536	GINS4		-1.420630924	5.040499691	392.414092	2.46792e-87	3.03798e-86	47.83958169	49.01338718	18.31262335	17.92644654		0.51889531	5.040499691	53.8923932	2.11776e-13	1.22817e-12	18.31262335	17.92644654	37.32411756	36.35610765
ENSG00000137960	GIPC2		-0.969837028	0.686234835	5.636154956	0.017593751	0.024580761	1.445304583	1.151750613	0.340699969	0.917495295		1.575810523	0.686234835	26.27903451	2.95479e-07	1.11234e-06	0.340699969	0.917495295	2.977988103	2.890967596
ENSG00000182963	GJC1		-1.372269503	6.736815348	965.9136401	4.6083e-212	1.2945e-210	125.5969683	125.9247337	48.03869566	49.05071002		0.897589296	6.736815348	620.4300047	6.0288e-137	2.5682e-135	48.03869566	49.05071002	160.48047	163.9091022
ENSG00000198814	GK		2.320611354	2.92554692	252.5451886	7.2373e-57	6.11769e-56	3.39646577	4.031127144	20.61234814	17.00895124		-2.131153219	2.92554692	86.91216168	1.1345e-20	9.18807e-20	20.61234814	17.00895124	1.389727781	1.664496495
ENSG00000074047	GLI2		-0.641407835	4.579914202	64.3457201	1.04395e-15	3.39433e-15	36.42167549	33.97664307	23.93417284	21.31412148		-0.89127482	4.579914202	79.71663615	4.32147e-19	3.28421e-18	23.93417284	21.31412148	11.58106485	14.10441767
ENSG00000250571	GLI4		1.83626216	1.243616301	44.22519231	2.9269e-11	7.83128e-11	0.722652291	1.279722903	3.406999692	3.881710865		-1.553320336	1.243616301	29.6558007	5.1598e-08	2.07385e-07	3.406999692	3.881710865	1.125017728	1.051260944
ENSG00000174332	GLIS1		4.718033912	0.584359183	9.090186686	0.002569846	0.003967041	0	0	0.255524977	0.211729684		-0.562906442	0.584359183	4.94169872	0.026216259	0.046769604	0.255524977	0.211729684	1.852970375	2.452942203
ENSG00000107249	GLIS3		1.196764782	4.505296736	205.3313416	1.4338e-46	1.03384e-45	12.93547602	15.22870255	31.77027213	33.10040719		-1.499402064	4.505296736	283.5451728	1.26782e-63	2.71377e-62	31.77027213	33.10040719	11.11782225	12.17710594
ENSG00000109738	GLRB		0.855443549	2.45323074	19.43036454	1.04335e-05	1.99342e-05	3.251935312	2.751404241	6.217774439	4.728629599		0.682538072	2.45323074	19.06183646	1.2655e-05	3.98645e-05	6.217774439	4.728629599	8.073656635	8.234877395
ENSG00000173221	GLRX		1.53003988	3.863462065	227.1864113	2.44881e-51	1.9173e-50	8.599562268	8.44617116	25.21179772	24.06660736		-0.936146605	3.863462065	68.31690502	1.39222e-16	9.58495e-16	25.21179772	24.06660736	9.13249685	8.147272317
ENSG00000089639	GMIP		0.720081579	2.985038422	24.12433873	9.03116e-07	1.86202e-06	5.347626957	5.502808483	9.19889917	8.751493586		-0.707745915	2.985038422	26.61169414	2.48734e-07	9.43498e-07	9.19889917	8.751493586	6.4192188	6.395170743
ENSG00000111664	GNB3		-0.917889024	1.964887902	19.52033826	9.95343e-06	1.90591e-05	4.697239894	4.926933177	2.470074777	2.611332764		-0.656926419	1.964887902	10.23933335	0.001374773	0.003197433	2.470074777	2.611332764	2.779455563	3.066177754
ENSG00000127920	GNG11		0.916082388	7.055010293	691.7296177	1.88e-152	3.7572e-151	91.41551487	89.19668634	166.00606	173.8300702		-0.927703539	7.055010293	724.5651291	1.3614e-159	6.7548e-158	166.00606	173.8300702	95.82503941	93.03659355
ENSG00000215252	GOLGA8B		0.680195736	1.985028583	10.76425358	0.001034793	0.001665701	2.890609166	2.623431951	4.769799569	4.093440548		-1.162485343	1.985028583	33.15894592	8.49248e-09	3.6586e-08	4.769799569	4.093440548	2.977988103	1.927311731
ENSG00000076716	GPC4		2.68633423	3.658355697	545.9246895	9.6949e-121	1.5933e-119	4.26364852	4.47903016	28.36327244	28.08947135		-1.164927183	3.658355697	75.45829558	3.73207e-18	2.74916e-17	28.36327244	28.08947135	6.02215372	5.343909799
ENSG00000181619	GPR135		-0.604778297	1.544210416	6.388613864	0.011485468	0.01641555	3.613261457	3.007348822	1.703499846	2.540756203		-0.694991193	1.544210416	8.344450187	0.003868672	0.008298709	1.703499846	2.540756203	2.250035456	1.927311731
ENSG00000164604	GPR85		-1.519743569	2.573303536	77.57796799	1.27585e-18	4.65024e-18	8.960888414	8.382185015	3.492174685	2.611332764		-1.006474644	2.573303536	34.43300849	4.41177e-09	1.94858e-08	3.492174685	2.611332764	3.30887567	4.205043776
ENSG00000013588	GPRC5A		1.062968835	3.13520337	57.53880584	3.31376e-14	1.01163e-13	5.419892186	6.59057295	12.52072387	12.70378101		-0.632042819	3.13520337	18.18880231	2.00052e-05	6.15507e-05	12.52072387	12.70378101	6.948638907	5.606725035
ENSG00000115290	GRB14		2.800825146	3.622401155	758.0410467	7.1614e-167	1.5826e-165	5.130831269	5.566794628	34.49587189	40.01691019		-4.68747561	3.622401155	210.4103729	1.11772e-47	1.8299e-46	34.49587189	40.01691019	0.264710054	0.262815236
ENSG00000166923	GREM1		0.733529876	11.720263	14726.20101	0	0	3143.898794	3105.119652	5181.450307	5205.444846		-0.636192348	11.720263	5204.823358	0	0	5181.450307	5205.444846	2038.06888	2058.368929
ENSG00000180875	GREM2		0.87642501	6.398424204	461.5482906	2.2129e-102	3.1665e-101	68.36290677	64.94593733	123.2482139	121.2505321		-0.882293918	6.398424204	361.8934626	1.08966e-80	2.83925e-79	123.2482139	121.2505321	52.28023559	53.78951831
ENSG00000125675	GRIA3		0.851443354	5.295980955	182.4581567	1.4084e-41	9.15598e-41	28.47250028	27.76998699	50.84947041	50.60339437		-0.524062384	5.295980955	69.08234978	9.44367e-17	6.56797e-16	50.84947041	50.60339437	32.49315908	32.23866895
ENSG00000164418	GRIK2		0.909944415	3.202662144	41.43168224	1.22063e-10	3.16777e-10	6.214809707	4.798960886	9.880299108	10.58648418		-1.603499686	3.202662144	148.8777864	3.04968e-34	3.69097e-33	9.880299108	10.58648418	5.095668532	5.168699642
ENSG00000105464	GRIN2D		1.00656702	0.863431006	8.857835284	0.002918335	0.0044799	1.083978437	0.767833742	1.533149862	2.117296835		-0.882108914	0.863431006	9.531790531	0.00201943	0.004556825	1.533149862	2.117296835	1.191195241	1.664496495
ENSG00000126010	GRPR		-2.249509262	2.384149952	45.10355671	1.86886e-11	5.04938e-11	2.601548249	3.647210274	0.511049954	0.776342173		1.800549598	2.384149952	111.6115498	4.34648e-26	4.20994e-25	0.511049954	0.776342173	12.90461511	12.96555164
ENSG00000233369	GTF2IP4		0.689458619	2.19259278	12.89089607	0.000330184	0.000556756	2.52928302	4.47903016	5.451199508	5.9990077		0.77474799	2.19259278	14.68446414	0.00012709	0.000349726	5.451199508	5.9990077	5.161846046	5.694330114
ENSG00000130299	GTPBP3		1.718308428	2.021228403	84.63565425	3.58737e-20	1.37202e-19	2.384752562	2.303501225	7.580574316	7.833998291		-1.243796	2.021228403	26.9126752	2.12858e-07	8.13131e-07	7.580574316	7.833998291	2.051502916	1.31407618
ENSG00000061918	GUCY1B3		-1.710942912	0.58435503	8.533390847	0.003486895	0.005306144	0.939447979	0.639861451	0.170349985	0.282306245		1.606057233	0.58435503	32.4332873	1.23355e-08	5.23754e-08	0.170349985	0.282306245	3.705940751	2.890967596
ENSG00000049239	H6PD		0.598636624	6.664568799	275.5382555	7.04555e-62	6.42535e-61	96.40181568	92.65193818	141.9867122	143.8350317		0.736150957	6.664568799	289.9078451	5.20758e-65	1.12962e-63	141.9867122	143.8350317	105.2222463	108.7179026
ENSG00000145681	HAPLN1		-1.961516007	3.072261756	161.8660086	4.4255e-37	2.6459e-36	14.66984152	13.37310434	3.066299723	4.022863987		-1.285802522	3.072261756	65.51223568	5.77543e-16	3.84731e-15	3.066299723	4.022863987	4.103005831	4.467859012
ENSG00000170961	HAS2		-1.741300209	9.575426772	10702.55103	0	0	988.6605999	980.7796329	293.8537235	294.9394492		0.63447972	9.575426772	2222.378661	0	0	293.8537235	294.9394492	1054.803386	1066.767043
ENSG00000131351	HAUS8		-1.725062104	4.078514067	216.6603601	4.84026e-49	3.63792e-48	23.91979085	24.12277672	7.7509243	6.845926435		0.706131013	4.078514067	44.97762401	1.99299e-11	1.02825e-10	7.7509243	6.845926435	20.51502916	22.95253061
ENSG00000099822	HCN2		0.85718618	2.260228289	25.10659871	5.42469e-07	1.13581e-06	3.974587603	3.647210274	7.239874346	6.56362019		-1.09647229	2.260228289	29.24475502	6.37887e-08	2.54252e-07	7.239874346	6.56362019	2.977988103	2.01491681
ENSG00000143630	HCN3		1.350495813	1.163441719	19.56128494	9.74235e-06	1.86605e-05	0.86718275	1.535667484	2.981124731	3.246521814		-1.325510345	1.163441719	17.49250541	2.88442e-05	8.73195e-05	2.981124731	3.246521814	1.257372755	1.051260944
ENSG00000108840	HDAC5		1.334087004	6.327000072	1104.83052	2.9444e-242	9.2102e-241	56.65593965	60.01900415	147.0120367	147.7167426		-1.044518374	6.327000072	392.6796503	2.16033e-87	6.00348e-86	147.0120367	147.7167426	37.45647259	40.38594127
ENSG00000143321	HDGF		-0.884915265	8.333781003	1530.41463	0	0	399.265391	408.9354537	217.4517554	220.340024		0.579757042	8.333781003	701.282539	1.5733e-154	7.6023e-153	217.4517554	220.340024	391.5723468	397.0262166
ENSG00000119431	HDHD3		1.984881722	0.474733078	29.78485578	4.82748e-08	1.07675e-07	0.650387062	0.511889161	1.873849831	2.681909325		-0.902486298	0.474733078	5.352300836	0.020694944	0.03797641	1.873849831	2.681909325	0.794130161	0.700840629
ENSG00000002746	HECW1		3.670078666	1.994998129	15.15196195	9.91952e-05	0.000175897	0	0.063986145	0.511049954	0.564612489		-0.602445689	1.994998129	17.19257474	3.37754e-05	0.000101342	0.511049954	0.564612489	5.82362118	6.044750429
ENSG00000138411	HECW2		1.611663114	5.301739652	663.9125456	2.106e-146	4.0705e-145	21.39050783	22.13920622	68.05481886	65.42447221		-0.649590945	5.301739652	94.85523038	2.0483e-22	1.75899e-21	68.05481886	65.42447221	26.6695379	29.08488612
ENSG00000281344	HELLPAR		-3.056305816	3.380339857	231.1765568	3.30185e-52	2.62004e-51	13.80265877	10.94163082	1.873849831	1.129224979		0.682982162	3.380339857	30.42944686	3.46232e-08	1.41175e-07	1.873849831	1.129224979	16.74291089	16.38214971
ENSG00000138642	HERC6		0.88849096	1.090998077	8.137641971	0.004335563	0.00652354	1.156243666	1.087764468	2.299724792	1.905567152		1.488884042	1.090998077	31.07676047	2.48023e-08	1.02486e-07	2.299724792	1.905567152	3.242698157	4.029833619
ENSG00000051108	HERPUD1		0.500606475	6.391301233	131.7994781	1.65522e-30	8.51274e-30	66.41174559	66.6095771	91.30759176	96.47815913		-0.511217285	6.391301233	146.5197496	9.9935e-34	1.19167e-32	91.30759176	96.47815913	72.33202215	72.79982038
ENSG00000114315	HES1		-0.814701047	2.221140051	20.19024056	7.01097e-06	1.35754e-05	7.660114289	7.230434402	3.3218247	5.010935844		-3.246895991	2.221140051	112.4292903	2.87746e-26	2.80596e-25	3.3218247	5.010935844	0.595597621	0.525630472
ENSG00000168517	HEXIM2		1.197477059	1.046986165	19.87468356	8.26881e-06	1.59394e-05	1.011713208	1.663639774	3.406999692	2.893639008		-0.846713161	1.046986165	7.359720894	0.006670114	0.013643655	3.406999692	2.893639008	1.191195241	1.138866023
ENSG00000164683	HEY1		1.222449955	1.254715174	27.52419614	1.55141e-07	3.35744e-07	2.890609166	1.855598209	5.195674531	5.716701456		-7.095377899	1.254715174	44.4383662	2.62492e-11	1.34625e-10	5.195674531	5.716701456	0	0
ENSG00000100644	HIF1A		-0.597348006	9.261106929	1097.470309	1.1714e-240	3.629e-239	576.4597329	571.9081653	379.7101157	379.0667101		0.7810084	9.261106929	2864.682155	0	0	379.7101157	379.0667101	952.1620629	945.6092192
ENSG00000127946	HIP1		0.551313403	7.53178815	526.2841907	1.817e-116	2.9013e-115	215.3503829	217.1689766	307.9075972	324.7933346		-0.897044646	7.53178815	514.0963136	8.1467e-114	2.9387e-112	307.9075972	324.7933346	72.0673121	72.97503054
ENSG00000124610	HIST1H1A		1.211340525	1.484197878	23.42740203	1.29718e-06	2.64834e-06	1.951161187	1.215736758	3.406999692	3.811134304		-1.657778886	1.484197878	41.94484228	9.38847e-11	4.62988e-10	3.406999692	3.811134304	1.125017728	1.576891416
ENSG00000184357	HIST1H1B		0.994681558	5.694225977	307.9612641	6.07231e-69	6.09585e-68	32.44708789	36.02419972	70.01384368	67.11830968		-1.419261342	5.694225977	586.7897271	1.2508e-129	5.1422e-128	70.01384368	67.11830968	29.05192838	28.03362518
ENSG00000187837	HIST1H1C		2.191963352	6.409972474	2604.040815	0	0	37.79471484	37.36790877	169.7537597	173.3360343		-1.533014311	6.409972474	908.9279679	1.1246e-199	7.0017e-198	169.7537597	173.3360343	34.94172708	35.39245178
ENSG00000124575	HIST1H1D		1.349543933	4.005750454	142.3843999	8.01366e-33	4.37324e-32	10.62298868	11.26156155	29.47054734	26.536787		-1.576449708	4.005750454	135.2513526	2.90909e-31	3.23649e-30	29.47054734	26.536787	6.088331233	6.833196137
ENSG00000168298	HIST1H1E		2.069631412	5.890372964	1465.030287	0	0	27.5330523	28.40984845	118.7339393	116.5924791		-1.257825537	5.890372964	409.4663671	4.78944e-91	1.3722e-89	118.7339393	116.5924791	26.40482785	30.48656738
ENSG00000278463	HIST1H2AB		1.054818182	2.51683579	44.07460277	3.16096e-11	8.44182e-11	4.697239894	3.583224128	8.943374193	8.186881097		-0.934593907	2.51683579	26.59511519	2.50877e-07	9.51072e-07	8.943374193	8.186881097	3.30887567	3.504203147
ENSG00000180573	HIST1H2AC		2.276658477	5.359470087	1379.740959	5.3062e-302	2.0697e-300	16.91006362	18.74794053	87.38954211	86.1739812		-1.439189653	5.359470087	371.3727113	9.40403e-83	2.51097e-81	87.38954211	86.1739812	16.61055586	17.08299034
ENSG00000274997	HIST1H2AH		1.062933329	3.781414539	93.70557829	3.66128e-22	1.48585e-21	8.816357956	8.382185015	17.7163984	18.13817622		-1.056684137	3.781414539	95.91531295	1.19904e-22	1.03864e-21	17.7163984	18.13817622	9.397206903	8.935718025
ENSG00000196747	HIST1H2AI		0.939543247	3.242226297	52.39347979	4.5423e-13	1.32067e-12	6.214809707	6.59057295	11.66897395	12.84493413		-1.214428783	3.242226297	82.35266824	1.13848e-19	8.8495e-19	11.66897395	12.84493413	5.889798693	5.343909799
ENSG00000276368	HIST1H2AJ		0.787588002	2.327473425	16.8307567	4.08656e-05	7.45155e-05	3.685526686	2.559445806	5.706724485	5.010935844		-1.090319628	2.327473425	40.27197452	2.20956e-10	1.0649e-09	5.706724485	5.010935844	3.639763237	3.504203147
ENSG00000276410	HIST1H2BB		1.27392603	3.157563786	95.90036186	1.20813e-22	4.9715e-22	5.419892186	5.886725354	13.45764879	13.97415911		-1.135971225	3.157563786	62.28225403	2.97595e-15	1.91543e-14	13.45764879	13.97415911	4.367715885	5.869540271
ENSG00000158373	HIST1H2BD		1.996019435	4.435120753	497.6123976	3.1439e-110	4.8239e-109	11.56243666	9.469949482	40.9691713	42.41651327		-0.834674453	4.435120753	70.19987549	5.35898e-17	3.76758e-16	40.9691713	42.41651327	12.57372755	12.87794657
ENSG00000274290	HIST1H2BE		1.472202656	2.416643617	71.61761639	2.61214e-17	9.03505e-17	3.324200541	2.623431951	9.454424147	7.128232679		-1.044701252	2.416643617	32.94114472	9.49914e-09	4.07466e-08	9.454424147	7.128232679	3.573585724	2.803362518
ENSG00000273802	HIST1H2BG		1.574365122	4.337346852	293.2477026	9.7482e-66	9.47031e-65	10.98431483	12.86121518	36.79559668	34.7236681		-1.2028254	4.337346852	129.3416417	5.70946e-30	6.14099e-29	36.79559668	34.7236681	10.12515955	10.33739928
ENSG00000124635	HIST1H2BJ		1.518688787	3.981730404	256.8278137	8.43321e-58	7.26614e-57	9.394479789	10.17379708	27.51152252	28.65408384		-1.170945839	3.981730404	104.5607154	1.5245e-24	1.41218e-23	27.51152252	28.65408384	7.676591555	8.059667238
ENSG00000197903	HIST1H2BK		1.841411632	4.073914699	350.3915536	3.48236e-78	3.91463e-77	7.732379519	8.44617116	29.55572233	28.7246604		-1.152446602	4.073914699	121.8516808	2.48756e-28	2.57918e-27	29.55572233	28.7246604	9.794271984	9.110928182
ENSG00000185130	HIST1H2BL		1.197221877	2.621277222	48.94185299	2.63664e-12	7.40662e-12	3.613261457	3.135321112	7.325049339	8.045727975		-1.157049503	2.621277222	52.83775995	3.62269e-13	2.07034e-12	7.325049339	8.045727975	4.169183344	3.94222854
ENSG00000273703	HIST1H2BM		1.050836699	2.877862045	38.15600588	6.53084e-10	1.62894e-09	4.408178978	5.630780773	11.49862396	9.598412321		-0.8520166	2.877862045	22.49994503	2.1015e-06	7.24557e-06	11.49862396	9.598412321	5.757443666	3.679413304
ENSG00000233822	HIST1H2BN		1.791252433	3.194057254	178.6885789	9.37049e-41	5.98953e-40	4.697239894	4.22308558	15.58702359	15.24453722		-0.973604899	3.194057254	48.67873258	3.01518e-12	1.63443e-11	15.58702359	15.24453722	5.691266153	5.606725035
ENSG00000275714	HIST1H3A		1.603894342	2.789053478	66.2257164	4.02132e-16	1.32475e-15	3.830057145	3.839168709	9.880299108	13.33897006		-1.537082964	2.789053478	50.48240078	1.20238e-12	6.69138e-12	9.880299108	13.33897006	3.044165617	2.978572675
ENSG00000278828	HIST1H3H		1.157668147	3.847967178	133.98148	5.51475e-31	2.86927e-30	10.04486685	9.981838643	22.31584799	22.37276989		-1.12569887	3.847967178	95.99586983	1.15123e-22	9.98559e-22	22.31584799	22.37276989	7.875124095	7.972062159
ENSG00000275379	HIST1H3I		1.380644564	2.925527034	74.95884185	4.8063e-18	1.70712e-17	3.902322374	4.926933177	11.58379895	11.57455603		-1.334540265	2.925527034	61.52973321	4.36108e-15	2.77933e-14	11.58379895	11.57455603	4.169183344	3.767018383
ENSG00000197153	HIST1H3J		0.978332379	2.918559408	49.06810747	2.47227e-12	6.95848e-12	5.853483561	5.118891612	10.81722402	10.7276373		-1.590467218	2.918559408	96.67582032	8.16605e-23	7.12603e-22	10.81722402	10.7276373	3.176520643	3.679413304
ENSG00000278705	HIST1H4B		1.621958208	4.024509027	185.1426101	3.65313e-42	2.40386e-41	9.900336393	7.550365128	24.87109775	28.37177759		-1.159280506	4.024509027	86.86229039	1.16347e-20	9.40424e-20	24.87109775	28.37177759	9.397206903	9.110928182
ENSG00000277157	HIST1H4D		0.917811768	3.549870314	57.17937211	3.97822e-14	1.21019e-13	8.527297039	8.894074176	16.18324854	16.726645		-0.640869743	3.549870314	24.14662696	8.92724e-07	3.21669e-06	16.18324854	16.726645	8.272189176	8.497692631
ENSG00000276966	HIST1H4E		1.708851519	5.093028875	667.9498002	2.7891e-147	5.4233e-146	18.06630729	19.51577427	62.34809437	60.97814886		-0.850165992	5.093028875	129.3529394	5.67706e-30	6.11121e-29	62.34809437	60.97814886	20.31649662	20.9376138
ENSG00000274618	HIST1H4F		1.062251142	2.411686763	40.37668668	2.09425e-10	5.35768e-10	4.19138329	3.263293403	7.836099293	7.622268608		-0.747023493	2.411686763	16.62306128	4.55933e-05	0.000134281	7.836099293	7.622268608	3.904473291	3.066177754
ENSG00000158406	HIST1H4H		1.162737112	4.276008315	158.4112635	2.51639e-36	1.47387e-35	11.05658006	12.28533987	25.89319766	26.536787		-1.08313245	4.276008315	140.5159676	2.05298e-32	2.35275e-31	25.89319766	26.536787	12.30901749	13.22836688
ENSG00000184260	HIST2H2AC		2.132487921	3.996698513	417.0459456	1.0726e-92	1.40021e-91	6.503870623	6.46260066	27.6818725	29.14811977		-1.400923243	3.996698513	166.7723237	3.75113e-38	4.96191e-37	27.6818725	29.14811977	7.808946582	8.410087553
ENSG00000184678	HIST2H2BE		1.97219249	4.287571681	463.3197932	9.1086e-103	1.3121e-101	9.033153643	8.830088031	35.85867176	34.3707853		-0.71756167	4.287571681	56.58631407	5.37849e-14	3.2261e-13	35.85867176	34.3707853	13.16932517	13.31597196
ENSG00000203814	HIST2H2BF		1.150122106	2.319572518	39.94949892	2.60614e-10	6.63708e-10	2.962874395	3.071334967	7.069524362	6.422467067		-0.756619886	2.319572518	17.68323405	2.60916e-05	7.93347e-05	7.069524362	6.422467067	3.573585724	3.767018383
ENSG00000181218	HIST3H2A		1.000099883	0.566653787	11.37260687	0.000745352	0.001214279	1.156243666	1.215736758	1.873849831	2.823062447		-0.973628967	0.566653787	5.333322767	0.020921462	0.038343184	1.873849831	2.823062447	0.661775134	0.525630472
ENSG00000197837	HIST4H4		1.964199927	2.546497356	129.5539963	5.13017e-30	2.6043e-29	2.601548249	2.431473516	9.539599139	10.09244825		-1.123129181	2.546497356	41.08153185	1.46009e-10	7.1137e-10	9.539599139	10.09244825	3.11034313	3.767018383
ENSG00000159399	HK2		0.788668733	4.668235898	61.58011466	4.2509e-15	1.34891e-14	16.54873747	12.66925674	24.18969782	25.83102139		-0.544135868	4.668235898	40.63250612	1.83725e-10	8.89766e-10	24.18969782	25.83102139	24.61803499	26.2815236
ENSG00000234745	HLA-B		1.001104603	8.037855748	2500.226758	0	0	264.7797996	266.4383084	539.4984013	525.0896152		0.670612065	8.037855748	375.5009882	1.18709e-83	3.18937e-82	539.4984013	525.0896152	162.7305055	162.3322108
ENSG00000231389	HLA-DPA1		-1.072992753	0.386669182	11.14446709	0.000842827	0.001367574	1.589835041	2.559445806	0.511049954	1.411531224		1.401293274	0.386669182	8.554989744	0.003445764	0.007474481	0.511049954	1.411531224	0.794130161	1.401681259
ENSG00000204642	HLA-F		0.579923786	2.56442915	17.87991706	2.35291e-05	4.38799e-05	7.081992456	8.44617116	12.1800239	11.22167323		1.179234151	2.56442915	15.00978606	0.000106955	0.000297225	12.1800239	11.22167323	2.514745509	2.62815236
ENSG00000101294	HM13		0.546058548	7.211321883	344.7330796	5.94444e-77	6.6021e-76	146.1202933	142.4331591	210.808106	210.1769992		-0.940171891	7.211321883	648.2440747	5.3826e-143	2.4119e-141	210.808106	210.1769992	81.464519	82.52398411
ENSG00000064961	HMG20B		-0.749568213	5.998668551	180.439985	3.88467e-41	2.5078e-40	70.1695375	71.15259341	42.16162119	41.9930539		0.559895037	5.998668551	123.2099633	1.25446e-28	1.3101e-27	42.16162119	41.9930539	83.51602192	85.15213647
ENSG00000029993	HMGB3		-1.99585084	6.252252778	1436.860256	0	0	109.120496	110.5680588	25.63767269	29.14811977		0.577317323	6.252252778	172.1950324	2.45339e-39	3.32685e-38	25.63767269	29.14811977	96.88387962	97.67966272
ENSG00000112972	HMGCS1		1.005694953	4.690875871	177.9441966	1.36238e-40	8.68679e-40	17.56045068	19.51577427	36.79559668	37.82903679		-0.557412052	4.690875871	47.13513684	6.62572e-12	3.5122e-11	36.79559668	37.82903679	19.45618894	19.09790715
ENSG00000095066	HOOK2		0.9051236	2.980036182	47.0280329	6.99786e-12	1.92649e-11	6.431605394	6.142669934	11.75414894	11.78628572		-0.613082905	2.980036182	15.70519975	7.40204e-05	0.000211744	11.75414894	11.78628572	4.698603452	5.869540271
ENSG00000106031	HOXA13		1.565265198	0.455624668	10.93876648	0.000941728	0.001521368	0.433591375	0.319930726	1.277624885	0.988071857		-0.772187306	0.455624668	6.526726499	0.010626535	0.020841076	1.277624885	0.988071857	1.257372755	1.31407618
ENSG00000106004	HOXA5		1.416927762	0.988358353	19.67196797	9.19402e-06	1.76494e-05	1.228508895	1.087764468	3.406999692	2.823062447		-0.906634024	0.988358353	6.644780306	0.009944674	0.01959579	3.406999692	2.823062447	1.588260322	0.525630472
ENSG00000078399	HOXA9		0.920127042	3.304970341	45.39948488	1.60677e-11	4.35397e-11	6.431605394	5.310850047	11.41344897	10.7276373		-0.584987447	3.304970341	24.34028666	8.07328e-07	2.91955e-06	11.41344897	10.7276373	9.000141823	8.935718025
ENSG00000182742	HOXB4		1.93270928	2.460444069	157.188589	4.65523e-36	2.70823e-35	3.035139624	3.327279548	12.77624885	11.71570916		-0.935847741	2.460444069	17.5445491	2.80654e-05	8.51364e-05	12.77624885	11.71570916	2.448567996	1.927311731
ENSG00000260027	HOXB7		1.812773615	3.127702297	191.5321711	1.47197e-43	1.0001e-42	4.697239894	4.543016306	16.18324854	16.30318563		-0.613541714	3.127702297	16.869611	4.00375e-05	0.00011881	16.18324854	16.30318563	5.294201072	5.95714535
ENSG00000197757	HOXC6		1.314934775	3.791935204	187.0680446	1.38784e-42	9.2214e-42	10.69525391	9.853866353	24.70074777	26.1839042		-1.017357285	3.791935204	62.25600401	3.01588e-15	1.93921e-14	24.70074777	26.1839042	6.683928854	6.307565665
ENSG00000128709	HOXD9		0.724780349	1.276652279	7.260469212	0.007048887	0.010337412	1.517569812	1.727625919	2.299724792	3.034792131		-1.231815444	1.276652279	21.34732006	3.83156e-06	1.28699e-05	2.299724792	3.034792131	1.323550268	1.576891416
ENSG00000166189	HPS6		1.51201171	4.046230118	283.800609	1.11531e-63	1.04359e-62	10.18939731	11.64547842	31.0036972	31.54772285		-0.649921353	4.046230118	32.34127866	1.29336e-08	5.48071e-08	31.0036972	31.54772285	8.93396431	10.07458405
ENSG00000167733	HSD11B1L		1.439460294	1.324845206	27.28296495	1.75753e-07	3.79523e-07	1.734365499	0.895806032	3.662524669	3.387674937		-0.700764381	1.324845206	6.762994635	0.009306745	0.018456715	3.662524669	3.387674937	1.522082808	2.190126967
ENSG00000165868	HSPA12A		-1.789020957	5.930117705	1005.894449	9.3979e-221	2.7045e-219	89.68114937	88.62081103	24.87109775	26.536787		1.027619173	5.930117705	403.569426	9.20289e-90	2.59646e-88	24.87109775	26.536787	83.51602192	84.626506
ENSG00000204389	HSPA1A		1.776535651	3.757253941	259.1916042	2.57471e-58	2.23775e-57	6.214809707	7.934281999	25.12662273	23.85487768		-0.839959915	3.757253941	47.2185084	6.3498e-12	3.37423e-11	25.12662273	23.85487768	7.941301609	8.497692631
ENSG00000173641	HSPB7		1.648321247	7.880507251	4624.063698	0	0	147.4210675	140.7695193	450.9164093	451.1959556		-1.355423275	7.880507251	1922.962263	0	0	450.9164093	451.1959556	101.5163056	101.2714709
ENSG00000152137	HSPB8		2.167300769	3.240848479	232.3120871	1.86692e-52	1.48505e-51	3.179670082	3.903154854	16.43877352	15.66799658		-1.906638376	3.240848479	170.2048932	6.67446e-39	8.99419e-38	16.43877352	15.66799658	4.036828318	3.591808226
ENSG00000271361	HTATSF1P2		2.570937237	1.115548211	16.20210642	5.69308e-05	0.000102757	0.144530458	0.12797229	0.936924915	0.776342173		-1.194021638	1.115548211	30.61415426	3.14789e-08	1.28678e-07	0.936924915	0.776342173	2.250035456	2.102521888
ENSG00000102468	HTR2A		4.25686432	3.721760534	1302.628517	3.034e-285	1.1194e-283	2.457017791	2.175528935	44.97239594	43.68689137		-3.278172406	3.721760534	159.9782416	1.14394e-36	1.46528e-35	44.97239594	43.68689137	0.860307674	0.525630472
ENSG00000148680	HTR7		1.485108702	1.350931065	45.59096345	1.45712e-11	3.95178e-11	1.951161187	1.727625919	5.451199508	4.869782721		-4.046013536	1.350931065	71.93568217	2.22327e-17	1.59156e-16	5.451199508	4.869782721	0.132355027	0.175210157
ENSG00000076662	ICAM3		0.630818376	2.93933923	21.77128737	3.07163e-06	6.12151e-06	7.515583831	6.654559096	9.9654741	11.78628572		-0.536860551	2.93933923	10.72502074	0.001056965	0.002514272	9.9654741	11.78628572	4.698603452	5.343909799
ENSG00000125968	ID1		0.512728508	7.443760902	311.0692224	1.27733e-69	1.29129e-68	175.3877111	181.0807908	255.6101519	253.5815843		-1.732734378	7.443760902	1931.912557	0	0	255.6101519	253.5815843	58.63327688	63.77649728
ENSG00000115738	ID2		0.87342088	6.881370581	734.6868152	8.5721e-162	1.8409e-160	105.651765	107.9446269	198.1170321	193.8738136		-1.627863178	6.881370581	1258.691566	1.0721e-275	9.2558e-274	198.1170321	193.8738136	41.4933009	42.13804284
ENSG00000172201	ID4		1.279296189	4.16274418	255.2533501	1.8587e-57	1.59194e-56	14.01945445	15.80457785	36.28454672	36.41750557		-1.744901598	4.16274418	170.5174541	5.70362e-39	7.69394e-38	36.28454672	36.41750557	4.235360858	5.343909799
ENSG00000137331	IER3		2.020898676	5.010304014	565.0360443	6.7471e-125	1.1527e-123	9.539010247	10.74967239	41.48022126	41.28728829		-1.654112675	5.010304014	593.6532906	4.0204e-131	1.6634e-129	41.48022126	41.28728829	17.66939608	20.49958841
ENSG00000188483	IER5L		1.414654848	4.863506119	459.0633849	7.6863e-102	1.0938e-100	20.95691645	20.98745561	55.363745	56.46124894		-1.435303423	4.863506119	239.173525	5.95546e-54	1.08931e-52	55.363745	56.46124894	10.52222463	11.38866023
ENSG00000126709	IFI6		2.276423043	4.332160889	777.157295	4.9954e-171	1.129e-169	10.9120496	9.341977192	48.80527059	48.9095569		1.252131378	4.332160889	108.4185104	2.17616e-25	2.07063e-24	48.80527059	48.9095569	16.01495824	16.90778018
ENSG00000185745	IFIT1		0.739944401	3.366373462	34.57464795	4.10214e-09	9.74908e-09	7.660114289	7.038475966	12.77624885	11.78628572		1.114629618	3.366373462	81.03791234	2.21429e-19	1.69574e-18	12.77624885	11.78628572	15.15465057	14.27962782
ENSG00000119917	IFIT3		0.632431177	3.876078038	34.86419972	3.53522e-09	8.44202e-09	11.34564098	9.789880208	16.52394851	16.09145595		1.045938508	3.876078038	106.500164	5.72878e-25	5.37981e-24	16.52394851	16.09145595	22.6988871	20.06156302
ENSG00000185885	IFITM1		1.560849658	3.906341114	336.8925634	3.03127e-75	3.29596e-74	13.08000648	11.06960311	35.94384676	35.00597435		0.854650898	3.906341114	29.83159908	4.71248e-08	1.90292e-07	35.94384676	35.00597435	8.139834149	8.848112946
ENSG00000244242	IFITM10		1.783184739	2.754295203	111.4091478	4.81367e-26	2.18573e-25	3.324200541	2.495459661	9.19889917	10.58648418		-2.532549727	2.754295203	198.9695862	3.50505e-45	5.44249e-44	9.19889917	10.58648418	2.051502916	2.01491681
ENSG00000142089	IFITM3		0.796087626	6.978776635	562.9670791	1.9019e-124	3.2322e-123	107.6029262	107.4327377	190.8771578	183.0755997		0.959430538	6.978776635	582.7396737	9.5093e-129	3.8604e-127	190.8771578	183.0755997	145.0611094	138.1532091
ENSG00000163913	IFT122		-0.843541938	4.52483943	88.74459733	4.49223e-21	1.76232e-20	26.37680864	24.50669359	14.3945737	13.90358255		0.517386841	4.52483943	44.06342938	3.17905e-11	1.62145e-10	14.3945737	13.90358255	30.97107627	29.61051659
ENSG00000109083	IFT20		0.97630267	4.328812912	143.2509015	5.18051e-33	2.83309e-32	14.8866372	17.08430075	31.77027213	31.47714629		-0.593114629	4.328812912	36.6411557	1.42002e-09	6.51408e-09	31.77027213	31.47714629	12.70608257	13.57878719
ENSG00000103742	IGDCC4		-2.724606356	0.566658895	6.395971457	0.011437962	0.016352573	0.361326146	0.255944581	0	0.070576561		1.16746341	0.566658895	20.90558686	4.82485e-06	1.598e-05	0	0.070576561	3.11034313	4.029833619
ENSG00000115457	IGFBP2		2.01056036	2.528332204	11.77804521	0.000599334	0.000983947	0.144530458	0.255944581	1.192449892	0.564612489		4.474650854	2.528332204	545.0537742	1.4997e-120	5.6621e-119	1.192449892	0.564612489	19.91943153	22.77732046
ENSG00000115461	IGFBP5		1.138887116	6.190274992	603.9007324	2.3734e-133	4.2687e-132	46.68333803	47.22177512	103.9986656	102.9712028		2.944644014	6.190274992	2675.464845	0	0	103.9986656	102.9712028	129.9726363	129.5679114
ENSG00000182700	IGIP		1.585002268	2.532874772	75.05740033	4.57226e-18	1.62578e-17	2.890609166	2.623431951	7.836099293	8.610340464		-0.720843668	2.532874772	17.93339467	2.28772e-05	6.99219e-05	7.836099293	8.610340464	4.698603452	4.205043776
ENSG00000162729	IGSF8		0.86483143	3.753327542	85.2172362	2.67321e-20	1.02663e-19	12.71868033	12.60527059	22.91207293	23.21968863		-0.57068384	3.753327542	18.64922726	1.57111e-05	4.9038e-05	22.91207293	23.21968863	6.750106367	7.884457081
ENSG00000095752	IL11		-0.857082918	6.08505051	259.329016	2.40312e-58	2.09002e-57	74.50545125	71.40853799	40.9691713	39.59345082		-3.536765058	6.08505051	3401.841975	0	0	40.9691713	39.59345082	11.97812993	12.52752625
ENSG00000144730	IL17RD		0.670826861	1.215495282	4.528020558	0.033344165	0.044909717	1.228508895	1.279722903	2.129374808	1.905567152		1.038314753	1.215495282	16.69065542	4.39972e-05	0.000129875	2.129374808	1.905567152	3.639763237	3.854623462
ENSG00000115594	IL1R1		0.761256464	7.414162336	729.7294244	1.0257e-160	2.1776e-159	143.0128885	147.8079953	244.7077529	248.4294954		0.514604433	7.414162336	249.4908879	3.35298e-56	6.40429e-55	244.7077529	248.4294954	174.5762804	172.8448202
ENSG00000103522	IL21R		1.009891191	2.186811402	37.13745855	1.10089e-09	2.71138e-09	4.19138329	3.519237983	7.921274285	7.551692046		-3.768661584	2.186811402	148.1389536	4.4234e-34	5.33362e-33	7.921274285	7.551692046	0.529420107	0.262815236
ENSG00000008517	IL32		2.696122336	1.381639881	93.26399752	4.57641e-22	1.85028e-21	0.939447979	0.831819887	7.069524362	4.658053038		1.13744916	1.381639881	12.28333259	0.000457022	0.001149209	7.069524362	4.658053038	2.250035456	2.62815236
ENSG00000160712	IL6R		2.028792723	3.330125899	180.392633	3.97826e-41	2.56694e-40	3.035139624	4.670988596	15.67219859	16.16203251		0.807873689	3.330125899	34.17659457	5.03307e-09	2.21243e-08	15.67219859	16.16203251	12.70608257	13.75399735
ENSG00000141401	IMPA2		-1.14438213	2.066003959	21.64791183	3.27566e-06	6.5141e-06	3.179670082	4.607002451	1.959024823	1.623260907		1.153643247	2.066003959	38.02926935	6.96913e-10	3.26757e-09	1.959024823	1.623260907	7.213348961	7.183616451
ENSG00000111653	ING4		1.504980401	3.414187494	179.2029394	7.23524e-41	4.64073e-40	8.382766581	6.846517531	21.20857309	21.73758084		-0.766160297	3.414187494	24.14209595	8.94827e-07	3.22337e-06	21.20857309	21.73758084	5.294201072	4.730674248
ENSG00000122641	INHBA		1.86435171	8.032513915	7877.749206	0	0	175.6045068	178.7772895	644.4339918	646.6224535		-3.665615059	8.032513915	5618.350339	0	0	644.4339918	646.6224535	18.06646116	17.2582005
ENSG00000163083	INHBB		-2.622870491	2.235196843	213.1777702	2.7835e-48	2.06332e-47	10.69525391	12.54128445	1.873849831	1.905567152		1.595956006	2.235196843	28.69407801	8.47625e-08	3.34759e-07	1.873849831	1.905567152	2.977988103	2.978572675
ENSG00000148153	INIP		-1.396218003	5.363400682	402.3987251	1.65488e-89	2.07662e-88	50.65792563	51.31688841	19.33472325	19.40855432		0.601652229	5.363400682	106.0587093	7.15827e-25	6.71736e-24	19.33472325	19.40855432	56.18470888	54.84077925
ENSG00000186480	INSIG1		1.711948509	5.815921961	866.2526012	2.1294e-190	5.2928e-189	28.68929597	29.24166833	94.97011643	94.99605135		-1.130199068	5.815921961	342.6858563	1.65938e-76	4.18888e-75	94.97011643	94.99605135	33.28728924	31.80064356
ENSG00000171105	INSR		1.030372952	4.387972796	129.9862545	4.12625e-30	2.09796e-29	12.86321079	12.79722903	26.5745976	25.90159795		-0.528487269	4.387972796	39.95795373	2.59489e-10	1.24505e-09	26.5745976	25.90159795	18.72823629	17.95904113
ENSG00000185085	INTS5		1.556527424	3.405499882	160.9606692	6.97843e-37	4.14734e-36	6.214809707	5.374836193	17.29052344	16.726645		-0.848828384	3.405499882	43.93401768	3.39634e-11	1.73024e-10	17.29052344	16.726645	6.948638907	7.096011373
ENSG00000134070	IRAK2		0.789911487	3.306299778	44.25475714	2.88303e-11	7.71548e-11	9.394479789	8.57414345	14.30939871	16.51491532		0.756750143	3.306299778	25.16078309	5.27439e-07	1.94541e-06	14.30939871	16.51491532	9.397206903	9.28613834
ENSG00000119669	IRF2BPL		1.519851959	5.651635246	828.4696915	3.4864e-182	8.3453e-181	30.27913101	32.76090632	91.9889917	89.49107958		-0.756490715	5.651635246	145.4440221	1.71746e-33	2.03301e-32	91.9889917	89.49107958	29.84605855	30.66177754
ENSG00000117595	IRF6		1.183723561	4.396770806	341.8165067	2.56608e-76	2.82335e-75	23.77526039	24.63466588	53.83059514	56.10836614		-0.563920446	4.396770806	5.518749086	0.018813707	0.034860139	53.83059514	56.10836614	2.448567996	1.839706652
ENSG00000185507	IRF7		1.7349552	1.027710217	40.51266486	1.95346e-10	5.00639e-10	0.939447979	1.215736758	4.258749616	3.105368692		-1.280613057	1.027710217	14.55602864	0.000136053	0.000372255	4.258749616	3.105368692	0.926485188	0.788445708
ENSG00000185950	IRS2		1.530368659	4.957329252	251.1160578	1.48297e-56	1.24785e-55	9.828071164	9.725894063	26.65977259	29.57157913		-0.556854252	4.957329252	78.48946721	8.04259e-19	6.07298e-18	26.65977259	29.57157913	35.86821227	34.516401
ENSG00000165898	ISCA2		-0.636574489	3.39296459	21.90556586	2.86402e-06	5.71921e-06	10.406193	10.04582479	7.239874346	5.9990077		0.852494845	3.39296459	55.70689531	8.41227e-14	4.96984e-13	7.239874346	5.9990077	15.94878073	15.76891416
ENSG00000137809	ITGA11		1.301033121	7.729259468	1511.214376	0	0	161.3682567	156.7020695	394.7860894	388.8062755		-0.709065358	7.729259468	325.6231565	8.63155e-73	2.05854e-71	394.7860894	388.8062755	114.6194532	120.1065629
ENSG00000164171	ITGA2		1.866564075	9.171407985	18590.69154	0	0	417.4039635	415.2060959	1514.666888	1520.854317		-2.189425494	9.171407985	4964.727574	0	0	1514.666888	1520.854317	74.97912269	74.55192195
ENSG00000115232	ITGA4		-0.927195553	6.822843728	390.9963772	5.02303e-87	6.15404e-86	94.23385881	96.3631346	50.42359545	49.89762875		0.696123965	6.822843728	468.6128525	6.4213e-104	2.0893e-102	50.42359545	49.89762875	192.0471439	187.124448
ENSG00000160255	ITGB2		-1.04705919	2.053347601	27.20988175	1.82523e-07	3.93815e-07	6.937461998	5.182877757	3.151474716	2.681909325		1.649118814	2.053347601	48.93219725	2.64965e-12	1.44112e-11	3.151474716	2.681909325	5.095668532	5.519119957
ENSG00000082781	ITGB5		0.98787074	8.918542296	3215.442411	0	0	432.362866	434.7858563	872.1919213	849.4594904		-0.579770426	8.918542296	621.6156333	3.3294e-137	1.4277e-135	872.1919213	849.4594904	260.3423377	268.1591458
ENSG00000198542	ITGBL1		0.71899196	8.046489714	1188.185579	2.2538e-260	7.6205e-259	268.3207958	271.4292277	445.1245098	443.7854167		-0.79113282	8.046489714	677.2458344	2.6538e-149	1.2101e-147	445.1245098	443.7854167	128.516731	125.6256828
ENSG00000150995	ITPR1		0.648898821	2.802349314	24.91308417	5.9974e-07	1.25248e-06	7.226522915	6.974489821	11.58379895	10.7276373		-0.984413453	2.802349314	27.371876	1.67855e-07	6.48871e-07	11.58379895	10.7276373	3.044165617	3.153782832
ENSG00000123104	ITPR2		0.570953874	5.017587372	68.32073278	1.38952e-16	4.67993e-16	27.0271957	26.55425024	37.73252159	41.56959454		-0.994633241	5.017587372	183.489017	8.38814e-42	1.21506e-40	37.73252159	41.56959454	20.97827175	20.9376138
ENSG00000096433	ITPR3		-0.770830463	6.822223958	248.7433004	4.87994e-56	4.0903e-55	83.24954398	82.86205797	48.63492061	48.69782721		0.825673129	6.822223958	683.5419651	1.1342e-150	5.3023e-149	48.63492061	48.69782721	205.1502916	206.8355908
ENSG00000077684	JADE1		-1.077959959	5.564652969	256.3744407	1.05882e-57	9.09266e-57	48.99582536	48.56548417	24.18969782	22.16104021		0.520133883	5.564652969	100.282189	1.3216e-23	1.18687e-22	24.18969782	22.16104021	70.01580918	66.40464964
ENSG00000043143	JADE2		-0.633109461	6.305791393	151.4976858	8.15853e-35	4.62174e-34	70.24180273	72.36833016	43.69477106	47.9920616		0.862438935	6.305791393	459.3574026	6.6333e-102	2.1158e-100	43.69477106	47.9920616	125.4063879	131.9332485
ENSG00000008083	JARID2		1.18783741	4.857579342	291.301953	2.58747e-65	2.50057e-64	20.45105985	20.47556645	46.07967084	47.07456631		-0.677106358	4.857579342	71.61666237	2.6134e-17	1.86569e-16	46.07967084	47.07456631	19.65472148	18.30946144
ENSG00000165757	JCAD		-0.537046945	6.773126647	147.6027226	5.79395e-34	3.22856e-33	95.89595908	91.37221527	64.13676921	64.64813004		1.202735503	6.773126647	1210.59168	3.044e-265	2.5764e-263	64.13676921	64.64813004	196.3486823	194.6584848
ENSG00000152409	JMY		2.257641973	3.953066374	394.3954274	9.14115e-88	1.12741e-86	4.26364852	6.078683789	24.18969782	25.76044483		-1.276011539	3.953066374	154.0810853	2.22335e-35	2.76584e-34	24.18969782	25.76044483	9.595739444	9.110928182
ENSG00000183340	JRKL		0.86528045	3.547625812	44.9793573	1.99122e-11	5.37216e-11	8.45503181	7.230434402	15.5018486	13.12724038		-0.586357101	3.547625812	22.48922609	2.11326e-06	7.28224e-06	15.5018486	13.12724038	10.45604712	9.023323104
ENSG00000160145	KALRN		2.19409119	3.029342268	156.444952	6.76763e-36	3.92129e-35	2.746078708	1.791612064	10.64687404	9.951295127		-1.853706832	3.029342268	183.5465395	8.14906e-42	1.18175e-40	10.64687404	9.951295127	4.169183344	4.555464091
ENSG00000163376	KBTBD8		-0.691986576	1.324834357	7.034951661	0.007993403	0.011654421	2.962874395	2.687418096	2.2145498	1.340954662		-1.067852017	1.324834357	16.64386651	4.50959e-05	0.000132846	2.2145498	1.340954662	1.323550268	1.839706652
ENSG00000123700	KCNJ2		6.118497185	2.424058599	610.4728122	8.829e-135	1.5946e-133	0.216795687	0.255944581	16.6091235	17.57356373		-0.631522754	2.424058599	5.627284159	0.017683007	0.033024942	16.6091235	17.57356373	1.852970375	1.576891416
ENSG00000121361	KCNJ8		1.14500168	2.704575865	39.84036931	2.7559e-10	7.01157e-10	3.540996228	3.071334967	7.495399323	7.128232679		-1.928124793	2.704575865	132.9786757	9.13881e-31	1.00636e-29	7.495399323	7.128232679	3.176520643	3.066177754
ENSG00000135750	KCNK1		1.721090695	1.777563153	105.8544539	7.93547e-25	3.47177e-24	3.179670082	2.687418096	9.19889917	10.02187169		-1.747191915	1.777563153	7.333824921	0.00676689	0.013828504	9.19889917	10.02187169	0.132355027	0.262815236
ENSG00000082482	KCNK2		1.003727525	6.870365529	540.5221716	1.4516e-119	2.3645e-118	56.80047011	56.81969689	117.2859644	111.0875073		0.694058936	6.870365529	460.0287038	4.7385e-102	1.5189e-100	117.2859644	111.0875073	188.8706233	185.5475566
ENSG00000171303	KCNK3		3.229040428	1.792883232	254.2783548	3.03215e-57	2.57992e-56	1.083978437	1.471681338	12.60589886	11.78628572		-5.351022161	1.792883232	13.47678705	0.000241533	0.000636001	12.60589886	11.78628572	0	0
ENSG00000104783	KCNN4		1.330391469	4.201983197	333.942729	1.33067e-74	1.43244e-73	17.70498114	17.8521345	43.95029603	45.4513054		-2.710270362	4.201983197	186.1279079	2.22623e-42	3.25024e-41	43.95029603	45.4513054	1.588260322	1.401681259
ENSG00000156486	KCNS2		3.30305638	1.512213777	50.74798083	1.05021e-12	3.00092e-12	0.144530458	0.255944581	2.640424762	1.623260907		0.790740104	1.512213777	17.21780591	3.33298e-05	0.000100144	2.640424762	1.623260907	6.02215372	4.993489484
ENSG00000170745	KCNS3		0.667763964	3.094086793	38.99122977	4.25714e-10	1.07111e-09	10.83978437	10.04582479	15.84254857	17.15010437		-0.692451418	3.094086793	10.17908447	0.001420427	0.00329592	15.84254857	17.15010437	2.647100536	2.452942203
ENSG00000153885	KCTD15		-0.68538687	5.161156292	101.3686018	7.63647e-24	3.23918e-23	44.29858547	49.97317936	29.81124731	29.07754321		-1.179142976	5.161156292	239.0121334	6.45812e-54	1.17959e-52	29.81124731	29.07754321	19.05912386	20.32437825
ENSG00000134901	KDELC1		0.671584956	4.645196811	61.39545279	4.66888e-15	1.47756e-14	21.39050783	25.6584442	38.66944651	36.69981181		-0.955753345	4.645196811	84.47497425	3.89109e-20	3.08571e-19	38.66944651	36.69981181	13.76492279	12.35231609
ENSG00000119537	KDSR		1.557566202	5.345530447	551.6612568	5.4777e-122	9.0828e-121	20.01746847	21.56333092	63.37019428	59.6371942		-0.603217629	5.345530447	89.72443884	2.73752e-21	2.26524e-20	63.37019428	59.6371942	33.61817681	31.36261817
ENSG00000131773	KHDRBS3		-1.072081684	4.158975501	137.9244037	7.57046e-32	4.04111e-31	26.66586955	26.29830566	12.43554888	12.70378101		0.959417065	4.158975501	87.78644288	7.2917e-21	5.95006e-20	12.43554888	12.70378101	20.97827175	19.79874778
ENSG00000166398	KIAA0355		1.094938722	5.416370597	318.1357216	3.68965e-71	3.79817e-70	36.63847118	38.77560396	76.31679311	84.55072029		-1.196602888	5.416370597	193.5883244	5.23739e-44	7.91414e-43	76.31679311	84.55072029	17.33850851	14.63004814
ENSG00000100578	KIAA0586		-1.01666741	5.974298798	237.3318171	1.50142e-53	1.21826e-52	80.64799573	73.52008078	35.34762181	40.44036956		0.71703011	5.974298798	132.821562	9.89144e-31	1.08371e-29	35.34762181	40.44036956	82.19247165	85.06453139
ENSG00000196123	KIAA0895L		2.096714595	2.927283001	249.9884583	2.6119e-56	2.19352e-55	4.624974665	4.415044015	21.20857309	17.71471686		-0.847268894	2.927283001	14.61735111	0.000131696	0.000361175	21.20857309	17.71471686	2.580923023	2.190126967
ENSG00000169330	KIAA1024		0.638921733	2.142691865	4.728807865	0.029661437	0.0402426	4.046852832	1.855598209	3.747699662	5.293242089		-0.67206532	2.142691865	5.834787759	0.015712305	0.029665308	3.747699662	5.293242089	3.441230697	4.117438698
ENSG00000069712	KIAA1107		0.875313442	1.69033878	13.36738173	0.000256039	0.00043576	2.384752562	1.727625919	3.918049646	3.59940462		0.770600903	1.69033878	11.70064987	0.000624783	0.001541424	3.918049646	3.59940462	3.772118264	4.818279327
ENSG00000120549	KIAA1217		0.994985868	4.977587359	113.5639407	1.6236e-26	7.47181e-26	14.01945445	11.64547842	25.04144774	25.76044483		1.494379986	4.977587359	514.1554505	7.9089e-114	2.8609e-112	25.04144774	25.76044483	67.76577373	63.77649728
ENSG00000116299	KIAA1324		1.207305842	0.899231483	13.27194835	0.000269407	0.000457791	0.794917521	0.959792177	2.299724792	1.834990591		-1.692889851	0.899231483	31.8377643	1.67602e-08	7.04005e-08	2.299724792	1.834990591	0.860307674	1.051260944
ENSG00000149633	KIAA1755		0.914914848	0.758187434	10.27213768	0.001350542	0.002149118	1.445304583	1.215736758	2.2145498	2.752485886		-1.790981112	0.758187434	20.94525569	4.72597e-06	1.56645e-05	2.2145498	2.752485886	0.39706508	0.700840629
ENSG00000079616	KIF22		-2.04334134	6.64543996	1728.382204	0	0	156.9600777	149.6635935	38.15839656	36.27635245		0.736820931	6.64543996	285.0444766	5.97519e-64	1.28536e-62	38.15839656	36.27635245	123.9504826	130.9695926
ENSG00000166813	KIF7		-0.791525412	5.967926789	237.2632314	1.55402e-53	1.25857e-52	88.30811002	89.13270019	53.83059514	49.05071002		-0.520960579	5.967926789	81.57538289	1.68702e-19	1.30119e-18	53.83059514	49.05071002	43.21391625	44.59098505
ENSG00000167702	KIFC2		1.336234948	2.934178893	107.8927146	2.83728e-25	1.25918e-24	5.05856604	6.206656079	13.37247379	15.17396065		-1.026313733	2.934178893	33.20316343	8.30154e-09	3.57753e-08	13.37247379	15.17396065	3.11034313	3.767018383
ENSG00000149571	KIRREL3		-1.20994055	4.975343839	273.9010184	1.60222e-61	1.45503e-60	43.07007657	43.70253714	17.97192338	19.40855432		0.671819796	4.975343839	87.85282834	7.05103e-21	5.76094e-20	17.97192338	19.40855432	37.65500513	38.28341938
ENSG00000171872	KLF17		-1.693054724	0.694408619	6.997364539	0.008162981	0.011889619	0.578121833	0.703847597	0	0.352882806		2.272489563	0.694408619	65.78526569	5.02827e-16	3.3565e-15	0	0.352882806	4.500070912	3.94222854
ENSG00000127528	KLF2		1.085002138	3.90717786	65.17814044	6.84243e-16	2.23931e-15	6.865196769	8.126240434	14.65009868	17.15010437		-0.77275574	3.90717786	45.20529084	1.77425e-11	9.17594e-11	14.65009868	17.15010437	13.30168019	13.57878719
ENSG00000119138	KLF9		2.538913733	3.02935876	187.6783059	1.02123e-42	6.82048e-42	1.878895958	2.623431951	14.3945737	12.20974508		-0.558479748	3.02935876	12.71233352	0.000363252	0.000929666	14.3945737	12.20974508	6.485396314	7.621641845
ENSG00000197776	KLHDC1		0.824071039	0.848860119	6.63424983	0.010003631	0.014405318	1.083978437	1.087764468	2.2145498	1.693837468		-0.690092288	0.848860119	5.523904633	0.018758344	0.034762529	2.2145498	1.693837468	1.125017728	1.752101574
ENSG00000185909	KLHDC8B		-0.777133877	4.647786351	84.66976635	3.52601e-20	1.34895e-19	28.11117414	27.6420147	15.58702359	16.79722156		0.772121207	4.647786351	103.1333913	3.13325e-24	2.87159e-23	15.58702359	16.79722156	35.73585724	33.64035021
ENSG00000114796	KLHL24		3.036265281	4.169415307	850.5250479	5.5901e-187	1.3685e-185	5.636687873	4.798960886	42.50232116	42.83997264		-1.717631208	4.169415307	193.5938042	5.22299e-44	7.9016e-43	42.50232116	42.83997264	5.757443666	6.132355507
ENSG00000183655	KLHL25		-0.72811889	2.783296778	24.84501895	6.21294e-07	1.29624e-06	8.238236123	9.917852498	5.025324546	5.928431139		0.846954932	2.783296778	27.09019028	1.94181e-07	7.43977e-07	5.025324546	5.928431139	7.610414042	7.972062159
ENSG00000133247	KMT5C		1.117923719	1.530591694	24.36658561	7.96381e-07	1.6501e-06	1.806630729	2.11154279	4.599449585	4.022863987		-0.782764903	1.530591694	9.293937769	0.002299134	0.005138728	4.599449585	4.022863987	1.455905295	2.190126967
ENSG00000137812	KNL1		-2.598691506	8.13316416	6520.633781	0	0	368.4804034	358.834302	60.30389456	59.70777076		0.938150128	8.13316416	1850.4397	0	0	60.30389456	59.70777076	448.4188308	455.1959888
ENSG00000184445	KNTC1		-1.944825433	6.824248498	1937.136042	0	0	154.8643861	153.8866791	37.73252159	42.06363046		0.648010124	6.824248498	332.619824	2.58341e-74	6.3004e-73	37.73252159	42.06363046	152.4729909	156.3750654
ENSG00000171346	KRT15		1.390738504	1.08478755	25.5988647	4.20287e-07	8.85858e-07	1.083978437	1.727625919	4.258749616	3.317098376		-1.182201335	1.08478755	10.88212596	0.000970967	0.002322931	4.258749616	3.317098376	1.125017728	0.525630472
ENSG00000131737	KRT34		1.266499107	4.524349408	321.6718651	6.26233e-72	6.5086e-71	20.01746847	22.45913695	51.61604534	51.02685373		-1.630830116	4.524349408	143.8573719	3.81746e-33	4.49419e-32	51.61604534	51.02685373	4.367715885	5.519119957
ENSG00000170421	KRT8		-1.931298459	0.73459647	24.5716723	7.15965e-07	1.48777e-06	1.734365499	2.11154279	0.596224946	0.423459367		1.258696419	0.73459647	17.01026074	3.71784e-05	0.000110859	0.596224946	0.423459367	2.382390483	2.715757439
ENSG00000229320	KRT8P12		0.80824635	1.133701808	6.619294908	0.010087976	0.014521931	1.373039354	1.407695193	2.981124731	1.976143713		-0.728241978	1.133701808	5.92193864	0.014953496	0.028369144	2.981124731	1.976143713	1.323550268	2.102521888
ENSG00000221852	KRTAP1-5		1.453472397	3.89040183	160.0528536	1.10179e-36	6.50923e-36	6.142544477	7.422392837	18.8236733	18.63221215		-0.5568211	3.89040183	33.45136508	7.30685e-09	3.17103e-08	18.8236733	18.63221215	13.23550268	14.3672329
ENSG00000212724	KRTAP2-3		0.988886906	3.221173097	20.38246459	6.34082e-06	1.2322e-05	2.095691645	2.495459661	4.854974562	4.375746793		-2.56669016	3.221173097	379.7370367	1.41975e-84	3.85446e-83	4.854974562	4.375746793	4.367715885	4.205043776
ENSG00000163463	KRTCAP2		-0.812308803	1.76983266	13.41889769	0.000249102	0.00042454	4.26364852	3.903154854	2.299724792	2.329026519		0.695855903	1.76983266	10.1045357	0.001479049	0.003415421	2.299724792	2.329026519	3.970650804	4.205043776
ENSG00000174611	KY		0.592321784	1.021218266	5.393476963	0.020212158	0.028012355	1.806630729	1.919584354	2.725599754	2.893639008		-1.380698485	1.021218266	16.03784284	6.2089e-05	0.000180039	2.725599754	2.893639008	1.058840214	0.438025393
ENSG00000126790	L3HYPDH		0.758075342	3.49594663	46.48908707	9.21301e-12	2.52345e-11	9.611275476	9.086032611	16.09807355	15.52684346		-0.518604832	3.49594663	16.91415129	3.91089e-05	0.000116348	16.09807355	15.52684346	8.139834149	8.059667238
ENSG00000198945	L3MBTL3		1.732627166	2.76985444	109.6098165	1.19308e-25	5.34802e-25	4.119118061	3.647210274	11.24309899	14.39761848		-0.901687293	2.76985444	21.7649792	3.08174e-06	1.04555e-05	11.24309899	14.39761848	3.044165617	4.292648855
ENSG00000130702	LAMA5		2.980624142	2.718673783	108.7765757	1.8165e-25	8.09485e-25	0.722652291	0.703847597	4.854974562	6.422467067		-0.824908191	2.718673783	28.24901763	1.06669e-07	4.17961e-07	4.854974562	6.422467067	6.485396314	7.884457081
ENSG00000196878	LAMB3		1.846975526	3.306321932	224.7135312	8.47794e-51	6.57421e-50	5.347626957	4.990919322	19.16437327	18.06759966		-1.092454185	3.306321932	57.4835447	3.40819e-14	2.06629e-13	19.16437327	18.06759966	4.963313505	5.256304721
ENSG00000058085	LAMC2		0.626001367	2.48655073	11.68547899	0.000629898	0.00103164	3.613261457	4.543016306	6.984349369	5.787278017		-1.275610475	2.48655073	47.89861312	4.48839e-12	2.40981e-11	6.984349369	5.787278017	3.705940751	2.890967596
ENSG00000213626	LBH		2.283229971	8.036967968	10759.66746	0	0	136.1476917	142.1772145	678.2484638	678.6642123		-1.048163187	8.036967968	857.0802223	2.1005e-188	1.2478e-186	678.2484638	678.6642123	82.06011662	86.55381773
ENSG00000178177	LCORL		-1.678134689	4.228882436	222.2036568	2.99034e-50	2.29685e-49	21.39050783	21.62731706	6.899174377	6.56362019		0.560889344	4.228882436	45.6667832	1.4018e-11	7.29048e-11	6.899174377	6.56362019	27.72837812	26.45673376
ENSG00000198728	LDB1		0.891060158	5.259937176	195.9430454	1.60396e-44	1.11915e-43	31.50763991	29.75355749	53.1491952	59.84892388		-0.706649541	5.259937176	95.23431265	1.69133e-22	1.4534e-21	53.1491952	59.84892388	24.41950245	26.2815236
ENSG00000226696	LENG8-AS1		0.752999738	0.539684282	5.551362802	0.018466304	0.025722129	1.083978437	1.407695193	1.873849831	2.329026519		-1.337232005	0.539684282	9.352123619	0.002227272	0.004989306	1.873849831	2.329026519	0.661775134	0.350420315
ENSG00000275183	LENG9		1.857170393	0.811772925	36.53361907	1.50056e-09	3.66438e-09	1.011713208	0.639861451	3.151474716	2.823062447		-0.945090702	0.811772925	7.676127479	0.005595612	0.011631328	3.151474716	2.823062447	0.926485188	0.963655865
ENSG00000106003	LFNG		-0.826141527	1.885011958	10.02779495	0.001541955	0.002436349	3.179670082	2.751404241	1.788674839	1.552684346		-1.96784412	1.885011958	95.89769349	1.20976e-22	1.04722e-21	1.788674839	1.552684346	1.786792862	2.102521888
ENSG00000108679	LGALS3BP		0.973556425	4.936381047	134.8482115	3.564e-31	1.86179e-30	14.95890243	15.42066098	28.44844743	31.05368692		0.94107235	4.936381047	214.58345	1.37384e-48	2.28974e-47	28.44844743	31.05368692	52.14788056	51.07376087
ENSG00000205213	LGR4		-0.588229295	5.982541797	64.20826463	1.11938e-15	3.63308e-15	37.86698007	42.48680038	24.78592276	28.51293072		0.751704702	5.982541797	227.3146156	2.29612e-51	4.0291e-50	24.78592276	28.51293072	118.325394	115.4634937
ENSG00000145685	LHFPL2		-0.75649771	6.235444583	305.2515786	2.36408e-68	2.36408e-67	107.8919871	103.0176937	62.43326936	62.1779504		0.526319503	6.235444583	115.2319914	7.0009e-27	6.97398e-26	62.43326936	62.1779504	78.94977349	74.3767118
ENSG00000113594	LIFR		-0.836493052	5.283769344	132.9193932	9.41582e-31	4.86766e-30	39.74587603	37.49588106	21.63444805	21.52585116		1.290596452	5.283769344	467.4991624	1.1219e-103	3.6323e-102	21.63444805	21.52585116	67.10399859	68.15675121
ENSG00000105486	LIG1		-1.715013527	5.552846574	697.4433523	1.0756e-153	2.1765e-152	64.4605844	66.41761867	20.35682316	19.62028401		0.625313655	5.552846574	123.162315	1.28495e-28	1.34086e-27	20.35682316	19.62028401	59.09651947	61.76158047
ENSG00000064042	LIMCH1		0.561599553	5.710405562	132.8456032	9.77238e-31	5.04796e-30	80.21440435	80.55855674	124.9517137	113.063651		-0.583293935	5.710405562	10.62837901	0.001113653	0.002635445	124.9517137	113.063651	3.772118264	4.380253934
ENSG00000104863	LIN7B		0.945942591	1.59749124	23.29557668	1.38919e-06	2.82951e-06	2.095691645	3.711196419	5.110499539	6.210737384		-1.237966116	1.59749124	13.23905776	0.000274176	0.000715265	5.110499539	6.210737384	0.794130161	0.963655865
ENSG00000232977	LINC00327		0.916933064	2.33794212	31.73168209	1.77011e-08	4.055e-08	4.119118061	4.09511329	7.410224331	8.045727975		-0.73231451	2.33794212	13.38752209	0.000253304	0.000664967	7.410224331	8.045727975	3.441230697	2.365337124
ENSG00000233237	LINC00472		0.830485575	0.974997184	9.858109392	0.001690848	0.002661539	1.228508895	2.175528935	2.895949739	3.246521814		-1.093153769	0.974997184	8.767036052	0.003067235	0.006711692	2.895949739	3.246521814	0.595597621	1.051260944
ENSG00000259091	LINC00517		-1.997104807	1.441116615	30.94684603	2.65193e-08	5.99973e-08	2.095691645	2.559445806	0.596224946	0.564612489		0.904232077	1.441116615	18.6294916	1.58746e-05	4.94886e-05	0.596224946	0.564612489	5.161846046	4.292648855
ENSG00000223546	LINC00630		-0.605215847	2.072296889	8.087635695	0.004456827	0.006694027	4.19138329	4.031127144	2.640424762	2.752485886		0.527002442	2.072296889	8.361549084	0.003832437	0.008230524	2.640424762	2.752485886	4.897135992	6.395170743
ENSG00000205181	LINC00654		-0.577757032	3.179544361	10.11639179	0.001469564	0.002327079	5.564422644	5.630780773	3.918049646	3.59940462		0.891532213	3.179544361	65.34445761	6.28865e-16	4.1806e-15	3.918049646	3.59940462	18.46352624	15.68130908
ENSG00000231298	LINC00704		0.637937828	1.431380542	9.420025102	0.002146286	0.003340211	3.468730999	2.495459661	4.940149554	4.305170232		-1.658646512	1.431380542	20.25443225	6.77962e-06	2.2076e-05	4.940149554	4.305170232	0.463242594	0.876050787
ENSG00000245060	LINC00847		1.049272637	1.584363741	19.8988808	8.16481e-06	1.57507e-05	1.734365499	2.11154279	4.4290996	3.669981181		-0.545252108	1.584363741	5.130006992	0.023515633	0.042513953	4.4290996	3.669981181	2.117680429	2.452942203
ENSG00000203721	LINC00862		-1.939611103	0.669746955	17.31353212	3.16922e-05	5.84219e-05	1.589835041	1.151750613	0.425874962	0.282306245		-1.541626038	0.669746955	26.69272273	2.38518e-07	9.07139e-07	0.425874962	0.282306245	0.860307674	1.226471101
ENSG00000240024	LINC00888		0.995798824	0.734599006	10.59844989	0.001131825	0.0018158	1.083978437	1.151750613	2.299724792	2.187873397		-1.820761778	0.734599006	24.8462679	6.20891e-07	2.27262e-06	2.299724792	2.187873397	0.661775134	0.525630472
ENSG00000246430	LINC00968		1.76117504	2.409209797	46.11146278	1.11713e-11	3.04693e-11	1.011713208	1.343709048	3.832874654	4.234593671		-0.573047749	2.409209797	16.36765718	5.21679e-05	0.0001525	3.832874654	4.234593671	6.22068626	6.395170743
ENSG00000242086	LINC00969		-1.817353606	4.718116507	275.5874677	6.87369e-62	6.27303e-61	26.30454341	27.83397314	7.921274285	7.481115485		0.630628745	4.718116507	68.41995878	1.32133e-16	9.10659e-16	7.921274285	7.481115485	41.89036599	42.40085808
ENSG00000248698	LINC01085		-1.550288586	1.661424856	31.68144766	1.81649e-08	4.15758e-08	4.19138329	2.751404241	1.192449892	1.129224979		2.15935287	1.661424856	87.84440053	7.08114e-21	5.78189e-20	1.192449892	1.129224979	6.882461394	5.081094563
ENSG00000224259	LINC01133		-0.698603764	2.794763496	16.17300291	5.78122e-05	0.000104315	6.070279248	6.654559096	3.747699662	4.093440548		0.970795974	2.794763496	48.96233004	2.60926e-12	1.42034e-11	3.747699662	4.093440548	10.52222463	12.00189578
ENSG00000229563	LINC01204		-0.852993692	1.690330243	8.299331545	0.003965967	0.005993614	2.167956874	2.431473516	1.618324854	0.988071857		0.644882359	1.690330243	11.59267557	0.000662121	0.001623952	1.618324854	0.988071857	5.161846046	5.606725035
ENSG00000261008	LINC01572		-2.502335123	1.450801573	59.51588754	1.21311e-14	3.77638e-14	3.830057145	3.711196419	1.022099908	0.352882806		1.772693251	1.450801573	44.16227357	3.02251e-11	1.54404e-10	1.022099908	0.352882806	4.103005831	4.993489484
ENSG00000253161	LINC01605		-0.748882883	2.895677626	27.08479409	1.94724e-07	4.193e-07	9.249949331	10.17379708	6.473299416	5.222665527		0.87817155	2.895677626	31.52454215	1.96935e-08	8.21886e-08	6.473299416	5.222665527	8.93396431	8.410087553
ENSG00000232679	LINC01705		1.404864358	1.988361251	16.32284277	5.34162e-05	9.66521e-05	1.228508895	0.383916871	2.044199815	2.117296835		-4.272700968	1.988361251	284.1200238	9.50155e-64	2.04055e-62	2.044199815	2.117296835	0.463242594	0.788445708
ENSG00000267201	LINC01775		-1.787389137	0.271197189	15.56301425	7.98004e-05	0.000142461	1.66210027	1.087764468	0.425874962	0.352882806		1.793900035	0.271197189	21.88324952	2.89752e-06	9.85888e-06	0.425874962	0.352882806	1.852970375	2.01491681
ENSG00000257219	LINC02407		1.060324683	1.308956319	25.17263226	5.24208e-07	1.09811e-06	2.384752562	2.23951508	4.599449585	5.010935844		-1.009611108	1.308956319	7.203710951	0.007275299	0.014753385	4.599449585	5.010935844	0.727952647	0.788445708
ENSG00000079435	LIPE		-2.187039652	1.17516428	43.89604469	3.46288e-11	9.22722e-11	3.468730999	2.943362677	0.340699969	0.988071857		0.924022123	1.17516428	10.7916532	0.001019588	0.002433406	0.340699969	0.988071857	2.71327805	3.153782832
ENSG00000114988	LMAN2L		-0.605564921	4.564393647	60.58483221	7.04749e-15	2.2141e-14	31.29084422	30.58537738	21.37892307	19.40855432		0.628368714	4.564393647	52.81991139	3.65576e-13	2.0874e-12	21.37892307	19.40855432	26.73571542	24.17900171
ENSG00000168216	LMBRD1		1.210524033	3.886835739	122.9238828	1.44903e-28	7.08376e-28	9.249949331	8.70211574	20.61234814	20.89066211		-0.840017711	3.886835739	59.41459715	1.27718e-14	7.92502e-14	20.61234814	20.89066211	10.52222463	10.60021452
ENSG00000071282	LMCD1		0.584516174	3.613783804	10.60909117	0.00112533	0.001806274	4.046852832	3.583224128	5.451199508	5.928431139		1.687814859	3.613783804	311.2402634	1.17231e-69	2.68698e-68	5.451199508	5.928431139	29.51517098	31.36261817
ENSG00000176619	LMNB2		-2.011446487	8.529757789	6855.077089	0	0	522.4776067	518.0318311	127.4217885	130.2843319		0.929526816	8.529757789	2155.428417	0	0	127.4217885	130.2843319	534.9128408	527.0321533
ENSG00000143013	LMO4		-1.329716129	6.578178778	730.5831298	6.6896e-161	1.4272e-159	130.9445952	137.9541289	53.57507016	53.49703338		0.541291263	6.578178778	130.1494514	3.80058e-30	4.11174e-29	53.57507016	53.49703338	116.009181	106.7029858
ENSG00000163431	LMOD1		-0.920190652	4.065196579	92.13357726	8.1019e-22	3.25231e-21	22.40222104	23.48291527	10.98757401	13.12724038		1.201776104	4.065196579	131.3753311	2.0495e-30	2.23034e-29	10.98757401	13.12724038	19.72089899	23.56576616
ENSG00000111684	LPCAT3		0.60608999	3.316923231	22.68038701	1.91311e-06	3.86501e-06	7.732379519	10.23778322	13.88352375	13.69185287		0.544428426	3.316923231	13.79531935	0.000203843	0.00054361	13.88352375	13.69185287	9.926627011	9.89937389
ENSG00000101577	LPIN2		-0.515517838	5.757713701	65.35607723	6.25168e-16	2.04753e-15	50.73019086	52.08472215	38.41392153	33.94732593		0.735854504	5.757713701	179.2064024	7.22266e-41	1.01667e-39	38.41392153	33.94732593	78.75124095	82.26116888
ENSG00000077454	LRCH4		-0.794816654	2.72065461	24.19736868	8.6951e-07	1.79531e-06	7.371053373	8.254212724	5.195674531	3.952287426		0.516495543	2.72065461	11.02600947	0.000898423	0.002160554	5.195674531	3.952287426	7.478059015	8.234877395
ENSG00000165379	LRFN5		0.851750028	1.386677051	16.98734357	3.76298e-05	6.88675e-05	3.251935312	2.559445806	4.940149554	5.434395211		-3.060688573	1.386677051	34.70289557	3.8406e-09	1.70737e-08	4.940149554	5.434395211	0.132355027	0.262815236
ENSG00000144749	LRIG1		1.030121908	4.907677905	238.3897665	8.827e-54	7.19834e-53	23.5584647	23.54690141	49.57184552	46.86283662		1.409483857	4.907677905	285.4547535	4.86352e-64	1.04796e-62	49.57184552	46.86283662	35.93438978	36.09329241
ENSG00000137269	LRRC1		0.868339442	2.462828566	36.25064486	1.73503e-09	4.22342e-09	5.708953103	4.990919322	10.22099908	9.316106076		-1.109131861	2.462828566	24.39456075	7.849e-07	2.84241e-06	10.22099908	9.316106076	2.051502916	2.102521888
ENSG00000163827	LRRC2		1.261626973	4.757749305	185.5038453	3.04653e-42	2.00878e-41	11.85149758	12.60527059	29.12984737	29.57157913		0.703207696	4.757749305	91.91676367	9.04e-22	7.60182e-21	29.12984737	29.57157913	44.33893398	38.89665493
ENSG00000172731	LRRC20		1.067682123	1.673895603	24.84926501	6.19927e-07	1.2936e-06	2.457017791	2.047556645	4.514274592	4.869782721		0.55362642	1.673895603	5.296521705	0.021368054	0.039073185	4.514274592	4.869782721	2.845633076	3.679413304
ENSG00000137507	LRRC32		6.367979897	5.161155346	4168.240431	0	0	1.589835041	1.215736758	114.4751897	116.7336322		1.448957794	5.161155346	194.1213787	4.00657e-44	6.08266e-43	114.4751897	116.7336322	23.2283072	23.74097632
ENSG00000133739	LRRCC1		-0.937410339	2.885003207	27.13147722	1.90078e-07	4.09705e-07	7.009727227	8.894074176	4.343924608	4.022863987		0.694405855	2.885003207	19.28974165	1.12308e-05	3.56381e-05	4.343924608	4.022863987	10.25751458	10.33739928
ENSG00000093167	LRRFIP2		-0.922451741	7.256276772	702.1883845	9.996e-155	2.0322e-153	173.5810804	173.0825226	97.35501621	86.45628745		0.522204194	7.256276772	297.1510618	1.37553e-66	3.03977e-65	97.35501621	86.45628745	203.8267413	200.2652099
ENSG00000154237	LRRK1		-0.626455736	5.312916272	79.82054238	4.10008e-19	1.51876e-18	37.57791916	38.9675624	24.18969782	25.33698546		0.682946363	5.312916272	140.1634065	2.45178e-32	2.7974e-31	24.18969782	25.33698546	59.82447212	57.1185113
ENSG00000173114	LRRN3		1.342696827	2.406725821	86.31344435	1.53561e-20	5.92379e-20	4.335913749	4.607002451	11.15792399	11.57455603		-1.539031045	2.406725821	33.87802688	5.86777e-09	2.56196e-08	11.15792399	11.57455603	1.058840214	1.576891416
ENSG00000177363	LRRN4CL		0.959754811	3.320914902	15.90813065	6.64925e-05	0.000119561	3.540996228	2.495459661	7.239874346	4.587476477		1.866684199	3.320914902	97.27578092	6.03136e-23	5.28458e-22	7.239874346	4.587476477	25.61069769	23.56576616
ENSG00000185565	LSAMP		1.466878838	3.182477942	10.86403808	0.000980497	0.001581249	0.144530458	0.703847597	1.703499846	0.846918734		0.667047941	3.182477942	43.98846155	3.30317e-11	1.6841e-10	1.703499846	0.846918734	20.84591672	21.81366459
ENSG00000149657	LSM14B		-0.567475325	5.430729282	86.45736476	1.42783e-20	5.51457e-20	49.79074288	49.33331791	33.55894697	33.31213688		0.694501711	5.430729282	134.4281573	4.40371e-31	4.88254e-30	33.55894697	33.31213688	54.00085094	55.4540148
ENSG00000139329	LUM		0.638322366	7.943942471	384.1045375	1.58983e-85	1.92539e-84	114.6126534	112.9355462	181.6782586	172.9831515		0.666469857	7.943942471	986.6865099	1.4066e-216	9.341e-215	181.6782586	172.9831515	438.5583813	425.6730773
ENSG00000153714	LURAP1L		2.359963251	3.374041392	223.9265384	1.25875e-50	9.72021e-50	2.601548249	2.623431951	14.56492369	12.49205133		-0.924592907	3.374041392	67.19312188	2.46171e-16	1.67082e-15	14.56492369	12.49205133	8.669254256	9.023323104
ENSG00000160886	LY6K		-1.544381703	3.91849811	216.7528244	4.62061e-49	3.47889e-48	23.34166901	23.93081829	7.325049339	8.751493586		1.047630543	3.91849811	91.11796349	1.35357e-21	1.13308e-20	7.325049339	8.751493586	18.39734873	18.30946144
ENSG00000254087	LYN		0.883663285	2.154584593	12.08597453	0.000508025	0.000840006	1.878895958	1.535667484	3.662524669	2.681909325		-1.080350211	2.154584593	44.28933782	2.83255e-11	1.44986e-10	3.662524669	2.681909325	4.103005831	3.94222854
ENSG00000180155	LYNX1		1.306083713	3.871599538	194.9202049	2.6818e-44	1.86017e-43	11.12884529	10.62170009	26.5745976	27.10139949		0.867000229	3.871599538	49.50917621	1.97446e-12	1.08253e-11	26.5745976	27.10139949	14.09581036	13.1407618
ENSG00000150551	LYPD1		0.596379396	1.690325932	13.19961888	0.000280006	0.00047524	4.480444207	4.798960886	6.047424454	7.904574852		-3.648345647	1.690325932	15.31460415	9.10102e-05	0.000256381	6.047424454	7.904574852	0	0.087605079
ENSG00000187123	LYPD6		-1.197798643	1.789041818	7.939385546	0.004837026	0.007227355	1.300774125	1.215736758	0.255524977	0.776342173		0.950614694	1.789041818	32.2590559	1.34927e-08	5.71014e-08	0.255524977	0.776342173	8.470721716	6.570380901
ENSG00000011009	LYPLA2		2.388717929	3.387983051	402.8810862	1.29946e-89	1.63221e-88	4.624974665	4.47903016	22.74172295	24.84294954		-0.779947057	3.387983051	26.36311738	2.82891e-07	1.06775e-06	22.74172295	24.84294954	4.632425938	5.694330114
ENSG00000116670	MAD2L2		-1.401094332	5.372969304	454.3230133	8.2664e-101	1.1623e-99	56.00555259	58.41935052	21.97514802	21.4552746		0.98785458	5.372969304	252.7743204	6.45098e-57	1.25248e-55	21.97514802	21.4552746	54.7949811	57.906957
ENSG00000204103	MAFB		3.018207668	2.290218639	206.4592558	8.13554e-47	5.89235e-46	1.373039354	0.959792177	10.39134906	8.539763903		-1.167137032	2.290218639	36.42397779	1.58738e-09	7.26126e-09	10.39134906	8.539763903	3.375053184	1.927311731
ENSG00000197063	MAFG		1.168184966	5.131879439	317.069991	6.29694e-71	6.4616e-70	23.0526081	23.29095683	49.40149554	54.41452867		-0.771923244	5.131879439	122.4796614	1.81264e-28	1.88392e-27	49.40149554	54.41452867	23.6915498	25.0550525
ENSG00000265688	MAFG-AS1		1.382496445	1.2324356	22.87783459	1.72631e-06	3.49472e-06	0.939447979	1.599653629	3.747699662	3.034792131		-1.032050653	1.2324356	12.01915959	0.000526564	0.001312863	3.747699662	3.034792131	1.257372755	1.576891416
ENSG00000179222	MAGED1		0.676183633	8.147364337	983.8098085	5.9355e-216	1.6819e-214	259.2876422	254.0249962	413.2690627	406.8738752		-0.593071221	8.147364337	526.2649077	1.8346e-116	6.7495e-115	413.2690627	406.8738752	188.5397357	188.6137344
ENSG00000198934	MAGEE1		1.555655548	0.702541957	20.35556615	6.43058e-06	1.24904e-05	0.650387062	1.151750613	3.3218247	2.187873397		-0.902782664	0.702541957	5.149221956	0.023256792	0.042093005	3.3218247	2.187873397	0.727952647	0.963655865
ENSG00000187601	MAGEH1		1.675207406	3.718687284	196.4989971	1.213e-44	8.49103e-44	7.226522915	7.422392837	22.06032301	24.63121985		-0.967156419	3.718687284	53.18360807	3.03783e-13	1.74689e-12	22.06032301	24.63121985	7.279526474	7.709246923
ENSG00000196782	MAML3		3.239841596	2.62343565	287.1499602	2.07761e-64	1.96963e-63	1.878895958	1.599653629	14.65009868	18.06759966		-1.558936738	2.62343565	39.55640519	3.18719e-10	1.52135e-09	14.65009868	18.06759966	1.786792862	1.489286337
ENSG00000196547	MAN2A2		0.613551183	4.946663129	81.78627775	1.51628e-19	5.69483e-19	26.66586955	26.17033337	42.16162119	38.88768521		0.73308601	4.946663129	96.35677134	9.59392e-23	8.35516e-22	42.16162119	38.88768521	36.46380989	34.516401
ENSG00000212916	MAP10		1.860215776	0.465211813	20.14104802	7.19361e-06	1.39186e-05	0.433591375	0.447903016	1.959024823	1.340954662		-1.004623571	0.465211813	9.185357451	0.002439589	0.005427362	1.959024823	1.340954662	1.058840214	0.876050787
ENSG00000091436	MAP3K20		-0.880844298	7.745025359	702.1934035	9.9709e-155	2.0302e-153	255.3130546	256.7764005	141.2201373	137.2008349		0.704195275	7.745025359	501.7767438	3.9029e-111	1.3772e-109	141.2201373	137.2008349	287.3427632	278.9345705
ENSG00000085511	MAP3K4		-0.6696805	6.363977697	240.1061972	3.72863e-54	3.06382e-53	113.528675	109.3523221	71.03594359	69.0944534		-0.887013697	6.363977697	327.2923822	3.73695e-73	8.97839e-72	71.03594359	69.0944534	50.09637765	50.89855071
ENSG00000107968	MAP3K8		1.554464482	2.295591715	65.76828327	5.07179e-16	1.66488e-15	2.746078708	2.623431951	6.302949431	9.316106076		-0.586263105	2.295591715	8.532725988	0.003488169	0.007556337	6.302949431	9.316106076	3.242698157	3.767018383
ENSG00000171533	MAP6		0.61160397	1.204082611	4.85497641	0.027566491	0.037549811	1.517569812	1.599653629	1.873849831	2.823062447		-0.680205164	1.204082611	6.926394108	0.008493276	0.016970826	1.873849831	2.823062447	1.919147889	1.664496495
ENSG00000129680	MAP7D3		-0.751838575	5.721155797	111.8335627	3.88601e-26	1.76823e-25	55.06610461	46.83785825	31.0036972	29.35984945		0.510708155	5.721155797	72.90420102	1.36098e-17	9.81331e-17	31.0036972	29.35984945	75.90560787	76.12881337
ENSG00000164114	MAP9		0.804809331	3.326164813	39.58225093	3.14529e-10	7.98187e-10	6.720666311	7.102462112	11.32827398	12.77435757		-0.94036461	3.326164813	56.3247824	6.14362e-14	3.66804e-13	11.32827398	12.77435757	6.683928854	7.621641845
ENSG00000173926	MARCH3		-1.319090842	3.208362006	63.71423002	1.43842e-15	4.64874e-15	11.85149758	9.533935627	4.684624577	3.881710865		1.059576092	3.208362006	56.11083515	6.84986e-14	4.07655e-13	4.684624577	3.881710865	15.15465057	13.49118212
ENSG00000144583	MARCH4		0.74290024	5.173391677	116.8502632	3.0958e-27	1.45308e-26	25.36509543	23.86683214	41.99127121	40.369793		-0.798306577	5.173391677	156.8279298	5.58148e-36	7.04486e-35	41.99127121	40.369793	28.72104082	28.99728104
ENSG00000247626	MARS2		1.55514555	1.944489515	59.06281108	1.52718e-14	4.72795e-14	2.095691645	2.367487371	6.558474408	6.634196751		-1.306977774	1.944489515	29.80160959	4.78594e-08	1.93138e-07	6.558474408	6.634196751	1.455905295	2.190126967
ENSG00000127241	MASP1		-0.676663129	6.188182549	84.13338432	4.62495e-20	1.76156e-19	35.12090136	35.32035212	22.48619797	21.66700428		1.32368315	6.188182549	1218.593316	5.5524e-267	4.7305e-265	22.48619797	21.66700428	168.8188367	169.9538526
ENSG00000069020	MAST4		1.041117179	3.947078068	106.3392815	6.21326e-25	2.73122e-24	11.12884529	12.28533987	24.87109775	23.57257143		-0.564995698	3.947078068	23.67688578	1.13943e-06	4.04707e-06	24.87109775	23.57257143	10.78693468	9.89937389
ENSG00000015479	MATR3		-1.625744989	3.671808901	117.0400206	2.81333e-27	1.32194e-26	12.86321079	11.96540914	3.3218247	4.587476477		0.509955841	3.671808901	25.56932555	4.2677e-07	1.58448e-06	3.3218247	4.587476477	19.72089899	19.97395794
ENSG00000176055	MBLAC2		1.019553177	2.276657291	25.4279343	4.5922e-07	9.65408e-07	2.312487333	3.519237983	6.388124423	5.646124894		-0.798369774	2.276657291	17.07050559	3.60173e-05	0.000107595	6.388124423	5.646124894	3.705940751	3.591808226
ENSG00000076770	MBNL3		-1.382491662	1.792857668	12.03200761	0.000522947	0.000863687	1.734365499	1.343709048	0.425874962	0.705765612		0.855174085	1.792857668	25.68969717	4.00962e-07	1.49209e-06	0.425874962	0.705765612	7.544236528	6.920801215
ENSG00000197971	MBP		1.807762201	2.221169313	25.26690398	4.99201e-07	1.04725e-06	0.216795687	0.959792177	2.044199815	2.258449958		2.180269263	2.221169313	173.2759706	1.42463e-39	1.94404e-38	2.044199815	2.258449958	12.97079263	12.79034149
ENSG00000076706	MCAM		0.984630173	4.026104167	130.9434349	2.54763e-30	1.30248e-29	14.59757629	14.20492422	27.93739748	28.93639008		-2.404014498	4.026104167	303.6309106	5.33008e-68	1.1942e-66	27.93739748	28.93639008	4.103005831	2.715757439
ENSG00000171444	MCC		0.622579764	3.997488136	24.79831892	6.3653e-07	1.32717e-06	9.828071164	8.062254289	12.60589886	14.60934816		0.643895488	3.997488136	42.78148066	6.12089e-11	3.04985e-10	12.60589886	14.60934816	25.54452017	24.87984234
ENSG00000124370	MCEE		1.490987832	2.226817412	77.3819562	1.40897e-18	5.12675e-18	3.613261457	2.623431951	8.773024208	8.610340464		-0.671108698	2.226817412	9.477113246	0.002080511	0.004684858	8.773024208	8.610340464	2.514745509	2.62815236
ENSG00000215424	MCM3AP-AS1		-1.457717356	0.981687588	18.16084243	2.0301e-05	3.80021e-05	2.746078708	1.9835705	0.511049954	1.129224979		0.888468844	0.981687588	8.913464116	0.002830758	0.006230169	0.511049954	1.129224979	2.71327805	2.540547282
ENSG00000166508	MCM7		-1.305217226	6.848858872	951.1767021	7.3614e-209	2.0413e-207	157.68273	154.3985682	61.15564448	64.78928316		0.565373207	6.848858872	203.7564417	3.16322e-46	5.03239e-45	61.15564448	64.78928316	141.5537012	140.5185462
ENSG00000005059	MCUB		-0.653015065	4.685696693	68.35615955	1.36478e-16	4.5978e-16	31.65217037	29.49761291	20.61234814	18.34990591		0.654689121	4.685696693	70.4727165	4.66676e-17	3.29883e-16	20.61234814	18.34990591	32.69169162	30.66177754
ENSG00000065833	ME1		0.901555853	3.062873362	28.14228016	1.12716e-07	2.45448e-07	4.480444207	4.22308558	9.454424147	6.987079557		-0.797874554	3.062873362	33.00524586	9.19105e-09	3.94642e-08	9.454424147	6.987079557	7.279526474	7.884457081
ENSG00000085276	MECOM		-1.127805659	1.469968254	29.27156387	6.29122e-08	1.39101e-07	5.203096498	5.118891612	2.640424762	2.117296835		-0.829198095	1.469968254	5.905696134	0.015092	0.028590024	2.640424762	2.117296835	0.860307674	1.138866023
ENSG00000164758	MED30		-0.904330853	3.043770785	45.55986444	1.48044e-11	4.01418e-11	12.06829327	11.13358926	5.791899477	6.493043629		0.839454819	3.043770785	31.50327749	1.99104e-08	8.30669e-08	5.791899477	6.493043629	9.066319336	9.373743418
ENSG00000081189	MEF2C		1.853117895	4.701111493	755.3290357	2.7841e-166	6.1316e-165	17.19912454	17.21227305	61.32599446	62.95429257		-1.504557261	4.701111493	167.8045175	2.23203e-38	2.97068e-37	61.32599446	62.95429257	7.147171448	6.307565665
ENSG00000116604	MEF2D		1.028354211	5.63467479	380.2464993	1.09975e-84	1.31382e-83	35.55449274	39.60742385	75.46504319	78.19882979		-0.969820324	5.63467479	245.20634	2.88098e-55	5.43859e-54	75.46504319	78.19882979	29.05192838	28.38404549
ENSG00000214548	MEG3		1.499134527	7.73009384	3144.875497	0	0	125.4524378	123.6852186	351.0061433	352.8828059		-1.515425177	7.73009384	2483.316554	0	0	351.0061433	352.8828059	97.81036481	100.6582354
ENSG00000165304	MELK		-1.576822467	6.454302699	792.4328191	2.384e-174	5.4837e-173	109.4818222	99.626428	36.71042169	33.45329		0.672044768	6.454302699	216.7641385	4.59442e-49	7.7572e-48	36.71042169	33.45329	128.7152636	127.0273641
ENSG00000106484	MEST		1.390954834	2.568902022	10.91263643	0.000955105	0.001542221	0.361326146	0.639861451	1.362799877	1.340954662		2.83166113	2.568902022	354.2219245	5.10236e-79	1.30584e-77	1.362799877	1.340954662	18.46352624	20.1491681
ENSG00000214756	METTL12		-1.224012141	1.91329967	28.85238328	7.81097e-08	1.71823e-07	6.070279248	4.990919322	2.384899785	2.329026519		0.606593425	1.91329967	6.343481703	0.011781341	0.022925373	2.384899785	2.329026519	3.705940751	4.117438698
ENSG00000185432	METTL7A		-0.51206903	3.44234194	11.67386853	0.000633841	0.001037704	9.32221456	7.230434402	5.621549493	5.857854578		0.739742899	3.44234194	47.97060267	4.32658e-12	2.32679e-11	5.621549493	5.857854578	18.2649937	18.13425129
ENSG00000183496	MEX3B		-1.363619148	3.685163477	136.5783795	1.4911e-31	7.88475e-31	19.07802049	21.37137248	8.517499231	7.339962363		-1.369930779	3.685163477	107.4356939	3.57313e-25	3.36769e-24	8.517499231	7.339962363	6.02215372	6.044750429
ENSG00000140545	MFGE8		0.5555188	6.996440405	284.7710317	6.85388e-64	6.43638e-63	115.0462448	114.2152691	169.7537597	167.3370266		-0.79327137	6.996440405	448.4783884	1.5462e-99	4.76741e-98	169.7537597	167.3370266	82.4571817	85.41495171
ENSG00000118855	MFSD1		0.709606192	6.429491303	274.036606	1.49683e-61	1.36028e-60	67.71251971	67.12146626	107.8315403	112.2873088		-0.538518978	6.429491303	147.9675353	4.82201e-34	5.80344e-33	107.8315403	112.2873088	66.57457848	71.57334928
ENSG00000161091	MFSD12		0.68549446	5.684508501	176.1244411	3.40143e-40	2.15713e-39	45.81615528	43.12666183	71.20629357	71.56463304		-0.673466973	5.684508501	129.2113344	6.09686e-30	6.54138e-29	71.20629357	71.56463304	33.81670935	36.18089749
ENSG00000167700	MFSD3		0.845251773	2.271207076	25.85125657	3.68765e-07	7.80056e-07	4.119118061	3.967140999	7.921274285	6.704773312		-0.773620261	2.271207076	14.19511374	0.000164798	0.000444796	7.921274285	6.704773312	2.71327805	2.890967596
ENSG00000204520	MICA		0.984216069	5.664372223	410.6825845	2.60343e-91	3.32817e-90	45.09350299	45.23820462	87.38954211	91.04376392		-0.876460457	5.664372223	164.931567	9.46802e-38	1.23975e-36	87.38954211	91.04376392	24.15479239	24.87984234
ENSG00000100139	MICALL1		-0.572972806	6.812405918	216.077894	6.48529e-49	4.86021e-48	121.9837068	127.7163457	86.4526172	82.08054065		0.542117212	6.812405918	216.7578121	4.60904e-49	7.77176e-48	86.4526172	82.08054065	139.5021983	143.672329
ENSG00000125457	MIF4GD		0.585110332	2.271197375	12.71099313	0.000363512	0.000610252	4.914035582	4.862947031	6.984349369	7.622268608		0.705024264	2.271197375	10.01645259	0.00155148	0.003567412	6.984349369	7.622268608	4.698603452	3.32899299
ENSG00000116691	MIIP		-1.179477378	4.038152636	115.1418346	7.32653e-27	3.40189e-26	21.8240992	20.73151103	8.943374193	9.739565443		0.702477525	4.038152636	46.56882354	8.84564e-12	4.65088e-11	8.943374193	9.739565443	20.05178656	22.25168998
ENSG00000255248	MIR100HG		0.996357466	7.09479008	869.1234633	5.0599e-191	1.265e-189	90.62059735	95.33935627	188.832958	183.2167528		-0.724891732	7.09479008	447.252578	2.8578e-99	8.79068e-98	188.832958	183.2167528	102.1780807	103.0235725
ENSG00000229989	MIR181A1HG		1.451261787	-0.031725902	11.11164849	0.000857872	0.001390418	0.433591375	0.511889161	1.703499846	0.988071857		-1.473695521	-0.031725902	9.798472013	0.001746569	0.003982756	1.703499846	0.988071857	0.330887567	0.525630472
ENSG00000262454	MIR193BHG		1.344024314	0.512206061	15.97525687	6.41758e-05	0.000115443	0.650387062	0.959792177	1.873849831	2.258449958		-2.134584906	0.512206061	26.49342166	2.64437e-07	1.00043e-06	1.873849831	2.258449958	0.529420107	0.262815236
ENSG00000270069	MIR222HG		1.233714036	3.979223241	98.27341482	3.64426e-23	1.51991e-22	8.45503181	5.822739209	17.46087342	15.87972627		-0.63481071	3.979223241	41.62866876	1.10363e-10	5.40749e-10	17.46087342	15.87972627	15.35318311	15.68130908
ENSG00000186594	MIR22HG		1.392899015	4.676016074	349.4627288	5.54802e-78	6.2044e-77	16.40420702	16.76437003	43.52442107	43.68689137		-1.07813276	4.676016074	150.1113435	1.63917e-34	1.99879e-33	43.52442107	43.68689137	13.8311003	13.57878719
ENSG00000265112	MIR3153		-2.154718042	0.734590295	26.28157109	2.95091e-07	6.28111e-07	1.951161187	2.559445806	0.596224946	0.423459367		1.557831411	0.734590295	16.98669084	3.76428e-05	0.000112166	0.596224946	0.423459367	2.91181059	1.752101574
ENSG00000171889	MIR31HG		0.545543434	4.414178361	56.92038757	4.53817e-14	1.37665e-13	25.22056497	22.58710924	36.5400717	33.24156032		-0.721097754	4.414178361	43.02618649	5.40121e-11	2.70373e-10	36.5400717	33.24156032	9.72809447	10.2497942
ENSG00000228526	MIR34AHG		1.849399405	2.419110705	122.1183424	2.17471e-28	1.05676e-27	2.384752562	3.135321112	9.284074162	10.7276373		-1.248691903	2.419110705	38.38619612	5.80415e-10	2.73821e-09	9.284074162	10.7276373	2.316212969	2.62815236
ENSG00000150051	MKX		1.777942585	5.36548307	214.0963708	1.75466e-48	1.30666e-47	5.564422644	5.310850047	20.01612319	17.50298717		-0.764722754	5.36548307	259.3319426	2.39959e-58	4.77338e-57	20.01612319	17.50298717	52.74347818	52.38783705
ENSG00000168404	MLKL		0.787406963	3.967441644	78.17210898	9.44426e-19	3.45489e-18	13.73039354	14.97275796	22.57137296	26.81909325		-0.83685053	3.967441644	50.16762819	1.41157e-12	7.80858e-12	22.57137296	26.81909325	7.941301609	8.672902789
ENSG00000213190	MLLT11		1.487718356	3.224003137	178.9508932	8.21271e-41	5.25987e-40	7.009727227	7.358406692	18.56814832	21.59642772		-1.268063685	3.224003137	47.14637622	6.58783e-12	3.49498e-11	18.56814832	21.59642772	3.044165617	2.715757439
ENSG00000115648	MLPH		-0.546512053	4.587578755	69.4605382	7.79588e-17	2.65047e-16	42.27515905	42.9347034	29.38537235	29.00696665		-1.683583841	4.587578755	172.7025472	1.90077e-39	2.58833e-38	29.38537235	29.00696665	5.228023559	5.256304721
ENSG00000151611	MMAA		1.103658782	2.78904952	35.29630102	2.83169e-09	6.79711e-09	3.540996228	5.310850047	9.539599139	9.668988882		-0.669847	2.78904952	12.61656361	0.000382344	0.0009741	9.539599139	9.668988882	5.889798693	4.117438698
ENSG00000196549	MME		0.539979578	6.826981153	117.0885368	2.74535e-27	1.29093e-26	49.35715151	50.7410131	74.61329326	71.35290335		1.696898783	6.826981153	2685.029351	0	0	74.61329326	71.35290335	257.5628822	259.0482176
ENSG00000196611	MMP1		1.893800698	9.342440838	21196.09578	0	0	448.9838687	462.5558433	1696.856197	1694.190351		-1.277291772	9.342440838	2382.2212	0	0	1696.856197	1694.190351	145.2596419	144.5483798
ENSG00000166670	MMP10		3.435101481	0.981704958	105.6111908	8.97196e-25	3.91729e-24	0.650387062	0.383916871	5.706724485	5.504971772		-7.32234453	0.981704958	50.66796971	1.0939e-12	6.10605e-12	5.706724485	5.504971772	0	0
ENSG00000099953	MMP11		3.662441241	2.502973583	478.7296441	4.038e-106	6.0245e-105	1.878895958	1.151750613	19.84577321	18.27932935		-1.414734285	2.502973583	14.55320219	0.000136257	0.000372735	19.84577321	18.27932935	0.661775134	0.700840629
ENSG00000157227	MMP14		0.685275952	10.39450333	5311.201131	0	0	1368.70344	1350.043677	2185.164428	2184.909181		-0.859385387	10.39450333	4221.394697	0	0	2185.164428	2184.909181	657.2088856	664.747337
ENSG00000156103	MMP16		2.347066412	5.815979466	2193.807173	0	0	26.01548249	26.17033337	132.1064131	133.3897006		-2.845232861	5.815979466	1223.564838	4.6136e-268	3.9567e-266	132.1064131	133.3897006	9.33102939	7.709246923
ENSG00000198598	MMP17		0.823473739	3.859824236	79.17415207	5.68693e-19	2.09518e-18	13.80265877	12.60527059	23.33794789	23.29026519		-0.533323154	3.859824236	19.40713586	1.05612e-05	3.3612e-05	23.33794789	23.29026519	8.404544202	9.198533261
ENSG00000087245	MMP2		1.319392393	9.940667799	11750.7053	0	0	634.2719162	643.2527172	1577.014983	1610.204243		-0.567014661	9.940667799	1776.366149	0	0	1577.014983	1610.204243	702.5404823	699.7017634
ENSG00000149968	MMP3		2.294303874	7.993890964	9637.276839	0	0	151.7569812	152.0310809	744.1739078	745.9236751		-2.14354005	7.993890964	1643.972723	0	0	744.1739078	745.9236751	26.93424796	28.12123025
ENSG00000173269	MMRN2		1.590642354	0.627684859	18.38012501	1.80935e-05	3.40124e-05	0.578121833	0.639861451	2.044199815	1.693837468		-0.734139264	0.627684859	5.485157908	0.019178588	0.035440496	2.044199815	1.693837468	1.455905295	0.876050787
ENSG00000169184	MN1		0.592593524	5.467948308	87.17211743	9.94763e-21	3.85463e-20	30.56819193	30.20146051	47.35729572	44.53381011		-1.148191637	5.467948308	398.3672448	1.24844e-88	3.49185e-87	47.35729572	44.53381011	30.24312363	32.8519045
ENSG00000138587	MNS1		-2.200431762	1.845186115	48.14256678	3.96329e-12	1.10304e-11	3.179670082	3.263293403	0.511049954	0.846918734		0.977351917	1.845186115	28.93252013	7.49441e-08	2.97251e-07	0.511049954	0.846918734	6.286863773	6.833196137
ENSG00000070444	MNT		1.599970044	3.577765634	158.1261779	2.90449e-36	1.69735e-35	5.492157415	5.694766918	15.33149862	18.42048247		-0.946046492	3.577765634	64.72153648	8.62668e-16	5.68527e-15	15.33149862	18.42048247	8.801609283	8.322482474
ENSG00000165943	MOAP1		1.690520589	3.415422034	210.93595	8.58361e-48	6.33378e-47	6.070279248	6.142669934	18.31262335	20.96123867		-0.538156062	3.415422034	15.63438238	7.68446e-05	0.000219145	18.31262335	20.96123867	6.61775134	7.27122153
ENSG00000173542	MOB1B		-0.599958991	6.030085723	74.28241422	6.7704e-18	2.39292e-17	46.03295097	45.62212149	29.21502236	31.05368692		-0.735121594	6.030085723	215.4197832	9.02594e-49	1.51211e-47	29.21502236	31.05368692	73.45703988	63.86410235
ENSG00000120162	MOB3B		-1.269330561	0.773691023	26.24582243	3.00604e-07	6.39426e-07	4.26364852	3.455251838	1.703499846	1.482107785		-2.090249816	0.773691023	7.378492883	0.006600846	0.013510504	1.703499846	1.482107785	0.066177513	0.175210157
ENSG00000080823	MOK		-1.675374243	6.646126064	1482.580956	0	0	149.80582	149.4076489	49.8273705	44.32208042		1.026582499	6.646126064	613.5200959	1.9192e-135	8.1222e-134	49.8273705	44.32208042	131.4285416	134.9994262
ENSG00000171160	MORN4		1.254693131	2.030937502	41.6996385	1.06429e-10	2.77091e-10	2.52928302	3.199307257	6.132599446	7.551692046		-1.007939121	2.030937502	17.68988117	2.60006e-05	7.90765e-05	6.132599446	7.551692046	2.117680429	1.927311731
ENSG00000051825	MPHOSPH9		-1.4573933	6.121309803	758.5685859	5.4992e-167	1.2173e-165	89.39208845	90.86032611	32.19614709	33.38271344		0.721842703	6.121309803	249.492426	3.35039e-56	6.40429e-55	32.19614709	33.38271344	92.64851877	97.41684749
ENSG00000262814	MRPL12		-1.208142565	2.368905054	29.46153973	5.70374e-08	1.26457e-07	4.624974665	4.670988596	2.129374808	1.905567152		-0.634386196	2.368905054	16.92535278	3.88788e-05	0.00011569	2.129374808	1.905567152	5.228023559	5.168699642
ENSG00000266946	MRPL37P1		-2.172089251	0.426473514	21.13770117	4.27436e-06	8.41613e-06	1.66210027	1.215736758	0.170349985	0.423459367		0.807945339	0.426473514	6.216460224	0.012656792	0.024441612	0.170349985	0.423459367	1.919147889	1.927311731
ENSG00000072952	MRVI1		2.836605238	4.115627196	718.1297381	3.4146e-158	7.1669e-157	4.335913749	5.374836193	34.41069689	35.50001027		-0.600508743	4.115627196	34.95794696	3.36904e-09	1.50341e-08	34.41069689	35.50001027	12.04430744	12.26471101
ENSG00000178860	MSC		0.951223405	2.604023242	27.19935724	1.8352e-07	3.95833e-07	3.179670082	3.263293403	5.451199508	6.916502996		-0.541223015	2.604023242	13.50190474	0.000238321	0.000627672	5.451199508	6.916502996	5.625088639	6.219960586
ENSG00000153944	MSI2		1.075176693	4.190468689	157.2773474	4.45191e-36	2.59228e-35	17.34365499	16.95632846	37.90287158	34.58251498		-1.225247458	4.190468689	81.97320486	1.37944e-19	1.06713e-18	37.90287158	34.58251498	5.426556099	6.657985979
ENSG00000052802	MSMO1		0.652762046	4.587669523	54.21335434	1.7986e-13	5.32752e-13	15.32022858	15.80457785	23.50829788	25.33698546		-0.976418072	4.587669523	158.2978996	2.66409e-36	3.38899e-35	23.50829788	25.33698546	19.78707651	17.60862081
ENSG00000163132	MSX1		0.844125123	5.070765949	212.4607812	3.99032e-48	2.95284e-47	32.80841403	33.91265693	60.98529449	59.07258171		-0.67077581	5.070765949	58.78485652	1.7589e-14	1.07951e-13	60.98529449	59.07258171	17.07379846	14.54244306
ENSG00000205364	MT1M		-0.83695788	1.627677647	11.9995992	0.00053212	0.00087828	3.39646577	3.519237983	2.470074777	1.482107785		-0.977149349	1.627677647	18.39639846	1.79397e-05	5.55255e-05	2.470074777	1.482107785	2.316212969	1.839706652
ENSG00000187193	MT1X		-0.588658656	4.218968741	43.24210292	4.83686e-11	1.27831e-10	36.49394072	38.58364553	26.91529757	23.29026519		-2.026606445	4.218968741	95.38819031	1.56484e-22	1.34918e-21	26.91529757	23.29026519	1.852970375	2.01491681
ENSG00000220785	MTMR9LP		2.490108198	1.998312376	170.1794583	6.76038e-39	4.19085e-38	1.734365499	1.663639774	9.795124116	9.386682637		-0.740605927	1.998312376	7.856109611	0.005064926	0.010615114	9.795124116	9.386682637	1.786792862	1.576891416
ENSG00000198786	MT-ND5		0.704813793	6.170127345	245.2007725	2.88905e-55	2.40599e-54	58.53483561	57.65151678	94.2035415	95.06662791		-1.38891543	6.170127345	757.7439122	8.3101e-167	4.2875e-165	94.2035415	95.06662791	37.05940751	38.10820922
ENSG00000211459	MT-RNR1		0.675332394	13.52838525	87914.02171	0	0	9508.008464	9447.042442	15129.80423	15138.17834		-1.156883973	13.52838525	191495.7398	0	0	15129.80423	15138.17834	6999.66177	7070.693505
ENSG00000170873	MTSS1		1.799189661	2.716676257	169.8156522	8.11764e-39	5.02022e-38	4.552709436	3.839168709	14.56492369	14.5387716		-1.838860174	2.716676257	67.6677377	1.93504e-16	1.32097e-15	14.56492369	14.5387716	1.588260322	1.664496495
ENSG00000180354	MTURN		0.719311505	4.573901482	87.34896523	9.09677e-21	3.53339e-20	19.5838771	19.89969114	32.45167207	32.60637127		-0.515358353	4.573901482	36.38161799	1.62226e-09	7.41294e-09	32.45167207	32.60637127	17.66939608	17.69622589
ENSG00000173702	MUC13		1.137046638	0.742505265	13.21128661	0.000278268	0.000472352	1.517569812	0.831819887	2.299724792	2.752485886		-2.279867188	0.742505265	29.266913	6.30634e-08	2.51515e-07	2.299724792	2.752485886	0.529420107	0.262815236
ENSG00000157601	MX1		2.611707729	1.238043516	98.39174934	3.43287e-23	1.43313e-22	0.794917521	0.895806032	6.132599446	4.446323354		0.753234316	1.238043516	5.491667189	0.019107314	0.035328344	6.132599446	4.446323354	1.985325402	1.839706652
ENSG00000059728	MXD1		1.974703764	2.694421397	81.70672553	1.57855e-19	5.9253e-19	1.734365499	3.327279548	9.9654741	10.23360137		-1.033265219	2.694421397	24.97347803	5.81244e-07	2.13656e-06	9.9654741	10.23360137	5.095668532	3.241387911
ENSG00000123933	MXD4		1.946259739	5.664227213	1096.96612	1.5076e-240	4.6595e-239	25.14829974	23.29095683	94.97011643	91.60837641		-0.747637811	5.664227213	143.4135835	4.77314e-33	5.604e-32	94.97011643	91.60837641	32.69169162	33.64035021
ENSG00000119950	MXI1		2.449248277	3.909856678	532.4029751	8.4756e-118	1.3669e-116	5.853483561	5.374836193	30.23712227	30.9125338		-0.744602945	3.909856678	42.93475315	5.65963e-11	2.82981e-10	30.23712227	30.9125338	9.463384417	8.935718025
ENSG00000185697	MYBL1		-1.450686104	6.136838551	553.5410669	2.1363e-122	3.5606e-121	66.7008065	65.84174336	22.74172295	25.47813859		0.559789326	6.136838551	189.0932914	5.01474e-43	7.43031e-42	22.74172295	25.47813859	111.4429326	114.8502581
ENSG00000101057	MYBL2		-3.01550664	5.494630147	1311.23305	4.0938e-287	1.5191e-285	61.28091432	62.96236683	7.665749308	7.692845169		0.847500821	5.494630147	239.9947584	3.9432e-54	7.24318e-53	7.665749308	7.692845169	69.55256659	68.33196137
ENSG00000172936	MYD88		1.577404322	2.895698317	37.54501207	8.93276e-10	2.21099e-09	1.373039354	1.215736758	4.088399631	3.669981181		-0.54770309	2.895698317	23.25356322	1.41987e-06	4.98437e-06	4.088399631	3.669981181	10.3898696	9.28613834
ENSG00000144821	MYH15		0.894269497	0.954727361	13.9435601	0.000188382	0.00032471	1.806630729	1.9835705	3.236649708	3.811134304		1.18311479	0.954727361	7.671978672	0.005608492	0.011652491	3.236649708	3.811134304	0.992662701	1.576891416
ENSG00000215375	MYL5		1.291064037	3.343170933	133.9364841	5.64116e-31	2.93268e-30	8.310501352	10.04582479	23.08242292	22.16104021		-0.785907879	3.343170933	16.0013826	6.32962e-05	0.000183211	23.08242292	22.16104021	3.50740821	2.803362518
ENSG00000145555	MYO10		-0.755295142	9.085967843	2511.098242	0	0	861.1124705	877.3140361	512.7534537	517.39677		-1.318665652	9.085967843	3829.05848	0	0	512.7534537	517.39677	217.459309	213.3183666
ENSG00000196586	MYO6		0.850230063	4.944093288	102.8263287	3.65855e-24	1.56674e-23	16.40420702	15.42066098	27.76704749	29.35984945		-0.543719481	4.944093288	74.3055803	6.69141e-18	4.8819e-17	27.76704749	29.35984945	32.89022416	31.18740801
ENSG00000099326	MZF1		1.002672705	2.956441786	50.72446552	1.06286e-12	3.03508e-12	5.708953103	4.990919322	10.64687404	10.7276373		-0.708832643	2.956441786	23.26228485	1.41345e-06	4.96344e-06	10.64687404	10.7276373	5.360378586	5.869540271
ENSG00000177694	NAALADL2		0.822472639	4.17228516	71.29059358	3.08302e-17	1.06382e-16	12.35735418	11.45351998	19.84577321	22.01988709		0.511433905	4.17228516	32.93821741	9.51346e-09	4.07945e-08	19.84577321	22.01988709	22.63270958	23.8285814
ENSG00000102452	NALCN		0.637500994	2.243613156	15.40056646	8.69622e-05	0.000154841	5.781218332	4.862947031	7.495399323	8.892646709		-1.706365602	2.243613156	36.9328466	1.22269e-09	5.62879e-09	7.495399323	8.892646709	1.191195241	1.051260944
ENSG00000161048	NAPEPLD		0.775077503	1.859802831	9.782298423	0.001761999	0.002767482	2.312487333	3.135321112	6.047424454	3.59940462		-0.721412085	1.859802831	7.568624423	0.00593931	0.012265039	6.047424454	3.59940462	2.779455563	2.102521888
ENSG00000090971	NAT14		1.124130103	3.246414115	103.2779958	2.9127e-24	1.25231e-23	8.382766581	8.190226579	17.97192338	18.13817622		-0.689513849	3.246414115	17.15179338	3.45083e-05	0.000103421	17.97192338	18.13817622	4.367715885	4.380253934
ENSG00000243477	NAT6		1.630905747	1.90629292	67.54387914	2.0605e-16	6.88073e-16	2.384752562	1.919584354	6.388124423	6.845926435		-0.906431229	1.90629292	14.92451636	0.000111899	0.000310365	6.388124423	6.845926435	2.250035456	1.752101574
ENSG00000274180	NATD1		0.991824874	2.566665325	30.94979291	2.6479e-08	5.99167e-08	3.035139624	3.583224128	6.388124423	6.845926435		-0.708618107	2.566665325	21.08372313	4.39647e-06	1.46398e-05	6.388124423	6.845926435	5.029491019	5.081094563
ENSG00000166833	NAV2		-2.291799136	8.17538182	6226.495045	0	0	397.1696994	403.8805482	79.63861781	83.70380156		0.732113474	8.17538182	1105.921219	1.7059e-242	1.3072e-240	79.63861781	83.70380156	404.874027	418.3142507
ENSG00000160796	NBEAL2		1.217991263	2.544223278	48.8828529	2.71716e-12	7.62783e-12	2.890609166	3.711196419	7.069524362	8.328034219		-0.608738335	2.544223278	13.52267509	0.000235698	0.000621624	7.069524362	8.328034219	4.698603452	4.730674248
ENSG00000270629	NBPF14		-0.830723578	2.746429943	27.08058519	1.95148e-07	4.20094e-07	10.26166254	8.766101885	4.940149554	5.646124894		0.586113579	2.746429943	10.7057609	0.001068025	0.002537864	4.940149554	5.646124894	6.22068626	7.358826609
ENSG00000142794	NBPF3		-0.81805802	3.042178044	28.7243367	8.34484e-08	1.83162e-07	13.80265877	11.96540914	7.325049339	7.269385802		1.09270903	3.042178044	33.70397883	6.41693e-09	2.79607e-08	7.325049339	7.269385802	7.478059015	8.848112946
ENSG00000146918	NCAPG2		-1.942219367	6.603003851	1501.647093	0	0	131.0891257	128.0362764	34.41069689	33.10040719		0.58062544	6.603003851	210.6379153	9.96992e-48	1.63431e-46	34.41069689	33.10040719	130.8991215	133.597745
ENSG00000116701	NCF2		1.489548458	0.416630662	10.49587962	0.00119641	0.001913488	0.578121833	0.255944581	1.192449892	1.129224979		-1.616735247	0.416630662	23.82159188	1.0569e-06	3.76634e-06	1.192449892	1.129224979	0.727952647	0.876050787
ENSG00000072864	NDE1		-2.26524926	6.521452578	1776.509626	0	0	126.8977424	128.9960686	24.3600478	28.51293072		0.85111392	6.521452578	406.7069323	1.90963e-90	5.42319e-89	24.3600478	28.51293072	136.0609676	130.0059368
ENSG00000104419	NDRG1		0.838834689	6.731024766	518.8025325	7.7102e-115	1.2177e-113	81.44291325	83.94982244	147.0120367	148.9871207		-0.528170137	6.731024766	174.5231938	7.60904e-40	1.04827e-38	147.0120367	148.9871207	80.73656635	80.15864699
ENSG00000103034	NDRG4		1.676310398	2.610521074	121.4934269	2.97987e-28	1.44205e-27	4.26364852	4.543016306	12.69107385	15.38569034		-0.568445674	2.610521074	5.503387115	0.018979677	0.035127456	12.69107385	15.38569034	2.448567996	2.102521888
ENSG00000245532	NEAT1		0.524658862	10.13916461	1280.888097	1.6089e-280	5.8199e-279	627.1899238	611.451603	903.6214934	878.8899164		-1.837202219	10.13916461	24432.20471	0	0	903.6214934	878.8899164	660.2530512	653.9719123
ENSG00000125967	NECAB3		0.717245119	3.750377073	60.08649435	9.07791e-15	2.84096e-14	12.93547602	14.33289651	22.48619797	22.51392302		-0.609327451	3.750377073	20.41924445	6.22011e-06	2.03359e-05	22.48619797	22.51392302	6.882461394	6.833196137
ENSG00000049759	NEDD4L		-1.70130002	3.818348021	77.05366945	1.66375e-18	6.02504e-18	7.371053373	7.230434402	2.044199815	2.39960308		2.014087308	3.818348021	495.4423013	9.3249e-110	3.2375e-108	2.044199815	2.39960308	36.92705248	38.54623462
ENSG00000111859	NEDD9		0.844799445	3.232459624	29.75622784	4.8993e-08	1.09201e-07	4.552709436	4.734974741	8.176799262	8.539763903		1.219973014	3.232459624	108.995393	1.62664e-25	1.55346e-24	8.176799262	8.539763903	15.75024819	19.01030207
ENSG00000172260	NEGR1		0.724288119	4.228933434	53.83535047	2.18015e-13	6.44292e-13	14.66984152	14.26891037	22.31584799	25.2664089		-0.552731687	4.228933434	29.67472234	5.10968e-08	2.05562e-07	22.31584799	25.2664089	14.16198787	15.593704
ENSG00000109674	NEIL3		-2.476720554	4.016275912	417.439891	8.80417e-93	1.15049e-91	23.99205608	25.7864165	3.577349677	5.222665527		0.854977373	4.016275912	74.6079122	5.74126e-18	4.19816e-17	3.577349677	5.222665527	22.10328948	21.02521888
ENSG00000119408	NEK6		0.574953047	5.752151625	110.6475216	7.06847e-26	3.19054e-25	43.72046363	47.28576127	69.84349369	66.34196751		0.502836304	5.752151625	76.06350705	2.74687e-18	2.03487e-17	69.84349369	66.34196751	60.61860228	60.18468905
ENSG00000171208	NETO2		-0.901608653	3.161929972	75.39538081	3.8529e-18	1.37414e-17	19.72840756	18.87591282	10.39134906	10.23360137		-0.590665186	3.161929972	5.267386666	0.021728609	0.039648512	10.39134906	10.23360137	1.720615349	2.102521888
ENSG00000162139	NEU3		-0.995651232	4.213337474	64.04866806	1.21383e-15	3.93667e-15	24.28111699	22.07522008	10.13582409	12.98608726		0.757335558	4.213337474	39.88737074	2.69037e-10	1.28895e-09	10.13582409	12.98608726	23.6915498	24.52942203
ENSG00000214357	NEURL1B		-4.414354653	4.706509292	1025.439849	5.3043e-225	1.5541e-223	36.06034934	35.19237983	1.618324854	1.693837468		1.607067652	4.706509292	473.4703852	5.6311e-105	1.8461e-103	1.618324854	1.693837468	49.69931257	48.53321359
ENSG00000101096	NFATC2		0.537686848	2.509893849	10.7018938	0.001070259	0.00172108	5.130831269	4.159099435	7.580574316	5.928431139		-1.306393983	2.509893849	55.041155	1.18032e-13	6.92264e-13	7.580574316	5.928431139	3.573585724	2.62815236
ENSG00000147862	NFIB		-1.487080775	2.284786537	56.48973541	5.64925e-14	1.7065e-13	5.203096498	7.614351273	2.129374808	2.470179641		1.868284132	2.284786537	93.61620395	3.83039e-22	3.2591e-21	2.129374808	2.470179641	7.213348961	8.58529771
ENSG00000146232	NFKBIE		0.613088079	2.345748241	14.67391829	0.000127803	0.00022423	4.624974665	4.862947031	8.006449277	6.634196751		0.823648102	2.345748241	16.71912518	4.33419e-05	0.000128087	8.006449277	6.634196751	5.691266153	4.205043776
ENSG00000066248	NGEF		2.483123472	-1.965840954	4.637172427	0.03128651	0.042296723	0.072265229	0	0.255524977	0.211729684		-4.387249941	-1.965840954	6.760534703	0.009319583	0.018479345	0.255524977	0.211729684	0	0
ENSG00000187566	NHLRC1		1.499207578	0.260226854	14.01097962	0.000181746	0.000313773	0.794917521	0.639861451	2.129374808	1.905567152		-1.419580648	0.260226854	7.735983577	0.005413107	0.011277306	2.129374808	1.905567152	0.529420107	0.262815236
ENSG00000180053	NKX2-6		-0.504257142	3.517934261	34.53610562	4.18418e-09	9.93675e-09	25.2928302	23.86683214	17.12017345	17.43241061		-2.982227487	3.517934261	45.06363122	1.90735e-11	9.84856e-11	17.12017345	17.43241061	0.330887567	0.175210157
ENSG00000167034	NKX3-1		-1.878449902	4.642445044	321.1445747	8.15811e-72	8.47213e-71	34.39824907	40.05532686	10.05064909	10.23360137		-1.394214598	4.642445044	195.758442	1.75988e-44	2.68755e-43	10.05064909	10.23360137	13.23550268	14.19202275
ENSG00000169760	NLGN1		-1.068737961	5.064008558	191.1278378	1.80365e-43	1.22225e-42	37.28885824	36.47210274	18.05709837	17.15010437		1.024258097	5.064008558	250.8877934	1.66301e-56	3.20953e-55	18.05709837	17.15010437	52.61112316	52.38783705
ENSG00000183691	NOG		1.859116325	4.572297511	713.3339805	3.7686e-157	7.8211e-156	16.25967656	16.12450858	56.89689486	60.41353637		-2.152864183	4.572297511	249.0582652	4.16627e-56	7.9343e-55	56.89689486	60.41353637	3.904473291	3.94222854
ENSG00000140939	NOL3		1.145378334	3.250574403	67.54249041	2.06195e-16	6.8838e-16	9.249949331	6.910503676	16.77947349	18.56163559		-0.867321223	3.250574403	22.44814369	2.15894e-06	7.43374e-06	16.77947349	18.56163559	4.566248425	3.94222854
ENSG00000197183	NOL4L		-0.536445916	3.552081704	22.21709219	2.43496e-06	4.88275e-06	16.1151461	16.50842545	10.13582409	12.20974508		-0.980221698	3.552081704	48.56915566	3.18845e-12	1.72619e-11	10.13582409	12.20974508	5.757443666	6.570380901
ENSG00000148400	NOTCH1		-2.104463835	6.025873176	1436.228049	0	0	101.4603817	103.593569	23.84899785	23.85487768		0.865925033	6.025873176	300.9366751	2.05922e-67	4.59774e-66	23.84899785	23.85487768	83.78073197	82.96200951
ENSG00000136999	NOV		1.293975423	2.49828147	25.84146645	3.7064e-07	7.83766e-07	1.589835041	1.343709048	3.577349677	3.59940462		1.386927291	2.49828147	97.43034306	5.57846e-23	4.8977e-22	3.577349677	3.59940462	12.77226009	12.35231609
ENSG00000107281	NPDC1		0.752417163	5.091031379	163.1738885	2.2921e-37	1.37739e-36	32.80841403	33.78468464	55.19339502	57.02586143		-0.844069185	5.091031379	103.7939143	2.24494e-24	2.06477e-23	55.19339502	57.02586143	16.14731327	17.60862081
ENSG00000113389	NPR3		0.932418517	7.990168393	2319.097161	0	0	287.9046729	293.1845171	550.5711503	558.5429052		-0.906657633	7.990168393	451.8562376	2.8454e-100	8.8365e-99	550.5711503	558.5429052	62.73628271	61.14834492
ENSG00000114388	NPRL2		0.923793391	3.253336312	60.86840006	6.10205e-15	1.9222e-14	7.876909977	8.126240434	14.3945737	15.87972627		-0.544958095	3.253336312	13.58841338	0.000227586	0.000602338	14.3945737	15.87972627	5.955976206	5.95714535
ENSG00000171246	NPTX1		3.165819954	3.124680185	221.6858679	3.87846e-50	2.97548e-49	1.517569812	1.407695193	13.45764879	12.9155107		-1.240634929	3.124680185	58.49882313	2.03413e-14	1.24548e-13	13.45764879	12.9155107	7.080993934	4.818279327
ENSG00000221890	NPTXR		1.091225812	2.852519496	88.82365223	4.31624e-21	1.69534e-20	7.226522915	7.998268144	14.22422372	18.06759966		-0.736583932	2.852519496	7.954621944	0.004796473	0.010114692	14.22422372	18.06759966	1.654437835	1.839706652
ENSG00000126368	NR1D1		1.486360303	3.850723082	169.3088471	1.04743e-38	6.4622e-38	6.720666311	6.910503676	19.41989825	18.9145184		-1.419745465	3.850723082	184.3790575	5.36236e-42	7.82011e-41	19.41989825	18.9145184	8.338366689	9.023323104
ENSG00000174738	NR1D2		0.615679544	6.323617583	142.2046558	8.77268e-33	4.78342e-32	48.56223399	50.42108238	76.4019681	75.58749702		-1.005632302	6.323617583	532.0906962	9.9108e-118	3.6881e-116	76.4019681	75.58749702	64.92014065	65.17817853
ENSG00000184162	NR2C2AP		-0.879724288	2.927224028	39.87493718	2.70755e-10	6.88992e-10	10.18939731	11.45351998	5.280849523	6.422467067		0.537428973	2.927224028	11.5581578	0.000674527	0.001651563	5.280849523	6.422467067	7.213348961	7.972062159
ENSG00000175745	NR2F1		0.808066786	2.714653394	32.29405194	1.32518e-08	3.05467e-08	5.419892186	5.758753063	10.64687404	9.104376392		-1.144771337	2.714653394	41.02195931	1.50528e-10	7.32836e-10	10.64687404	9.104376392	3.176520643	3.32899299
ENSG00000151623	NR3C2		1.052229673	1.686238893	42.42970988	7.32686e-11	1.91915e-10	3.757791916	4.159099435	7.7509243	8.680917025		-4.38052248	1.686238893	6.73908787	0.009432284	0.018685647	7.7509243	8.680917025	0	0
ENSG00000123358	NR4A1		2.353710018	5.029857032	1090.992799	2.9961e-239	9.1508e-238	13.36906739	15.22870255	71.80251852	74.81115485		-1.159213386	5.029857032	171.111975	4.22965e-39	5.7295e-38	71.80251852	74.81115485	13.10314765	15.15567861
ENSG00000153234	NR4A2		4.334152591	3.604093831	937.3075312	7.6172e-206	2.0723e-204	1.589835041	1.9835705	36.62524669	36.27635245		-1.305013083	3.604093831	55.02833537	1.18805e-13	6.96163e-13	36.62524669	36.27635245	3.441230697	3.241387911
ENSG00000119508	NR4A3		2.849578038	2.787170583	375.0206634	1.51029e-83	1.78614e-82	2.673813478	2.367487371	17.20534845	18.98509496		-1.279962398	2.787170583	34.51425662	4.23141e-09	1.87275e-08	17.20534845	18.98509496	2.250035456	1.839706652
ENSG00000116833	NR5A2		1.442028121	0.710622367	31.74389902	1.75901e-08	4.031e-08	1.66210027	1.407695193	3.832874654	4.446323354		-2.846083685	0.710622367	7.037798459	0.007980707	0.016050654	3.832874654	4.446323354	0.066177513	0
ENSG00000106459	NRF1		-0.951965337	3.690296237	81.34278726	1.89773e-19	7.10689e-19	18.13857252	19.70773271	10.05064909	9.598412321		0.66866167	3.690296237	30.66381998	3.06833e-08	1.25624e-07	10.05064909	9.598412321	13.50021273	13.05315672
ENSG00000157168	NRG1		0.940212403	5.598108391	241.7526848	1.63135e-54	1.34561e-53	29.91780487	29.30565448	57.66346979	56.03778958		-1.011330404	5.598108391	337.161926	2.64826e-75	6.58252e-74	57.66346979	56.03778958	36.00056729	35.7428721
ENSG00000137404	NRM		-1.195083029	3.468769164	87.24674636	9.57927e-21	3.71412e-20	14.09171968	14.01296579	5.706724485	6.493043629		0.511247506	3.468769164	19.30757962	1.11264e-05	3.53327e-05	5.706724485	6.493043629	13.36785771	13.84160243
ENSG00000118257	NRP2		0.613526713	7.039150809	479.0232385	3.4857e-106	5.2064e-105	153.3468162	156.3181526	235.5088537	238.4076237		-1.307085485	7.039150809	673.1570991	2.056e-148	9.2773e-147	235.5088537	238.4076237	38.91237788	38.45862954
ENSG00000109685	NSD2		-2.017130112	8.531508038	6838.735715	0	0	522.4776067	513.2968564	122.4816389	132.3310522		0.811790701	8.531508038	1670.998939	0	0	122.4816389	132.3310522	519.9567228	519.2353013
ENSG00000185115	NSMCE3		0.801642048	4.21124645	89.01162655	3.92499e-21	1.544e-20	16.54873747	15.03674411	27.25599754	27.59543542		-0.527866198	4.21124645	27.37007159	1.68011e-07	6.49283e-07	27.25599754	27.59543542	12.77226009	12.43992117
ENSG00000223705	NSUN5P1		0.696129028	1.21548914	8.157826567	0.004287572	0.006455536	2.023426416	1.919584354	2.640424762	3.669981181		-1.617371394	1.21548914	26.1738829	3.12014e-07	1.17254e-06	2.640424762	3.669981181	0.860307674	0.876050787
ENSG00000065320	NTN1		0.751684644	3.751396434	5.076222328	0.024256164	0.033271616	1.445304583	0.703847597	2.384899785	1.270378101		3.043135337	3.751396434	696.1203754	2.0862e-153	9.9691e-152	2.384899785	1.270378101	45.9271943	46.60590186
ENSG00000074590	NUAK1		-0.660940278	5.071409883	128.6501587	8.08901e-30	4.08233e-29	54.56024801	57.90746136	33.81447195	37.19384774		-1.051614714	5.071409883	132.9014056	9.50152e-31	1.04364e-29	33.81447195	37.19384774	11.77959739	14.3672329
ENSG00000163545	NUAK2		2.514200007	1.376561993	77.86316907	1.10431e-18	4.03523e-18	0.650387062	0.831819887	4.088399631	4.516899916		-1.117021975	1.376561993	18.59984738	1.61233e-05	5.024e-05	4.088399631	4.516899916	1.257372755	1.927311731
ENSG00000167693	NXN		-0.93709827	5.981447599	271.2320339	6.11498e-61	5.5261e-60	63.08754504	66.54559096	32.53684706	35.07655091		1.164224495	5.981447599	622.5417699	2.0938e-137	9.0082e-136	32.53684706	35.07655091	105.0237138	106.7029858
ENSG00000182379	NXPH4		0.50312984	2.069156379	8.531135518	0.003491218	0.005311475	4.335913749	4.159099435	5.877074469	6.140160823		-0.983984843	2.069156379	17.74874131	2.52084e-05	7.67393e-05	5.877074469	6.140160823	2.117680429	1.839706652
ENSG00000184232	OAF		1.063546561	6.421872584	1018.410486	1.7887e-223	5.2052e-222	94.37838926	92.45997974	194.3693325	195.7088042		-1.00111721	6.421872584	175.1385434	5.58409e-40	7.70938e-39	194.3693325	195.7088042	19.65472148	18.30946144
ENSG00000111335	OAS2		1.859953154	1.765977571	25.75143995	3.88337e-07	8.20252e-07	0.650387062	0.575875306	2.555249769	1.976143713		1.837776733	1.765977571	75.44058748	3.76569e-18	2.77235e-17	2.555249769	1.976143713	7.610414042	8.935718025
ENSG00000111331	OAS3		-0.808224494	4.532867628	68.28043593	1.41821e-16	4.77282e-16	22.76354718	25.33851348	14.22422372	13.40954662		2.157618752	4.532867628	535.8887786	1.4785e-118	5.5178e-117	14.22422372	13.40954662	43.67715885	45.11661552
ENSG00000105088	OLFM2		2.237269934	2.897496677	282.1214886	2.58996e-63	2.41121e-62	3.902322374	3.775182564	18.99402329	17.36183405		-1.111139279	2.897496677	29.80765977	4.77103e-08	1.92596e-07	18.99402329	17.36183405	2.316212969	2.803362518
ENSG00000162745	OLFML2B		-0.628775649	5.486811117	110.5259024	7.51569e-26	3.38651e-25	54.92157415	50.80499925	34.41069689	33.80617281		1.33498491	5.486811117	478.0617932	5.6428e-106	1.8834e-104	34.41069689	33.80617281	65.78044832	65.26578361
ENSG00000162600	OMA1		0.834918263	2.386685387	21.55645474	3.43564e-06	6.82398e-06	3.902322374	3.071334967	6.302949431	6.069584262		0.64420712	2.386685387	14.3981637	0.000147947	0.000402586	6.302949431	6.069584262	6.816283881	6.482775822
ENSG00000178814	OPLAH		1.162162184	3.069172276	70.78235822	3.98888e-17	1.37055e-16	5.05856604	5.374836193	10.64687404	12.63320445		-0.522132641	3.069172276	14.24767119	0.000160259	0.00043354	10.64687404	12.63320445	6.02215372	7.621641845
ENSG00000123240	OPTN		0.705334247	6.935984226	414.4449205	3.94997e-92	5.1101e-91	98.64203778	97.57887135	157.9996107	161.6203251		0.659497776	6.935984226	323.943584	2.0041e-72	4.76204e-71	157.9996107	161.6203251	142.3478313	146.9137169
ENSG00000183444	OR7E38P		-0.828322607	0.934160957	7.497545447	0.006178314	0.009127215	2.818343937	1.791612064	1.277624885	1.270378101		-1.236716286	0.934160957	15.1390172	9.98776e-05	0.000279054	1.277624885	1.270378101	0.926485188	1.138866023
ENSG00000006025	OSBPL7		1.008703604	1.090994761	15.81929775	6.96881e-05	0.000124995	1.589835041	1.663639774	3.918049646	2.752485886		-2.25650493	1.090994761	38.97798915	4.28611e-10	2.0339e-09	3.918049646	2.752485886	0.463242594	0.613235551
ENSG00000140961	OSGIN1		2.112815689	2.254723094	90.60640262	1.75292e-21	6.96116e-21	2.312487333	1.919584354	8.09162427	10.09244825		-0.772626087	2.254723094	10.62812446	0.001113806	0.002635445	8.09162427	10.09244825	2.514745509	3.153782832
ENSG00000164823	OSGIN2		-1.132699059	5.307526869	318.1442759	3.67385e-71	3.78492e-70	56.00555259	55.73193243	25.89319766	25.12525578		-0.533704687	5.307526869	67.28710869	2.34711e-16	1.59554e-15	25.89319766	25.12525578	30.83872125	29.61051659
ENSG00000143867	OSR1		1.003591588	3.175188726	24.39696625	7.8392e-07	1.62584e-06	2.312487333	2.879376532	4.854974562	5.575548333		0.932833499	3.175188726	69.63896134	7.12162e-17	4.97706e-16	4.854974562	5.575548333	18.39734873	18.74748684
ENSG00000164920	OSR2		4.156323438	3.925544979	156.6144616	6.21435e-36	3.60393e-35	0.433591375	0.191958435	5.5363745	5.646124894		1.004488092	3.925544979	116.3433498	3.99739e-27	4.00357e-26	5.5363745	5.646124894	39.37562048	34.25358576
ENSG00000151093	OXSM		1.023124816	1.941062076	21.20876361	4.11877e-06	8.11596e-06	2.962874395	2.943362677	7.154699354	5.010935844		-0.902662967	1.941062076	11.95722701	0.000544358	0.001354099	7.154699354	5.010935844	1.720615349	2.540547282
ENSG00000180914	OXTR		-1.210156239	7.698046353	1012.635889	3.2188e-222	9.3252e-221	161.151461	160.477252	72.14321849	67.25946281		-0.875576944	7.698046353	1396.086362	1.4889e-305	1.4607e-303	72.14321849	67.25946281	214.746031	204.0322282
ENSG00000089041	P2RX7		-2.208873383	1.441121362	36.33195787	1.66413e-09	4.05236e-09	3.035139624	2.431473516	0.596224946	0.564612489		2.062679354	1.441121362	61.4128407	4.62783e-15	2.9392e-14	0.596224946	0.564612489	5.360378586	5.95714535
ENSG00000244165	P2RY11		-1.301231284	0.465202577	11.70317149	0.000623937	0.001022394	1.373039354	1.855598209	0.511049954	0.776342173		-0.878832588	0.465202577	6.241938447	0.012475985	0.024124833	0.511049954	0.776342173	0.992662701	0.788445708
ENSG00000090530	P3H2		1.508533923	5.552552022	983.9105274	5.6437e-216	1.6028e-214	42.56421997	44.2144263	126.7403886	120.8976493		-2.126835064	5.552552022	261.6538331	7.48211e-59	1.50222e-57	126.7403886	120.8976493	4.036828318	4.730674248
ENSG00000141696	P3H4		0.715144128	5.71496171	244.4392018	4.23445e-55	3.51289e-54	57.37859194	54.83612639	92.92591661	91.18491705		-0.587714435	5.71496171	68.56068161	1.23033e-16	8.50654e-16	92.92591661	91.18491705	24.41950245	25.75589313
ENSG00000072682	P4HA2		0.596107477	7.607117075	591.2947208	1.3101e-130	2.3304e-129	204.7996594	203.4119554	308.7593471	308.1372661		-0.941249687	7.607117075	730.8897071	5.7377e-161	2.9025e-159	308.7593471	308.1372661	92.84705131	91.1968869
ENSG00000149380	P4HA3		2.20073326	4.116369613	552.4695142	3.654e-122	6.0666e-121	7.515583831	8.190226579	36.11419674	36.34692901		-2.901451425	4.116369613	460.3686508	3.9964e-102	1.2842e-100	36.11419674	36.34692901	3.176520643	2.890967596
ENSG00000178467	P4HTM		0.712366975	4.147928027	73.11635629	1.22227e-17	4.28027e-17	16.91006362	16.89234232	27.93739748	27.52485886		-0.505165248	4.147928027	21.25857831	4.0131e-06	1.34219e-05	27.93739748	27.52485886	9.860449497	12.00189578
ENSG00000174740	PABPC5		1.155839056	0.694410066	14.21253084	0.00016328	0.000283175	0.939447979	1.151750613	2.299724792	2.39960308		-1.335117034	0.694410066	13.3826039	0.000253969	0.000666578	2.299724792	2.39960308	0.794130161	0.613235551
ENSG00000128050	PAICS		-0.871619983	6.920590968	513.653878	1.0168e-113	1.5922e-112	140.2668098	138.0181151	74.95399323	76.85787513		0.625904539	6.920590968	330.5797512	7.18649e-74	1.74279e-72	74.95399323	76.85787513	162.796683	160.317294
ENSG00000233892	PAIP1P1		-1.439085501	-0.313766938	5.472688768	0.019315886	0.026833376	0.505856604	0.767833742	0.255524977	0.211729684		1.126527735	-0.313766938	6.748279523	0.009383813	0.01859816	0.255524977	0.211729684	1.257372755	1.138866023
ENSG00000130669	PAK4		-1.73626004	5.682816745	654.743114	2.0777e-144	3.9685e-143	58.60710084	62.06656079	18.65332332	17.71471686		0.715460847	5.682816745	200.9312554	1.30802e-45	2.0507e-44	18.65332332	17.71471686	76.69973804	78.49415049
ENSG00000099864	PALM		1.470775219	1.254714047	33.10209578	8.74444e-09	2.0367e-08	1.156243666	1.535667484	3.662524669	3.881710865		-1.804454875	1.254714047	34.71164733	3.82337e-09	1.7003e-08	3.662524669	3.881710865	0.661775134	1.138866023
ENSG00000243444	PALM2		-1.180393001	1.512198827	27.34012286	1.70634e-07	3.68592e-07	4.769505124	4.22308558	2.299724792	1.693837468		-1.163913464	1.512198827	16.98949266	3.75873e-05	0.000112052	2.299724792	1.693837468	1.191195241	1.401681259
ENSG00000149090	PAMR1		1.050305999	7.087158288	1408.16462	3.5338e-308	1.4124e-306	129.2824949	136.8663645	274.3486502	277.7893448		-1.211480847	7.087158288	603.4076696	3.0381e-133	1.2733e-131	274.3486502	277.7893448	41.69183344	41.87522761
ENSG00000182752	PAPPA		2.78998279	6.873677169	4759.53964	0	0	34.03692293	37.17595033	248.1147526	246.1004688		-1.004016504	6.873677169	584.8295415	3.3386e-129	1.3596e-127	248.1147526	246.1004688	64.92014065	66.40464964
ENSG00000116183	PAPPA2		1.994178901	2.913327724	188.9075841	5.50536e-43	3.69401e-42	4.552709436	3.583224128	16.09807355	16.09145595		-3.008866756	2.913327724	173.5101409	1.26637e-39	1.73173e-38	16.09807355	16.09145595	1.125017728	1.051260944
ENSG00000143799	PARP1		-1.351042637	6.127926992	644.9485336	2.8036e-142	5.2848e-141	85.48976608	86.38129595	33.38859699	33.94732593		0.66465856	6.127926992	219.502673	1.16108e-49	1.98627e-48	33.38859699	33.94732593	97.41329973	95.05151036
ENSG00000138496	PARP9		0.98420432	3.971670625	90.72064599	1.65458e-21	6.57869e-21	10.18939731	9.789880208	20.44199815	19.12624808		1.174569043	3.971670625	137.9869668	7.33567e-32	8.23197e-31	20.44199815	19.12624808	23.42683975	22.77732046
ENSG00000177425	PAWR		-0.823914228	5.648523075	203.8737212	2.98221e-46	2.13604e-45	60.9918534	60.40292102	34.92174685	33.73559624		-1.035063557	5.648523075	334.8622247	8.39096e-75	2.06977e-73	34.92174685	33.73559624	33.22111173	34.42879592
ENSG00000168078	PBK		-2.649016578	6.627483201	1687.933844	0	0	126.3196205	122.0855649	19.07919828	20.39662618		0.762832011	6.627483201	270.0425006	1.11083e-60	2.29064e-59	19.07919828	20.39662618	156.4436417	153.8345182
ENSG00000185630	PBX1		1.234492631	6.08708881	745.2732703	4.2773e-164	9.2782e-163	49.50168196	49.14135947	117.4563144	114.8986416		-0.819312303	6.08708881	222.6118958	2.436e-50	4.20056e-49	117.4563144	114.8986416	38.18442523	41.0867819
ENSG00000105717	PBX4		-1.634436063	1.145664578	22.56110843	2.03564e-06	4.10616e-06	2.601548249	2.23951508	0.681399938	0.846918734		0.589836911	1.145664578	4.998229175	0.025373266	0.045472432	0.681399938	0.846918734	3.11034313	2.890967596
ENSG00000189184	PCDH18		0.90228653	7.85953806	1337.042495	1.008e-292	3.828e-291	178.495116	182.5524721	339.7630443	335.8738547		-1.275228093	7.85953806	1985.76222	0	0	339.7630443	335.8738547	121.3033821	121.9462695
ENSG00000184226	PCDH9		1.055298122	3.328801692	71.86057421	2.30953e-17	8.00117e-17	11.27337575	13.24513205	27.08564755	24.13718392		-3.068176067	3.328801692	40.73350427	1.7447e-10	8.46529e-10	27.08564755	24.13718392	0.19853254	0.262815236
ENSG00000187372	PCDHB13		1.708903005	0.678020246	35.39087637	2.69748e-09	6.48095e-09	1.011713208	0.959792177	3.236649708	3.246521814		-1.125025501	0.678020246	6.573257988	0.010352228	0.020346236	3.236649708	3.246521814	0.529420107	0.525630472
ENSG00000272674	PCDHB16		0.60760036	1.640436855	10.72735374	0.001055633	0.001697981	3.902322374	3.199307257	6.302949431	4.587476477		-1.222636611	1.640436855	13.55253347	0.000231978	0.000612335	6.302949431	4.587476477	1.058840214	0.700840629
ENSG00000262576	PCDHGA4		1.594316259	2.947928842	123.8812761	8.9438e-29	4.40054e-28	6.431605394	4.926933177	16.01289855	17.9970231		-0.518834825	2.947928842	6.162205982	0.013050835	0.025120141	16.01289855	17.9970231	2.977988103	3.767018383
ENSG00000253731	PCDHGA6		0.984638243	2.541963759	48.88367953	2.71601e-12	7.62627e-12	5.419892186	5.310850047	10.90239902	10.37475449		-0.970863144	2.541963759	20.07818168	7.43399e-06	2.40676e-05	10.90239902	10.37475449	2.183857942	2.540547282
ENSG00000253910	PCDHGB2		1.174488746	1.738562555	25.15956561	5.27772e-07	1.10539e-06	1.951161187	2.367487371	5.451199508	4.446323354		-0.550185761	1.738562555	4.825637642	0.028039492	0.049571525	5.451199508	4.446323354	2.779455563	1.839706652
ENSG00000262209	PCDHGB3		1.136853933	2.195475774	54.02825837	1.97627e-13	5.85109e-13	3.974587603	4.415044015	9.113724177	9.386682637		-0.753789406	2.195475774	7.996950154	0.004685621	0.009905124	9.113724177	9.386682637	1.985325402	1.226471101
ENSG00000165494	PCF11		-0.541991059	6.384426762	135.6739012	2.35144e-31	1.23836e-30	84.69484856	90.02850623	60.72976952	59.6371942		0.591190687	6.384426762	197.0441651	9.22327e-45	1.41854e-43	60.72976952	59.6371942	111.4429326	111.1708448
ENSG00000100889	PCK2		0.506831027	4.951764998	29.62635338	5.23878e-08	1.16407e-07	17.48818545	19.57976042	24.44522279	28.16004791		-0.708943424	4.951764998	84.30017672	4.25077e-20	3.36271e-19	24.44522279	28.16004791	31.23578633	28.12123025
ENSG00000078674	PCM1		-0.824965994	7.697220597	836.0797712	7.7247e-184	1.8629e-182	248.0142664	249.6099522	140.9646123	140.0944739		0.525490314	7.697220597	382.6318785	3.32633e-85	9.10697e-84	140.9646123	140.0944739	257.2319946	256.2448551
ENSG00000168300	PCMTD1		1.308036894	4.950097155	270.8508366	7.40413e-61	6.68178e-60	16.04288087	14.14093808	37.39182162	37.05269462		-0.745882546	4.950097155	125.7899964	3.41806e-29	3.61633e-28	37.39182162	37.05269462	27.79455563	25.93110329
ENSG00000163710	PCOLCE2		0.911248283	5.742326936	448.0992725	1.8697e-99	2.58404e-98	57.95671377	59.95501801	111.323715	110.7346245		-1.508257788	5.742326936	290.487366	3.89371e-65	8.46033e-64	111.323715	110.7346245	12.11048495	11.12584499
ENSG00000175426	PCSK1		0.610641827	2.081677402	10.65489477	0.0010978	0.001764273	3.902322374	3.071334967	5.451199508	5.152088966		-1.884694355	2.081677402	72.18344337	1.96094e-17	1.40688e-16	5.451199508	5.152088966	1.588260322	1.664496495
ENSG00000128655	PDE11A		1.247148541	1.361237102	31.18452511	2.34629e-08	5.33435e-08	1.951161187	1.919584354	5.366024516	3.952287426		-2.239994622	1.361237102	40.83656828	1.65507e-10	8.0485e-10	5.366024516	3.952287426	0.595597621	0.525630472
ENSG00000172572	PDE3A		1.171492391	0.63619671	7.683127444	0.005573949	0.008283525	0.505856604	0.575875306	1.277624885	1.19980154		-1.349424067	0.63619671	20.82990338	5.01931e-06	1.65901e-05	1.277624885	1.19980154	1.125017728	1.051260944
ENSG00000184588	PDE4B		0.969938946	5.60625787	432.6189975	4.37389e-96	5.86354e-95	47.76731647	50.93297154	97.95124116	95.98412321		-1.152817439	5.60625787	196.6808626	1.10706e-44	1.69863e-43	97.95124116	95.98412321	15.75024819	14.8052583
ENSG00000138735	PDE5A		1.355164946	4.034990508	105.3589562	1.01899e-24	4.44157e-24	8.816357956	11.1975754	25.63767269	25.83102139		-0.805669228	4.034990508	34.62222233	4.0031e-09	1.77535e-08	25.63767269	25.83102139	10.58840214	11.21345007
ENSG00000197461	PDGFA		0.60637103	2.462819785	12.41009268	0.00042702	0.000711516	5.275361728	7.102462112	10.30617407	8.751493586		-1.36256537	2.462819785	26.63298879	2.46007e-07	9.3425e-07	10.30617407	8.751493586	1.654437835	1.576891416
ENSG00000170962	PDGFD		1.250048867	2.77179089	22.11461364	2.56847e-06	5.14329e-06	1.66210027	1.087764468	3.236649708	3.246521814		1.3538496	2.77179089	121.46828	3.01788e-28	3.12153e-27	3.236649708	3.246521814	15.88260322	16.82017511
ENSG00000004799	PDK4		6.759484647	1.614842982	307.702294	6.91465e-69	6.93071e-68	0	0.12797229	8.347149246	8.328034219		2.442375467	1.614842982	54.19764852	1.81304e-13	1.05523e-12	8.347149246	8.328034219	3.30887567	3.066177754
ENSG00000107438	PDLIM1		-1.113733705	5.690015291	336.5264868	3.64209e-75	3.94687e-74	59.54654882	61.68264392	27.08564755	28.86581352		0.789050065	5.690015291	225.9055289	4.65921e-51	8.08805e-50	27.08564755	28.86581352	72.33202215	74.81473719
ENSG00000162493	PDPN		1.074680349	1.916814732	8.459090767	0.003632234	0.005517587	0.939447979	0.575875306	1.533149862	1.623260907		2.690620987	1.916814732	196.040059	1.52764e-44	2.33841e-43	1.533149862	1.623260907	10.58840214	11.21345007
ENSG00000187800	PEAR1		-1.453196902	1.785207897	33.07245397	8.87877e-09	2.06613e-08	4.480444207	6.46260066	1.873849831	2.117296835		1.211501132	1.785207897	18.6581117	1.56381e-05	4.88218e-05	1.873849831	2.117296835	4.235360858	3.241387911
ENSG00000115425	PECR		-0.620143421	2.124645828	11.08114161	0.000872101	0.001412773	4.986300811	5.758753063	3.747699662	3.317098376		0.564446766	2.124645828	7.989519988	0.004704889	0.009937744	3.747699662	3.317098376	4.301538371	5.168699642
ENSG00000242265	PEG10		-2.197855961	4.83447196	827.7753057	4.9356e-182	1.1793e-180	55.86102213	56.1158493	13.20212381	11.36282635		1.393111023	4.83447196	240.0036041	3.92572e-54	7.22132e-53	13.20212381	11.36282635	30.04459109	31.80064356
ENSG00000197329	PELI1		0.511454568	2.127673963	9.188937161	0.002434822	0.003766239	4.769505124	4.09511329	6.132599446	6.422467067		-0.590210849	2.127673963	6.927765449	0.008486766	0.016960435	6.132599446	6.422467067	2.316212969	2.715757439
ENSG00000181195	PENK		3.457699608	3.398051277	820.6945787	1.7091e-180	4.0685e-179	3.324200541	2.687418096	32.45167207	33.31213688		-3.419721953	3.398051277	154.9274162	1.4523e-35	1.81888e-34	32.45167207	33.31213688	0.463242594	0.788445708
ENSG00000179094	PER1		1.733933357	3.55326306	148.3112363	4.05599e-34	2.26401e-33	3.830057145	5.630780773	16.94982347	15.03280753		-0.872116353	3.55326306	49.58280552	1.90173e-12	1.04442e-11	16.94982347	15.03280753	9.661916957	8.848112946
ENSG00000049246	PER3		0.929107774	4.170815172	57.66040075	3.11511e-14	9.52331e-14	6.648401081	9.022046466	15.84254857	14.39761848		-0.578741267	4.170815172	43.73893301	3.75232e-11	1.89889e-10	15.84254857	14.39761848	19.12530137	20.41198333
ENSG00000131779	PEX11B		1.300269586	3.037398353	86.31663668	1.53313e-20	5.91599e-20	5.05856604	4.798960886	13.2872988	11.15109667		-0.553313834	3.037398353	15.03047535	0.000105789	0.0002943	13.2872988	11.15109667	6.4192188	6.219960586
ENSG00000114268	PFKFB4		0.578519535	2.209799598	8.538731085	0.003476679	0.005291221	2.746078708	3.455251838	4.854974562	4.516899916		-1.988483873	2.209799598	104.5265647	1.551e-24	1.4357e-23	4.854974562	4.516899916	2.051502916	2.01491681
ENSG00000185220	PGBD2		0.691743192	1.52142836	8.824487927	0.002972148	0.004558725	2.962874395	1.535667484	3.918049646	3.246521814		-0.604747257	1.52142836	5.981588523	0.014455976	0.02753418	3.918049646	3.246521814	2.316212969	1.752101574
ENSG00000177614	PGBD5		-0.608714497	1.954704179	16.43555753	5.03322e-05	9.12504e-05	7.443318602	9.022046466	4.940149554	5.857854578		-6.524796362	1.954704179	30.96205126	2.63123e-08	1.08414e-07	4.940149554	5.857854578	0	0
ENSG00000142102	PGGHG		1.435704633	3.567799034	156.653894	6.09227e-36	3.53472e-35	7.226522915	8.57414345	21.46409806	21.52585116		-1.236171511	3.567799034	74.62903444	5.68017e-18	4.15583e-17	21.46409806	21.52585116	4.500070912	6.482775822
ENSG00000165434	PGM2L1		2.106232993	4.627762651	582.0101303	1.3704e-128	2.3885e-127	9.466745018	9.277991047	39.35084645	41.21671173		-0.855535846	4.627762651	114.1607791	1.2016e-26	1.18966e-25	39.35084645	41.21671173	17.86792862	17.95904113
ENSG00000112419	PHACTR2		0.858865923	7.794820341	1095.911689	2.5554e-240	7.8604e-239	168.3779839	164.2524346	303.3081476	299.8798085		-0.580301703	7.794820341	454.0802636	9.3357e-101	2.9132e-99	303.3081476	299.8798085	169.0835467	173.4580558
ENSG00000067177	PHKA1		1.008368037	0.6446595	14.50821236	0.00013955	0.00024385	1.373039354	1.599653629	3.406999692	2.681909325		-2.077547568	0.6446595	13.75327448	0.000208457	0.000554886	3.406999692	2.681909325	0.19853254	0.262815236
ENSG00000181649	PHLDA2		0.842964495	2.964908869	32.22031068	1.37644e-08	3.17001e-08	5.636687873	5.374836193	9.539599139	10.16302481		-1.19880784	2.964908869	61.03645214	5.60278e-15	3.54277e-14	9.539599139	10.16302481	3.904473291	5.694330114
ENSG00000040199	PHLPP2		-1.055898227	6.104208681	395.7835207	4.55849e-88	5.63825e-87	78.19097794	77.55120792	37.39182162	37.47615399		0.946183442	6.104208681	435.8921554	8.48166e-97	2.54843e-95	37.39182162	37.47615399	103.8325185	104.4252538
ENSG00000183506	PI4KAP2		-0.759591696	1.665588412	6.903959442	0.008600507	0.012490362	2.384752562	3.455251838	1.618324854	1.834990591		0.58441001	1.665588412	5.772060068	0.016282936	0.03067113	1.618324854	1.834990591	5.029491019	3.679413304
ENSG00000100564	PIGH		0.693182414	2.327470271	15.04982562	0.00010471	0.000185018	3.324200541	4.607002451	6.302949431	6.634196751		-0.546998795	2.327470271	8.1079034	0.004407267	0.009361015	6.302949431	6.634196751	3.30887567	4.205043776
ENSG00000100100	PIK3IP1		3.455000553	4.388706741	923.1407852	9.1488e-203	2.458e-201	5.130831269	5.246863902	59.62249462	54.62625835		-1.091683871	4.388706741	68.73799611	1.12453e-16	7.79171e-16	59.62249462	54.62625835	7.345703988	7.972062159
ENSG00000121716	PILRB		-2.202154241	3.900938893	382.2708339	3.98629e-85	4.79763e-84	26.08774772	25.53047191	5.621549493	5.575548333		0.569284345	3.900938893	27.34723927	1.70007e-07	6.56603e-07	5.621549493	5.575548333	15.41936062	16.38214971
ENSG00000102096	PIM2		-0.880107605	2.848846197	31.84094416	1.67328e-08	3.83861e-08	7.515583831	9.277991047	4.684624577	4.516899916		0.983909978	2.848846197	44.79470848	2.18813e-11	1.1258e-10	4.684624577	4.516899916	9.794271984	10.2497942
ENSG00000166908	PIP4K2C		0.984721693	3.075439092	67.11951211	2.55537e-16	8.50257e-16	7.081992456	7.614351273	14.47974869	14.67992473		-0.735822435	3.075439092	19.50990011	1.0008e-05	3.19298e-05	14.47974869	14.67992473	4.433893398	4.117438698
ENSG00000167103	PIP5KL1		1.233815088	0.899231946	14.51398409	0.000139123	0.000243137	1.011713208	0.831819887	2.470074777	1.905567152		-2.31209498	0.899231946	50.41580679	1.24388e-12	6.91046e-12	2.470074777	1.905567152	0.661775134	0.613235551
ENSG00000110697	PITPNM1		0.984768037	5.520640867	356.8242725	1.38388e-79	1.57757e-78	39.60134557	38.83959011	77.93511796	77.28133449		-0.770240103	5.520640867	125.7861687	3.42466e-29	3.62036e-28	77.93511796	77.28133449	26.07394028	23.74097632
ENSG00000250251	PKD1P6		-1.404193281	3.970759623	128.7692727	7.61784e-30	3.84905e-29	17.70498114	21.17941404	7.410224331	7.339962363		0.686604811	3.970759623	40.67923284	1.79383e-10	8.69067e-10	7.410224331	7.339962363	21.7062244	20.9376138
ENSG00000162878	PKDCC		-1.42466185	2.262963271	48.40507101	3.46671e-12	9.6809e-12	6.070279248	7.166448257	2.555249769	2.39960308		1.796105115	2.262963271	73.26997307	1.13075e-17	8.18057e-17	2.555249769	2.39960308	7.742769068	6.570380901
ENSG00000171033	PKIA		2.250725492	3.908988197	646.2109219	1.4899e-142	2.825e-141	8.527297039	8.766101885	40.9691713	41.42844141		-2.505536406	3.908988197	162.4547484	3.29109e-37	4.27051e-36	40.9691713	41.42844141	1.654437835	1.664496495
ENSG00000160447	PKN3		-1.014382123	2.81175505	44.31643048	2.79362e-11	7.48393e-11	9.900336393	8.766101885	4.854974562	4.375746793		0.759891742	2.81175505	24.23491714	8.52722e-07	3.07683e-06	4.854974562	4.375746793	8.603076743	8.147272317
ENSG00000144283	PKP4		-1.267834672	6.27658967	565.8047786	4.5909e-125	7.864e-124	80.5757305	85.42150377	35.68832178	33.59444312		0.784028142	6.27658967	366.3768815	1.15099e-81	3.04189e-80	35.68832178	33.59444312	117.9945064	123.6983711
ENSG00000116711	PLA2G4A		2.296469258	2.100268047	140.0686895	2.57154e-32	1.39104e-31	1.66210027	1.919584354	9.113724177	8.680917025		-0.818485154	2.100268047	12.94695571	0.000320442	0.000826474	9.113724177	8.680917025	1.852970375	2.803362518
ENSG00000181690	PLAG1		1.324930656	3.226821724	53.7313	2.29872e-13	6.78405e-13	2.962874395	3.391265693	9.113724177	7.057656118		-0.667517987	3.226821724	29.14878812	6.70277e-08	2.66587e-07	9.113724177	7.057656118	10.78693468	9.198533261
ENSG00000182621	PLCB1		0.558916463	4.626648474	56.23578013	6.42811e-14	1.93861e-13	24.85923883	22.3951508	36.96594666	32.74752439		-0.539457935	4.626648474	36.03031202	1.94272e-09	8.84188e-09	36.96594666	32.74752439	15.68407068	17.52101574
ENSG00000115896	PLCL1		1.21734054	0.934165704	7.4118524	0.006479557	0.009542849	0.433591375	0.511889161	1.022099908	1.19980154		-2.25417974	0.934165704	68.82897759	1.07383e-16	7.44838e-16	1.022099908	1.19980154	0.794130161	1.138866023
ENSG00000075651	PLD1		2.869170101	1.544228068	104.8543395	1.31453e-24	5.71245e-24	0.505856604	0.831819887	5.025324546	5.010935844		0.60280575	1.544228068	6.602275281	0.010184854	0.020032481	5.025324546	5.010935844	3.441230697	3.416598068
ENSG00000143850	PLEKHA6		1.475798416	0.249172202	6.962579515	0.008323195	0.012106636	0.216795687	0.319930726	0.596224946	0.917495295		-0.842725512	0.249172202	7.058494919	0.007889025	0.015881963	0.596224946	0.917495295	1.058840214	1.226471101
ENSG00000166289	PLEKHF1		2.589550364	2.204108224	194.5636802	3.20803e-44	2.2216e-43	1.806630729	1.663639774	10.98757401	10.02187169		-0.806493923	2.204108224	12.46488773	0.000414673	0.001050679	10.98757401	10.02187169	2.051502916	2.452942203
ENSG00000153404	PLEKHG4B		-1.030971625	0.426472308	7.472522742	0.006264771	0.009249661	1.589835041	2.047556645	1.277624885	0.564612489		-2.446623931	0.426472308	24.97425416	5.8101e-07	2.13631e-06	1.277624885	0.564612489	0.39706508	0.175210157
ENSG00000171680	PLEKHG5		1.389595792	4.42469508	302.8458466	7.90254e-68	7.848e-67	18.42763343	16.57241159	44.71687096	46.65110694		-1.415885227	4.42469508	125.0826331	4.88189e-29	5.14824e-28	44.71687096	46.65110694	6.286863773	6.395170743
ENSG00000178385	PLEKHM3		0.902166288	2.839679343	37.12289841	1.10914e-09	2.73119e-09	4.480444207	5.438822338	9.028549185	9.598412321		-0.533983147	2.839679343	12.68585694	0.000368432	0.000941249	9.028549185	9.598412321	6.088331233	5.168699642
ENSG00000147872	PLIN2		0.538210364	7.562199609	403.7352737	8.4688e-90	1.06788e-88	176.3994243	173.1465088	249.9034274	256.8281061		0.900048044	7.562199609	831.3767173	8.135e-183	4.5804e-181	249.9034274	256.8281061	217.9887292	214.6324428
ENSG00000173846	PLK3		1.75766826	4.554983506	453.0074584	1.5981e-100	2.2374e-99	11.41790621	12.98918747	40.9691713	41.85190078		-0.636114528	4.554983506	51.50195155	7.1526e-13	4.02897e-12	40.9691713	41.85190078	16.01495824	16.38214971
ENSG00000162407	PLPP3		0.939385703	7.128063153	334.3955564	1.06035e-74	1.14239e-73	50.36886471	49.78122093	94.71459145	97.11334818		0.925731059	7.128063153	685.5478727	4.1539e-151	1.949e-149	94.71459145	97.11334818	282.5118047	268.1591458
ENSG00000147535	PLPP5		1.283216873	4.111012855	178.9074744	8.39396e-41	5.3733e-40	13.08000648	11.64547842	28.02257247	31.75945253		-0.737723013	4.111012855	41.16841444	1.39661e-10	6.8121e-10	28.02257247	31.75945253	9.52956193	10.86302976
ENSG00000160539	PLPP7		2.21212119	1.920302811	5.703560643	0.016930533	0.023697622	0.144530458	0	0.511049954	0.211729684		0.733783684	1.920302811	16.88743287	3.96633e-05	0.000117861	0.511049954	0.211729684	8.404544202	9.724163733
ENSG00000105520	PLPPR2		0.641031964	5.421606813	130.4524407	3.26256e-30	1.6647e-29	38.01151053	38.32770094	57.91899477	60.97814886		-0.724195147	5.421606813	121.526732	2.93026e-28	3.03333e-27	57.91899477	60.97814886	26.73571542	29.26009628
ENSG00000076356	PLXNA2		-0.633678124	6.544201512	255.1248281	1.98256e-57	1.69578e-56	119.3098933	120.7418559	75.03916823	79.39863133		-0.801611478	6.544201512	342.808185	1.56065e-76	3.94734e-75	75.03916823	79.39863133	61.41273244	63.77649728
ENSG00000198753	PLXNB3		0.598494055	3.80614425	14.08483444	0.000174747	0.000302254	6.431605394	6.59057295	10.90239902	8.96322327		-0.781292517	3.80614425	40.77450037	1.70848e-10	8.29577e-10	10.90239902	8.96322327	15.02229554	13.84160243
ENSG00000146281	PM20D2		0.819311479	1.845196902	8.903908957	0.002845608	0.004374481	1.589835041	1.727625919	3.832874654	2.187873397		0.702101284	1.845196902	11.7277122	0.000615762	0.001520329	3.832874654	2.187873397	5.82362118	5.781935193
ENSG00000141682	PMAIP1		0.519447475	2.867054546	11.69892016	0.000625364	0.001024603	4.914035582	5.886725354	7.665749308	7.904574852		-0.718803816	2.867054546	25.14637901	5.31393e-07	1.95944e-06	7.665749308	7.904574852	5.558911126	6.219960586
ENSG00000124225	PMEPA1		0.5789303	4.692391327	60.76366979	6.43547e-15	2.02476e-14	21.8240992	22.71508153	34.41069689	32.39464158		-1.360117267	4.692391327	255.3232682	1.7946e-57	3.52656e-56	34.41069689	32.39464158	13.10314765	13.57878719
ENSG00000100344	PNPLA3		1.210908821	1.308956803	22.49906015	2.10246e-06	4.23502e-06	1.589835041	1.407695193	3.151474716	3.740557743		-1.602743053	1.308956803	32.10205895	1.46282e-08	6.17657e-08	3.151474716	3.740557743	1.058840214	1.138866023
ENSG00000164087	POC1A		-1.969283993	4.994528106	466.5486437	1.8064e-103	2.6196e-102	36.78300164	35.89622743	9.709949123	8.892646709		0.946619759	4.994528106	222.0912852	3.16396e-50	5.44857e-49	9.709949123	8.892646709	52.47876813	53.70191323
ENSG00000174348	PODN		0.622725434	4.856237261	19.61796542	9.45757e-06	1.81392e-05	6.359340165	5.886725354	9.113724177	9.668988882		0.821190357	4.856237261	213.462958	2.41199e-48	4.00966e-47	9.113724177	9.668988882	63.92747795	65.96662424
ENSG00000101868	POLA1		-0.962046197	4.760126154	110.6449856	7.07751e-26	3.19351e-25	30.27913101	32.05705872	17.29052344	14.96223097		0.659222536	4.760126154	64.08192889	1.19351e-15	7.82582e-15	17.29052344	14.96223097	34.41230697	39.68510064
ENSG00000170734	POLH		-0.739659182	6.010994844	183.468189	8.47643e-42	5.5244e-41	69.37461998	69.23300905	43.1837211	40.08748675		0.52711142	6.010994844	120.7983901	4.23008e-28	4.36143e-27	43.1837211	40.08748675	84.04544202	88.56873454
ENSG00000130997	POLN		-0.514775155	1.870654085	5.927095213	0.014909799	0.02101	4.046852832	4.031127144	3.066299723	2.611332764		0.811854768	1.870654085	14.76366739	0.000121861	0.00033641	3.066299723	2.611332764	5.029491019	3.94222854
ENSG00000051341	POLQ		-2.293212325	6.012490317	1415.066316	0	4.483e-308	91.05418872	90.66836768	18.31262335	18.70278871		0.869356265	6.012490317	339.68159	7.4854e-76	1.8786e-74	18.31262335	18.70278871	94.23677909	92.68617324
ENSG00000144647	POMGNT2		-1.050560212	2.491243559	27.14924136	1.88339e-07	4.06092e-07	5.130831269	5.566794628	2.640424762	2.540756203		0.519139476	2.491243559	11.97883139	0.000538083	0.001339519	2.640424762	2.540756203	7.875124095	8.58529771
ENSG00000132429	POPDC3		1.1757339	3.753330639	120.0878752	6.05195e-28	2.89519e-27	8.671827497	10.30176937	22.65654795	20.60835586		-1.148296417	3.753330639	83.84753226	5.34443e-20	4.20476e-19	22.65654795	20.60835586	7.080993934	7.096011373
ENSG00000143847	PPFIA4		0.859890143	3.037389353	49.36382685	2.1263e-12	6.00559e-12	8.165970893	6.782531386	14.47974869	12.63320445		-1.092590232	3.037389353	41.76000102	1.03193e-10	5.07732e-10	14.47974869	12.63320445	4.036828318	3.241387911
ENSG00000168781	PPIP5K1		-0.753655729	2.484186649	19.68025835	9.15422e-06	1.75808e-05	7.515583831	6.718545241	3.918049646	4.446323354		0.512519814	2.484186649	8.381233816	0.00379115	0.008156735	3.918049646	4.446323354	5.558911126	6.745591058
ENSG00000118898	PPL		2.792351113	1.947914341	34.79810245	3.6573e-09	8.72711e-09	0.433591375	0.063986145	1.447974869	1.905567152		2.31249236	1.947914341	170.0835022	7.09461e-39	9.55044e-38	1.447974869	1.905567152	11.25017728	10.86302976
ENSG00000138032	PPM1B		-0.722450407	5.359258968	131.3553756	2.0702e-30	1.06259e-29	51.01925178	47.34974741	29.72607232	29.71273226		0.557703261	5.359258968	83.12316527	7.70969e-20	6.02901e-19	29.72607232	29.71273226	50.09637765	49.84728977
ENSG00000163590	PPM1L		1.543582289	0.627686503	24.38229205	7.89915e-07	1.63801e-06	1.156243666	0.639861451	2.470074777	2.681909325		-0.838960635	0.627686503	4.907015481	0.02674782	0.047580256	2.470074777	2.681909325	0.926485188	0.613235551
ENSG00000119938	PPP1R3C		2.394258032	6.676741963	3020.408802	0	0	45.67162482	38.58364553	219.7514802	220.9752131		-2.947412678	6.676741963	2462.788554	0	0	219.7514802	220.9752131	17.272331	18.30946144
ENSG00000132825	PPP1R3D		2.031615829	2.796687106	164.4787769	1.18897e-37	7.18151e-37	3.613261457	2.495459661	12.00967392	12.70378101		-0.687925483	2.796687106	17.83095087	2.41424e-05	7.365e-05	12.00967392	12.70378101	4.433893398	5.081094563
ENSG00000275342	PRAG1		0.857154115	2.30896275	16.14976496	5.85258e-05	0.000105588	3.107404853	3.967140999	7.410224331	5.575548333		-2.410585382	2.30896275	93.72872011	3.61872e-22	3.08103e-21	7.410224331	5.575548333	1.389727781	1.576891416
ENSG00000057657	PRDM1		1.830430057	2.895710769	107.200292	4.02377e-25	1.77843e-24	2.601548249	2.431473516	9.454424147	8.539763903		-1.321400733	2.895710769	92.40057473	7.07935e-22	5.98418e-21	9.454424147	8.539763903	4.963313505	5.431514878
ENSG00000152784	PRDM8		-1.988075993	4.564400433	355.0557847	3.35887e-79	3.80887e-78	27.89437845	26.74620867	7.154699354	6.634196751		1.999112959	4.564400433	620.783187	5.0515e-137	2.159e-135	7.154699354	6.634196751	47.71398716	47.48195264
ENSG00000139174	PRICKLE1		3.232593903	2.865262679	219.3934578	1.22655e-49	9.34346e-49	0.794917521	1.151750613	8.687849216	9.880718565		-1.166620557	2.865262679	76.29747803	2.43995e-18	1.8097e-17	8.687849216	9.880718565	5.82362118	5.694330114
ENSG00000163637	PRICKLE2		0.550476968	6.071335393	174.7148195	6.91008e-40	4.35453e-39	72.04843346	75.05574826	108.5981152	107.2057964		-1.073303224	6.071335393	300.6509583	2.37657e-67	5.29717e-66	108.5981152	107.2057964	29.05192838	26.98236423
ENSG00000012211	PRICKLE3		0.865617376	1.971640041	20.47657233	6.03656e-06	1.17493e-05	2.962874395	3.071334967	4.769799569	6.140160823		-0.744105712	1.971640041	11.62572886	0.000650457	0.001599283	4.769799569	6.140160823	2.382390483	2.62815236
ENSG00000164306	PRIMPOL		-0.941274526	3.78234005	47.45466152	5.62909e-12	1.55496e-11	14.16398491	13.24513205	6.132599446	7.975151413		0.616134706	3.78234005	30.07403149	4.15863e-08	1.68505e-07	6.132599446	7.975151413	20.84591672	19.53593254
ENSG00000106617	PRKAG2		-1.197071157	4.499395595	176.1996779	3.27516e-40	2.07807e-39	29.41194826	27.38607012	11.75414894	12.84493413		0.784911045	4.499395595	93.48464025	4.09365e-22	3.47853e-21	11.75414894	12.84493413	31.30196384	29.87333183
ENSG00000138669	PRKG2		1.399561132	3.674951879	149.0662509	2.7737e-34	1.55495e-33	6.431605394	7.486378982	18.8236733	18.13817622		0.905122939	3.674951879	65.80339768	4.98223e-16	3.33092e-15	18.8236733	18.13817622	17.20615349	16.55735987
ENSG00000113494	PRLR		1.444000819	3.932477069	69.12310249	9.25054e-17	3.13106e-16	2.746078708	3.199307257	8.09162427	8.186881097		0.587834668	3.932477069	55.26987607	1.05066e-13	6.17617e-13	8.09162427	8.186881097	29.71370352	30.92459277
ENSG00000198890	PRMT6		-0.920012975	3.597468544	53.33405404	2.81386e-13	8.27043e-13	13.00774125	13.30911819	7.239874346	6.704773312		-0.544734994	3.597468544	25.79642094	3.79391e-07	1.41507e-06	7.239874346	6.704773312	11.38253231	10.77542468
ENSG00000184500	PROS1		0.549903209	3.694427368	20.26373639	6.74673e-06	1.30833e-05	9.972601622	9.469949482	14.47974869	13.97415911		0.576907596	3.694427368	24.66171879	6.8328e-07	2.48902e-06	14.47974869	13.97415911	16.01495824	17.34580558
ENSG00000167595	PROSER3		-1.112677313	3.935875331	72.07162487	2.07526e-17	7.20308e-17	18.28310297	16.63639774	7.836099293	8.257457658		0.51464961	3.935875331	20.12332676	7.26057e-06	2.35473e-05	7.836099293	8.257457658	20.58120667	20.32437825
ENSG00000184838	PRR16		-0.638108926	4.557724701	41.79317147	1.01457e-10	2.64573e-10	19.5838771	19.25982969	13.2872988	11.78628572		0.520243308	4.557724701	53.42700148	2.68383e-13	1.55089e-12	13.2872988	11.78628572	36.33145486	36.61892289
ENSG00000204469	PRRC2A		-0.989023524	8.364684444	1769.24343	0	0	432.9409878	427.4914357	214.1299307	218.9284928		0.588026894	8.364684444	652.8880386	5.2604e-144	2.3654e-142	214.1299307	218.9284928	390.3149741	404.2974381
ENSG00000010438	PRSS3		1.252884665	2.909814401	81.16727785	2.07398e-19	7.76019e-19	5.564422644	6.846517531	16.01289855	13.90358255		-2.243994965	2.909814401	98.54974591	3.16962e-23	2.81333e-22	16.01289855	13.90358255	1.588260322	1.401681259
ENSG00000146250	PRSS35		2.732718423	1.276658321	41.23197081	1.35193e-10	3.4987e-10	0.216795687	0.383916871	2.299724792	1.905567152		-9.530021325	1.276658321	245.032282	3.14405e-55	5.92656e-54	2.299724792	1.905567152	0	0
ENSG00000106772	PRUNE2		1.307365275	4.650520739	175.8767828	3.8525e-40	2.43841e-39	18.28310297	14.97275796	37.73252159	44.03977418		2.270521761	4.650520739	377.7144132	3.91357e-84	1.05585e-82	37.73252159	44.03977418	36.00056729	37.23215844
ENSG00000231924	PSG1		1.163932486	2.021229506	17.65862616	2.64314e-05	4.90592e-05	1.66210027	0.959792177	2.895949739	2.893639008		3.282293625	2.021229506	246.3376529	1.63263e-55	3.0865e-54	2.895949739	2.893639008	11.38253231	9.89937389
ENSG00000164985	PSIP1		-0.804707533	6.088232087	225.8590217	4.76931e-51	3.72064e-50	72.62655529	67.69734157	39.26567146	40.7226758		0.535407374	6.088232087	146.8761223	8.35241e-34	9.9782e-33	39.26567146	40.7226758	95.69268438	94.35066973
ENSG00000204261	PSMB8-AS1		1.149501058	0.758188108	17.55702077	2.78819e-05	5.16406e-05	1.300774125	1.343709048	3.406999692	2.540756203		1.148757298	0.758188108	8.125717928	0.00436417	0.009277085	3.406999692	2.540756203	1.522082808	1.226471101
ENSG00000121390	PSPC1		-0.614694996	5.444410249	111.7140012	4.12757e-26	1.87683e-25	52.97041296	57.65151678	36.36972172	36.13519932		0.681170866	5.444410249	118.4824204	1.35954e-27	1.3787e-26	36.36972172	36.13519932	48.30958479	51.68699642
ENSG00000152229	PSTPIP2		-0.58833929	2.98168463	18.28755096	1.89944e-05	3.56232e-05	9.828071164	9.789880208	6.473299416	6.56362019		0.729021149	2.98168463	24.29702109	8.25667e-07	2.98253e-06	6.473299416	6.56362019	8.536899229	9.724163733
ENSG00000148344	PTGES		1.253585324	3.986720582	108.0831989	2.57729e-25	1.14576e-24	6.576135852	6.718545241	16.77947349	15.10338409		-1.137490057	3.986720582	158.6043061	2.28349e-36	2.91055e-35	16.77947349	15.10338409	13.10314765	12.35231609
ENSG00000160013	PTGIR		1.3672203	2.773710093	77.35096046	1.43125e-18	5.20345e-18	3.39646577	4.22308558	9.454424147	10.30417793		-1.121365325	2.773710093	50.41046232	1.24728e-12	6.92633e-12	9.454424147	10.30417793	4.235360858	4.117438698
ENSG00000095303	PTGS1		1.408779858	6.606659978	1304.356228	1.2781e-285	4.7288e-284	59.61881405	60.85082404	160.6400355	159.5736048		-2.234504905	6.606659978	2126.111246	0	0	160.6400355	159.5736048	31.1034313	29.1724912
ENSG00000087494	PTHLH		2.011585987	2.918558815	134.7389307	3.76566e-31	1.96555e-30	3.035139624	2.687418096	11.41344897	11.57455603		-4.217300671	2.918558815	358.677816	5.4637e-80	1.41227e-78	11.41344897	11.57455603	0.926485188	0.613235551
ENSG00000134242	PTPN22		4.068118022	2.702587453	554.39435	1.3933e-122	2.3252e-121	1.228508895	1.279722903	22.06032301	20.46720274		-2.196699707	2.702587453	47.93337467	4.40951e-12	2.36943e-11	22.06032301	20.46720274	0.794130161	0.613235551
ENSG00000127329	PTPRB		0.578800221	5.07348828	114.9076644	8.24485e-27	3.82143e-26	42.27515905	42.9347034	65.3292191	62.24852696		-1.600152659	5.07348828	199.9696127	2.12062e-45	3.30485e-44	65.3292191	62.24852696	6.22068626	7.884457081
ENSG00000149177	PTPRJ		-1.016803419	6.488439977	692.141022	1.53e-152	3.0672e-151	151.4679203	154.270596	72.39874346	78.26940635		-0.554076212	6.488439977	116.8336555	3.12183e-27	3.14368e-26	72.39874346	78.26940635	50.95668532	48.62081866
ENSG00000139304	PTPRQ		-1.091596403	0.644654084	8.122292916	0.004372422	0.006577171	1.589835041	1.407695193	0.596224946	0.776342173		2.405714591	0.644654084	48.77452096	2.87146e-12	1.55848e-11	0.596224946	0.776342173	3.044165617	2.803362518
ENSG00000060656	PTPRU		1.961258583	4.099528882	322.6440996	3.84562e-72	4.0065e-71	8.960888414	6.910503676	29.98159729	31.2654166		-0.892194064	4.099528882	62.27858431	2.9815e-15	1.91805e-14	29.98159729	31.2654166	11.25017728	10.07458405
ENSG00000250337	PURPL		2.725595954	1.526025989	158.4783996	2.43282e-36	1.42556e-35	0.939447979	1.727625919	8.687849216	9.316106076		-2.267170483	1.526025989	11.87471089	0.000569013	0.001411902	8.687849216	9.316106076	0.19853254	0.087605079
ENSG00000110060	PUS3		0.775379371	2.484192786	17.60297819	2.72162e-05	5.04508e-05	4.914035582	4.926933177	8.602674223	8.257457658		-1.013679962	2.484192786	20.7037942	5.36097e-06	1.76712e-05	8.602674223	8.257457658	2.845633076	2.803362518
ENSG00000155893	PXYLP1		1.144770754	3.934201998	111.4060166	4.82128e-26	2.18842e-25	10.47845823	8.44617116	20.86787312	20.74950899		-0.59042588	3.934201998	31.06002788	2.50171e-08	1.03307e-07	20.86787312	20.74950899	11.58106485	13.40357704
ENSG00000103485	QPRT		1.782916099	1.276662786	14.02890025	0.000180022	0.000310922	0.361326146	0.319930726	0.681399938	1.623260907		1.04193495	1.276662786	25.80088172	3.78516e-07	1.41221e-06	0.681399938	1.623260907	4.500070912	6.132355507
ENSG00000269386	RAB11B-AS1		1.454338326	0.961519026	20.89442382	4.85305e-06	9.51075e-06	1.734365499	0.831819887	3.236649708	3.669981181		-1.078767896	0.961519026	7.436445148	0.006391602	0.013113315	3.236649708	3.669981181	0.926485188	0.700840629
ENSG00000041353	RAB27B		4.744874453	1.51221421	94.98810775	1.91532e-22	7.84423e-22	0.072265229	0.12797229	2.895949739	3.034792131		-4.134025028	1.51221421	204.8188998	1.85482e-46	2.97644e-45	2.895949739	3.034792131	0.529420107	0.262815236
ENSG00000129472	RAB2B		1.703408046	3.304983037	166.2777475	4.81056e-38	2.9261e-37	5.05856604	4.415044015	14.30939871	16.30318563		-0.748580883	3.304983037	34.10934885	5.21004e-09	2.28634e-08	14.30939871	16.30318563	6.816283881	7.796852002
ENSG00000100228	RAB36		1.370471546	1.25471433	11.95537028	0.000544901	0.000898112	0.722652291	0.447903016	1.533149862	1.482107785		-0.6818354	1.25471433	10.25157376	0.00136568	0.003179465	1.533149862	1.482107785	2.647100536	2.715757439
ENSG00000172780	RAB43		-0.717168354	0.899226618	5.608093388	0.017877705	0.024953253	2.240222104	1.9835705	1.362799877	1.19980154		1.18041537	0.899226618	14.61525871	0.000131843	0.000361369	1.362799877	1.19980154	2.514745509	2.277732046
ENSG00000276600	RAB7B		1.000915978	2.072309895	14.29596182	0.0001562	0.000271588	1.373039354	1.599653629	2.640424762	3.317098376		1.087863699	2.072309895	43.22439132	4.88084e-11	2.45368e-10	2.640424762	3.317098376	7.478059015	9.023323104
ENSG00000051180	RAD51		-1.73732483	4.281373346	264.0305493	2.26975e-59	2.01186e-58	25.36509543	23.48291527	8.176799262	6.56362019		0.611013293	4.281373346	53.01121796	3.31649e-13	1.90122e-12	8.176799262	6.56362019	27.19895801	26.89475915
ENSG00000111247	RAD51AP1		-2.008617614	4.662934309	414.2420391	4.37275e-92	5.65141e-91	31.79670082	31.09726654	7.921274285	7.692845169		0.606895363	4.662934309	70.69131309	4.17728e-17	2.95767e-16	7.921274285	7.692845169	37.65500513	35.04203147
ENSG00000157927	RADIL		1.300599528	1.249178679	19.04269233	1.27826e-05	2.42542e-05	1.011713208	1.279722903	2.981124731	2.752485886		-0.586781197	1.249178679	4.958804944	0.025958141	0.046360216	2.981124731	2.752485886	1.985325402	2.01491681
ENSG00000164520	RAET1E		-1.791193163	1.046982365	15.63555265	7.6797e-05	0.00013727	1.300774125	1.407695193	0.255524977	0.494035928		1.144365638	1.046982365	23.64892157	1.15611e-06	4.10208e-06	0.255524977	0.494035928	3.970650804	4.292648855
ENSG00000132359	RAP1GAP2		-1.586829938	2.35350037	25.65721802	4.07767e-07	8.59891e-07	2.384752562	3.391265693	0.766574931	1.129224979		-0.841543508	2.35350037	25.37377221	4.72296e-07	1.7465e-06	0.766574931	1.129224979	5.757443666	5.606725035
ENSG00000172819	RARG		0.746427683	6.326404279	323.4485884	2.56884e-72	2.68711e-71	66.7008065	67.82531386	109.1091652	116.1690197		-0.654401089	6.326404279	191.9025549	1.22195e-43	1.8294e-42	109.1091652	116.1690197	54.39791602	56.15485543
ENSG00000108551	RASD1		1.486147236	1.627688815	58.14883041	2.43019e-14	7.45933e-14	1.878895958	2.815390387	6.6436494	6.704773312		-2.02184656	1.627688815	30.74440523	2.94351e-08	1.20666e-07	6.6436494	6.704773312	0.661775134	0.438025393
ENSG00000100302	RASD2		-1.594223102	6.272567205	1341.313034	1.1897e-293	4.5313e-292	141.4230534	138.5300042	47.6128207	45.23957572		-3.218946273	6.272567205	2292.901242	0	0	47.6128207	45.23957572	10.72075717	11.47626531
ENSG00000172575	RASGRP1		-2.434761332	-0.707110987	9.599832953	0.001945951	0.003040548	0.289060917	1.023778322	0.170349985	0.070576561		1.875616359	-0.707110987	7.942185947	0.004829546	0.010169532	0.170349985	0.070576561	0.992662701	0.613235551
ENSG00000152689	RASGRP3		-0.710577873	1.819267649	5.147947904	0.023273862	0.031998781	2.746078708	2.23951508	2.129374808	0.988071857		1.983531252	1.819267649	63.54388929	1.56833e-15	1.0206e-14	2.129374808	0.988071857	7.279526474	8.234877395
ENSG00000270885	RASL10B		1.693945433	0.157543024	19.28694032	1.12473e-05	2.14479e-05	0.505856604	0.575875306	1.788674839	1.76441403		-1.883170653	0.157543024	15.5498073	8.03598e-05	0.000228465	1.788674839	1.76441403	0.264710054	0.438025393
ENSG00000122035	RASL11A		0.750301781	0.356088795	4.860382013	0.027480251	0.037444155	1.156243666	0.831819887	1.703499846	1.623260907		-1.241719946	0.356088795	8.893203031	0.002862342	0.006295973	1.703499846	1.623260907	0.39706508	0.788445708
ENSG00000153179	RASSF3		-0.990077532	4.365064425	81.47781758	1.7724e-19	6.63944e-19	25.79868681	23.802846	12.35037389	12.56262789		1.037864629	4.365064425	100.1118461	1.44029e-23	1.29168e-22	12.35037389	12.56262789	27.59602309	32.41387911
ENSG00000102054	RBBP7		-0.974139304	6.918484796	500.3843968	7.8403e-111	1.2073e-109	137.809792	142.4331591	69.33244374	73.11731738		0.522767245	6.918484796	178.5296815	1.01498e-40	1.42097e-39	69.33244374	73.11731738	157.9657245	159.0032178
ENSG00000244462	RBM12		-1.210467755	6.405766444	731.7484214	3.7326e-161	7.9897e-160	117.5755278	114.0233107	48.54974562	51.16800686		0.683060109	6.405766444	249.3893155	3.52838e-56	6.72938e-55	48.54974562	51.16800686	104.0972286	104.7756741
ENSG00000112183	RBM24		-0.84216969	3.522559221	43.33264131	4.61815e-11	1.22251e-10	14.09171968	14.52485495	8.347149246	7.692845169		-1.228511057	3.522559221	87.64331127	7.83892e-21	6.39257e-20	8.347149246	7.692845169	5.558911126	8.234877395
ENSG00000184898	RBM43		1.011362898	1.941056579	14.00305858	0.000182514	0.000315056	1.517569812	1.471681338	3.918049646	2.258449958		-0.68525521	1.941056579	14.00593214	0.000182235	0.000489107	3.918049646	2.258449958	3.970650804	4.029833619
ENSG00000076067	RBMS2		0.641993955	5.437523981	115.5117411	6.0798e-27	2.82807e-26	33.74786201	33.65671235	52.0419203	53.07357401		-0.559228043	5.437523981	86.86122943	1.16409e-20	9.40424e-20	52.0419203	53.07357401	34.94172708	35.83047718
ENSG00000147274	RBMX		-1.20007872	7.510444924	1465.231636	0	0	239.4147042	231.8218039	101.5285908	103.1829324		0.522210446	7.510444924	333.4041667	1.74328e-74	4.27565e-73	101.5285908	103.1829324	227.9153562	224.7070268
ENSG00000168214	RBPJ		-0.785596933	6.708999404	224.8767214	7.81084e-51	6.06054e-50	76.52887767	76.91134647	45.14274592	43.96919762		0.698117612	6.708999404	403.8816143	7.86984e-90	2.22521e-88	45.14274592	43.96919762	187.811783	179.9408316
ENSG00000172348	RCAN2		-0.539989327	4.224031542	15.68950848	7.4637e-05	0.000133575	9.249949331	10.30176937	7.154699354	6.422467067		1.870419106	4.224031542	548.349601	2.8775e-121	1.0928e-119	7.154699354	6.422467067	43.21391625	49.49686945
ENSG00000089902	RCOR1		-1.035541234	6.343153704	529.6125112	3.4296e-117	5.49e-116	114.9017143	109.6722528	52.80849523	56.24951926		0.660845029	6.343153704	204.7855337	1.88617e-46	3.01927e-45	52.80849523	56.24951926	94.3029566	94.52587989
ENSG00000135437	RDH5		1.467650135	0.512206198	14.10201804	0.000173158	0.000299625	0.794917521	0.575875306	1.618324854	2.117296835		1.272242171	0.512206198	10.78957237	0.001020735	0.002435246	1.618324854	2.117296835	2.316212969	1.31407618
ENSG00000164620	RELL2		0.80896647	1.271200233	9.097777534	0.002559203	0.003951082	1.445304583	1.663639774	2.981124731	2.540756203		-0.690780755	1.271200233	7.307002812	0.00686864	0.014014319	2.981124731	2.540756203	2.051502916	1.576891416
ENSG00000189056	RELN		0.684719767	4.671322312	152.1396661	5.9061e-35	3.35603e-34	38.30057145	38.64763167	63.79606924	60.20180669		-2.178930155	4.671322312	15.67307716	7.52883e-05	0.000215085	63.79606924	60.20180669	0.330887567	0.087605079
ENSG00000178882	RFLNA		-1.545656388	2.586541524	77.78377411	1.14961e-18	4.19955e-18	7.876909977	8.958060321	2.555249769	3.175945253		1.95228956	2.586541524	119.6597228	7.50984e-28	7.67581e-27	2.555249769	3.175945253	8.801609283	10.2497942
ENSG00000183688	RFLNB		-0.982151329	7.46258457	838.0823955	2.8347e-184	6.8487e-183	231.6823246	237.8365015	121.374364	116.8042088		-0.679088375	7.46258457	396.1993936	3.70074e-88	1.03286e-86	121.374364	116.8042088	134.6712398	127.6405996
ENSG00000162944	RFTN2		2.740658115	1.754286635	82.30633537	1.16548e-19	4.39515e-19	0.722652291	0.511889161	3.832874654	4.375746793		-1.671191474	1.754286635	64.79362841	8.31676e-16	5.4894e-15	3.832874654	4.375746793	2.250035456	1.664496495
ENSG00000087903	RFX2		-0.664471391	3.380356866	19.56786061	9.70888e-06	1.85991e-05	8.310501352	8.57414345	5.791899477	4.940359283		0.73641704	3.380356866	46.66857355	8.40664e-12	4.42725e-11	5.791899477	4.940359283	17.20615349	16.99538526
ENSG00000196460	RFX8		-0.588971647	4.999964857	40.54216185	1.92419e-10	4.93724e-10	22.32995581	21.17941404	14.65009868	14.25646536		0.785479808	4.999964857	177.4006636	1.79054e-40	2.48792e-39	14.65009868	14.25646536	58.36856682	57.906957
ENSG00000133111	RFXAP		-1.766474346	0.226803708	8.051068496	0.004547682	0.006824949	1.156243666	0.511889161	0.255524977	0.211729684		-1.097785295	0.226803708	7.584658014	0.005886713	0.012168066	0.255524977	0.211729684	0.661775134	1.31407618
ENSG00000174136	RGMB		0.925542918	8.897831884	1982.695034	0	0	253.1450977	251.273592	476.8947819	480.6263816		0.521724717	8.897831884	1039.622907	4.3837e-228	3.1192e-226	476.8947819	480.6263816	711.143559	701.54147
ENSG00000130988	RGN		-0.91415758	1.014705277	7.977689018	0.004735736	0.007085821	1.66210027	2.23951508	1.192449892	0.917495295		0.944659671	1.014705277	12.39277128	0.000430999	0.001088636	1.192449892	0.917495295	2.845633076	3.066177754
ENSG00000076344	RGS11		0.8740088	1.282091202	17.38238495	3.05646e-05	5.63914e-05	3.107404853	1.9835705	4.940149554	4.305170232		-1.561552372	1.282091202	14.65146029	0.000129334	0.000355149	4.940149554	4.305170232	0.529420107	0.525630472
ENSG00000143333	RGS16		5.007792602	2.619173306	699.4554921	3.9275e-154	7.9594e-153	0.939447979	0.511889161	22.65654795	23.71372456		-2.377530091	2.619173306	16.768318	4.22326e-05	0.000125008	22.65654795	23.71372456	0.19853254	0.175210157
ENSG00000116741	RGS2		2.198383658	2.675979503	245.1363701	2.98398e-55	2.48345e-54	3.613261457	3.391265693	15.24632362	16.79722156		-1.077363773	2.675979503	21.15867969	4.22782e-06	1.41036e-05	15.24632362	16.79722156	1.654437835	2.277732046
ENSG00000129667	RHBDF2		0.599238265	2.904532123	12.11300027	0.000500715	0.000828554	7.58784906	6.974489821	10.39134906	11.64513259		-0.510570913	2.904532123	6.363857246	0.011646808	0.022687449	10.39134906	11.64513259	4.830958479	4.292648855
ENSG00000171792	RHNO1		-1.413325653	5.437086477	386.0422967	6.01846e-86	7.31822e-85	59.7633445	55.66794628	19.41989825	23.50199487		0.739244914	5.437086477	127.8416251	1.21567e-29	1.29678e-28	19.41989825	23.50199487	57.04501655	57.73174685
ENSG00000143878	RHOB		0.78022483	6.299207249	285.0898349	5.84074e-64	5.48894e-63	53.5485348	53.74836193	94.71459145	89.98511551		-0.942724736	6.299207249	465.0717593	3.7862e-103	1.2197e-101	94.71459145	89.98511551	58.43474434	58.25737732
ENSG00000176406	RIMS2		-0.753765836	2.433813871	17.09717285	3.55151e-05	6.51631e-05	6.648401081	6.910503676	4.854974562	3.317098376		-0.518091766	2.433813871	7.570899522	0.005931817	0.012255007	4.854974562	3.317098376	3.705940751	4.64306917
ENSG00000132669	RIN2		1.524035404	6.858817742	992.0450733	9.6247e-218	2.7514e-216	68.94102861	74.41588681	199.565007	212.8589085		-0.654701994	6.858817742	157.2120202	4.60067e-36	5.82392e-35	199.565007	212.8589085	74.64823512	74.20150164
ENSG00000183421	RIPK4		2.276813981	1.072294825	10.94530238	0.000938412	0.001516212	0	0.255944581	0.511049954	0.846918734		-3.285917272	1.072294825	105.659462	8.75604e-25	8.19297e-24	0.511049954	0.846918734	0.463242594	0.876050787
ENSG00000153561	RMND5A		0.937939183	4.92424626	216.333269	5.70455e-49	4.28254e-48	26.73813478	26.55425024	51.27534537	50.81512405		-0.708852868	4.92424626	69.78778227	6.60407e-17	4.62035e-16	51.27534537	50.81512405	18.13263867	14.98046845
ENSG00000266467	RN7SL220P		-2.204897775	0.33532266	19.34212773	1.09269e-05	2.08553e-05	1.156243666	1.727625919	0.255524977	0.352882806		0.9276497	0.33532266	5.847985497	0.015594893	0.029482316	0.255524977	0.352882806	1.786792862	1.664496495
ENSG00000241217	RN7SL809P		-2.920910478	1.26571207	73.41476478	1.05077e-17	3.68567e-17	3.107404853	3.967140999	0.425874962	0.494035928		1.016765949	1.26571207	15.42409664	8.58861e-05	0.000242897	0.425874962	0.494035928	3.375053184	3.066177754
ENSG00000243173	RN7SL861P		-1.292229685	-0.415646159	4.901412733	0.026834734	0.036610809	0.794917521	0.575875306	0.340699969	0.211729684		1.745202696	-0.415646159	12.45322074	0.000417272	0.001056642	0.340699969	0.211729684	1.389727781	0.788445708
ENSG00000115963	RND3		1.052725809	7.930400278	925.2263541	3.2211e-203	8.6721e-202	138.5324443	150.6873718	299.6456229	301.2913397		-0.532889204	7.930400278	268.6491204	2.23527e-60	4.58744e-59	299.6456229	301.2913397	220.1064096	220.2391678
ENSG00000239305	RNF103		0.779495956	4.271231655	74.54309669	5.93289e-18	2.10035e-17	14.3807806	13.75702121	24.87109775	23.50199487		-0.544216425	4.271231655	36.76363661	1.33355e-09	6.13043e-09	24.87109775	23.50199487	15.2870056	16.64496495
ENSG00000128482	RNF112		1.81825251	1.530593315	62.85309539	2.22713e-15	7.14603e-15	1.373039354	1.599653629	5.5363745	5.081512405		-1.511128431	1.530593315	28.55419431	9.11122e-08	3.58851e-07	5.5363745	5.081512405	1.125017728	1.138866023
ENSG00000133874	RNF122		2.062163911	1.734604031	65.09750377	7.12823e-16	2.3299e-15	1.589835041	1.727625919	6.302949431	7.551692046		-1.246256632	1.734604031	15.79087857	7.07427e-05	0.000203176	6.302949431	7.551692046	1.455905295	1.051260944
ENSG00000133135	RNF128		4.058350786	2.178114972	309.2617168	3.16268e-69	3.18729e-68	0.86718275	0.895806032	13.62799877	15.95030283		-1.723187206	2.178114972	18.93793077	1.35041e-05	4.24358e-05	13.62799877	15.95030283	0.595597621	0.525630472
ENSG00000170153	RNF150		-1.532115952	3.537409609	95.37386209	1.57621e-22	6.47381e-22	10.62298868	10.42974166	4.173574623	3.175945253		1.142726056	3.537409609	124.5015287	6.54287e-29	6.88863e-28	4.173574623	3.175945253	22.03711196	21.55084935
ENSG00000176641	RNF152		0.809449387	5.431420569	176.112453	3.422e-40	2.16911e-39	31.57990514	32.24901716	53.48989517	58.08450985		-0.746397368	5.431420569	142.0794345	9.34356e-33	1.08422e-31	53.48989517	58.08450985	31.43431887	32.32627403
ENSG00000158286	RNF207		0.61979319	1.157543923	5.498088261	0.019037275	0.026477576	1.806630729	2.047556645	3.406999692	2.611332764		-1.918420829	1.157543923	31.26737118	2.24827e-08	9.34073e-08	3.406999692	2.611332764	0.794130161	0.613235551
ENSG00000173821	RNF213		0.637413859	8.128694273	813.0516934	7.8418e-179	1.8531e-177	236.8854211	246.6026034	377.3252159	375.9613414		0.570994354	8.128694273	526.6108728	1.5427e-116	5.6917e-115	377.3252159	375.9613414	304.4827392	303.989623
ENSG00000101236	RNF24		-0.585642575	6.107904343	113.4060826	1.75815e-26	8.07949e-26	61.42544477	61.42669934	42.0764462	39.94633363		0.715394747	6.107904343	279.0509854	1.20894e-62	2.56232e-61	42.0764462	39.94633363	109.7884947	104.9508843
ENSG00000063978	RNF4		-1.068436972	6.831306655	686.6648926	2.3744e-151	4.716e-150	153.8526729	146.9121893	73.33566838	70.15310181		0.547146058	6.831306655	192.0305217	1.14584e-43	1.71942e-42	73.33566838	70.15310181	133.4800445	139.1168649
ENSG00000200795	RNU4-1		1.821129932	3.124679808	253.4932271	4.49682e-57	3.81611e-56	5.853483561	6.206656079	20.95304811	21.73758084		-0.934548898	3.124679808	20.45462919	6.10617e-06	1.99886e-05	20.95304811	21.73758084	2.71327805	2.452942203
ENSG00000202538	RNU4-2		2.149013536	3.892210475	330.6947668	6.7837e-74	7.21848e-73	10.47845823	7.742323563	39.35084645	40.86382892		-0.960824441	3.892210475	26.33835101	2.86542e-07	1.0809e-06	39.35084645	40.86382892	4.036828318	3.416598068
ENSG00000185483	ROR1		-0.595412482	4.28412581	29.66984916	5.12254e-08	1.13961e-07	23.41393424	22.77906767	16.6091235	14.11531224		1.857266823	4.28412581	250.1423166	2.41776e-56	4.6454e-55	16.6091235	14.11531224	28.32397574	33.2899299
ENSG00000106399	RPA3		-0.847910551	4.166360273	72.30506916	1.84373e-17	6.41664e-17	21.24597737	20.21962187	10.47652405	12.35089821		0.504359157	4.166360273	31.01716311	2.55757e-08	1.05513e-07	10.47652405	12.35089821	23.02977466	22.1640849
ENSG00000163923	RPL39L		-2.256941947	4.353458722	431.9454569	6.13002e-96	8.2008e-95	28.47250028	28.08991772	6.217774439	5.646124894		0.998968458	4.353458722	140.4844659	2.0858e-32	2.38825e-31	6.217774439	5.646124894	30.04459109	31.45022324
ENSG00000230071	RPL4P6		-1.018863291	0.43625682	8.400889178	0.003750375	0.005688377	1.806630729	1.663639774	1.1072749	0.635189051		1.461492463	0.43625682	13.7652153	0.000207136	0.000551597	1.1072749	0.635189051	1.455905295	1.839706652
ENSG00000124614	RPS10		-1.2038651	2.421546644	49.78183369	1.71828e-12	4.86694e-12	7.515583831	8.254212724	2.895949739	3.881710865		0.549111267	2.421546644	8.890040627	0.002867304	0.006304173	2.895949739	3.881710865	5.161846046	5.869540271
ENSG00000239218	RPS20P22		-1.909371261	0.512201948	14.93882299	0.000111054	0.000195853	1.156243666	1.215736758	0.255524977	0.352882806		0.801322184	0.512201948	7.309003041	0.006860998	0.01400314	0.255524977	0.352882806	2.580923023	1.927311731
ENSG00000226318	RPS3AP38		-2.468509042	2.881416702	164.5907822	1.12384e-37	6.79444e-37	10.04486685	9.341977192	1.618324854	1.834990591		0.883223775	2.881416702	41.45218275	1.2079e-10	5.90274e-10	1.618324854	1.834990591	11.51488733	10.60021452
ENSG00000166592	RRAD		1.587917478	1.895705208	33.29478406	7.91948e-09	1.84854e-08	1.083978437	1.151750613	3.151474716	3.59940462		1.54360314	1.895705208	68.55770497	1.23219e-16	8.51485e-16	3.151474716	3.59940462	6.882461394	8.322482474
ENSG00000132881	RSG1		1.453254867	1.493596522	40.80677554	1.68049e-10	4.32824e-10	1.734365499	1.727625919	4.940149554	4.587476477		-0.648728185	1.493596522	5.833661608	0.015722366	0.029671326	4.940149554	4.587476477	1.654437835	1.752101574
ENSG00000117616	RSRP1		1.193713921	5.33606593	344.7182794	5.98872e-77	6.64558e-76	24.28111699	23.61088756	55.78961996	53.84991618		-0.872258665	5.33606593	197.6578379	6.77577e-45	1.0446e-43	55.78961996	53.84991618	29.84605855	29.43530643
ENSG00000179300	RTL3		-4.560389983	-0.086699772	30.71764243	2.98439e-08	6.73543e-08	1.156243666	1.087764468	0.085174992	0		1.34409535	-0.086699772	8.622106929	0.003321075	0.007222153	0.085174992	0	1.786792862	0.963655865
ENSG00000125744	RTN2		1.037365306	2.526015737	45.11107782	1.86169e-11	5.03213e-11	3.902322374	5.182877757	9.113724177	9.668988882		-1.066374647	2.526015737	29.01879649	7.16794e-08	2.84739e-07	9.113724177	9.668988882	3.044165617	2.452942203
ENSG00000124813	RUNX2		0.667856805	3.431385072	35.09367674	3.14219e-09	7.52013e-09	9.32221456	9.405963337	14.22422372	15.4562669		-0.735574277	3.431385072	31.42081808	2.07742e-08	8.65868e-08	14.22422372	15.4562669	6.61775134	7.358826609
ENSG00000013392	RWDD2A		1.621072921	2.260239691	73.74797056	8.87555e-18	3.12078e-17	2.312487333	3.007348822	8.432324239	8.116304536		-0.727714726	2.260239691	12.05349649	0.000516953	0.001290802	8.432324239	8.116304536	2.647100536	3.416598068
ENSG00000197747	S100A10		-0.687866105	7.060097924	207.2850685	5.37285e-47	3.90451e-46	84.47805287	84.39772545	52.72332024	52.15607871		1.065829316	7.060097924	1376.413173	2.805e-301	2.7108e-299	52.72332024	52.15607871	272.3866452	268.4219611
ENSG00000196154	S100A4		1.196337154	9.061293538	5340.886845	0	0	371.515543	367.4084454	845.6173237	846.9893107		0.527558284	9.061293538	842.3047335	3.4241e-185	1.9534e-183	845.6173237	846.9893107	560.7882486	560.2344781
ENSG00000213694	S1PR3		-2.544680817	5.989865754	1489.469588	0	0	83.17727875	86.89318511	15.41667361	13.90358255		1.184441675	5.989865754	627.8926404	1.436e-138	6.2613e-137	15.41667361	13.90358255	105.2884238	104.2500436
ENSG00000187634	SAMD11		-1.891246016	6.616075851	2133.352541	0	0	200.3914804	199.3808283	55.27857001	52.7206912		-1.859146746	6.616075851	1083.067124	1.5819e-237	1.191e-235	55.27857001	52.7206912	26.6695379	27.85841502
ENSG00000100583	SAMD15		0.704698655	0.974997619	4.651578392	0.031025007	0.041976311	1.011713208	1.151750613	1.788674839	1.76441403		-0.652070779	0.974997619	6.036627965	0.014012023	0.026779176	1.788674839	1.76441403	1.852970375	1.576891416
ENSG00000136715	SAP130		-1.039745263	5.143005851	228.2973475	1.40174e-51	1.10216e-50	47.33372509	44.91827389	23.2527729	21.66700428		0.684269356	5.143005851	105.089452	1.16745e-24	1.08844e-23	23.2527729	21.66700428	43.28009377	44.59098505
ENSG00000164105	SAP30		-1.562110753	4.320832343	231.72776	2.50353e-52	1.99022e-51	24.85923883	24.89061046	7.7509243	8.96322327		0.701519536	4.320832343	70.31422798	5.05716e-17	3.56313e-16	7.7509243	8.96322327	29.38281595	26.36912868
ENSG00000186193	SAPCD2		-3.056346456	5.548223742	1777.165179	0	0	85.41750085	83.18198869	8.517499231	11.43340291		0.671417111	5.548223742	123.3816509	1.15048e-28	1.20248e-27	8.517499231	11.43340291	55.65528877	51.59939134
ENSG00000133872	SARAF		1.230017682	6.930004482	1269.677135	4.3941e-278	1.5676e-276	81.15385233	82.86205797	195.2210824	190.2038324		-0.560422984	6.930004482	217.6383533	2.96163e-49	5.02005e-48	195.2210824	190.2038324	88.67786796	87.60507868
ENSG00000004139	SARM1		0.846428842	3.178093749	48.778437	2.86573e-12	8.03621e-12	6.937461998	8.190226579	12.52072387	14.67992473		-1.190955109	3.178093749	61.42077279	4.60922e-15	2.92882e-14	12.52072387	14.67992473	4.698603452	4.029833619
ENSG00000130066	SAT1		1.592124111	5.493700494	780.4751472	9.4881e-172	2.1556e-170	26.66586955	26.23431951	79.04239286	80.24555006		-1.671619427	5.493700494	585.4595478	2.4352e-129	9.9795e-128	79.04239286	80.24555006	18.06646116	18.22185636
ENSG00000182568	SATB1		3.045743276	3.337980879	460.1658123	4.4239e-102	6.3095e-101	2.312487333	2.687418096	20.35682316	21.17296835		-0.921128635	3.337980879	45.9439437	1.21686e-11	6.33881e-11	20.35682316	21.17296835	6.4192188	5.606725035
ENSG00000140497	SCAMP2		1.216439827	4.98759064	342.3825216	1.93199e-76	2.13111e-75	22.25769058	23.0989984	53.23437019	52.3678084		-0.594804859	4.98759064	58.70797472	1.82899e-14	1.12147e-13	53.23437019	52.3678084	20.91209424	20.76240365
ENSG00000176700	SCAND2P		0.573110505	2.271200633	11.43461133	0.000720886	0.00117582	4.119118061	4.415044015	6.388124423	6.351890506		-0.597366497	2.271200633	9.259418354	0.002342874	0.005226567	6.388124423	6.351890506	3.441230697	2.978572675
ENSG00000252690	SCARNA15		-2.695471713	1.789038059	85.87057221	1.92106e-20	7.4019e-20	4.769505124	4.35105787	0.425874962	0.917495295		0.693220048	1.789038059	11.88903102	0.000564655	0.001402163	0.425874962	0.917495295	4.566248425	5.168699642
ENSG00000252835	SCARNA21		0.834447168	4.055770146	62.3720969	2.84323e-15	9.09357e-15	14.01945445	12.41331216	24.95627275	22.23161677		-0.699377628	4.055770146	36.6537859	1.41085e-09	6.4743e-09	24.95627275	22.23161677	10.98546723	11.82668562
ENSG00000252010	SCARNA5		1.774195863	1.811776371	64.77099377	8.41285e-16	2.74424e-15	1.445304583	2.751404241	7.495399323	7.128232679		-1.033552744	1.811776371	12.28500124	0.000456613	0.001148405	7.495399323	7.128232679	1.323550268	1.489286337
ENSG00000251791	SCARNA6		1.232365659	2.094090849	50.77626908	1.03518e-12	2.95928e-12	3.902322374	3.263293403	7.495399323	9.174952954		-1.772031821	2.094090849	38.79973562	4.69591e-10	2.22592e-09	7.495399323	9.174952954	0.926485188	1.226471101
ENSG00000099194	SCD		1.209519908	6.144129327	859.9492664	4.9956e-189	1.237e-187	56.65593965	58.86725354	131.6805381	135.577574		-1.359452016	6.144129327	502.9091558	2.2131e-111	7.8305e-110	131.6805381	135.577574	26.6695379	25.66828805
ENSG00000145284	SCD5		0.548979145	5.000405193	36.98369083	1.19121e-09	2.92662e-09	15.75381995	14.78079953	22.48619797	22.16104021		-0.777459563	5.000405193	170.9150093	4.67006e-39	6.31287e-38	22.48619797	22.16104021	32.02991649	35.12963655
ENSG00000006747	SCIN		-1.815350864	4.025262468	164.0116919	1.50386e-37	9.07502e-37	13.36906739	15.10073026	4.173574623	3.952287426		1.287477314	4.025262468	223.6201497	1.46813e-50	2.53836e-49	4.173574623	3.952287426	33.0887567	32.41387911
ENSG00000010803	SCMH1		-0.880408784	5.192171184	135.0971746	3.14399e-31	1.64837e-30	43.21460703	50.67702696	25.97837265	25.2664089		0.550414373	5.192171184	53.20528771	3.00449e-13	1.72848e-12	25.97837265	25.2664089	40.56681572	45.2042206
ENSG00000102098	SCML2		-1.649245444	2.902738143	68.65542606	1.17262e-16	3.96071e-16	7.732379519	9.853866353	2.384899785	3.175945253		0.685840668	2.902738143	17.73395566	2.54051e-05	7.73199e-05	2.384899785	3.175945253	11.51488733	9.724163733
ENSG00000180900	SCRIB		-0.552139124	6.367265836	136.7191697	1.38904e-31	7.35708e-31	99.65375099	98.28271895	64.81816915	69.87079557		0.519798108	6.367265836	116.9906575	2.88423e-27	2.90668e-26	64.81816915	69.87079557	90.72937088	100.8334456
ENSG00000175356	SCUBE2		-0.794417757	2.60833411	26.65496773	2.43225e-07	5.20966e-07	7.443318602	9.277991047	4.4290996	5.222665527		0.638333412	2.60833411	13.34184797	0.000259548	0.000679982	4.4290996	5.222665527	6.154508747	6.395170743
ENSG00000146197	SCUBE3		-0.508080809	6.882263608	297.0303904	1.46137e-66	1.43478e-65	204.8719246	211.2822513	147.0120367	146.0229051		0.866225533	6.882263608	256.646621	9.23614e-58	1.82052e-56	147.0120367	146.0229051	71.20700442	70.96011373
ENSG00000124145	SDC4		-1.015621821	7.733793581	1127.118776	4.2154e-247	1.3282e-245	238.11393	235.5330003	116.3490395	117.6511275		0.672241753	7.733793581	702.0595633	1.0662e-154	5.1907e-153	116.3490395	117.6511275	307.7254373	296.8936116
ENSG00000205138	SDHAF1		0.65101242	2.450803575	12.99000764	0.000313158	0.000529355	4.119118061	5.118891612	7.410224331	7.19880924		-0.735277	2.450803575	13.25615499	0.000271686	0.000709485	7.410224331	7.19880924	3.904473291	3.066177754
ENSG00000139410	SDSL		0.6479631	0.726650625	4.586711572	0.032220776	0.043469013	0.939447979	1.663639774	2.044199815	2.117296835		-0.844499404	0.726650625	5.844614427	0.015624797	0.029530228	2.044199815	2.117296835	0.727952647	1.226471101
ENSG00000166562	SEC11C		0.632535693	3.019606062	24.31177222	8.19368e-07	1.69529e-06	7.732379519	6.974489821	12.86142384	10.09244825		-1.142729897	3.019606062	52.14060926	5.16653e-13	2.92808e-12	12.86142384	10.09244825	4.103005831	4.205043776
ENSG00000101310	SEC23B		1.230293698	5.355851701	469.110836	5.0033e-104	7.313e-103	31.29084422	29.36964062	72.14321849	70.01194869		-0.736199039	5.355851701	108.5490338	2.03747e-25	1.94009e-24	72.14321849	70.01194869	25.21363261	22.33929506
ENSG00000141574	SECTM1		1.112045793	1.465220178	9.501218678	0.002053355	0.003202185	1.011713208	0.575875306	1.959024823	1.482107785		1.58930161	1.465220178	55.44522558	9.60998e-14	5.65679e-13	1.959024823	1.482107785	5.82362118	6.570380901
ENSG00000198832	SELENOM		1.031351252	6.298905344	711.8279923	8.0105e-157	1.6545e-155	68.94102861	71.21657955	142.1570622	144.4702207		-0.649321322	6.298905344	138.0758983	7.0144e-32	7.89196e-31	142.1570622	144.4702207	39.83886307	41.0867819
ENSG00000162430	SELENON		-1.095783961	6.639987888	552.9798954	2.8297e-122	4.7041e-121	120.5384022	125.9887198	59.45214463	56.24951926		0.510459296	6.639987888	143.4341544	4.72396e-33	5.55129e-32	59.45214463	56.24951926	129.4432162	121.0702187
ENSG00000110876	SELPLG		2.077430648	3.008185561	167.8109341	2.22484e-38	1.3629e-37	4.26364852	3.967140999	16.09807355	18.49105903		-1.476700526	3.008185561	53.79864074	2.22126e-13	1.28704e-12	16.09807355	18.49105903	2.91181059	2.715757439
ENSG00000153993	SEMA3D		1.859757616	2.911566033	74.26758598	6.82144e-18	2.41031e-17	1.517569812	1.791612064	5.877074469	6.210737384		-1.039187198	2.911566033	72.56745081	1.6142e-17	1.16132e-16	5.877074469	6.210737384	7.279526474	7.183616451
ENSG00000166192	SENP8		1.027707285	1.610511236	20.66132851	5.48119e-06	1.06964e-05	1.66210027	2.367487371	3.918049646	4.375746793		-0.813431531	1.610511236	11.4463733	0.000716337	0.001744042	3.918049646	4.375746793	1.852970375	2.190126967
ENSG00000086475	SEPHS1		-0.921319678	5.461250752	192.2770866	1.0123e-43	6.91415e-43	49.06809059	54.32423723	25.12662273	29.28927289		0.528474057	5.461250752	76.35214704	2.37333e-18	1.76231e-17	25.12662273	29.28927289	56.11853137	56.41767067
ENSG00000179918	SEPHS2		0.541888123	3.196914694	16.84840412	4.04874e-05	7.38675e-05	8.021440435	7.550365128	11.32827398	11.29224979		-0.797695976	3.196914694	31.57101207	1.92279e-08	8.03228e-08	11.32827398	11.29224979	5.955976206	6.657985979
ENSG00000235748	SEPT14P12		-3.205230209	2.6233884	225.1964169	6.65229e-51	5.174e-50	10.47845823	9.661907918	1.362799877	0.846918734		0.680916862	2.6233884	18.22273577	1.96519e-05	6.05933e-05	1.362799877	0.846918734	7.544236528	7.796852002
ENSG00000164300	SERINC5		-1.357719119	5.498441896	452.5686257	1.9912e-100	2.7847e-99	60.55826202	59.25117041	22.31584799	24.20776049		-0.693542148	5.498441896	142.8630911	6.29746e-33	7.35366e-32	22.31584799	24.20776049	36.5299874	35.48005686
ENSG00000197249	SERPINA1		1.466824981	-0.48779336	12.56034785	0.000394018	0.000658817	0.361326146	0.639861451	1.362799877	1.482107785		-5.341524904	-0.48779336	13.44788877	0.000245282	0.000645217	1.362799877	1.482107785	0	0
ENSG00000197632	SERPINB2		1.637683182	5.253761833	480.6693072	1.5279e-106	2.2928e-105	15.89835041	14.4608688	48.20904565	46.15707101		-1.452480609	5.253761833	553.0996	2.665e-122	1.0211e-120	48.20904565	46.15707101	24.15479239	24.96744742
ENSG00000197019	SERTAD1		0.712710149	4.519139584	90.04510381	2.32792e-21	9.2135e-21	21.39050783	22.65109538	35.09209683	37.05269462		-0.500228335	4.519139584	25.79453257	3.79763e-07	1.41605e-06	35.09209683	37.05269462	13.96345533	13.66639227
ENSG00000203706	SERTAD4-AS1		-2.73969534	0.521420852	29.79165966	4.81057e-08	1.07316e-07	1.083978437	2.047556645	0.170349985	0.282306245		0.864476125	0.521420852	7.140443848	0.00753645	0.015225746	0.170349985	0.282306245	1.852970375	2.452942203
ENSG00000130766	SESN2		1.679412488	5.088380809	579.61121	4.5567e-128	7.9101e-127	18.06630729	16.25248087	56.13031993	53.6381865		-0.636998977	5.088380809	84.32496467	4.19781e-20	3.32487e-19	56.13031993	53.6381865	26.14011779	25.23026266
ENSG00000103037	SETD6		0.849728961	2.175180537	20.15095358	7.15646e-06	1.38488e-05	3.830057145	3.071334967	6.813999385	5.646124894		-0.962455574	2.175180537	20.99314269	4.6093e-06	1.53092e-05	6.813999385	5.646124894	2.845633076	2.540547282
ENSG00000174938	SEZ6L2		1.676002351	3.714690694	380.9166074	7.85963e-85	9.42428e-84	10.76751914	11.77345071	35.51797179	36.69981181		-0.857932089	3.714690694	12.68429684	0.000368739	0.000941849	35.51797179	36.69981181	1.852970375	2.102521888
ENSG00000163935	SFMBT1		-0.829228919	3.397975601	34.53442597	4.18779e-09	9.9435e-09	10.04486685	10.23778322	4.940149554	6.351890506		0.895351483	3.397975601	63.82209989	1.36177e-15	8.90205e-15	4.940149554	6.351890506	16.21349078	17.34580558
ENSG00000104332	SFRP1		1.357154966	8.454390746	7286.74449	0	0	374.1893565	368.0483069	956.6855136	944.5966948		-0.9401547	8.454390746	277.8459757	2.2131e-62	4.68296e-61	956.6855136	944.5966948	35.60350221	34.34119084
ENSG00000170624	SGCD		0.710394223	7.224617341	212.7328293	3.48063e-48	2.57714e-47	51.01925178	48.1815673	80.66071772	81.30419848		-0.826721743	7.224617341	997.7343646	5.5813e-219	3.7842e-217	80.66071772	81.30419848	170.9365171	168.4645663
ENSG00000127990	SGCE		-1.051735131	5.141879663	193.3184401	5.99818e-44	4.1164e-43	41.04665015	44.15044015	21.54927305	19.76143713		1.161306283	5.141879663	273.1246893	2.36544e-61	4.96473e-60	21.54927305	19.76143713	54.26556099	51.24897102
ENSG00000118515	SGK1		1.675570578	6.341599949	1559.857745	0	0	46.97239894	45.75009378	146.5009868	149.2694269		-0.903942763	6.341599949	338.9660452	1.07164e-75	2.68428e-74	146.5009868	149.2694269	46.32425938	47.56955772
ENSG00000104611	SH2D4A		-0.632683076	5.948753179	118.3550609	1.4497e-27	6.86921e-27	56.2946135	55.4120017	35.26244682	36.62923525		0.575538475	5.948753179	162.9640083	2.54732e-37	3.30871e-36	35.26244682	36.62923525	91.19261347	94.35066973
ENSG00000109686	SH3D19		0.771187099	6.401346746	204.8541033	1.8223e-46	1.30959e-45	41.62477199	45.94205222	71.80251852	77.6342173		-0.761199221	6.401346746	333.0580902	2.07367e-74	5.06681e-73	71.80251852	77.6342173	83.71455446	79.63301652
ENSG00000107957	SH3PXD2A		-0.853299444	8.653148392	2005.009601	0	0	558.7547518	568.9648027	311.3145969	313.0776254		-0.732752796	8.653148392	1196.472565	3.5638e-262	2.9026e-260	311.3145969	313.0776254	270.5998523	264.0417071
ENSG00000174705	SH3PXD2B		1.460252779	6.597763955	1607.687909	0	0	69.59141567	66.41761867	186.9591081	186.7455809		-0.543433294	6.597763955	129.4652707	5.36469e-30	5.77977e-29	186.9591081	186.7455809	56.58177396	55.4540148
ENSG00000172985	SH3RF3		-1.851078039	4.527694817	298.4416134	7.19937e-67	7.09527e-66	25.00376928	25.40249962	5.962249462	7.833998291		0.838079043	4.527694817	128.872744	7.23089e-30	7.75166e-29	5.962249462	7.833998291	37.19176253	38.54623462
ENSG00000161681	SHANK1		0.674826832	2.371470852	14.83032413	0.000117629	0.000206997	5.203096498	5.822739209	10.30617407	7.551692046		-0.865719531	2.371470852	11.6479833	0.000642722	0.001581464	10.30617407	7.551692046	1.919147889	2.277732046
ENSG00000185634	SHC4		3.424805045	2.553269814	380.7555217	8.52065e-85	1.02074e-83	1.373039354	1.855598209	16.69429849	18.34990591		-2.035280552	2.553269814	46.26157056	1.03474e-11	5.41846e-11	16.69429849	18.34990591	0.661775134	1.138866023
ENSG00000170085	SIMC1		-1.495193421	3.024440144	98.22148405	3.74109e-23	1.55979e-22	11.56243666	10.94163082	3.492174685	4.375746793		0.64638873	3.024440144	21.66476894	3.247e-06	1.09931e-05	3.492174685	4.375746793	10.72075717	9.023323104
ENSG00000116991	SIPA1L2		0.882458344	2.947915609	22.08958608	2.60218e-06	5.20757e-06	3.324200541	2.943362677	6.217774439	5.36381865		1.279066276	2.947915609	105.8443008	7.97624e-25	7.46871e-24	6.217774439	5.36381865	16.54437835	14.19202275
ENSG00000077463	SIRT6		0.685834975	2.991683459	24.43551274	7.68391e-07	1.59415e-06	6.287074936	6.014697644	9.9654741	9.810142004		-0.532247297	2.991683459	13.90746152	0.000192035	0.000513812	9.9654741	9.810142004	6.286863773	6.307565665
ENSG00000165480	SKA3		-2.397284267	5.390674464	895.9992488	7.2701e-197	1.8754e-195	55.93328736	53.30045891	10.22099908	10.44533105		0.567106895	5.390674464	102.6339404	4.03167e-24	3.67936e-23	10.22099908	10.44533105	59.62593958	60.18468905
ENSG00000136603	SKIL		-0.663473754	6.313522256	183.7105497	7.50415e-42	4.89565e-41	91.84910624	88.30088031	59.87801959	54.20279899		-0.971593168	6.313522256	424.3707138	2.72973e-94	8.0524e-93	59.87801959	54.20279899	55.32440121	58.60779763
ENSG00000145604	SKP2		-0.980776963	4.825769846	135.0260514	3.25865e-31	1.70641e-30	32.80841403	30.58537738	17.20534845	15.03280753		0.61285251	4.825769846	71.71420905	2.48735e-17	1.77864e-16	17.20534845	15.03280753	38.78002286	39.50989048
ENSG00000120519	SLC10A7		0.700579765	2.472364712	18.31950517	1.86785e-05	3.5056e-05	4.480444207	4.287071725	6.302949431	7.833998291		-0.809177665	2.472364712	20.85131059	4.96353e-06	1.64099e-05	6.302949431	7.833998291	3.30887567	4.205043776
ENSG00000110446	SLC15A3		-0.846790627	1.271194677	10.02321584	0.001545793	0.002441818	3.179670082	2.687418096	1.192449892	1.976143713		1.827355626	1.271194677	39.628556	3.07159e-10	1.46725e-09	1.192449892	1.976143713	3.375053184	3.679413304
ENSG00000168679	SLC16A4		2.019345235	2.730653439	116.1706078	4.36118e-27	2.03815e-26	4.046852832	2.687418096	13.11694882	13.90358255		-0.912525477	2.730653439	18.19680182	1.99213e-05	6.1351e-05	13.11694882	13.90358255	3.838295777	2.715757439
ENSG00000163393	SLC22A15		-0.771119355	2.634075107	10.24323848	0.001371865	0.002181441	3.830057145	3.711196419	2.810774746	1.693837468		-0.574388159	2.634075107	14.4622794	0.000142995	0.00038993	2.810774746	1.693837468	7.544236528	7.096011373
ENSG00000110628	SLC22A18		1.621854796	2.460437207	91.99259557	8.70014e-22	3.48922e-21	2.818343937	3.263293403	9.709949123	9.174952954		-1.213471846	2.460437207	39.69934757	2.96224e-10	1.41711e-09	9.709949123	9.174952954	3.176520643	2.277732046
ENSG00000225697	SLC26A6		0.576074246	4.145676065	35.96263024	2.01138e-09	4.87871e-09	16.76553316	16.31646701	25.12662273	24.20776049		-0.654879293	4.145676065	33.98970754	5.54044e-09	2.42558e-08	25.12662273	24.20776049	12.8384376	9.548953576
ENSG00000112759	SLC29A1		1.494324799	2.764042397	117.0587305	2.78692e-27	1.31e-26	4.552709436	4.734974741	13.2872988	12.98608726		-0.701671576	2.764042397	14.31778134	0.0001544	0.000418563	13.2872988	12.98608726	3.639763237	3.32899299
ENSG00000198246	SLC29A3		1.776148442	1.539694918	40.99866595	1.52333e-10	3.93128e-10	1.951161187	0.959792177	4.343924608	5.434395211		-0.713410134	1.539694918	6.005762454	0.014259231	0.02719544	4.343924608	5.434395211	1.985325402	1.664496495
ENSG00000133460	SLC2A11		1.351182991	1.421565418	29.40818287	5.86296e-08	1.29898e-07	1.445304583	1.535667484	3.918049646	3.740557743		-1.128028889	1.421565418	18.97904102	1.32162e-05	4.15413e-05	3.918049646	3.740557743	1.522082808	1.576891416
ENSG00000151229	SLC2A13		0.895114646	4.247121979	92.26585185	7.57807e-22	3.0477e-21	12.28508895	12.98918747	24.78592276	22.51392302		-0.705037643	4.247121979	62.10967789	3.24851e-15	2.08362e-14	24.78592276	22.51392302	14.75758549	15.593704
ENSG00000170385	SLC30A1		1.012605777	5.877268589	293.865193	7.15129e-66	6.9631e-65	35.12090136	31.48118341	66.35131901	67.47119249		-1.33497466	5.877268589	625.298703	5.264e-138	2.2723e-136	66.35131901	67.47119249	37.58882761	39.94791588
ENSG00000104154	SLC30A4		0.502809762	3.98835081	33.90106426	5.7987e-09	1.36508e-08	16.98232885	18.23605137	22.74172295	26.96024637		-0.655693664	3.98835081	27.07167795	1.96049e-07	7.50913e-07	22.74172295	26.96024637	8.206011662	7.446431687
ENSG00000080189	SLC35C2		0.76022517	4.711154276	110.039118	9.6076e-26	4.31708e-25	22.25769058	21.69130321	36.19937173	38.04076648		-0.691323596	4.711154276	68.67148579	1.16311e-16	8.05466e-16	36.19937173	38.04076648	17.00762094	18.04664621
ENSG00000110660	SLC35F2		-1.325980904	5.620079663	469.2532546	4.6587e-104	6.817e-103	64.24378871	64.43404817	25.21179772	26.04275108		-0.821222503	5.620079663	216.6074401	4.97065e-49	8.3706e-48	25.21179772	26.04275108	36.26527735	38.72144477
ENSG00000183780	SLC35F3		1.386026993	3.437512251	238.2474104	9.481e-54	7.72194e-53	11.49017143	11.45351998	31.77027213	28.44235416		-3.547628101	3.437512251	46.05617905	1.1491e-11	5.9931e-11	31.77027213	28.44235416	0.19853254	0.087605079
ENSG00000111371	SLC38A1		1.180727009	6.928713009	815.1670816	2.7196e-179	6.4621e-178	63.73793211	66.28964637	144.456787	150.1869222		-1.531347868	6.928713009	1600.876792	0	0	144.456787	150.1869222	72.39819966	70.08406294
ENSG00000134294	SLC38A2		1.01795477	9.264372441	3772.076501	0	0	386.5467107	380.9095221	769.4708805	782.7646401		-1.582439693	9.264372441	9212.355814	0	0	769.4708805	782.7646401	331.5493422	325.2776571
ENSG00000017483	SLC38A5		0.851301172	5.038635553	165.007944	9.11118e-38	5.51354e-37	25.14829974	25.6584442	46.59072079	45.31015228		-1.125199738	5.038635553	229.6122903	7.24262e-52	1.27956e-50	46.59072079	45.31015228	17.73557359	20.58719349
ENSG00000103042	SLC38A7		0.582628843	4.572770512	45.25962754	1.7257e-11	4.66844e-11	20.95691645	21.17941404	30.83334722	32.1829119		-0.650920075	4.572770512	46.13735556	1.10246e-11	5.75449e-11	30.83334722	32.1829119	18.2649937	14.19202275
ENSG00000112473	SLC39A7		0.678753685	7.320074469	533.6840492	4.4614e-118	7.2128e-117	140.1945445	136.5464337	218.6442053	223.6571224		-0.549886406	7.320074469	270.3510629	9.51474e-61	1.97145e-59	218.6442053	223.6571224	114.7518082	114.3246277
ENSG00000134802	SLC43A3		-1.30797412	3.520261419	84.14861265	4.58946e-20	1.74856e-19	11.41790621	12.09338143	5.110499539	4.446323354		1.469713652	3.520261419	178.1442845	1.232e-40	1.71737e-39	5.110499539	4.446323354	21.97093445	19.97395794
ENSG00000076351	SLC46A1		2.004035557	2.644680993	184.340619	5.46699e-42	3.58106e-41	3.685526686	3.135321112	14.05387373	13.2683935		-0.792096451	2.644680993	15.57783853	7.91772e-05	0.000225301	14.05387373	13.2683935	3.044165617	2.715757439
ENSG00000211584	SLC48A1		0.700908024	3.588771504	46.97217921	7.20015e-12	1.98092e-11	11.99602804	10.62170009	19.84577321	17.00895124		0.62651246	3.588771504	22.87722348	1.72686e-06	6.00184e-06	19.84577321	17.00895124	11.05164474	11.30105515
ENSG00000088836	SLC4A11		1.446572196	1.789057155	42.36595112	7.56964e-11	1.98194e-10	2.52928302	1.855598209	5.962249462	5.928431139		-1.226544542	1.789057155	21.0844433	4.39482e-06	1.46381e-05	5.962249462	5.928431139	1.654437835	1.489286337
ENSG00000050438	SLC4A8		-2.254359878	4.695370739	475.1874226	2.3821e-105	3.5336e-104	34.75957522	33.14482319	6.899174377	7.269385802		0.708565852	4.695370739	84.43818256	3.96418e-20	3.14174e-19	6.899174377	7.269385802	38.31678026	36.9693432
ENSG00000072041	SLC6A15		1.626948762	2.322204583	54.2867991	1.73262e-13	5.13795e-13	2.240222104	3.199307257	7.495399323	9.386682637		-0.816519379	2.322204583	12.0671792	0.000513173	0.00128219	7.495399323	9.386682637	3.375053184	2.62815236
ENSG00000197106	SLC6A17		1.261462428	5.236003956	415.7367241	2.06733e-92	2.69065e-91	23.91979085	26.3622918	59.28179465	61.54276135		-2.280252889	5.236003956	833.6285442	2.6351e-183	1.4902e-181	59.28179465	61.54276135	10.05898204	12.70273641
ENSG00000131389	SLC6A6		0.795675997	5.199493184	128.7385873	7.73653e-30	3.90597e-29	26.01548249	25.33851348	46.16484583	43.19285544		-0.785317116	5.199493184	132.8811943	9.59875e-31	1.05342e-29	46.16484583	43.19285544	27.00042547	30.04854199
ENSG00000130821	SLC6A8		1.162467975	4.299647337	244.0168004	5.23472e-55	4.33715e-54	16.98232885	19.00388511	38.83979649	41.85190078		-0.679896304	4.299647337	29.93752421	4.46194e-08	1.804e-07	38.83979649	41.85190078	6.750106367	9.373743418
ENSG00000151012	SLC7A11		1.067672203	5.729724112	117.1345173	2.68243e-27	1.26181e-26	11.99602804	11.00561697	21.97514802	25.83102139		-0.734091647	5.729724112	214.0051373	1.83695e-48	3.05764e-47	21.97514802	25.83102139	64.72160811	69.38322231
ENSG00000013293	SLC7A14		2.558828013	1.209806977	74.59441833	5.78064e-18	2.04869e-17	0.578121833	0.767833742	3.662524669	4.375746793		3.536795165	1.209806977	96.29473484	9.89929e-23	8.60953e-22	3.662524669	4.375746793	3.838295777	3.94222854
ENSG00000103257	SLC7A5		0.981301109	7.394290771	845.8900324	5.6896e-186	1.3902e-184	92.35496285	95.14739784	182.7855335	187.3807699		-1.203383937	7.394290771	1708.002075	0	0	182.7855335	187.3807699	122.1636897	118.0916461
ENSG00000225138	SLC9A3-AS1		2.359152399	2.608368569	161.7732444	4.63691e-37	2.76974e-36	2.818343937	2.047556645	12.52072387	12.28032165		-1.65761848	2.608368569	61.15271127	5.2815e-15	3.34288e-14	12.52072387	12.28032165	2.91181059	1.489286337
ENSG00000181804	SLC9A9		0.947560742	2.212659527	13.40061361	0.000251542	0.000428558	1.517569812	1.663639774	3.236649708	2.96421557		1.129781004	2.212659527	52.34250696	4.66174e-13	2.64547e-12	3.236649708	2.96421557	9.066319336	9.636558654
ENSG00000166750	SLFN5		0.83937769	7.35332598	704.9458206	2.5131e-155	5.1413e-154	114.8294491	110.9519757	203.9941066	199.9433978		-1.248232686	7.35332598	1568.416667	0	0	203.9941066	199.9433978	102.2442582	100.4830252
ENSG00000166949	SMAD3		-0.826629155	6.475771565	424.2439302	2.90881e-94	3.85165e-93	126.464151	124.9649415	72.31356847	69.58848932		1.539427939	6.475771565	1051.028616	1.4546e-230	1.0583e-228	72.31356847	69.58848932	117.3989088	114.7626531
ENSG00000137834	SMAD6		-0.639249186	5.353102178	122.916868	1.45416e-28	7.10617e-28	57.66765286	56.30780773	36.28454672	36.77038838		-0.761869047	5.353102178	122.4977192	1.79622e-28	1.86835e-27	36.28454672	36.77038838	25.54452017	24.35421187
ENSG00000101665	SMAD7		1.094591962	5.915811	585.0697303	2.9602e-129	5.2014e-128	49.50168196	50.54905467	110.0460901	104.1710043		-1.811450992	5.915811	759.1672918	4.0749e-167	2.1108e-165	110.0460901	104.1710043	19.58854397	18.39706652
ENSG00000136824	SMC2		-1.51030809	6.77539054	974.6837488	5.7171e-214	1.6165e-212	111.3607181	108.7764468	37.90287158	39.16999146		0.519668135	6.77539054	247.1394203	1.09166e-55	2.06681e-54	37.90287158	39.16999146	168.6864817	169.6910374
ENSG00000180747	SMG1P3		-0.996741134	2.20121569	26.48099234	2.66144e-07	5.68178e-07	5.564422644	5.822739209	3.151474716	2.611332764		0.637823581	2.20121569	11.78233124	0.000597956	0.001478618	3.151474716	2.611332764	5.029491019	6.219960586
ENSG00000183604	SMG1P5		-0.998923211	-0.173285464	6.235329231	0.012522631	0.017820667	1.517569812	1.151750613	0.681399938	0.635189051		1.991294194	-0.173285464	10.10279271	0.001480448	0.003417434	0.681399938	0.635189051	0.794130161	0.700840629
ENSG00000256235	SMIM3		0.991356111	5.644752241	314.6381081	2.1324e-70	2.17266e-69	33.60333155	37.43189491	71.03594359	70.7177143		0.536395382	5.644752241	84.05819653	4.80422e-20	3.78896e-19	71.03594359	70.7177143	57.37590412	55.36640972
ENSG00000168273	SMIM4		0.764890149	2.625554895	21.35176672	3.82268e-06	7.5636e-06	4.26364852	6.014697644	9.284074162	8.398610781		-0.753307437	2.625554895	15.60568309	7.80197e-05	0.000222203	9.284074162	8.398610781	3.639763237	4.029833619
ENSG00000128602	SMO		2.371005761	0.356089357	21.71063043	3.1703e-06	6.31232e-06	0.144530458	0.319930726	1.022099908	1.482107785		-2.495978376	0.356089357	44.8404595	2.1376e-11	1.10023e-10	1.022099908	1.482107785	0.463242594	0.438025393
ENSG00000198732	SMOC1		1.124508174	2.738562908	42.49713286	7.07859e-11	1.85713e-10	3.179670082	3.583224128	7.495399323	7.339962363		-3.277781763	2.738562908	317.1398836	6.08002e-71	1.42897e-69	7.495399323	7.339962363	1.522082808	1.31407618
ENSG00000088826	SMOX		0.642409632	4.704589821	78.83242521	6.76082e-19	2.48588e-18	28.18343937	27.96194543	44.88722095	42.9105492		-1.834559525	4.704589821	264.5887308	1.7152e-59	3.46519e-58	44.88722095	42.9105492	6.816283881	7.27122153
ENSG00000172594	SMPDL3A		2.306877934	3.340576192	182.1706259	1.62742e-41	1.05693e-40	3.179670082	5.950711499	21.71962304	23.85487768		-1.53805673	3.340576192	58.22116326	2.34246e-14	1.42886e-13	21.71962304	23.85487768	3.50740821	3.241387911
ENSG00000183963	SMTN		-1.333655354	8.182723959	2980.541492	0	0	406.4196487	406.1840494	162.6842353	159.9970642		0.542098064	8.182723959	542.5972264	5.1335e-120	1.9269e-118	162.6842353	159.9970642	340.0200639	349.8946842
ENSG00000023608	SNAPC1		-1.158542933	4.666065888	142.1701855	8.92626e-33	4.86102e-32	27.60531753	30.13747437	11.75414894	13.97415911		0.831548637	4.666065888	98.51457889	3.22641e-23	2.86178e-22	11.75414894	13.97415911	38.78002286	35.7428721
ENSG00000064692	SNCAIP		-2.24425297	1.815511138	73.0170288	1.28536e-17	4.49876e-17	4.697239894	4.862947031	1.192449892	0.846918734		1.125491753	1.815511138	28.91563292	7.56003e-08	2.99762e-07	1.192449892	0.846918734	5.095668532	5.256304721
ENSG00000224078	SNHG14		0.568451397	4.530022415	57.65401621	3.12524e-14	9.55201e-14	24.06432131	23.22697069	35.09209683	34.93539778		-1.322110469	4.530022415	164.1527811	1.40083e-37	1.82871e-36	35.09209683	34.93539778	9.33102939	9.811768812
ENSG00000250786	SNHG18		1.54775468	2.710637224	97.27694345	6.02782e-23	2.50113e-22	3.324200541	3.711196419	10.30617407	10.37475449		-0.912871163	2.710637224	31.08018073	2.47587e-08	1.02338e-07	10.30617407	10.37475449	3.904473291	4.555464091
ENSG00000228649	SNHG26		-1.806389712	2.571094059	49.90615769	1.61278e-12	4.57212e-12	4.914035582	6.718545241	2.129374808	1.270378101		0.779350697	2.571094059	17.12968671	3.49123e-05	0.000104559	2.129374808	1.270378101	9.13249685	10.6878196
ENSG00000242125	SNHG3		-2.168305059	6.215065572	1232.305403	5.8145e-270	2.0133e-268	102.9056863	113.7033799	22.91207293	25.19583234		0.537813918	6.215065572	108.1213559	2.52815e-25	2.39674e-24	22.91207293	25.19583234	95.56032936	92.51096308
ENSG00000269893	SNHG8		0.762065765	3.685223414	55.20240145	1.08736e-13	3.24753e-13	11.92376281	10.10981093	18.99402329	18.20875278		-0.546390142	3.685223414	20.60275797	5.65146e-06	1.85988e-05	18.99402329	18.20875278	9.661916957	7.709246923
ENSG00000255198	SNHG9		0.925067947	1.340548218	13.99474739	0.000183322	0.000316283	1.878895958	1.663639774	3.151474716	3.528828059		-1.435063136	1.340548218	26.73107511	2.33831e-07	8.90096e-07	3.151474716	3.528828059	1.058840214	1.401681259
ENSG00000184602	SNN		0.649667421	3.531748324	25.82777125	3.73279e-07	7.89218e-07	7.443318602	7.230434402	11.83932393	11.22167323		1.174689434	3.531748324	113.3950783	1.76793e-26	1.7437e-25	11.83932393	11.22167323	18.86059132	19.18551223
ENSG00000212464	SNORA12		1.120559044	2.160506529	47.12273494	6.66778e-12	1.83766e-11	4.408178978	3.263293403	8.687849216	7.904574852		-0.652336208	2.160506529	7.334994391	0.006762489	0.013821691	8.687849216	7.904574852	1.985325402	2.277732046
ENSG00000208892	SNORA49		2.400581939	2.106407164	198.7954866	3.82549e-45	2.68802e-44	2.312487333	2.11154279	11.24309899	12.06859196		-1.016308708	2.106407164	10.18628341	0.001414892	0.003285432	11.24309899	12.06859196	0.992662701	1.138866023
ENSG00000201457	SNORA55		-1.7745432	0.702531365	22.62510642	1.96895e-06	3.97473e-06	1.878895958	2.11154279	0.425874962	0.705765612		0.924792303	0.702531365	8.749534177	0.003096811	0.006771987	0.425874962	0.705765612	2.316212969	1.927311731
ENSG00000235408	SNORA71B		-2.316953399	0.856152997	46.47397749	9.28433e-12	2.54236e-11	2.673813478	3.135321112	0.681399938	0.494035928		0.813570852	0.856152997	6.305597027	0.012035738	0.023364233	0.681399938	0.494035928	1.919147889	1.927311731
ENSG00000200087	SNORA73B		1.241996009	6.867425944	1550.59806	0	0	96.90767228	98.73062197	227.5024045	235.0199487		-0.636480142	6.867425944	182.5914535	1.31711e-41	1.8994e-40	227.5024045	235.0199487	54.7949811	57.20611637
ENSG00000200792	SNORA80A		1.783770341	1.115553101	49.07778385	2.46011e-12	6.92724e-12	1.228508895	1.215736758	3.577349677	4.79920616		-0.763223183	1.115553101	5.095203845	0.023992094	0.04329677	3.577349677	4.79920616	0.860307674	1.226471101
ENSG00000222365	SNORD12B		-3.695721643	3.107875145	396.0035692	4.08242e-88	5.05425e-87	15.39249381	15.80457785	1.022099908	1.340954662		0.780134545	3.107875145	30.96507986	2.62713e-08	1.08279e-07	1.022099908	1.340954662	10.25751458	10.2497942
ENSG00000209042	SNORD12C		-2.918671465	2.287483818	132.5806768	1.11675e-30	5.75713e-30	6.287074936	6.654559096	0.851749923	0.846918734		1.041292498	2.287483818	37.5507908	8.90633e-10	4.13988e-09	0.851749923	0.846918734	8.139834149	7.008406294
ENSG00000212232	SNORD17		1.663495738	4.773294446	497.5248808	3.2848e-110	5.0341e-109	17.27138977	16.4444393	54.08612012	52.65011464		-1.53083209	4.773294446	250.1584132	2.3983e-56	4.62173e-55	54.08612012	52.65011464	9.926627011	10.95063483
ENSG00000263934	SNORD3A		1.986303734	7.652868768	6824.383921	0	0	126.6086815	132.0034174	505.4284044	519.7257965		-1.334143941	7.652868768	928.982673	4.9141e-204	3.1349e-202	505.4284044	519.7257965	51.55228294	49.84728977
ENSG00000200913	SNORD46		-3.021498474	2.303598494	181.9065959	1.85842e-41	1.20574e-40	8.960888414	8.70211574	0.596224946	1.482107785		0.934726799	2.303598494	23.14647638	1.50118e-06	5.25839e-06	0.596224946	1.482107785	5.426556099	6.219960586
ENSG00000222937	SNORD63B		-4.59870288	0.008161622	33.32051251	7.81539e-09	1.82491e-08	1.517569812	0.831819887	0	0.070576561		0.901521647	0.008161622	4.987154288	0.025536171	0.045739061	0	0.070576561	1.323550268	1.576891416
ENSG00000130340	SNX9		0.856769758	7.656378654	884.2064787	2.6618e-194	6.7855e-193	135.930896	133.3471265	242.7487281	244.4772079		-0.50542333	7.656378654	353.0047134	9.39352e-79	2.39933e-77	242.7487281	244.4772079	180.8631441	177.8383097
ENSG00000057252	SOAT1		-0.867164113	6.811080228	366.7735057	9.43431e-82	1.0977e-80	120.8997284	121.1897589	64.98851913	67.54176905		0.833552235	6.811080228	437.7229072	3.38869e-97	1.02772e-95	64.98851913	67.54176905	169.6791444	162.2446057
ENSG00000246985	SOCS2-AS1		1.132093884	1.941058616	36.72621775	1.35939e-09	3.3278e-09	3.107404853	2.687418096	6.728824393	5.9990077		-2.459113134	1.941058616	80.97710629	2.28348e-19	1.7477e-18	6.728824393	5.9990077	0.727952647	1.051260944
ENSG00000149639	SOGA1		-1.649682811	7.454601081	1953.5116	0	0	236.8131559	231.2459286	76.06126813	73.25847051		0.702752019	7.454601081	474.5708752	3.2443e-105	1.0691e-103	76.06126813	73.25847051	239.4302435	237.4097632
ENSG00000095637	SORBS1		2.322227547	2.198369838	227.9067486	1.70551e-51	1.33695e-50	2.890609166	2.687418096	13.2872988	14.5387716		-2.00065427	2.198369838	16.35667606	5.2471e-05	0.000153282	13.2872988	14.5387716	0.264710054	0.350420315
ENSG00000184985	SORCS2		0.820576951	3.889492645	53.05014507	3.25141e-13	9.53266e-13	11.41790621	11.26156155	20.18647318	19.90259025		-1.80254706	3.889492645	197.0200934	9.33551e-45	1.4341e-43	20.18647318	19.90259025	6.551573827	5.606725035
ENSG00000198142	SOWAHC		0.827743939	4.778550933	111.1571366	5.46617e-26	2.47593e-25	19.65614233	20.4115803	36.45489671	34.86482122		-0.595803001	4.778550933	55.8359991	7.87758e-14	4.66459e-13	36.45489671	34.86482122	20.84591672	22.68971538
ENSG00000124766	SOX4		1.582889293	5.31836187	810.1200924	3.4024e-178	7.9966e-177	34.10918816	30.96929425	95.2256414	98.94833878		-2.512846242	5.31836187	449.6022422	8.804e-100	2.72104e-98	95.2256414	98.94833878	4.830958479	4.64306917
ENSG00000125398	SOX9		2.548499141	3.287547959	377.226168	4.99889e-84	5.95544e-83	3.830057145	3.391265693	23.67864786	18.84394184		-2.243925255	3.287547959	180.6501033	3.49525e-41	4.974e-40	23.67864786	18.84394184	2.580923023	2.540547282
ENSG00000064199	SPA17		-1.439129149	3.635122211	110.8015223	6.54015e-26	2.95619e-25	13.22453693	13.56506277	4.854974562	5.010935844		1.142094189	3.635122211	120.0856303	6.05881e-28	6.21232e-27	4.854974562	5.010935844	20.64738418	21.55084935
ENSG00000113140	SPARC		0.607647701	11.566051	8596.202999	0	0	3039.764599	3042.541202	4619.295358	4647.254824		-0.948146564	11.566051	11854.40481	0	0	4619.295358	4647.254824	1524.200489	1533.526902
ENSG00000158792	SPATA2L		1.703586412	2.226816694	100.6529421	1.09599e-23	4.63068e-23	3.035139624	2.687418096	9.113724177	9.457259198		-0.79850762	2.226816694	12.59525295	0.000386728	0.000984495	9.113724177	9.457259198	2.514745509	2.01491681
ENSG00000161888	SPC24		-2.34179942	6.106373503	1527.0477	0	0	100.2318728	97.32292677	18.90884829	19.90259025		0.841650685	6.106373503	323.0561214	3.12767e-72	7.4182e-71	18.90884829	19.90259025	101.317773	94.0878545
ENSG00000118363	SPCS2		0.589369593	2.742509035	10.18456173	0.001416214	0.002246719	3.974587603	4.35105787	5.877074469	6.634196751		-0.513856043	2.742509035	10.71693392	0.001061594	0.00252482	5.877074469	6.634196751	6.02215372	7.183616451
ENSG00000128487	SPECC1		-1.004005214	4.330061396	87.43980598	8.68842e-21	3.3768e-20	18.57216389	18.74794053	8.943374193	9.598412321		-1.087908059	4.330061396	183.058971	1.04125e-41	1.50493e-40	8.943374193	9.598412321	17.13997597	15.41849385
ENSG00000100014	SPECC1L		-0.579151808	5.527126334	91.23435366	1.27625e-21	5.09321e-21	50.15206903	50.61304081	33.218247	34.15905561		0.810695807	5.527126334	203.8515749	3.01558e-46	4.80342e-45	33.218247	34.15905561	62.86863773	63.77649728
ENSG00000176170	SPHK1		-1.222939916	7.082883266	1387.070888	1.3551e-303	5.3176e-302	218.3855225	214.5455447	91.30759176	93.79624981		-1.037002969	7.082883266	724.8841185	1.1604e-159	5.7799e-158	91.30759176	93.79624981	75.50854279	69.38322231
ENSG00000167642	SPINT2		1.734556829	0.192591015	10.53050751	0.0011742	0.001879647	0.216795687	0.319930726	0.851749923	0.988071857		1.104200829	0.192591015	10.7264131	0.00105617	0.002512842	0.851749923	0.988071857	1.852970375	2.102521888
ENSG00000169682	SPNS1		-1.699263855	0.271194995	14.92612539	0.000111804	0.000197122	0.939447979	1.791612064	0.340699969	0.494035928		0.796931347	0.271194995	4.809456679	0.028303968	0.049998143	0.340699969	0.494035928	1.257372755	1.839706652
ENSG00000152377	SPOCK1		0.567040595	7.217905031	405.095445	4.2829e-90	5.42165e-89	159.4893607	153.3108038	234.9978038	228.385752		-1.48202429	7.217905031	1301.323715	5.8285e-285	5.3155e-283	234.9978038	228.385752	53.53760834	56.6804859
ENSG00000262655	SPON1		4.437110889	0.750365188	28.16853328	1.11198e-07	2.42304e-07	0	0.063986145	0.596224946	1.19980154		-3.245033412	0.750365188	87.20188149	9.79905e-21	7.96096e-20	0.596224946	1.19980154	0.529420107	0.438025393
ENSG00000159674	SPON2		0.891108079	4.023686351	111.8551631	3.8439e-26	1.7503e-25	15.82608518	15.22870255	27.59669751	29.78330882		1.237403344	4.023686351	95.25050754	1.67755e-22	1.44252e-21	27.59669751	29.78330882	13.8311003	15.76891416
ENSG00000118785	SPP1		0.641928539	1.553235314	7.496402611	0.006182236	0.009131967	2.095691645	2.23951508	3.406999692	3.387674937		-3.026404861	1.553235314	105.1552131	1.12934e-24	1.05443e-23	3.406999692	3.387674937	0.330887567	0.963655865
ENSG00000136158	SPRY2		1.909459831	5.082568422	842.7991082	2.6734e-185	6.5199e-184	17.48818545	17.91612064	65.15886912	67.82407529		-0.821387437	5.082568422	111.5078189	4.57995e-26	4.43277e-25	65.15886912	67.82407529	18.46352624	20.1491681
ENSG00000187678	SPRY4		0.916483719	5.45329152	253.5905188	4.28249e-57	3.6366e-56	34.10918816	31.92908643	63.79606924	60.83699574		-0.639001698	5.45329152	104.4521947	1.61032e-24	1.48955e-23	63.79606924	60.83699574	32.29462654	30.83698769
ENSG00000167778	SPRYD3		0.808849062	5.930803743	284.2810972	8.76386e-64	8.22406e-63	56.15008305	56.94766918	103.3172657	95.49008728		-0.675489847	5.930803743	118.4670193	1.37013e-27	1.38836e-26	103.3172657	95.49008728	33.94906438	35.04203147
ENSG00000171621	SPSB1		-0.632331244	4.097170003	30.70038823	3.01105e-08	6.79322e-08	14.45304583	14.52485495	10.22099908	8.610340464		0.896589183	4.097170003	109.9569535	1.00142e-25	9.592e-25	10.22099908	8.610340464	29.25046092	28.12123025
ENSG00000162032	SPSB3		1.147840265	3.668736049	124.6009867	6.22301e-29	3.07705e-28	8.744092727	10.17379708	21.37892307	20.82008555		-0.506525321	3.668736049	16.60046862	4.61396e-05	0.000135766	21.37892307	20.82008555	8.073656635	8.760507868
ENSG00000137767	SQOR		1.566227281	2.826734387	112.399204	2.92146e-26	1.33591e-25	4.697239894	4.35105787	11.83932393	14.75050129		0.737349191	2.826734387	16.43201435	5.04263e-05	0.000147676	11.83932393	14.75050129	6.551573827	6.395170743
ENSG00000128039	SRD5A3		0.948459568	4.05417976	117.3828552	2.36674e-27	1.11533e-26	14.3807806	13.82100735	28.61879742	25.97217451		-0.542345319	4.05417976	23.58194902	1.19705e-06	4.23895e-06	28.61879742	25.97217451	10.52222463	9.89937389
ENSG00000171943	SRGAP2C		-0.609398821	2.84702142	14.97718385	0.000108819	0.000192068	7.009727227	7.998268144	5.280849523	4.658053038		0.68650814	2.84702142	23.32886718	1.36535e-06	4.8034e-06	5.280849523	4.658053038	9.463384417	9.89937389
ENSG00000196220	SRGAP3		2.419893668	1.00159909	72.67231605	1.53066e-17	5.34e-17	0.86718275	0.703847597	4.4290996	4.022863987		1.006733171	1.00159909	8.311930722	0.00393855	0.008434633	4.4290996	4.022863987	1.985325402	1.489286337
ENSG00000263465	SRSF8		1.084618362	4.071549665	135.1709985	3.02924e-31	1.59013e-30	12.42961941	12.54128445	26.5745976	26.46621044		-0.870179672	4.071549665	63.6692938	1.47161e-15	9.59099e-15	26.5745976	26.46621044	8.735431769	11.65147546
ENSG00000259642	ST20-AS1		0.629945681	1.526013268	7.976610814	0.004738557	0.007087586	2.023426416	2.751404241	3.577349677	3.881710865		-1.071648902	1.526013268	16.84689927	4.05195e-05	0.000120157	3.577349677	3.881710865	1.522082808	1.576891416
ENSG00000136840	ST6GALNAC4		1.41848896	4.440568492	331.1376394	5.43262e-74	5.79032e-73	15.68155472	14.4608688	40.03224639	40.29921643		-0.632194726	4.440568492	40.81960561	1.6695e-10	8.11561e-10	40.03224639	40.29921643	13.36785771	11.73908054
ENSG00000144681	STAC		-0.868563159	2.688282159	12.28537059	0.000456523	0.000758236	3.39646577	3.263293403	1.873849831	1.76441403		0.770853186	2.688282159	37.69111163	8.28814e-10	3.86084e-09	1.873849831	1.76441403	13.63256776	11.65147546
ENSG00000185482	STAC3		-0.924487805	0.097164339	4.859674082	0.027491529	0.037455581	1.011713208	1.471681338	0.681399938	0.635189051		1.128543562	0.097164339	6.455479037	0.011061072	0.021621265	0.681399938	0.635189051	1.323550268	1.051260944
ENSG00000164211	STARD4		-0.548116622	4.704033417	34.34355513	4.61927e-09	1.09359e-08	20.45105985	21.37137248	13.54282378	14.96223097		-0.863913453	4.704033417	157.201999	4.62392e-36	5.84764e-35	13.54282378	14.96223097	25.21363261	22.68971538
ENSG00000172345	STARD5		0.590452625	2.034162749	7.008759401	0.008111187	0.011818167	2.890609166	2.303501225	3.236649708	4.446323354		-0.696225901	2.034162749	13.34077892	0.000259696	0.000680146	3.236649708	4.446323354	3.30887567	3.94222854
ENSG00000130052	STARD8		-1.917248497	3.715656128	135.5960297	2.4455e-31	1.28736e-30	10.98431483	11.45351998	3.3218247	2.681909325		0.803816568	3.715656128	70.5011155	4.60006e-17	3.25346e-16	3.3218247	2.681909325	21.97093445	26.54433884
ENSG00000115415	STAT1		0.779391279	7.358246054	447.7938187	2.1789e-99	3.00823e-98	85.27297039	84.4617116	150.5042114	141.5765817		1.182182722	7.358246054	1803.060633	0	0	150.5042114	141.5765817	300.3797333	303.2887824
ENSG00000159167	STC1		3.890785074	6.810194204	6568.419796	0	0	17.19912454	15.10073026	242.4080281	235.5845612		-4.030804859	6.810194204	5173.271382	0	0	242.4080281	235.5845612	11.25017728	12.43992117
ENSG00000113739	STC2		2.447126256	7.858696441	7901.064928	0	0	85.41750085	82.03023808	459.1783835	453.3132525		-0.799499946	7.858696441	811.5548435	1.659e-178	9.027e-177	459.1783835	453.3132525	149.6273578	148.2277931
ENSG00000157214	STEAP2		0.630110159	5.011896736	81.90030682	1.43127e-19	5.38025e-19	24.71470837	25.0825689	39.01014648	38.1819196		0.531685326	5.011896736	59.6511239	1.13255e-14	7.0478e-14	39.01014648	38.1819196	38.5153128	39.8603108
ENSG00000072786	STK10		-0.57892723	6.274430759	139.5953552	3.26363e-32	1.75953e-31	77.39606042	76.97533261	51.95674531	51.4503131		0.601038068	6.274430759	206.2454314	9.05818e-47	1.459e-45	51.95674531	51.4503131	105.8840214	111.6088702
ENSG00000118046	STK11		-0.559745843	6.122714074	136.7117985	1.3942e-31	7.3784e-31	80.14213912	80.43058445	54.17129511	54.76741148		0.506570107	6.122714074	116.5860252	3.537e-27	3.55622e-26	54.17129511	54.76741148	81.92776159	85.41495171
ENSG00000211455	STK38L		1.875853575	4.191193921	445.0408856	8.657e-99	1.18885e-97	9.177684102	10.36575551	34.41069689	37.40557743		-1.558817911	4.191193921	190.637014	2.30827e-43	3.43587e-42	34.41069689	37.40557743	7.544236528	6.395170743
ENSG00000117632	STMN1		-1.739650144	8.356497693	2954.162436	0	0	401.2888174	401.8329915	113.4530898	126.0497383		1.019917334	8.356497693	1434.658575	0	0	113.4530898	126.0497383	524.8538588	516.9575693
ENSG00000104435	STMN2		2.06090203	4.527778704	221.0041383	5.46207e-50	4.17555e-49	4.26364852	3.327279548	15.5018486	15.95030283		-1.302785243	4.527778704	363.2652193	5.47773e-81	1.43596e-79	15.5018486	15.95030283	20.31649662	22.07647983
ENSG00000148175	STOM		-0.834568783	7.240236571	540.4515544	1.5038e-119	2.4466e-118	159.4170955	156.2541665	90.28549185	86.87974681		1.248786443	7.240236571	1649.261819	0	0	90.28549185	86.87974681	250.6804208	252.9158621
ENSG00000165209	STRBP		-1.289937795	3.123131067	55.62285789	8.77968e-14	2.63492e-13	7.732379519	8.126240434	3.3218247	3.175945253		0.898614684	3.123131067	57.6430159	3.14277e-14	1.90806e-13	3.3218247	3.175945253	14.75758549	15.33088877
ENSG00000128578	STRIP2		-0.526986772	2.145663353	7.845656025	0.005094297	0.007593364	5.564422644	4.734974741	3.3218247	3.740557743		1.017594309	2.145663353	26.62769068	2.46683e-07	9.36541e-07	3.3218247	3.740557743	5.558911126	5.694330114
ENSG00000233452	STXBP5-AS1		1.90009852	1.837842208	99.28659785	2.18482e-23	9.17127e-23	2.240222104	1.9835705	8.006449277	7.76342173		-0.621603905	1.837842208	4.961137215	0.025923154	0.046310504	8.006449277	7.76342173	1.588260322	1.576891416
ENSG00000168952	STXBP6		-1.329557616	3.77563282	81.16474938	2.07663e-19	7.76564e-19	11.34564098	10.81365853	3.832874654	4.869782721		1.776852594	3.77563282	335.2920713	6.76386e-75	1.6748e-73	3.832874654	4.869782721	29.44899346	31.09980293
ENSG00000137573	SULF1		0.950612507	10.35916369	7380.732518	0	0	877.7334732	888.8315423	1712.187695	1704.07107		-1.654162074	10.35916369	20285.46744	0	0	1712.187695	1704.07107	650.9881994	643.8973283
ENSG00000177688	SUMO4		-2.336557513	0.66974611	21.25571126	4.01911e-06	7.92923e-06	1.734365499	1.471681338	0.255524977	0.352882806		0.789321616	0.66974611	5.145141983	0.023311504	0.04218024	0.255524977	0.352882806	1.985325402	2.978572675
ENSG00000100242	SUN2		-1.496147002	7.709122971	2035.626879	0	0	339.646577	324.4737421	118.9042893	116.4513259		0.804802267	7.709122971	557.2646336	3.3087e-123	1.2829e-121	118.9042893	116.4513259	237.9081607	238.6362343
ENSG00000106868	SUSD1		0.569214331	4.084025255	39.01689843	4.20153e-10	1.05814e-09	16.18741133	14.78079953	21.80479803	23.85487768		0.689093899	4.084025255	42.77952117	6.12702e-11	3.05173e-10	21.80479803	23.85487768	18.46352624	17.69622589
ENSG00000101945	SUV39H1		-1.853085742	4.333966773	314.067011	2.8397e-70	2.89104e-69	31.14631376	26.17033337	7.239874346	8.398610781		0.713291992	4.333966773	62.60291219	2.52879e-15	1.63006e-14	7.239874346	8.398610781	27.1327805	25.66828805
ENSG00000152455	SUV39H2		-1.767117408	4.432565393	300.1775147	3.01368e-67	2.98145e-66	28.18343937	28.79376532	9.19889917	7.692845169		0.585563176	4.432565393	48.73138745	2.93531e-12	1.5918e-11	9.19889917	7.692845169	27.1327805	30.83698769
ENSG00000165124	SVEP1		0.523821736	5.769011914	34.72831738	3.79077e-09	9.03894e-09	18.78895958	15.29268869	24.01934783	24.63121985		1.606980033	5.769011914	1022.493346	2.3178e-224	1.6051e-222	24.01934783	24.63121985	134.2741747	137.1895532
ENSG00000147642	SYBU		1.297413516	1.815522708	28.71680236	8.37737e-08	1.83845e-07	2.818343937	1.919584354	4.854974562	6.634196751		-2.799885564	1.815522708	73.31681585	1.10423e-17	7.99746e-17	4.854974562	6.634196751	0.860307674	0.438025393
ENSG00000101463	SYNDIG1		1.559798093	0.406711623	5.999732263	0.01430805	0.020219254	0.216795687	0.191958435	0.425874962	0.776342173		-3.970298459	0.406711623	92.22125283	7.75079e-22	6.53894e-21	0.425874962	0.776342173	0.19853254	0.262815236
ENSG00000131018	SYNE1		0.660482149	7.715237196	557.8668988	2.447e-123	4.1101e-122	152.7686944	155.166402	239.6824284	246.6650813		-1.204194645	7.715237196	1904.098729	0	0	239.6824284	246.6650813	138.9727781	129.4803063
ENSG00000054654	SYNE2		-2.219186674	5.581007646	769.9544784	1.8393e-169	4.0997e-168	53.18720865	49.90919322	11.32827398	10.79821386		1.542720774	5.581007646	862.3537673	1.4992e-189	8.9467e-188	11.32827398	10.79821386	94.56766665	95.75235099
ENSG00000108639	SYNGR2		2.351541582	2.034179522	187.557911	1.08494e-42	7.24223e-42	2.601548249	1.9835705	11.072749	12.13916852		-0.83771004	2.034179522	5.109789775	0.023791203	0.042970164	11.072749	12.13916852	0.661775134	1.051260944
ENSG00000143469	SYT14		1.51150051	3.436277707	124.0105054	8.37988e-29	4.12621e-28	4.841770353	4.734974741	13.45764879	13.83300599		-2.604139515	3.436277707	378.2855556	2.93917e-84	7.94619e-83	13.45764879	13.83300599	3.242698157	3.767018383
ENSG00000130699	TAF4		-0.875380777	3.525995869	52.25732884	4.86839e-13	1.412e-12	13.08000648	14.84478567	7.921274285	7.410538924		0.629815715	3.525995869	29.61043179	5.28199e-08	2.11967e-07	7.921274285	7.410538924	14.22816538	14.3672329
ENSG00000168394	TAP1		0.831910629	5.76750018	167.2591306	2.93648e-38	1.79037e-37	52.10323021	56.24382159	101.3582409	92.24356546		0.663849662	5.76750018	65.84709044	4.87299e-16	3.25957e-15	101.3582409	92.24356546	44.73599906	38.72144477
ENSG00000156787	TBC1D31		-1.764994578	4.511014129	298.1408802	8.37173e-67	8.23814e-66	26.5213391	27.19411169	6.813999385	8.822070148		0.519937348	4.511014129	47.48896016	5.53146e-12	2.94905e-11	6.813999385	8.822070148	31.76520643	33.20232482
ENSG00000204634	TBC1D8		3.859670922	2.319586152	219.9390468	9.32565e-50	7.10813e-49	0.433591375	0.703847597	9.028549185	8.045727975		0.615448781	2.319586152	12.04699949	0.000518758	0.001294396	9.028549185	8.045727975	6.948638907	6.132355507
ENSG00000133138	TBC1D8B		0.716166444	4.005722177	34.39756534	4.49285e-09	1.06503e-08	10.55072346	8.44617116	14.82044866	16.09145595		-0.585052345	4.005722177	32.30029037	1.32094e-08	5.59572e-08	14.82044866	16.09145595	15.15465057	16.29454463
ENSG00000089225	TBX5		0.551316655	3.877870893	39.10986264	4.00615e-10	1.01012e-09	16.25967656	15.74059171	24.27487281	22.7256527		-0.927216286	3.877870893	50.13364426	1.43623e-12	7.93482e-12	24.27487281	22.7256527	6.353041287	6.745591058
ENSG00000006638	TBXA2R		0.881924481	1.888585243	18.04061354	2.16242e-05	4.04089e-05	2.240222104	2.815390387	4.173574623	5.152088966		-0.807620688	1.888585243	14.42680437	0.000145713	0.000397026	4.173574623	5.152088966	2.316212969	2.890967596
ENSG00000179152	TCAIM		0.553187286	3.974165278	32.55912724	1.15621e-08	2.67469e-08	13.08000648	13.30911819	18.73849831	19.90259025		-0.524904321	3.974165278	26.31594819	2.89885e-07	1.09255e-06	18.73849831	19.90259025	12.57372755	11.9142907
ENSG00000172465	TCEAL1		2.332334616	3.056563838	278.1272646	1.92177e-62	1.76503e-61	3.468730999	3.263293403	17.7163984	16.30318563		-0.871668616	3.056563838	30.91092434	2.70147e-08	1.11131e-07	17.7163984	16.30318563	4.235360858	5.168699642
ENSG00000180964	TCEAL8		1.318681576	4.915995939	331.9790503	3.56247e-74	3.80644e-73	17.92177683	18.17206522	43.60959606	46.29822413		-0.533565981	4.915995939	53.05645875	3.24098e-13	1.85958e-12	43.60959606	46.29822413	24.15479239	23.56576616
ENSG00000185222	TCEAL9		2.205325351	5.570997122	1471.83512	0	0	21.24597737	20.53955259	96.92914125	95.6312404		-0.735828213	5.570997122	129.9029962	4.30301e-30	4.64753e-29	96.92914125	95.6312404	30.37547865	26.54433884
ENSG00000176896	TCEANC		1.048626058	0.765966708	12.70723545	0.000364244	0.0006114	1.228508895	1.151750613	2.555249769	2.39960308		-0.81912701	0.765966708	5.533500767	0.018655743	0.034612015	2.555249769	2.39960308	0.926485188	0.963655865
ENSG00000152284	TCF7L1		-0.610066277	1.292892114	5.776206851	0.016244562	0.022796605	2.818343937	2.943362677	1.788674839	1.976143713		0.649583432	1.292892114	5.909658127	0.015058094	0.028542494	1.788674839	1.976143713	2.316212969	3.153782832
ENSG00000110719	TCIRG1		0.660359053	5.93530508	153.4340439	3.07903e-35	1.75654e-34	53.11494342	50.10115165	77.93511796	84.55072029		-0.833742883	5.93530508	204.1764432	2.56144e-46	4.08506e-45	77.93511796	84.55072029	38.5153128	42.66367331
ENSG00000166046	TCP11L2		2.014515783	3.462860376	209.4560493	1.80527e-47	1.32379e-46	5.564422644	3.711196419	18.31262335	18.77336527		-1.018357436	3.462860376	55.7481777	8.23746e-14	4.86879e-13	18.31262335	18.77336527	6.353041287	7.796852002
ENSG00000042088	TDP1		-0.810906009	5.178395671	154.2082193	2.08557e-35	1.19294e-34	50.94698655	43.89449557	27.08564755	26.67794013		0.638606848	5.178395671	89.21502041	3.5415e-21	2.92303e-20	27.08564755	26.67794013	43.80951387	39.8603108
ENSG00000197905	TEAD4		-0.568239195	3.249170513	18.24629237	1.94103e-05	3.63874e-05	10.406193	10.42974166	7.836099293	6.351890506		0.50194378	3.249170513	16.01837123	6.27308e-05	0.000181696	7.836099293	6.351890506	11.38253231	12.00189578
ENSG00000167074	TEF		1.443400521	4.330139492	210.2528466	1.20977e-47	8.90648e-47	10.18939731	10.62170009	28.02257247	28.65408384		-1.191971938	4.330139492	154.0770518	2.22787e-35	2.7688e-34	28.02257247	28.65408384	13.30168019	12.08950086
ENSG00000218336	TENM3		0.738948923	7.442855687	1169.334935	2.8167e-256	9.353e-255	247.869736	251.6575089	415.3984375	418.5190078		-0.556212408	7.442855687	30.63435253	3.11529e-08	1.27385e-07	415.3984375	418.5190078	12.44137252	12.79034149
ENSG00000129566	TEP1		1.241436889	5.579225767	520.7482494	2.909e-115	4.6054e-114	32.7361488	32.95286475	75.2946932	79.75151413		-0.647484675	5.579225767	108.9431443	1.67008e-25	1.5926e-24	75.2946932	79.75151413	31.69902892	32.50148419
ENSG00000166848	TERF2IP		0.903601147	5.423796811	257.5701205	5.81007e-58	5.02608e-57	35.98808411	34.55251838	68.39551883	63.80121131		-0.614756632	5.423796811	84.29242371	4.26747e-20	3.37386e-19	68.39551883	63.80121131	27.1327805	29.61051659
ENSG00000137203	TFAP2A		0.552427751	2.756239514	14.9631684	0.00010963	0.000193448	5.708953103	6.398614515	9.539599139	8.398610781		-2.237624312	2.756239514	141.7656612	1.09426e-32	1.26637e-31	9.539599139	8.398610781	1.852970375	2.190126967
ENSG00000198176	TFDP1		-0.835407534	7.145610042	572.684971	1.4631e-126	2.5229e-125	164.7647225	168.3475479	91.30759176	95.20778103		0.574046529	7.145610042	316.7221567	7.49718e-71	1.7525e-69	91.30759176	95.20778103	177.8189785	185.0219262
ENSG00000112561	TFEB		0.921898098	1.694411462	25.29986301	4.90744e-07	1.03044e-06	3.179670082	3.263293403	5.110499539	6.987079557		-0.70942398	1.694411462	4.9503082	0.026086018	0.046569331	5.110499539	6.987079557	1.058840214	1.31407618
ENSG00000105825	TFPI2		1.620719952	9.141066117	9610.764852	0	0	309.9455678	312.7002913	965.0326629	951.3014682		-3.897101923	9.141066117	24826.17898	0	0	965.0326629	951.3014682	63.59659038	63.51368204
ENSG00000163235	TGFA		1.926940472	4.886007418	753.6340175	6.5049e-166	1.4302e-164	16.69326793	14.52485495	58.77074469	59.42546451		-2.489145956	4.886007418	646.3212802	1.4098e-142	6.2956e-141	58.77074469	59.42546451	6.948638907	6.570380901
ENSG00000119699	TGFB3		3.366071723	2.657293371	445.5400575	6.7411e-99	9.27712e-98	1.589835041	1.919584354	17.80157339	18.70278871		-0.786268425	2.657293371	10.58944391	0.001137352	0.00268723	17.80157339	18.70278871	1.919147889	2.102521888
ENSG00000069702	TGFBR3		2.128645842	5.876729932	569.5005355	7.2105e-126	1.2368e-124	9.177684102	8.766101885	40.20259637	38.39364928		1.570024778	5.876729932	1297.877099	3.2701e-284	2.9614e-282	40.20259637	38.39364928	141.3551686	146.0376662
ENSG00000198959	TGM2		1.575608065	8.20361933	5097.274153	0	0	178.7841769	177.0496636	530.1291521	530.2417042		-2.136718217	8.20361933	5562.696315	0	0	530.1291521	530.2417042	88.47933542	91.54730722
ENSG00000168152	THAP9		0.891606771	1.014710417	8.195171301	0.004200203	0.006334299	1.083978437	1.151750613	2.384899785	1.834990591		-0.594669747	1.014710417	4.920887498	0.026533883	0.047288513	2.384899785	1.834990591	1.588260322	1.927311731
ENSG00000178726	THBD		2.588433533	5.77278223	2736.219168	0	0	27.17172616	26.23431951	157.9144357	162.6789735		-1.05385595	5.77278223	123.8508129	9.08217e-29	9.53886e-28	157.9144357	162.6789735	12.37519501	11.9142907
ENSG00000079134	THOC1		-1.038535893	4.953848793	162.9482467	2.5676e-37	1.54223e-36	37.28885824	35.25636598	17.20534845	17.9970231		0.631246825	4.953848793	77.11834563	1.61015e-18	1.20528e-17	17.20534845	17.9970231	39.90504058	44.24056473
ENSG00000051596	THOC3		-1.008480602	2.238025781	27.95171574	1.24381e-07	2.70166e-07	5.92574879	5.886725354	2.895949739	2.96421557		0.881543361	2.238025781	22.51594315	2.08407e-06	7.18739e-06	2.895949739	2.96421557	5.82362118	6.307565665
ENSG00000136114	THSD1		-1.63534365	4.132177834	167.3617785	2.78873e-38	1.70173e-37	16.54873747	17.02031461	5.195674531	5.575548333		1.002268797	4.132177834	145.1308422	2.01074e-33	2.37366e-32	5.195674531	5.575548333	31.43431887	31.53782832
ENSG00000187720	THSD4		-0.706588287	5.634234176	160.1810482	1.03298e-36	6.11664e-36	83.82766581	77.48722178	48.63492061	49.89762875		1.248874514	5.634234176	266.9727948	5.18429e-60	1.05395e-58	48.63492061	49.89762875	47.44927711	45.11661552
ENSG00000138050	THUMPD2		-0.793181988	2.94789674	23.44417032	1.28592e-06	2.62618e-06	7.804644748	7.102462112	4.258749616	4.305170232		-0.670542338	2.94789674	26.05700859	3.31483e-07	1.24246e-06	4.258749616	4.305170232	6.948638907	7.27122153
ENSG00000154096	THY1		-1.203782949	9.467400001	6329.208409	0	0	1021.396749	998.7597396	438.3105104	437.9981387		1.230989992	9.467400001	6117.43833	0	0	438.3105104	437.9981387	950.8385126	953.143256
ENSG00000146426	TIAM2		-1.171097755	4.527099755	207.8259183	4.09449e-47	2.98053e-46	35.62675797	33.72069849	14.65009868	15.95030283		1.041345272	4.527099755	134.0275972	5.38813e-31	5.95869e-30	14.65009868	15.95030283	27.52984558	26.98236423
ENSG00000126953	TIMM8A		-0.52087934	2.857972057	12.9451345	0.000320754	0.000541631	9.466745018	7.934281999	6.047424454	5.9990077		-0.52689614	2.857972057	11.97363609	0.000539585	0.001343001	6.047424454	5.9990077	5.757443666	5.256304721
ENSG00000102265	TIMP1		0.789449343	10.22996464	6681.588197	0	0	1224.317512	1232.565114	2126.052983	2122.096042		-0.78550072	10.22996464	2833.46802	0	0	2126.052983	2122.096042	539.0158467	544.1151437
ENSG00000142910	TINAGL1		-1.147574005	1.381609309	33.47188785	7.23015e-09	1.69222e-08	5.564422644	5.886725354	2.640424762	2.540756203		1.666218909	1.381609309	9.827552	0.00171917	0.003925807	2.640424762	2.540756203	0.860307674	1.051260944
ENSG00000167900	TK1		-2.429614932	6.218863033	1637.083044	0	0	105.7240302	102.5058045	20.86787312	17.9970231		1.029670806	6.218863033	506.5661973	3.5426e-112	1.2638e-110	20.86787312	17.9970231	113.8253231	114.7626531
ENSG00000160606	TLCD1		2.268353031	1.566672976	119.8619174	6.7821e-28	3.24209e-27	1.951161187	1.215736758	8.773024208	6.493043629		-0.888398809	1.566672976	6.115716334	0.01339851	0.025720532	8.773024208	6.493043629	0.794130161	0.963655865
ENSG00000065717	TLE2		0.646143602	2.081673499	17.85906326	2.37884e-05	4.43442e-05	5.275361728	4.990919322	7.665749308	8.328034219		-0.893840652	2.081673499	8.084799382	0.004463807	0.009468682	7.665749308	8.328034219	1.257372755	0.963655865
ENSG00000140332	TLE3		-0.897473262	5.4731645	236.3873722	2.41237e-53	1.94643e-52	63.88246256	62.57844996	36.79559668	31.47714629		0.506381683	5.4731645	62.12688685	3.22025e-15	2.06651e-14	36.79559668	31.47714629	47.11838954	44.24056473
ENSG00000146872	TLK2		-0.903622871	5.409447453	179.8714184	5.17005e-41	3.32764e-40	52.82588251	53.94032036	30.06677229	27.24255262		0.566823675	5.409447453	75.14047322	4.38387e-18	3.21832e-17	30.06677229	27.24255262	50.69197527	52.47544213
ENSG00000171914	TLN2		-0.788709818	7.029620409	460.8165454	3.193e-102	4.5639e-101	147.7823936	148.127926	84.57876736	86.59744057		0.608352428	7.029620409	335.6105653	5.7654e-75	1.43031e-73	84.57876736	86.59744057	170.7379846	175.2977624
ENSG00000164342	TLR3		-1.220447905	0.601840877	6.539329952	0.010551508	0.015153824	0.939447979	1.215736758	0.170349985	0.705765612		2.423179248	0.601840877	46.71253119	8.22017e-12	4.3308e-11	0.170349985	0.705765612	3.573585724	3.066177754
ENSG00000169908	TM4SF1		0.525892852	6.65797455	163.2515768	2.20425e-37	1.32583e-36	72.33749437	76.97533261	106.0428654	109.1113636		-0.854083255	6.65797455	495.9293704	7.3057e-110	2.5433e-108	106.0428654	109.1113636	79.21448355	79.10738604
ENSG00000134291	TMEM106C		-1.633400853	5.845017783	897.0395692	4.319e-197	1.1231e-195	89.89794506	90.66836768	29.21502236	29.00696665		1.019656129	5.845017783	338.1931405	1.57898e-75	3.93226e-74	29.21502236	29.00696665	72.46437718	69.73364263
ENSG00000183160	TMEM119		1.081004121	6.00853114	413.4303996	6.56786e-92	8.47994e-91	37.07206255	35.83224128	76.23161812	77.77537042		0.65507494	6.00853114	199.612506	2.53742e-45	3.94947e-44	76.23161812	77.77537042	88.47933542	91.81012245
ENSG00000188735	TMEM120B		0.936563401	4.181019188	105.5445448	9.27884e-25	4.04855e-24	13.36906739	16.31646701	27.6818725	29.35984945		-0.515319845	4.181019188	22.43334785	2.17564e-06	7.48923e-06	27.6818725	29.35984945	12.63990506	11.03823991
ENSG00000184986	TMEM121		1.121176325	0.356088553	14.86899393	0.000115242	0.000203045	1.228508895	1.151750613	2.810774746	2.39960308		-1.676181889	0.356088553	6.569164049	0.010376068	0.02038428	2.810774746	2.39960308	0.264710054	0.087605079
ENSG00000006118	TMEM132A		1.403559834	4.381042688	419.28037	3.50012e-93	4.5877e-92	18.78895958	20.21962187	50.76429542	52.57953808		-0.915123822	4.381042688	32.95748595	9.41963e-09	4.04189e-08	50.76429542	52.57953808	4.566248425	4.205043776
ENSG00000139364	TMEM132B		3.410454175	2.590973226	384.8566994	1.09043e-85	1.32344e-84	1.589835041	1.343709048	15.92772356	15.31511378		-1.198299726	2.590973226	30.95535172	2.64033e-08	1.08754e-07	15.92772356	15.31511378	2.316212969	2.01491681
ENSG00000146859	TMEM140		0.904850158	1.238034587	11.01658876	0.000903001	0.00146082	1.300774125	1.599653629	2.725599754	2.752485886		1.131492682	1.238034587	18.55500517	1.65071e-05	5.1374e-05	2.725599754	2.752485886	3.176520643	3.416598068
ENSG00000236144	TMEM147-AS1		0.62375654	1.796658751	10.41498248	0.00124997	0.001996191	2.818343937	3.583224128	4.769799569	5.152088966		-1.313282196	1.796658751	26.13841469	3.17798e-07	1.19289e-06	4.769799569	5.152088966	1.588260322	1.31407618
ENSG00000168890	TMEM150A		1.65384445	2.474755334	70.57357068	4.43418e-17	1.52039e-16	3.324200541	3.455251838	11.24309899	10.16302481		-1.279797515	2.474755334	28.99286246	7.26455e-08	2.88399e-07	11.24309899	10.16302481	1.522082808	3.32899299
ENSG00000249992	TMEM158		0.550914059	6.742683637	283.2854437	1.44429e-63	1.34947e-62	115.1907753	116.838701	168.3909598	171.5010437		-1.224193089	6.742683637	631.9130542	1.9176e-139	8.4178e-138	168.3909598	171.5010437	40.5006382	45.46703583
ENSG00000170088	TMEM192		1.374874184	2.85618793	44.67084206	2.33103e-11	6.26153e-11	3.324200541	3.071334967	9.113724177	7.551692046		-0.5609952	2.85618793	10.13611341	0.001453924	0.003365204	9.113724177	7.551692046	5.691266153	8.58529771
ENSG00000188760	TMEM198		2.729761867	0.804242096	68.12277589	1.53626e-16	5.16071e-16	0.578121833	0.447903016	3.492174685	3.387674937		-1.489331546	0.804242096	16.68463469	4.4137e-05	0.000130259	3.492174685	3.387674937	0.463242594	0.963655865
ENSG00000182796	TMEM198B		1.611400339	2.481853752	63.27633502	1.7965e-15	5.78722e-15	3.179670082	1.9835705	8.261974254	7.410538924		-0.947233587	2.481853752	25.46929931	4.49479e-07	1.66545e-06	8.261974254	7.410538924	3.639763237	4.467859012
ENSG00000105518	TMEM205		1.166980704	3.718686201	126.7289911	2.12956e-29	1.06478e-28	9.539010247	10.36575551	22.57137296	22.30219333		-0.527724129	3.718686201	17.18627059	3.38877e-05	0.000101655	22.57137296	22.30219333	8.536899229	7.972062159
ENSG00000168569	TMEM223		0.516476224	2.857987709	10.23735185	0.00137625	0.002187071	7.515583831	6.142669934	8.517499231	10.86879042		-0.702014406	2.857987709	14.35586369	0.000151308	0.000411042	8.517499231	10.86879042	4.235360858	4.905884406
ENSG00000182107	TMEM30B		-1.533634756	1.151617091	13.7087147	0.000213462	0.000366282	1.373039354	1.9835705	0.681399938	0.494035928		1.346691497	1.151617091	23.99335924	9.66685e-07	3.46967e-06	0.681399938	0.494035928	4.367715885	4.292648855
ENSG00000181458	TMEM45A		0.955787396	4.327495137	123.6969544	9.81444e-29	4.8175e-28	13.00774125	15.93255014	27.34117253	29.07754321		-0.864506374	4.327495137	86.76142796	1.22434e-20	9.8725e-20	27.34117253	29.07754321	12.8384376	13.84160243
[truncated: 281 more rows]
